# Supplementary material for: Analysis of Genome DNA Methylation at Inherited Coat Color Dilutions of Rex Rabbits
Source: Front Genet. 2021 Jan 21;11:603528. doi: 10.3389/fgene.2020.603528 (PMC7859435; doi:10.3389/fgene.2020.603528)
Supplement: Supplementary file 4 [file Table_4.XLSX]

## Sheet: Sheet1
TableS4 Number of differentially methylated regions (DMRs) between DCh and Ch
DMR id	Chrom	DMR start	DMR end	Length	mC sites	Diff methyLevel	DCh methyLevel	Ch methyLevel	Direction	areaStat	maxStat
DMR_1_55540736_55543117	1	55540736	55543117	2382	112	-0.264586	0.571442	0.836027	hypo	-628.828	-2.08827
DMR_1_87162257_87164156	1	87162257	87164156	1900	164	-0.192707	0.422368	0.615075	hypo	-585.193	-1.82813
DMR_1_160552516_160554131	1	160552516	160554131	1616	83	-0.342234	0.500418	0.842652	hypo	-553.036	-2.31733
DMR_1_98361596_98363208	1	98361596	98363208	1613	141	-0.112724	0.534788	0.647513	hypo	-415.969	-1.80067
DMR_1_38987098_38988345	1	38987098	38988345	1248	75	-0.307394	0.57633	0.883724	hypo	-395.66	-1.95147
DMR_1_98227141_98228363	1	98227141	98228363	1223	146	0.167914	0.767519	0.599605	hyper	393.558	2.97238
DMR_1_78406426_78407589	1	78406426	78407589	1164	111	-0.162883	0.684203	0.847086	hypo	-361.853	-1.97287
DMR_1_13929216_13929993	1	13929216	13929993	778	87	0.205685	0.730207	0.524522	hyper	344.075	4.79733
DMR_1_184229094_184229809	1	184229094	184229809	716	69	0.212992	0.589063	0.376071	hyper	323.888	5.81585
DMR_1_184437107_184438698	1	184437107	184438698	1592	124	0.11834	0.360502	0.242162	hyper	318.194	3.12586
DMR_1_65298088_65299601	1	65298088	65299601	1514	97	0.137815	0.296271	0.158456	hyper	318.077	3.91001
DMR_1_5703600_5705696	1	5703600	5705696	2097	111	0.157823	0.34324	0.185417	hyper	313.183	3.40259
DMR_1_8714829_8716143	1	8714829	8716143	1315	52	-0.350073	0.472249	0.822322	hypo	-311.832	-1.85958
DMR_1_142152597_142153703	1	142152597	142153703	1107	65	-0.183086	0.570146	0.753233	hypo	-308.077	-1.85069
DMR_1_15525005_15525969	1	15525005	15525969	965	70	-0.223812	0.588604	0.812416	hypo	-307.612	-1.79638
DMR_1_184588523_184589708	1	184588523	184589708	1186	81	0.194272	0.466967	0.272695	hyper	307.411	4.77218
DMR_1_163694833_163695342	1	163694833	163695342	510	54	-0.311395	0.563895	0.875289	hypo	-304.646	-4.90382
DMR_1_74307207_74307719	1	74307207	74307719	513	120	-0.127392	0.5715	0.698892	hypo	-302.319	-1.76713
DMR_1_184284377_184285621	1	184284377	184285621	1245	89	0.167225	0.496649	0.329424	hyper	300.473	4.11536
DMR_1_11823088_11824671	1	11823088	11824671	1584	57	-0.322645	0.482549	0.805194	hypo	-298.583	-2.03265
DMR_1_136827736_136828646	1	136827736	136828646	911	55	-0.276534	0.59229	0.868824	hypo	-294.07	-3.04014
DMR_1_1340470_1341623	1	1340470	1341623	1154	85	-0.169108	0.669562	0.838671	hypo	-293.303	-1.77232
DMR_1_159006846_159008328	1	159006846	159008328	1483	99	0.185041	0.353381	0.16834	hyper	291.775	3.73762
DMR_1_15890716_15891588	1	15890716	15891588	873	75	0.219012	0.689368	0.470356	hyper	291.093	5.85687
DMR_1_143843528_143844078	1	143843528	143844078	551	57	-0.36007	0.471879	0.831949	hypo	-290.559	-2.06945
DMR_1_96056000_96056941	1	96056000	96056941	942	87	0.132437	0.485788	0.353351	hyper	289.722	3.67993
DMR_1_191734259_191735279	1	191734259	191735279	1021	73	-0.201997	0.647218	0.849215	hypo	-288.936	-1.99492
DMR_1_140652914_140654037	1	140652914	140654037	1124	121	0.167805	0.545967	0.378162	hyper	286.166	2.54708
DMR_1_92486572_92490053	1	92486572	92490053	3482	89	-0.182994	0.44559	0.628584	hypo	-286.1	-1.78226
DMR_1_184366317_184367689	1	184366317	184367689	1373	82	0.155909	0.343018	0.18711	hyper	277.118	4.003
DMR_1_158879451_158880431	1	158879451	158880431	981	53	-0.242695	0.591625	0.83432	hypo	-274.895	-1.89965
DMR_1_20755618_20757288	1	20755618	20757288	1671	40	-0.426178	0.254347	0.680524	hypo	-272.563	-2.11262
DMR_1_184010512_184011582	1	184010512	184011582	1071	83	-0.129881	0.634676	0.764557	hypo	-271.423	-1.76775
DMR_1_177136338_177138407	1	177136338	177138407	2070	56	0.271223	0.608173	0.33695	hyper	266.292	5.64108
DMR_1_142076838_142077745	1	142076838	142077745	908	47	-0.26774	0.493766	0.761506	hypo	-262.479	-2.35356
DMR_1_158835188_158836280	1	158835188	158836280	1093	59	-0.210143	0.590928	0.801071	hypo	-262.027	-2.18211
DMR_1_194743103_194744040	1	194743103	194744040	938	98	-0.205636	0.523538	0.729174	hypo	-260.639	-1.80017
DMR_1_54156313_54157032	1	54156313	54157032	720	86	0.218963	0.724953	0.50599	hyper	259.621	3.61801
DMR_1_141806957_141807779	1	141806957	141807779	823	88	-0.149238	0.335957	0.485195	hypo	-258.212	-1.8294
DMR_1_114519958_114521474	1	114519958	114521474	1517	99	0.120955	0.137342	0.0163868	hyper	257.647	2.83831
DMR_1_158499058_158500494	1	158499058	158500494	1437	76	0.168069	0.370948	0.202879	hyper	256.763	4.0388
DMR_1_158518825_158521015	1	158518825	158521015	2191	88	0.13693	0.237041	0.100111	hyper	256.622	3.75159
DMR_1_184152990_184154290	1	184152990	184154290	1301	82	-0.152149	0.298535	0.450684	hypo	-256.474	-1.79373
DMR_1_97262427_97264121	1	97262427	97264121	1695	96	0.132764	0.229643	0.0968786	hyper	256.424	3.20858
DMR_1_64740868_64742856	1	64740868	64742856	1989	91	-0.158789	0.647743	0.806533	hypo	-253.695	-1.91714
DMR_1_85090156_85091759	1	85090156	85091759	1604	74	0.122731	0.191242	0.0685111	hyper	252.353	4.29811
DMR_1_140245655_140246784	1	140245655	140246784	1130	79	-0.152807	0.537284	0.69009	hypo	-250.468	-1.80357
DMR_1_152204346_152205402	1	152204346	152205402	1057	82	-0.125051	0.724561	0.849612	hypo	-246.765	-1.80302
DMR_1_183681376_183682650	1	183681376	183682650	1275	95	0.136241	0.236085	0.0998442	hyper	244.739	3.0207
DMR_1_91142114_91142845	1	91142114	91142845	732	75	0.188379	0.419091	0.230713	hyper	243.402	3.65258
DMR_1_97900821_97901870	1	97900821	97901870	1050	82	-0.10206	0.59521	0.69727	hypo	-240.232	-1.78909
DMR_1_149437577_149438189	1	149437577	149438189	613	62	0.164679	0.364026	0.199347	hyper	239.215	4.24537
DMR_1_142087047_142087663	1	142087047	142087663	617	69	-0.142507	0.513271	0.655777	hypo	-239.168	-1.8346
DMR_1_13879548_13880173	1	13879548	13880173	626	66	0.157214	0.43733	0.280116	hyper	235.231	3.98578
DMR_1_37904655_37905749	1	37904655	37905749	1095	77	0.137631	0.339928	0.202297	hyper	234.077	3.82693
DMR_1_140567107_140568311	1	140567107	140568311	1205	81	0.162733	0.317159	0.154427	hyper	233.479	3.3173
DMR_1_150696261_150697594	1	150696261	150697594	1334	73	-0.17865	0.66999	0.848639	hypo	-233.42	-2.00138
DMR_1_120393955_120394568	1	120393955	120394568	614	98	-0.117021	0.807268	0.924289	hypo	-233.273	-1.89579
DMR_1_14825105_14825859	1	14825105	14825859	755	91	0.102873	0.250944	0.148071	hyper	231.344	2.82598
DMR_1_56757974_56758724	1	56757974	56758724	751	55	0.201637	0.418559	0.216922	hyper	230.683	4.81204
DMR_1_51342852_51343360	1	51342852	51343360	509	41	-0.385366	0.472298	0.857664	hypo	-227.27	-4.51848
DMR_1_74627575_74628598	1	74627575	74628598	1024	65	0.159827	0.399226	0.2394	hyper	227.133	4.44104
DMR_1_37721483_37722764	1	37721483	37722764	1282	80	0.139352	0.362447	0.223095	hyper	226.698	3.1387
DMR_1_171736749_171737988	1	171736749	171737988	1240	73	0.14041	0.25361	0.1132	hyper	226.407	3.55198
DMR_1_96018667_96020189	1	96018667	96020189	1523	55	0.185382	0.430702	0.245321	hyper	223.902	5.63071
DMR_1_19321347_19322984	1	19321347	19322984	1638	68	0.109319	0.304937	0.195618	hyper	223.892	3.81565
DMR_1_2620570_2621122	1	2620570	2621122	553	46	-0.247458	0.668886	0.916344	hypo	-222.746	-2.35074
DMR_1_74018735_74020430	1	74018735	74020430	1696	63	0.158263	0.232588	0.0743249	hyper	222.577	4.3476
DMR_1_171814138_171814986	1	171814138	171814986	849	88	0.151762	0.48483	0.333068	hyper	221.478	2.79337
DMR_1_176850676_176851662	1	176850676	176851662	987	50	-0.218559	0.53328	0.751839	hypo	-220.959	-2.08068
DMR_1_6950322_6951701	1	6950322	6951701	1380	53	-0.220502	0.598465	0.818968	hypo	-220.102	-1.766
DMR_1_40606425_40608734	1	40606425	40608734	2310	85	0.143937	0.172478	0.0285407	hyper	219.532	2.88797
DMR_1_98141553_98142202	1	98141553	98142202	650	52	0.27562	0.685389	0.409769	hyper	219.134	5.17332
DMR_1_54896576_54897239	1	54896576	54897239	664	74	-0.155863	0.594452	0.750315	hypo	-218.915	-1.80137
DMR_1_16146035_16146953	1	16146035	16146953	919	60	-0.167049	0.664838	0.831887	hypo	-218.643	-1.76624
DMR_1_101319669_101320530	1	101319669	101320530	862	70	0.14077	0.381903	0.241133	hyper	216.454	3.62395
DMR_1_173579473_173581102	1	173579473	173581102	1630	75	0.148494	0.359463	0.21097	hyper	215.833	4.55708
DMR_1_141594705_141595886	1	141594705	141595886	1182	70	-0.130319	0.661998	0.792317	hypo	-215.665	-1.96352
DMR_1_92032621_92034089	1	92032621	92034089	1469	66	-0.174901	0.632187	0.807088	hypo	-215.386	-1.81332
DMR_1_153724406_153725699	1	153724406	153725699	1294	74	0.161044	0.285854	0.124811	hyper	215.272	3.48822
DMR_1_185049359_185050197	1	185049359	185050197	839	91	-0.100931	0.69414	0.795071	hypo	-214.089	-1.79248
DMR_1_171833169_171834140	1	171833169	171834140	972	59	0.175882	0.297564	0.121682	hyper	213.542	4.48109
DMR_1_184428861_184429676	1	184428861	184429676	816	69	0.105738	0.676245	0.570507	hyper	213.167	3.96127
DMR_1_173633957_173635322	1	173633957	173635322	1366	76	0.156536	0.320175	0.163639	hyper	213.144	3.10518
DMR_1_85949500_85950922	1	85949500	85950922	1423	70	0.126862	0.307855	0.180993	hyper	213.065	3.88064
DMR_1_170608426_170608846	1	170608426	170608846	421	57	-0.151171	0.662164	0.813335	hypo	-212.075	-2.09837
DMR_1_184926613_184927708	1	184926613	184927708	1096	55	0.186988	0.408002	0.221015	hyper	211.811	4.63533
DMR_1_153970406_153971331	1	153970406	153971331	926	84	0.154659	0.311266	0.156607	hyper	211.701	3.04844
DMR_1_96529938_96531368	1	96529938	96531368	1431	76	-0.127105	0.590062	0.717166	hypo	-211.668	-1.77752
DMR_1_143892481_143893476	1	143892481	143893476	996	56	0.183672	0.471191	0.287519	hyper	210.187	4.66647
DMR_1_163276776_163277851	1	163276776	163277851	1076	56	-0.201871	0.652272	0.854142	hypo	-210.173	-1.86503
DMR_1_36156868_36157797	1	36156868	36157797	930	46	-0.230567	0.434683	0.66525	hypo	-207.921	-2.21981
DMR_1_142144706_142145772	1	142144706	142145772	1067	80	-0.11529	0.671539	0.786829	hypo	-207.852	-2.22808
DMR_1_50894738_50895738	1	50894738	50895738	1001	65	-0.140844	0.752662	0.893506	hypo	-207.378	-1.88287
DMR_1_51383673_51384315	1	51383673	51384315	643	32	-0.392337	0.449792	0.842129	hypo	-206.882	-5.91344
DMR_1_160519876_160520137	1	160519876	160520137	262	40	-0.304714	0.589419	0.894133	hypo	-204.86	-4.82693
DMR_1_171430981_171432437	1	171430981	171432437	1457	69	0.142695	0.431879	0.289184	hyper	203.915	3.31521
DMR_1_54049779_54050855	1	54049779	54050855	1077	54	0.207757	0.352662	0.144905	hyper	203.246	4.31952
DMR_1_198584_199611	1	198584	199611	1028	64	0.14481	0.506286	0.361476	hyper	202.452	3.94991
DMR_1_70919165_70920498	1	70919165	70920498	1334	71	-0.103177	0.608691	0.711868	hypo	-202.211	-1.76562
DMR_1_3052370_3053454	1	3052370	3053454	1085	60	0.130929	0.36396	0.233031	hyper	201.845	3.91788
DMR_1_159936779_159937267	1	159936779	159937267	489	55	-0.224303	0.633204	0.857506	hypo	-201.154	-3.10637
DMR_1_3772025_3773535	1	3772025	3773535	1511	61	0.153692	0.292458	0.138766	hyper	201.149	4.00874
DMR_1_190962763_190964293	1	190962763	190964293	1531	52	0.14744	0.445116	0.297676	hyper	200.137	5.02337
DMR_1_86980949_86982146	1	86980949	86982146	1198	64	0.170619	0.249559	0.0789396	hyper	199.793	3.3771
DMR_1_173645507_173646395	1	173645507	173646395	889	63	0.184397	0.399749	0.215352	hyper	199.549	3.884
DMR_1_5304749_5305806	1	5304749	5305806	1058	69	0.11401	0.204082	0.0900722	hyper	198.833	3.18356
DMR_1_187324681_187325905	1	187324681	187325905	1225	53	0.186571	0.571688	0.385117	hyper	198.75	5.16013
DMR_1_72751929_72752863	1	72751929	72752863	935	53	0.16964	0.435209	0.265569	hyper	198.315	4.2988
DMR_1_187327075_187328217	1	187327075	187328217	1143	55	0.184484	0.477701	0.293217	hyper	198.277	4.83521
DMR_1_52451234_52451657	1	52451234	52451657	424	67	0.135349	0.471526	0.336178	hyper	197.782	3.29779
DMR_1_5568171_5569184	1	5568171	5569184	1014	72	-0.181121	0.473224	0.654345	hypo	-197.546	-1.78976
DMR_1_17857061_17858011	1	17857061	17858011	951	55	0.20109	0.422592	0.221502	hyper	196.696	3.96511
DMR_1_178116310_178117152	1	178116310	178117152	843	29	0.392966	0.688418	0.295452	hyper	195.656	7.6297
DMR_1_150782652_150783152	1	150782652	150783152	501	63	0.119976	0.727711	0.607735	hyper	194.622	3.67593
DMR_1_193548111_193549227	1	193548111	193549227	1117	71	0.119965	0.299235	0.17927	hyper	193.767	3.56753
DMR_1_63422564_63423488	1	63422564	63423488	925	85	-0.144534	0.659074	0.803608	hypo	-192.717	-1.91937
DMR_1_157492333_157493056	1	157492333	157493056	724	61	0.189427	0.458994	0.269568	hyper	192.637	3.41719
DMR_1_60997026_60998268	1	60997026	60998268	1243	69	0.101199	0.777056	0.675857	hyper	192.351	3.08657
DMR_1_38919561_38920930	1	38919561	38920930	1370	45	0.248466	0.426315	0.177848	hyper	192.114	5.61825
DMR_1_162918888_162919600	1	162918888	162919600	713	77	-0.141263	0.752006	0.893269	hypo	-191.562	-1.77888
DMR_1_193853625_193854663	1	193853625	193854663	1039	72	0.147659	0.210671	0.0630124	hyper	191.301	3.96936
DMR_1_183998028_183999367	1	183998028	183999367	1340	59	-0.154731	0.456228	0.61096	hypo	-190.956	-2.04259
DMR_1_2242683_2243412	1	2242683	2243412	730	62	-0.108734	0.634406	0.74314	hypo	-190.611	-1.773
DMR_1_193448427_193450034	1	193448427	193450034	1608	76	0.1329	0.349405	0.216504	hyper	190.61	3.15255
DMR_1_129381108_129382126	1	129381108	129382126	1019	62	-0.186262	0.680525	0.866787	hypo	-190.363	-2.95233
DMR_1_160188407_160188684	1	160188407	160188684	278	48	-0.237489	0.667606	0.905095	hypo	-190.271	-2.91476
DMR_1_90793228_90793823	1	90793228	90793823	596	84	0.127868	0.658772	0.530905	hyper	190.092	2.43657
DMR_1_156914269_156915270	1	156914269	156915270	1002	48	0.233352	0.487003	0.253651	hyper	189.637	4.46818
DMR_1_144758485_144759411	1	144758485	144759411	927	78	0.1727	0.545038	0.372338	hyper	188.941	2.90882
DMR_1_158992549_158993732	1	158992549	158993732	1184	72	0.121115	0.171097	0.0499823	hyper	188.673	3.02689
DMR_1_103561544_103562383	1	103561544	103562383	840	58	0.17389	0.399008	0.225118	hyper	188.115	4.1923
DMR_1_66573930_66575013	1	66573930	66575013	1084	49	-0.18611	0.615091	0.801201	hypo	-187.892	-2.71842
DMR_1_65790489_65791535	1	65790489	65791535	1047	59	0.149018	0.332148	0.18313	hyper	187.531	3.73778
DMR_1_113648998_113649456	1	113648998	113649456	459	64	0.125626	0.630194	0.504568	hyper	187.169	3.28632
DMR_1_54828015_54828975	1	54828015	54828975	961	46	0.205287	0.429322	0.224035	hyper	186.945	4.67548
DMR_1_152706210_152706737	1	152706210	152706737	528	47	0.237665	0.504699	0.267034	hyper	186.518	4.53043
DMR_1_193492414_193492751	1	193492414	193492751	338	86	0.119771	0.537245	0.417473	hyper	186.253	2.26755
DMR_1_184362962_184364327	1	184362962	184364327	1366	65	-0.156981	0.645439	0.802421	hypo	-186.107	-1.82086
DMR_1_184418846_184420081	1	184418846	184420081	1236	58	-0.200358	0.599575	0.799933	hypo	-185.672	-1.8118
DMR_1_122546928_122548277	1	122546928	122548277	1350	68	0.138394	0.27549	0.137096	hyper	185.117	3.05673
DMR_1_166180129_166181862	1	166180129	166181862	1734	66	-0.114501	0.570791	0.685292	hypo	-184.942	-1.7687
DMR_1_100721832_100723001	1	100721832	100723001	1170	58	0.164144	0.312386	0.148242	hyper	184.296	4.18443
DMR_1_12211622_12212065	1	12211622	12212065	444	52	-0.264957	0.583646	0.848603	hypo	-183.155	-2.74603
DMR_1_163170996_163171573	1	163170996	163171573	578	47	-0.232254	0.670953	0.903207	hypo	-182.422	-2.99509
DMR_1_137980511_137981518	1	137980511	137981518	1008	61	0.118991	0.329812	0.210821	hyper	181.944	3.52175
DMR_1_173502493_173503206	1	173502493	173503206	714	63	0.178988	0.499241	0.320253	hyper	181.671	3.2915
DMR_1_141217766_141218319	1	141217766	141218319	554	68	-0.105689	0.553543	0.659232	hypo	-181.118	-1.91832
DMR_1_70755566_70756436	1	70755566	70756436	871	66	0.170414	0.308486	0.138072	hyper	181.098	3.07531
DMR_1_76377297_76378116	1	76377297	76378116	820	57	0.137105	0.603981	0.466876	hyper	180.947	3.75676
DMR_1_186004893_186005728	1	186004893	186005728	836	47	-0.189092	0.682171	0.871263	hypo	-180.84	-2.10338
DMR_1_184423164_184423953	1	184423164	184423953	790	50	-0.250923	0.477369	0.728291	hypo	-180.72	-1.85483
DMR_1_54248876_54250147	1	54248876	54250147	1272	56	0.157039	0.302227	0.145188	hyper	179.912	3.65838
DMR_1_187294653_187296036	1	187294653	187296036	1384	58	-0.137244	0.622802	0.760046	hypo	-179.907	-1.77575
DMR_1_27382620_27383890	1	27382620	27383890	1271	65	-0.140154	0.608183	0.748337	hypo	-179.838	-1.77209
DMR_1_86973586_86974500	1	86973586	86974500	915	71	0.161751	0.55608	0.394329	hyper	179.446	2.70486
DMR_1_185687903_185688454	1	185687903	185688454	552	53	0.196137	0.499836	0.303699	hyper	179.419	3.8722
DMR_1_14895469_14896165	1	14895469	14896165	697	79	-0.123633	0.729373	0.853006	hypo	-178.997	-1.79381
DMR_1_102106994_102107825	1	102106994	102107825	832	48	0.161748	0.464896	0.303148	hyper	178.991	4.95282
DMR_1_75659008_75659784	1	75659008	75659784	777	61	0.111307	0.268257	0.15695	hyper	178.394	3.72006
DMR_1_2858410_2859907	1	2858410	2859907	1498	58	0.154534	0.284815	0.130281	hyper	178.3	3.61094
DMR_1_65692961_65693794	1	65692961	65693794	834	52	-0.132794	0.796191	0.928985	hypo	-178.283	-2.45086
DMR_1_184944376_184944990	1	184944376	184944990	615	54	-0.134869	0.654569	0.789438	hypo	-177.593	-1.97085
DMR_1_59711798_59712892	1	59711798	59712892	1095	47	-0.180593	0.481314	0.661907	hypo	-177.364	-1.83911
DMR_1_113044508_113045279	1	113044508	113045279	772	61	0.118431	0.461925	0.343494	hyper	177.149	3.4256
DMR_1_101659021_101660375	1	101659021	101660375	1355	70	-0.128564	0.627777	0.756341	hypo	-176.675	-1.85819
DMR_1_20274675_20275786	1	20274675	20275786	1112	58	0.122612	0.289556	0.166944	hyper	176.33	3.43133
DMR_1_184597442_184598443	1	184597442	184598443	1002	77	-0.113969	0.525622	0.639591	hypo	-176.264	-2.05579
DMR_1_100480728_100482018	1	100480728	100482018	1291	57	0.158317	0.430796	0.272479	hyper	176.082	3.6321
DMR_1_14930801_14931636	1	14930801	14931636	836	71	0.111778	0.710382	0.598605	hyper	175.984	2.92515
DMR_1_20851666_20852914	1	20851666	20852914	1249	46	-0.195522	0.622181	0.817703	hypo	-175.936	-1.87801
DMR_1_102795244_102796491	1	102795244	102796491	1248	57	0.16589	0.5011	0.33521	hyper	175.774	3.79677
DMR_1_72277090_72277635	1	72277090	72277635	546	62	-0.11309	0.651413	0.764504	hypo	-175.692	-2.11328
DMR_1_158873027_158873951	1	158873027	158873951	925	39	-0.191723	0.629739	0.821462	hypo	-175.214	-1.95426
DMR_1_85739609_85740532	1	85739609	85740532	924	40	-0.205167	0.665755	0.870923	hypo	-175.018	-1.87245
DMR_1_101613458_101615372	1	101613458	101615372	1915	66	0.101463	0.164501	0.0630373	hyper	173.81	3.34109
DMR_1_85339145_85339755	1	85339145	85339755	611	45	-0.238517	0.504548	0.743065	hypo	-172.83	-2.35452
DMR_1_142573175_142574016	1	142573175	142574016	842	50	0.181738	0.677907	0.496169	hyper	172.672	4.48832
DMR_1_137462462_137463405	1	137462462	137463405	944	68	-0.128073	0.751208	0.879281	hypo	-172.142	-1.85426
DMR_1_66307761_66308417	1	66307761	66308417	657	74	-0.119096	0.731182	0.850278	hypo	-172.076	-1.9286
DMR_1_144085176_144085910	1	144085176	144085910	735	67	-0.143564	0.696282	0.839846	hypo	-171.928	-1.8143
DMR_1_137455104_137456476	1	137455104	137456476	1373	61	0.120276	0.338049	0.217773	hyper	171.744	3.11568
DMR_1_102986503_102988123	1	102986503	102988123	1621	64	0.136502	0.454018	0.317516	hyper	171.256	3.26849
DMR_1_14911919_14913321	1	14911919	14913321	1403	50	0.185802	0.41782	0.232018	hyper	170.204	4.05815
DMR_1_105028880_105029506	1	105028880	105029506	627	44	0.222972	0.663131	0.440159	hyper	170.003	4.67595
DMR_1_98142723_98143809	1	98142723	98143809	1087	47	-0.158481	0.595455	0.753936	hypo	-169.994	-1.81337
DMR_1_85667892_85669364	1	85667892	85669364	1473	67	-0.140831	0.53483	0.675661	hypo	-169.625	-1.83231
DMR_1_48676325_48677505	1	48676325	48677505	1181	73	-0.121146	0.470349	0.591495	hypo	-169.293	-1.77232
DMR_1_143918905_143919890	1	143918905	143919890	986	62	-0.135441	0.661192	0.796633	hypo	-168.863	-1.95401
DMR_1_39871768_39871860	1	39871768	39871860	93	29	-0.28379	0.480233	0.764024	hypo	-168.518	-5.52383
DMR_1_6195833_6196988	1	6195833	6196988	1156	72	0.126942	0.209475	0.0825325	hyper	168.491	2.56157
DMR_1_15949985_15951077	1	15949985	15951077	1093	63	0.132836	0.24948	0.116644	hyper	168.066	2.78762
DMR_1_15585141_15585896	1	15585141	15585896	756	52	0.196947	0.585167	0.38822	hyper	167.543	3.79437
DMR_1_12238761_12239550	1	12238761	12239550	790	33	-0.288576	0.383568	0.672145	hypo	-167.491	-4.70331
DMR_1_160740136_160740760	1	160740136	160740760	625	45	-0.210781	0.658816	0.869597	hypo	-167.39	-2.87143
DMR_1_75232107_75232860	1	75232107	75232860	754	58	0.147846	0.339308	0.191462	hyper	167.379	3.30473
DMR_1_114299663_114301186	1	114299663	114301186	1524	63	0.143693	0.372093	0.228401	hyper	167.337	3.14394
DMR_1_8455077_8456853	1	8455077	8456853	1777	42	-0.223135	0.491129	0.714264	hypo	-167.333	-1.84424
DMR_1_173530472_173531482	1	173530472	173531482	1011	63	0.171438	0.321912	0.150475	hyper	167.089	2.85468
DMR_1_95456096_95457803	1	95456096	95457803	1708	53	0.183179	0.423094	0.239915	hyper	166.876	3.48559
DMR_1_173243351_173244313	1	173243351	173244313	963	52	0.137425	0.508689	0.371264	hyper	166.628	3.94587
DMR_1_67448652_67450207	1	67448652	67450207	1556	59	-0.229491	0.58649	0.815981	hypo	-166.547	-1.78154
DMR_1_74126409_74127017	1	74126409	74127017	609	67	0.128892	0.625849	0.496958	hyper	166.227	2.86656
DMR_1_164114397_164115721	1	164114397	164115721	1325	56	-0.16786	0.59899	0.76685	hypo	-166.22	-1.82852
DMR_1_193780605_193781372	1	193780605	193781372	768	71	0.136112	0.675365	0.539252	hyper	165.918	2.6271
DMR_1_100667174_100668161	1	100667174	100668161	988	55	0.167269	0.237215	0.0699458	hyper	165.275	3.74204
DMR_1_140441229_140441912	1	140441229	140441912	684	52	0.114066	0.457483	0.343417	hyper	165.148	3.5217
DMR_1_185144851_185145150	1	185144851	185145150	300	44	0.408051	0.686176	0.278125	hyper	165.145	4.10629
DMR_1_193989559_193990113	1	193989559	193990113	555	54	-0.12687	0.370132	0.497002	hypo	-165.144	-1.90647
DMR_1_100209493_100210858	1	100209493	100210858	1366	55	0.146739	0.330473	0.183734	hyper	164.672	3.45294
DMR_1_86040797_86041632	1	86040797	86041632	836	52	0.121979	0.426037	0.304058	hyper	164.246	3.79298
DMR_1_184106806_184107953	1	184106806	184107953	1148	63	0.140316	0.527817	0.387502	hyper	164.048	3.38772
DMR_1_179285218_179285875	1	179285218	179285875	658	42	-0.198487	0.570795	0.769282	hypo	-163.893	-2.73081
DMR_1_16416841_16417641	1	16416841	16417641	801	59	0.158429	0.449956	0.291527	hyper	163.385	3.04185
DMR_1_15930164_15931264	1	15930164	15931264	1101	72	0.106644	0.243367	0.136724	hyper	162.853	2.48575
DMR_1_160250832_160251098	1	160250832	160251098	267	32	-0.310338	0.46552	0.775858	hypo	-162.711	-4.56153
DMR_1_163067694_163068238	1	163067694	163068238	545	41	-0.238476	0.5914	0.829876	hypo	-162.52	-2.6171
DMR_1_37782676_37783619	1	37782676	37783619	944	59	-0.150509	0.688335	0.838844	hypo	-162.305	-1.79471
DMR_1_55370961_55371516	1	55370961	55371516	556	47	0.19358	0.701605	0.508026	hyper	162.241	4.35461
DMR_1_97886276_97887235	1	97886276	97887235	960	65	-0.105123	0.386425	0.491548	hypo	-162.056	-1.78809
DMR_1_173249987_173250805	1	173249987	173250805	819	59	-0.130839	0.594408	0.725247	hypo	-161.81	-1.956
DMR_1_102148286_102150029	1	102148286	102150029	1744	62	0.147363	0.245645	0.0982814	hyper	161.683	3.29414
DMR_1_54347977_54349360	1	54347977	54349360	1384	59	0.122354	0.145146	0.0227918	hyper	161.438	3.13022
DMR_1_171161414_171162538	1	171161414	171162538	1125	45	-0.193882	0.569451	0.763333	hypo	-161.269	-1.8923
DMR_1_193674192_193674957	1	193674192	193674957	766	58	0.138594	0.286511	0.147916	hyper	160.813	3.07095
DMR_1_98106930_98107673	1	98106930	98107673	744	55	0.104983	0.401447	0.296464	hyper	160.661	3.27996
DMR_1_74737845_74739073	1	74737845	74739073	1229	67	0.130411	0.152973	0.0225619	hyper	160.255	3.26063
DMR_1_72733667_72735098	1	72733667	72735098	1432	52	0.163495	0.532166	0.368671	hyper	159.749	3.69676
DMR_1_17843309_17844862	1	17843309	17844862	1554	58	-0.15143	0.525665	0.677095	hypo	-159.604	-1.77887
DMR_1_34725761_34727166	1	34725761	34727166	1406	47	-0.122638	0.720185	0.842823	hypo	-159.122	-1.89347
DMR_1_141528371_141529199	1	141528371	141529199	829	41	-0.179716	0.599139	0.778855	hypo	-159.045	-1.88405
DMR_1_106012742_106013925	1	106012742	106013925	1184	60	0.114916	0.350887	0.235971	hyper	158.994	3.24161
DMR_1_16244901_16246481	1	16244901	16246481	1581	57	-0.102201	0.7038	0.806002	hypo	-158.679	-1.89521
DMR_1_113880465_113881477	1	113880465	113881477	1013	45	0.160881	0.379786	0.218905	hyper	158.507	4.17538
DMR_1_74615538_74616465	1	74615538	74616465	928	50	0.153869	0.263412	0.109542	hyper	158.001	3.84356
DMR_1_163939193_163940279	1	163939193	163940279	1087	40	-0.204561	0.450126	0.654687	hypo	-157.824	-2.2508
DMR_1_99200068_99200950	1	99200068	99200950	883	59	0.161702	0.420033	0.258331	hyper	157.635	3.24339
DMR_1_103971965_103972716	1	103971965	103972716	752	47	0.147168	0.469807	0.322639	hyper	157.601	3.92477
DMR_1_141106077_141106838	1	141106077	141106838	762	61	-0.107759	0.77538	0.883139	hypo	-157.515	-1.76745
DMR_1_190451157_190451966	1	190451157	190451966	810	68	0.157792	0.524431	0.366638	hyper	157.157	2.54177
DMR_1_72767455_72768514	1	72767455	72768514	1060	46	0.136847	0.44562	0.308773	hyper	157.048	4.01727
DMR_1_97104120_97105364	1	97104120	97105364	1245	58	-0.140005	0.59084	0.730845	hypo	-157.014	-1.96555
DMR_1_193977941_193978771	1	193977941	193978771	831	65	0.167626	0.398199	0.230573	hyper	156.949	2.84873
DMR_1_60775080_60776092	1	60775080	60776092	1013	25	0.349537	0.5507	0.201164	hyper	156.918	7.14073
DMR_1_170539274_170539984	1	170539274	170539984	711	49	-0.142863	0.721721	0.864585	hypo	-156.759	-2.51303
DMR_1_92493481_92494546	1	92493481	92494546	1066	45	0.157486	0.510683	0.353197	hyper	156.389	4.23232
DMR_1_49251775_49252480	1	49251775	49252480	706	65	-0.132957	0.736536	0.869493	hypo	-156.329	-1.76877
DMR_1_158985837_158986917	1	158985837	158986917	1081	61	-0.111756	0.674832	0.786588	hypo	-156.214	-1.80371
DMR_1_142064546_142065278	1	142064546	142065278	733	49	-0.187755	0.602052	0.789807	hypo	-155.834	-2.55724
DMR_1_113678451_113679380	1	113678451	113679380	930	42	0.166038	0.591036	0.424998	hyper	155.522	4.81301
DMR_1_153932259_153933194	1	153932259	153933194	936	52	-0.126252	0.605378	0.73163	hypo	-155.318	-2.1802
DMR_1_143786540_143787564	1	143786540	143787564	1025	51	-0.147893	0.540658	0.688552	hypo	-155.135	-1.97393
DMR_1_122266654_122267389	1	122266654	122267389	736	49	-0.130381	0.714059	0.844439	hypo	-154.924	-1.81753
DMR_1_51738734_51739814	1	51738734	51739814	1081	48	0.20373	0.382594	0.178863	hyper	154.864	3.5006
DMR_1_74132184_74133396	1	74132184	74133396	1213	59	0.126052	0.193328	0.0672759	hyper	154.539	3.23276
DMR_1_40489074_40490928	1	40489074	40490928	1855	61	-0.182568	0.639218	0.821786	hypo	-154.472	-1.85424
DMR_1_8210972_8212095	1	8210972	8212095	1124	38	0.137493	0.34898	0.211487	hyper	154.449	5.66533
DMR_1_14763300_14764019	1	14763300	14764019	720	51	0.114588	0.398593	0.284005	hyper	154.388	3.77735
DMR_1_88163333_88164490	1	88163333	88164490	1158	60	-0.130029	0.537246	0.667275	hypo	-154.32	-1.79525
DMR_1_14764505_14765355	1	14764505	14765355	851	42	0.144577	0.473657	0.32908	hyper	154.153	4.69605
DMR_1_158201041_158201832	1	158201041	158201832	792	59	0.111907	0.571688	0.459781	hyper	154.053	3.03111
DMR_1_12703904_12704736	1	12703904	12704736	833	47	-0.193514	0.653578	0.847092	hypo	-154.01	-1.97823
DMR_1_38406699_38407484	1	38406699	38407484	786	42	-0.169243	0.646235	0.815478	hypo	-153.586	-1.76824
DMR_1_162830168_162831516	1	162830168	162831516	1349	39	-0.26155	0.466152	0.727703	hypo	-153.547	-2.13369
DMR_1_14341497_14342461	1	14341497	14342461	965	57	0.128097	0.450628	0.322531	hyper	153.14	3.50633
DMR_1_160524628_160524883	1	160524628	160524883	256	47	-0.190795	0.668667	0.859462	hypo	-152.783	-3.06869
DMR_1_142060362_142061257	1	142060362	142061257	896	48	-0.190347	0.612596	0.802942	hypo	-152.67	-2.01819
DMR_1_194272519_194273237	1	194272519	194273237	719	50	-0.1245	0.552151	0.676652	hypo	-152.441	-1.78743
DMR_1_68552731_68553993	1	68552731	68553993	1263	58	-0.168251	0.644071	0.812322	hypo	-152.101	-1.95441
DMR_1_32487405_32488038	1	32487405	32488038	634	42	-0.192162	0.600137	0.792299	hypo	-152.012	-1.95304
DMR_1_71147971_71149029	1	71147971	71149029	1059	60	0.152394	0.289696	0.137302	hyper	151.447	3.5456
DMR_1_193843917_193844931	1	193843917	193844931	1015	50	0.167983	0.4595	0.291517	hyper	151.383	3.54541
DMR_1_141214096_141214674	1	141214096	141214674	579	63	0.156003	0.750643	0.59464	hyper	151.327	2.6138
DMR_1_96270450_96271296	1	96270450	96271296	847	55	0.131436	0.39677	0.265334	hyper	150.914	3.33434
DMR_1_191897634_191897894	1	191897634	191897894	261	43	0.151665	0.814749	0.663084	hyper	150.889	5.19779
DMR_1_186683795_186684521	1	186683795	186684521	727	60	-0.112317	0.719256	0.831573	hypo	-150.686	-1.82867
DMR_1_164046406_164047417	1	164046406	164047417	1012	40	-0.2295	0.566673	0.796173	hypo	-150.526	-2.33132
DMR_1_160329488_160330316	1	160329488	160330316	829	52	-0.183054	0.634363	0.817417	hypo	-150.259	-1.92403
DMR_1_137586236_137587585	1	137586236	137587585	1350	49	0.14075	0.244373	0.103624	hyper	150.227	3.70438
DMR_1_154569822_154570356	1	154569822	154570356	535	45	-0.166172	0.667421	0.833593	hypo	-150.028	-2.10795
DMR_1_38893271_38894174	1	38893271	38894174	904	45	0.175311	0.743135	0.567824	hyper	149.906	3.66041
DMR_1_194158377_194159064	1	194158377	194159064	688	48	0.179575	0.408472	0.228897	hyper	149.861	3.52888
DMR_1_142150514_142151551	1	142150514	142151551	1038	44	-0.125839	0.7107	0.836539	hypo	-149.846	-1.92363
DMR_1_72571736_72572027	1	72571736	72572027	292	49	0.157305	0.524366	0.367061	hyper	149.813	4.02786
DMR_1_73947375_73948100	1	73947375	73948100	726	45	-0.149367	0.669658	0.819025	hypo	-149.727	-1.88402
DMR_1_97094656_97095470	1	97094656	97095470	815	64	0.157738	0.412667	0.254929	hyper	149.465	2.70841
DMR_1_158949825_158950629	1	158949825	158950629	805	52	0.152343	0.45241	0.300067	hyper	149.438	3.25682
DMR_1_14161060_14162520	1	14161060	14162520	1461	43	-0.172319	0.562351	0.73467	hypo	-149.369	-1.91058
DMR_1_99817617_99819174	1	99817617	99819174	1558	59	-0.167069	0.396252	0.563321	hypo	-149.33	-1.81152
DMR_1_185056389_185057101	1	185056389	185057101	713	58	-0.114841	0.688881	0.803721	hypo	-149.243	-1.79037
DMR_1_91605561_91605625	1	91605561	91605625	65	23	-0.380034	0.380266	0.7603	hypo	-149.097	-6.46137
DMR_1_55412993_55413799	1	55412993	55413799	807	46	-0.110014	0.698206	0.80822	hypo	-149.016	-2.55924
DMR_1_182168061_182169470	1	182168061	182169470	1410	57	-0.126644	0.654379	0.781024	hypo	-148.879	-1.96978
DMR_1_158836928_158837946	1	158836928	158837946	1019	56	0.114703	0.280211	0.165508	hyper	148.607	3.01197
DMR_1_98259333_98260079	1	98259333	98260079	747	59	0.140405	0.315634	0.175229	hyper	148.519	2.80718
DMR_1_56667542_56668173	1	56667542	56668173	632	64	-0.128022	0.633597	0.761619	hypo	-148.447	-1.80275
DMR_1_140209200_140209769	1	140209200	140209769	570	56	0.134707	0.529852	0.395145	hyper	148.432	2.96771
DMR_1_171116271_171117353	1	171116271	171117353	1083	52	-0.140846	0.620538	0.761385	hypo	-148.104	-1.81617
DMR_1_163444845_163445499	1	163444845	163445499	655	44	-0.194925	0.648842	0.843767	hypo	-148	-2.87113
DMR_1_51838862_51839650	1	51838862	51839650	789	50	0.114305	0.439097	0.324792	hyper	147.719	3.24577
DMR_1_178460335_178460612	1	178460335	178460612	278	39	-0.245441	0.586485	0.831925	hypo	-147.568	-3.06569
DMR_1_12720209_12720750	1	12720209	12720750	542	36	-0.192641	0.660009	0.852649	hypo	-147.402	-1.84861
DMR_1_160585916_160587183	1	160585916	160587183	1268	50	-0.192654	0.60309	0.795744	hypo	-147.33	-2.11668
DMR_1_128333688_128334676	1	128333688	128334676	989	46	0.191726	0.411898	0.220172	hyper	147.309	4.08345
DMR_1_70859133_70859487	1	70859133	70859487	355	65	-0.121789	0.469864	0.591652	hypo	-147.179	-1.77062
DMR_1_190717628_190718631	1	190717628	190718631	1004	48	-0.156571	0.296216	0.452787	hypo	-146.848	-1.76852
DMR_1_52338797_52339604	1	52338797	52339604	808	60	0.106912	0.644963	0.538052	hyper	146.819	2.82202
DMR_1_7035630_7037123	1	7035630	7037123	1494	48	-0.175037	0.583609	0.758646	hypo	-146.216	-1.88796
DMR_1_61146731_61147478	1	61146731	61147478	748	33	0.244515	0.591172	0.346657	hyper	145.886	6.21299
DMR_1_11668626_11669594	1	11668626	11669594	969	49	-0.112144	0.664862	0.777005	hypo	-145.744	-1.93166
DMR_1_55339234_55340379	1	55339234	55340379	1146	50	0.18698	0.428617	0.241636	hyper	145.474	4.44107
DMR_1_13845887_13846573	1	13845887	13846573	687	52	0.181329	0.523499	0.34217	hyper	145.461	3.20555
DMR_1_51410813_51412249	1	51410813	51412249	1437	42	-0.223046	0.450472	0.673518	hypo	-144.835	-1.97972
DMR_1_185706725_185707473	1	185706725	185707473	749	55	-0.164779	0.473374	0.638153	hypo	-144.498	-1.77756
DMR_1_86999531_87000453	1	86999531	87000453	923	47	0.158897	0.388176	0.229279	hyper	144.339	3.41036
DMR_1_6319447_6320317	1	6319447	6320317	871	43	0.307113	0.719787	0.412674	hyper	144.337	3.51078
DMR_1_173030143_173031562	1	173030143	173031562	1420	52	0.127561	0.218879	0.0913175	hyper	144.107	3.55426
DMR_1_67568945_67570182	1	67568945	67570182	1238	49	-0.185882	0.636971	0.822853	hypo	-143.867	-1.99548
DMR_1_683542_684102	1	683542	684102	561	36	0.200468	0.664961	0.464493	hyper	143.783	4.29075
DMR_1_3028183_3028849	1	3028183	3028849	667	53	-0.129928	0.601096	0.731024	hypo	-143.781	-1.81784
DMR_1_63871262_63872154	1	63871262	63872154	893	45	0.157647	0.35635	0.198702	hyper	143.771	4.08395
DMR_1_194368_195395	1	194368	195395	1028	42	0.170968	0.365805	0.194837	hyper	143.666	3.87266
DMR_1_109372509_109373277	1	109372509	109373277	769	44	-0.158942	0.654961	0.813903	hypo	-143.655	-1.80255
DMR_1_123412092_123412819	1	123412092	123412819	728	49	-0.123442	0.667057	0.790499	hypo	-143.625	-1.77046
DMR_1_193739680_193740072	1	193739680	193740072	393	65	0.128448	0.388313	0.259865	hyper	143.565	2.3102
DMR_1_38260550_38261149	1	38260550	38261149	600	49	-0.147457	0.71843	0.865887	hypo	-143.555	-2.08691
DMR_1_76210474_76210980	1	76210474	76210980	507	53	0.108058	0.580778	0.47272	hyper	143.451	2.95232
DMR_1_157197080_157198160	1	157197080	157198160	1081	48	-0.188544	0.681303	0.869847	hypo	-143.442	-1.88698
DMR_1_97749835_97750684	1	97749835	97750684	850	47	0.120613	0.278933	0.158321	hyper	143.399	3.29306
DMR_1_149999763_150000387	1	149999763	150000387	625	48	-0.136371	0.517574	0.653945	hypo	-143.375	-1.8856
DMR_1_7744295_7745441	1	7744295	7745441	1147	49	0.119721	0.204633	0.0849115	hyper	143.354	3.55198
DMR_1_185648025_185648686	1	185648025	185648686	662	59	0.142004	0.560009	0.418005	hyper	143.18	2.71249
DMR_1_158140532_158141105	1	158140532	158141105	574	49	-0.139528	0.728311	0.867839	hypo	-143.169	-1.84947
DMR_1_185192356_185193158	1	185192356	185193158	803	58	0.153442	0.59848	0.445038	hyper	143.008	2.88717
DMR_1_28200069_28201061	1	28200069	28201061	993	47	-0.18466	0.568582	0.753242	hypo	-142.83	-1.85939
DMR_1_74672061_74672638	1	74672061	74672638	578	39	0.179478	0.433765	0.254287	hyper	142.353	4.81606
DMR_1_178146834_178148625	1	178146834	178148625	1792	39	0.192207	0.464699	0.272491	hyper	142.106	4.07926
DMR_1_68287111_68287770	1	68287111	68287770	660	37	0.167036	0.385513	0.218477	hyper	142.019	4.34211
DMR_1_55458070_55459278	1	55458070	55459278	1209	43	0.144334	0.250544	0.10621	hyper	141.942	3.85905
DMR_1_5539864_5540489	1	5539864	5540489	626	50	-0.157901	0.368734	0.526635	hypo	-141.774	-2.05746
DMR_1_142321076_142321669	1	142321076	142321669	594	52	0.132443	0.420055	0.287611	hyper	141.346	3.00067
DMR_1_183919087_183919364	1	183919087	183919364	278	39	0.191857	0.371682	0.179825	hyper	141.311	3.83977
DMR_1_55683733_55684361	1	55683733	55684361	629	47	0.136831	0.58287	0.446038	hyper	141.111	3.58234
DMR_1_140274783_140275278	1	140274783	140275278	496	68	-0.112817	0.477266	0.590083	hypo	-140.908	-1.85492
DMR_1_153815175_153816343	1	153815175	153816343	1169	59	-0.103486	0.754736	0.858221	hypo	-140.88	-1.79836
DMR_1_152160451_152161680	1	152160451	152161680	1230	54	0.120945	0.220103	0.0991579	hyper	140.44	3.5117
DMR_1_186897235_186897891	1	186897235	186897891	657	53	0.152771	0.522716	0.369946	hyper	140.207	2.92076
DMR_1_159904509_159905524	1	159904509	159905524	1016	59	-0.150662	0.706426	0.857088	hypo	-140.127	-1.78303
DMR_1_100801728_100802299	1	100801728	100802299	572	48	0.12836	0.338149	0.209788	hyper	140.001	3.30226
DMR_1_173286670_173287395	1	173286670	173287395	726	56	-0.103214	0.684648	0.787862	hypo	-139.976	-1.88785
DMR_1_50902412_50902852	1	50902412	50902852	441	50	-0.12548	0.784705	0.910185	hypo	-139.958	-2.47551
DMR_1_140116640_140117035	1	140116640	140117035	396	51	0.163866	0.301052	0.137186	hyper	139.776	3.16149
DMR_1_15515373_15516222	1	15515373	15516222	850	53	0.143655	0.61047	0.466815	hyper	139.692	3.12032
DMR_1_193553146_193553839	1	193553146	193553839	694	44	0.14504	0.530795	0.385754	hyper	139.577	3.64897
DMR_1_51074903_51075420	1	51074903	51075420	518	27	-0.318171	0.427122	0.745293	hypo	-139.211	-4.90507
DMR_1_184114285_184115233	1	184114285	184115233	949	58	0.131516	0.518848	0.387332	hyper	139.197	2.67213
DMR_1_184564634_184565281	1	184564634	184565281	648	48	0.108673	0.675654	0.566981	hyper	138.871	3.26486
DMR_1_162741621_162742721	1	162741621	162742721	1101	36	-0.257444	0.344653	0.602097	hypo	-138.824	-2.04995
DMR_1_184683628_184684509	1	184683628	184684509	882	48	0.112574	0.392746	0.280172	hyper	138.781	3.21383
DMR_1_17167996_17169665	1	17167996	17169665	1670	55	0.10198	0.382112	0.280132	hyper	138.567	2.8481
DMR_1_86236916_86237926	1	86236916	86237926	1011	53	0.174397	0.260677	0.08628	hyper	138.478	2.73569
DMR_1_163257867_163258501	1	163257867	163258501	635	54	-0.162708	0.66321	0.825918	hypo	-138.449	-1.8136
DMR_1_77936593_77937155	1	77936593	77937155	563	58	0.144917	0.314232	0.169315	hyper	138.412	2.5894
DMR_1_20331346_20332066	1	20331346	20332066	721	57	-0.111362	0.647956	0.759318	hypo	-138.306	-1.94178
DMR_1_155798208_155799585	1	155798208	155799585	1378	48	0.110319	0.192713	0.0823939	hyper	138.201	3.05588
DMR_1_144112966_144113841	1	144112966	144113841	876	43	0.157741	0.499936	0.342195	hyper	138.021	3.66118
DMR_1_176659023_176660079	1	176659023	176660079	1057	48	-0.166309	0.658148	0.824458	hypo	-137.921	-1.94586
DMR_1_137759908_137761420	1	137759908	137761420	1513	51	0.100197	0.435817	0.33562	hyper	137.869	3.06936
DMR_1_511855_512440	1	511855	512440	586	55	-0.122625	0.754773	0.877398	hypo	-137.836	-1.78726
DMR_1_14917062_14917852	1	14917062	14917852	791	54	-0.104174	0.65734	0.761514	hypo	-137.792	-1.94341
DMR_1_141010261_141011567	1	141010261	141011567	1307	60	-0.10092	0.724245	0.825165	hypo	-137.42	-1.80262
DMR_1_16552324_16553385	1	16552324	16553385	1062	48	0.186727	0.284737	0.0980097	hyper	137.316	3.1363
DMR_1_150707605_150708271	1	150707605	150708271	667	50	0.121742	0.610059	0.488317	hyper	137.033	3.09344
DMR_1_78144832_78145261	1	78144832	78145261	430	48	0.133869	0.253362	0.119492	hyper	136.737	3.39624
DMR_1_152738857_152740297	1	152738857	152740297	1441	40	0.165589	0.536122	0.370532	hyper	136.681	4.26059
DMR_1_91950211_91951021	1	91950211	91951021	811	46	0.142678	0.436977	0.2943	hyper	136.217	3.85984
DMR_1_158081036_158081829	1	158081036	158081829	794	46	-0.162886	0.633748	0.796634	hypo	-136.173	-1.76677
DMR_1_54273117_54274489	1	54273117	54274489	1373	62	-0.105444	0.773142	0.878587	hypo	-136.166	-1.79016
DMR_1_98147535_98148121	1	98147535	98148121	587	58	0.17259	0.45438	0.281791	hyper	136.05	2.51832
DMR_1_147606646_147607567	1	147606646	147607567	922	45	-0.134024	0.575701	0.709726	hypo	-135.897	-1.76649
DMR_1_176190730_176191898	1	176190730	176191898	1169	46	-0.133539	0.571956	0.705495	hypo	-135.774	-2.04333
DMR_1_54046203_54046809	1	54046203	54046809	607	34	0.318186	0.623646	0.30546	hyper	135.768	4.60098
DMR_1_20188530_20189340	1	20188530	20189340	811	50	-0.114508	0.749795	0.864302	hypo	-135.51	-1.97544
DMR_1_142195146_142195866	1	142195146	142195866	721	60	-0.131644	0.693957	0.825601	hypo	-135.459	-1.91954
DMR_1_73930777_73931605	1	73930777	73931605	829	52	0.169659	0.275451	0.105792	hyper	135.425	3.15973
DMR_1_38841340_38842297	1	38841340	38842297	958	37	-0.186896	0.57422	0.761115	hypo	-135.27	-1.7978
DMR_1_100501434_100502177	1	100501434	100502177	744	43	0.163129	0.557406	0.394277	hyper	135.229	4.10903
DMR_1_153826124_153826943	1	153826124	153826943	820	44	0.117511	0.43069	0.313179	hyper	135.097	3.39831
DMR_1_185610840_185611417	1	185610840	185611417	578	48	0.156943	0.712925	0.555982	hyper	135.013	3.08028
DMR_1_190582124_190583113	1	190582124	190583113	990	39	0.164357	0.278588	0.114231	hyper	134.671	4.1876
DMR_1_141250773_141251908	1	141250773	141251908	1136	56	0.124017	0.251669	0.127653	hyper	134.655	2.62205
DMR_1_91856466_91857808	1	91856466	91857808	1343	50	0.135514	0.295999	0.160485	hyper	134.651	3.12387
DMR_1_37948547_37949390	1	37948547	37949390	844	52	0.11665	0.270604	0.153954	hyper	134.283	2.90796
DMR_1_37625495_37626089	1	37625495	37626089	595	55	0.272023	0.555886	0.283863	hyper	134.266	2.71589
DMR_1_184356525_184357309	1	184356525	184357309	785	49	0.118483	0.71991	0.601427	hyper	134.205	2.9606
DMR_1_26430577_26431208	1	26430577	26431208	632	44	0.155551	0.449649	0.294098	hyper	134.068	3.37517
DMR_1_173190663_173191320	1	173190663	173191320	658	43	0.168347	0.58006	0.411713	hyper	133.251	3.82259
DMR_1_137095403_137096305	1	137095403	137096305	903	46	0.169154	0.241629	0.0724759	hyper	133.211	3.21006
DMR_1_84219007_84219527	1	84219007	84219527	521	39	0.145916	0.538835	0.392919	hyper	133.118	4.02583
DMR_1_102222766_102224179	1	102222766	102224179	1414	58	0.104768	0.672826	0.568058	hyper	133.096	2.77522
DMR_1_185104229_185104835	1	185104229	185104835	607	42	0.18865	0.681282	0.492632	hyper	133.006	3.81668
DMR_1_184336691_184337855	1	184336691	184337855	1165	47	-0.151853	0.628528	0.780381	hypo	-132.983	-1.7669
DMR_1_175424738_175425673	1	175424738	175425673	936	53	0.115424	0.207705	0.0922807	hyper	132.946	3.69467
DMR_1_102264770_102265360	1	102264770	102265360	591	37	-0.147855	0.669249	0.817104	hypo	-132.643	-1.91566
DMR_1_176976958_176977319	1	176976958	176977319	362	42	-0.150496	0.585464	0.73596	hypo	-132.486	-2.55733
DMR_1_155111223_155112136	1	155111223	155112136	914	47	0.141092	0.401347	0.260255	hyper	132.42	3.81245
DMR_1_169546843_169547699	1	169546843	169547699	857	36	0.165499	0.487853	0.322354	hyper	132.215	3.99136
DMR_1_55381227_55382419	1	55381227	55382419	1193	41	0.207405	0.495461	0.288056	hyper	132.185	3.71744
DMR_1_14975158_14975904	1	14975158	14975904	747	59	0.118243	0.793224	0.674981	hyper	132.152	2.40837
DMR_1_20705059_20705766	1	20705059	20705766	708	44	-0.16623	0.671151	0.83738	hypo	-132.1	-1.92262
DMR_1_103073390_103073987	1	103073390	103073987	598	43	0.234565	0.756786	0.522221	hyper	131.616	3.69067
DMR_1_17108880_17109675	1	17108880	17109675	796	42	0.133762	0.371928	0.238166	hyper	131.431	3.61364
DMR_1_98413101_98413545	1	98413101	98413545	445	53	0.135095	0.480759	0.345664	hyper	131.403	2.81257
DMR_1_20209805_20210629	1	20209805	20210629	825	39	-0.207636	0.55754	0.765176	hypo	-131.346	-1.78328
DMR_1_51956012_51957026	1	51956012	51957026	1015	35	0.22928	0.474027	0.244747	hyper	131.008	4.51213
DMR_1_183809991_183810791	1	183809991	183810791	801	39	0.167519	0.490471	0.322953	hyper	130.886	4.58734
DMR_1_18891473_18892641	1	18891473	18892641	1169	38	0.12783	0.692317	0.564488	hyper	130.798	4.39031
DMR_1_12554864_12555614	1	12554864	12555614	751	33	-0.163741	0.638581	0.802322	hypo	-130.714	-2.33309
DMR_1_15285257_15285472	1	15285257	15285472	216	29	0.193263	0.656083	0.462819	hyper	130.684	4.6073
DMR_1_142079038_142080208	1	142079038	142080208	1171	36	-0.163419	0.537256	0.700675	hypo	-130.509	-1.8644
DMR_1_184268902_184269879	1	184268902	184269879	978	59	-0.119301	0.707712	0.827013	hypo	-130.284	-1.80194
DMR_1_106311155_106311757	1	106311155	106311757	603	42	0.144026	0.394319	0.250293	hyper	130.204	3.67043
DMR_1_98430667_98431211	1	98430667	98431211	545	52	0.150311	0.363963	0.213652	hyper	130	2.80511
DMR_1_150360608_150361549	1	150360608	150361549	942	46	0.100557	0.525124	0.424567	hyper	129.892	3.37393
DMR_1_62690787_62692052	1	62690787	62692052	1266	42	0.158423	0.45759	0.299166	hyper	129.863	3.81578
DMR_1_175456678_175457738	1	175456678	175457738	1061	40	0.175987	0.222269	0.0462814	hyper	129.735	4.29355
DMR_1_55660352_55661599	1	55660352	55661599	1248	46	-0.145223	0.600025	0.745249	hypo	-129.691	-1.777
DMR_1_17195927_17196636	1	17195927	17196636	710	41	0.150993	0.361956	0.210963	hyper	129.663	3.94846
DMR_1_50238974_50240510	1	50238974	50240510	1537	36	0.180797	0.383155	0.202358	hyper	129.649	4.09002
DMR_1_13736095_13737128	1	13736095	13737128	1034	52	0.156341	0.779617	0.623276	hyper	129.503	3.08085
DMR_1_86075104_86075603	1	86075104	86075603	500	41	0.127437	0.625272	0.497835	hyper	129.401	4.00087
DMR_1_77167709_77168956	1	77167709	77168956	1248	50	0.129445	0.249186	0.119741	hyper	129.24	3.03155
DMR_1_41493568_41494732	1	41493568	41494732	1165	36	0.160184	0.753491	0.593307	hyper	129.06	4.03316
DMR_1_141612353_141613383	1	141612353	141613383	1031	51	-0.153708	0.612965	0.766673	hypo	-128.944	-1.91899
DMR_1_173449625_173450666	1	173449625	173450666	1042	47	0.134675	0.424584	0.28991	hyper	128.937	3.26284
DMR_1_6243623_6244998	1	6243623	6244998	1376	49	0.127031	0.371052	0.244022	hyper	128.882	3.11649
DMR_1_46940774_46942208	1	46940774	46942208	1435	41	0.109646	0.532966	0.423319	hyper	128.744	3.62136
DMR_1_15042260_15043696	1	15042260	15043696	1437	56	-0.103481	0.71445	0.817931	hypo	-128.206	-1.9061
DMR_1_83045972_83046899	1	83045972	83046899	928	42	0.121997	0.478909	0.356913	hyper	128.039	3.58814
DMR_1_98442649_98443352	1	98442649	98443352	704	44	0.141693	0.47313	0.331437	hyper	128.012	3.37919
DMR_1_20871815_20872629	1	20871815	20872629	815	38	-0.207341	0.475145	0.682486	hypo	-128.006	-3.27359
DMR_1_50948356_50948632	1	50948356	50948632	277	25	-0.253384	0.462219	0.715602	hypo	-127.927	-4.75696
DMR_1_65815980_65817071	1	65815980	65817071	1092	44	0.160854	0.30125	0.140397	hyper	127.578	3.28791
DMR_1_97797721_97798551	1	97797721	97798551	831	51	0.151774	0.433704	0.28193	hyper	127.398	2.86718
DMR_1_91778735_91779872	1	91778735	91779872	1138	58	-0.120719	0.566002	0.686722	hypo	-127.198	-1.78846
DMR_1_159836109_159836397	1	159836109	159836397	289	34	-0.25267	0.619521	0.87219	hypo	-127.19	-3.40373
DMR_1_98385297_98386178	1	98385297	98386178	882	56	-0.140794	0.276973	0.417767	hypo	-127.163	-1.91646
DMR_1_40538893_40539465	1	40538893	40539465	573	35	-0.185431	0.670389	0.85582	hypo	-126.988	-2.01874
DMR_1_52978092_52979575	1	52978092	52979575	1484	35	0.13787	0.400583	0.262713	hyper	126.758	4.38676
DMR_1_85178814_85180068	1	85178814	85180068	1255	42	0.124988	0.399617	0.274629	hyper	126.553	3.29315
DMR_1_74012785_74013360	1	74012785	74013360	576	40	0.183424	0.615786	0.432362	hyper	126.457	3.70771
DMR_1_163265880_163267624	1	163265880	163267624	1745	37	-0.178468	0.474908	0.653376	hypo	-126.328	-1.9157
DMR_1_99712854_99713480	1	99712854	99713480	627	48	0.165674	0.543782	0.378108	hyper	126.095	3.13504
DMR_1_13748032_13749764	1	13748032	13749764	1733	32	0.216522	0.692156	0.475633	hyper	126.082	5.08134
DMR_1_185250301_185251040	1	185250301	185251040	740	45	0.211494	0.456799	0.245305	hyper	125.963	3.24346
DMR_1_77893105_77893909	1	77893105	77893909	805	48	0.120188	0.530506	0.410318	hyper	125.721	2.96902
DMR_1_79234429_79234953	1	79234429	79234953	525	38	0.149987	0.373984	0.223997	hyper	125.464	3.72468
DMR_1_18051465_18052118	1	18051465	18052118	654	51	-0.10201	0.658358	0.760368	hypo	-124.96	-1.76774
DMR_1_173919129_173920360	1	173919129	173920360	1232	47	-0.126246	0.66647	0.792717	hypo	-124.951	-1.96529
DMR_1_100278690_100279641	1	100278690	100279641	952	46	0.105988	0.592399	0.486411	hyper	124.935	3.7292
DMR_1_74143328_74144131	1	74143328	74144131	804	42	0.146688	0.343194	0.196506	hyper	124.869	3.82971
DMR_1_14970791_14971173	1	14970791	14971173	383	48	0.100322	0.534905	0.434583	hyper	124.835	2.71045
DMR_1_54886165_54886946	1	54886165	54886946	782	51	0.105537	0.659389	0.553851	hyper	124.728	2.75367
DMR_1_14642640_14643284	1	14642640	14643284	645	51	0.132168	0.412217	0.28005	hyper	124.716	2.75434
DMR_1_171684091_171684868	1	171684091	171684868	778	36	0.18275	0.574616	0.391866	hyper	124.662	4.04172
DMR_1_160248375_160249094	1	160248375	160249094	720	59	-0.164407	0.735888	0.900295	hypo	-124.559	-1.77023
DMR_1_92100100_92100894	1	92100100	92100894	795	41	0.139985	0.370043	0.230058	hyper	124.528	3.87823
DMR_1_85710556_85711450	1	85710556	85711450	895	39	0.151441	0.713297	0.561856	hyper	124.41	3.83802
DMR_1_155116674_155117287	1	155116674	155117287	614	48	0.122394	0.366839	0.244445	hyper	124.404	2.89037
DMR_1_87509042_87509844	1	87509042	87509844	803	44	0.124813	0.272521	0.147709	hyper	124.33	3.14256
DMR_1_194308495_194309033	1	194308495	194309033	539	51	0.13794	0.249001	0.11106	hyper	124.274	2.80276
DMR_1_16286117_16286783	1	16286117	16286783	667	50	-0.102338	0.48231	0.584648	hypo	-124.044	-1.76656
DMR_1_8712791_8713826	1	8712791	8713826	1036	47	-0.280281	0.393203	0.673484	hypo	-123.998	-2.22835
DMR_1_14038195_14038895	1	14038195	14038895	701	50	0.105562	0.47449	0.368928	hyper	123.78	2.75027
DMR_1_14636403_14637367	1	14636403	14637367	965	49	0.149009	0.445097	0.296089	hyper	123.743	2.77084
DMR_1_20560149_20560756	1	20560149	20560756	608	31	-0.217905	0.421121	0.639025	hypo	-123.45	-2.3131
DMR_1_104462559_104463610	1	104462559	104463610	1052	42	0.193954	0.327954	0.134	hyper	123.226	3.4979
DMR_1_164750448_164751639	1	164750448	164751639	1192	56	-0.130669	0.639336	0.770004	hypo	-123.14	-1.78741
DMR_1_3895290_3895977	1	3895290	3895977	688	53	0.141273	0.195698	0.0544245	hyper	123.126	2.91057
DMR_1_190953730_190954454	1	190953730	190954454	725	44	-0.212924	0.557726	0.77065	hypo	-122.983	-1.91047
DMR_1_66111536_66112511	1	66111536	66112511	976	36	0.158407	0.321006	0.162599	hyper	122.893	4.09983
DMR_1_95129301_95130247	1	95129301	95130247	947	37	0.119408	0.358775	0.239367	hyper	122.864	4.31669
DMR_1_13567936_13568831	1	13567936	13568831	896	36	0.160175	0.82823	0.668055	hyper	122.8	3.61471
DMR_1_103237439_103238369	1	103237439	103238369	931	34	0.177153	0.434205	0.257052	hyper	122.653	4.93918
DMR_1_17236178_17236583	1	17236178	17236583	406	57	0.145803	0.48161	0.335807	hyper	122.64	2.28661
DMR_1_182732117_182732933	1	182732117	182732933	817	31	0.251071	0.498957	0.247886	hyper	122.52	4.72173
DMR_1_26173482_26174176	1	26173482	26174176	695	35	0.168883	0.24553	0.0766472	hyper	122.149	3.98791
DMR_1_194169447_194170059	1	194169447	194170059	613	48	0.12994	0.44869	0.31875	hyper	122.078	2.87234
DMR_1_1709022_1710098	1	1709022	1710098	1077	40	0.132693	0.694126	0.561433	hyper	121.917	3.62556
DMR_1_74940416_74941261	1	74940416	74941261	846	43	0.130238	0.354357	0.22412	hyper	121.87	3.16435
DMR_1_55561250_55562079	1	55561250	55562079	830	42	-0.156	0.658421	0.814421	hypo	-121.649	-1.81901
DMR_1_5445148_5446223	1	5445148	5446223	1076	43	0.128531	0.219938	0.0914076	hyper	121.601	3.25638
DMR_1_10013951_10014228	1	10013951	10014228	278	38	-0.207915	0.607742	0.815657	hypo	-121.458	-2.80486
DMR_1_14980110_14980932	1	14980110	14980932	823	47	-0.107132	0.681694	0.788826	hypo	-121.365	-1.76727
DMR_1_164454478_164455114	1	164454478	164455114	637	35	-0.15293	0.617134	0.770064	hypo	-121.351	-1.97817
DMR_1_186468289_186469497	1	186468289	186469497	1209	39	-0.133814	0.653696	0.78751	hypo	-121.197	-2.28204
DMR_1_96608370_96609291	1	96608370	96609291	922	45	0.151855	0.209905	0.05805	hyper	121.076	3.14242
DMR_1_42415837_42416369	1	42415837	42416369	533	62	-0.125005	0.787929	0.912934	hypo	-121.075	-1.76517
DMR_1_114463620_114464144	1	114463620	114464144	525	50	0.115372	0.685273	0.569901	hyper	121.003	2.64435
DMR_1_130168312_130169777	1	130168312	130169777	1466	38	0.169163	0.467191	0.298028	hyper	121.002	3.64743
DMR_1_97545106_97546074	1	97545106	97546074	969	44	0.152047	0.579104	0.427057	hyper	120.96	3.20098
DMR_1_55060756_55062107	1	55060756	55062107	1352	31	-0.206794	0.369361	0.576155	hypo	-120.936	-1.92145
DMR_1_76409982_76410496	1	76409982	76410496	515	51	0.123869	0.304473	0.180605	hyper	120.919	2.55427
DMR_1_50373708_50374116	1	50373708	50374116	409	44	-0.133376	0.683467	0.816843	hypo	-120.848	-1.91904
DMR_1_78311603_78312409	1	78311603	78312409	807	48	0.116117	0.460503	0.344387	hyper	120.797	2.92439
DMR_1_2314129_2315032	1	2314129	2315032	904	22	0.320151	0.609555	0.289403	hyper	120.713	6.47024
DMR_1_140995268_140996097	1	140995268	140996097	830	50	0.13313	0.214107	0.080977	hyper	120.711	2.5293
DMR_1_129908221_129908510	1	129908221	129908510	290	49	-0.130995	0.640839	0.771835	hypo	-120.443	-1.87351
DMR_1_74995372_74996146	1	74995372	74996146	775	46	0.124515	0.159424	0.0349089	hyper	120.134	3.48911
DMR_1_177955515_177955890	1	177955515	177955890	376	35	-0.190671	0.683661	0.874332	hypo	-120.125	-3.02959
DMR_1_59695585_59696576	1	59695585	59696576	992	42	-0.152583	0.616248	0.76883	hypo	-119.993	-2.28647
DMR_1_136771077_136771714	1	136771077	136771714	638	35	-0.288384	0.323969	0.612352	hypo	-119.975	-1.78407
DMR_1_102964955_102965779	1	102964955	102965779	825	41	0.114229	0.474789	0.36056	hyper	119.952	3.23883
DMR_1_77210468_77211661	1	77210468	77211661	1194	41	-0.155843	0.553517	0.70936	hypo	-119.94	-1.83523
DMR_1_142723124_142723698	1	142723124	142723698	575	34	-0.148776	0.344936	0.493712	hypo	-119.919	-2.18017
DMR_1_76274619_76275331	1	76274619	76275331	713	37	0.124715	0.191754	0.0670386	hyper	119.876	3.54225
DMR_1_97388484_97389369	1	97388484	97389369	886	45	0.138109	0.301349	0.163241	hyper	119.779	2.91166
DMR_1_77190466_77191703	1	77190466	77191703	1238	47	0.144373	0.306298	0.161925	hyper	119.746	3.34696
DMR_1_178184063_178185179	1	178184063	178185179	1117	43	0.152912	0.73058	0.577667	hyper	119.679	3.02275
DMR_1_184400200_184400976	1	184400200	184400976	777	30	-0.173491	0.517809	0.6913	hypo	-119.58	-1.96703
DMR_1_75790049_75790542	1	75790049	75790542	494	49	0.141188	0.452423	0.311234	hyper	119.488	2.61826
DMR_1_66150266_66151137	1	66150266	66151137	872	38	-0.152278	0.629153	0.781431	hypo	-119.446	-2.61374
DMR_1_88002938_88003739	1	88002938	88003739	802	40	0.138332	0.272254	0.133923	hyper	119.386	3.47488
DMR_1_179864757_179865294	1	179864757	179865294	538	41	-0.177341	0.600756	0.778096	hypo	-119.292	-2.09506
DMR_1_481523_482182	1	481523	482182	660	46	-0.1293	0.730078	0.859378	hypo	-119.231	-1.95525
DMR_1_185976237_185977436	1	185976237	185977436	1200	33	-0.177479	0.460428	0.637908	hypo	-119.145	-1.84186
DMR_1_98156439_98156997	1	98156439	98156997	559	48	0.157783	0.583372	0.425588	hyper	119.077	2.84714
DMR_1_36916835_36917581	1	36916835	36917581	747	39	0.130262	0.366769	0.236507	hyper	118.981	3.75161
DMR_1_86965653_86966390	1	86965653	86966390	738	44	-0.136353	0.6826	0.818953	hypo	-118.961	-1.88124
DMR_1_98338507_98339339	1	98338507	98339339	833	45	0.10248	0.35544	0.25296	hyper	118.906	2.98301
DMR_1_75421691_75422858	1	75421691	75422858	1168	44	0.135261	0.24211	0.106849	hyper	118.857	3.11979
DMR_1_12701395_12702147	1	12701395	12702147	753	27	-0.248975	0.52058	0.769555	hypo	-118.723	-2.82184
DMR_1_19587346_19588747	1	19587346	19588747	1402	37	0.135184	0.331681	0.196497	hyper	118.676	3.80312
DMR_1_8489661_8490518	1	8489661	8490518	858	34	-0.228855	0.526044	0.754899	hypo	-118.673	-2.74445
DMR_1_102255414_102256261	1	102255414	102256261	848	52	-0.162327	0.359382	0.521709	hypo	-118.664	-1.78285
DMR_1_158148509_158149278	1	158148509	158149278	770	47	-0.126044	0.64503	0.771073	hypo	-118.613	-1.76726
DMR_1_55446725_55447702	1	55446725	55447702	978	35	-0.183108	0.45525	0.638358	hypo	-118.463	-1.78758
DMR_1_150678862_150679388	1	150678862	150679388	527	39	-0.131778	0.392422	0.5242	hypo	-118.38	-1.76456
DMR_1_86441254_86441969	1	86441254	86441969	716	45	0.12545	0.213619	0.0881683	hyper	118.378	2.92128
DMR_1_100587828_100588771	1	100587828	100588771	944	35	0.151228	0.778734	0.627506	hyper	118.204	3.91402
DMR_1_86146016_86146975	1	86146016	86146975	960	40	0.151185	0.2385	0.0873149	hyper	118.188	3.24041
DMR_1_75428905_75429476	1	75428905	75429476	572	49	0.116208	0.356863	0.240655	hyper	118.129	2.66446
DMR_1_86245186_86246899	1	86245186	86246899	1714	54	0.124906	0.257983	0.133077	hyper	118.077	2.36631
DMR_1_156924655_156925782	1	156924655	156925782	1128	31	0.204932	0.486863	0.281931	hyper	118.068	4.74635
DMR_1_150022686_150023332	1	150022686	150023332	647	55	0.188665	0.396567	0.207903	hyper	117.916	2.2704
DMR_1_163967323_163968099	1	163967323	163968099	777	45	-0.159374	0.611889	0.771263	hypo	-117.851	-2.41843
DMR_1_100675491_100676184	1	100675491	100676184	694	42	0.164233	0.301365	0.137132	hyper	117.697	3.06171
DMR_1_90048557_90049389	1	90048557	90049389	833	38	0.134981	0.548822	0.413841	hyper	117.664	3.8839
DMR_1_112971460_112972500	1	112971460	112972500	1041	41	0.119937	0.607601	0.487664	hyper	117.517	3.16874
DMR_1_74453944_74454512	1	74453944	74454512	569	51	0.134018	0.561043	0.427025	hyper	117.295	2.39699
DMR_1_52258725_52259601	1	52258725	52259601	877	36	0.150643	0.494361	0.343718	hyper	117.278	3.76619
DMR_1_84780851_84782009	1	84780851	84782009	1159	51	0.109671	0.226125	0.116454	hyper	117.267	2.42691
DMR_1_103065879_103066706	1	103065879	103066706	828	51	0.13756	0.403376	0.265816	hyper	117.179	2.59109
DMR_1_34749806_34750122	1	34749806	34750122	317	47	-0.112064	0.74466	0.856725	hypo	-117.121	-2.18015
DMR_1_184624196_184624654	1	184624196	184624654	459	49	-0.112363	0.59296	0.705324	hypo	-117.056	-1.92138
DMR_1_25950559_25951888	1	25950559	25951888	1330	52	-0.124444	0.747134	0.871578	hypo	-117.013	-1.80227
DMR_1_70873025_70873641	1	70873025	70873641	617	53	-0.109031	0.722687	0.831718	hypo	-116.965	-1.84751
DMR_1_479166_479744	1	479166	479744	579	49	-0.111754	0.790352	0.902106	hypo	-116.939	-1.80709
DMR_1_77214637_77215600	1	77214637	77215600	964	53	-0.109027	0.656933	0.765961	hypo	-116.899	-1.83981
DMR_1_175265751_175266798	1	175265751	175266798	1048	46	0.159274	0.235658	0.0763837	hyper	116.857	2.81228
DMR_1_91175499_91176402	1	91175499	91176402	904	29	0.194337	0.568976	0.374639	hyper	116.833	5.10151
DMR_1_175254662_175255434	1	175254662	175255434	773	34	-0.148365	0.682799	0.831164	hypo	-116.744	-2.03245
DMR_1_64040860_64041456	1	64040860	64041456	597	34	0.190089	0.717258	0.527169	hyper	116.663	3.97142
DMR_1_74094484_74095471	1	74094484	74095471	988	48	0.15191	0.362279	0.210369	hyper	116.551	2.55604
DMR_1_185270702_185271319	1	185270702	185271319	618	50	0.149946	0.36644	0.216494	hyper	116.389	2.6223
DMR_1_95466937_95467874	1	95466937	95467874	938	36	0.182963	0.35348	0.170517	hyper	116.384	3.69032
DMR_1_124794118_124795191	1	124794118	124795191	1074	42	-0.175457	0.611528	0.786985	hypo	-116.383	-2.11398
DMR_1_130624971_130625600	1	130624971	130625600	630	38	0.154914	0.596826	0.441913	hyper	116.171	4.78335
DMR_1_19386942_19387560	1	19386942	19387560	619	50	-0.170222	0.596361	0.766583	hypo	-116.097	-1.83424
DMR_1_173264305_173264968	1	173264305	173264968	664	34	0.164454	0.271381	0.106927	hyper	116.068	3.90092
DMR_1_72598324_72599109	1	72598324	72599109	786	41	0.130885	0.324702	0.193817	hyper	115.937	3.42403
DMR_1_173809560_173810183	1	173809560	173810183	624	41	0.119558	0.459608	0.34005	hyper	115.773	3.13254
DMR_1_65959743_65960628	1	65959743	65960628	886	32	0.176197	0.385986	0.209789	hyper	115.68	5.03827
DMR_1_137179520_137181002	1	137179520	137181002	1483	42	0.116425	0.247401	0.130975	hyper	115.62	3.97789
DMR_1_67413397_67414536	1	67413397	67414536	1140	30	-0.215075	0.56889	0.783964	hypo	-115.618	-2.92471
DMR_1_12544354_12545827	1	12544354	12545827	1474	38	0.161336	0.444565	0.283229	hyper	115.58	4.68152
DMR_1_582567_583262	1	582567	583262	696	32	0.182321	0.421296	0.238975	hyper	115.508	3.93466
DMR_1_158987669_158988400	1	158987669	158988400	732	48	0.114662	0.258685	0.144023	hyper	115.491	2.87735
DMR_1_173762407_173762849	1	173762407	173762849	443	48	0.19897	0.372879	0.173909	hyper	115.444	2.61357
DMR_1_65041937_65043044	1	65041937	65043044	1108	41	0.178915	0.405068	0.226153	hyper	115.336	3.25466
DMR_1_164595455_164595936	1	164595455	164595936	482	49	-0.189352	0.688163	0.877515	hypo	-115.31	-1.96934
DMR_1_150150178_150151064	1	150150178	150151064	887	51	-0.12602	0.655158	0.781178	hypo	-115.242	-1.82835
DMR_1_100064238_100065188	1	100064238	100065188	951	48	0.119806	0.379048	0.259242	hyper	115.11	2.65309
DMR_1_158869665_158869992	1	158869665	158869992	328	27	-0.178741	0.661232	0.839973	hypo	-114.978	-3.78803
DMR_1_20962631_20963325	1	20962631	20963325	695	45	-0.17307	0.708197	0.881267	hypo	-114.929	-2.22904
DMR_1_158904816_158905549	1	158904816	158905549	734	35	-0.176511	0.532686	0.709197	hypo	-114.782	-1.77851
DMR_1_184235174_184235843	1	184235174	184235843	670	30	0.199657	0.703176	0.503519	hyper	114.777	4.95839
DMR_1_54845420_54846133	1	54845420	54846133	714	42	0.136707	0.374916	0.238208	hyper	114.573	2.93374
DMR_1_13516743_13517558	1	13516743	13517558	816	44	-0.138923	0.613685	0.752608	hypo	-114.492	-1.92909
DMR_1_52081902_52082816	1	52081902	52082816	915	49	0.117383	0.366318	0.248935	hyper	114.459	2.57245
DMR_1_104805224_104805836	1	104805224	104805836	613	48	-0.122901	0.716582	0.839483	hypo	-114.417	-2.11365
DMR_1_1365394_1366488	1	1365394	1366488	1095	42	0.167707	0.448035	0.280328	hyper	114.216	3.2696
DMR_1_49959140_49959454	1	49959140	49959454	315	46	-0.147747	0.712396	0.860143	hypo	-114.118	-2.42963
DMR_1_159717030_159717918	1	159717030	159717918	889	32	-0.214635	0.546559	0.761194	hypo	-114	-2.32876
DMR_1_120583074_120583934	1	120583074	120583934	861	38	0.147987	0.513023	0.365037	hyper	113.929	3.72455
DMR_1_185524294_185525440	1	185524294	185525440	1147	47	-0.111543	0.529736	0.641279	hypo	-113.916	-1.81485
DMR_1_160702698_160703583	1	160702698	160703583	886	47	-0.162719	0.687965	0.850683	hypo	-113.862	-1.85873
DMR_1_193247435_193248090	1	193247435	193248090	656	40	-0.109087	0.674776	0.783863	hypo	-113.846	-2.04092
DMR_1_55452438_55453207	1	55452438	55453207	770	35	0.14035	0.391357	0.251008	hyper	113.83	3.72916
DMR_1_89951175_89952422	1	89951175	89952422	1248	35	0.129052	0.275073	0.14602	hyper	113.707	3.5981
DMR_1_193703711_193704178	1	193703711	193704178	468	36	0.149773	0.357905	0.208132	hyper	113.517	3.99425
DMR_1_184294091_184295328	1	184294091	184295328	1238	48	-0.149541	0.614673	0.764215	hypo	-113.353	-1.78351
DMR_1_71129775_71130443	1	71129775	71130443	669	43	-0.147135	0.618703	0.765838	hypo	-113.113	-1.78904
DMR_1_84568318_84569038	1	84568318	84569038	721	46	0.147234	0.30636	0.159126	hyper	113.109	2.63018
DMR_1_95319129_95319958	1	95319129	95319958	830	37	0.114411	0.297579	0.183167	hyper	113.077	3.38466
DMR_1_72568046_72569124	1	72568046	72569124	1079	37	0.152093	0.341313	0.18922	hyper	113.057	3.48908
DMR_1_2867075_2867964	1	2867075	2867964	890	32	-0.145644	0.589733	0.735377	hypo	-113.039	-1.80122
DMR_1_158860479_158861211	1	158860479	158861211	733	32	-0.177188	0.639342	0.81653	hypo	-112.759	-1.80417
DMR_1_184719228_184719882	1	184719228	184719882	655	36	-0.139724	0.534749	0.674474	hypo	-112.739	-2.07044
DMR_1_47833553_47834022	1	47833553	47834022	470	42	0.128273	0.462298	0.334025	hyper	112.699	2.87551
DMR_1_85167786_85169060	1	85167786	85169060	1275	36	0.124301	0.37274	0.248439	hyper	112.643	3.65537
DMR_1_1997953_1998689	1	1997953	1998689	737	37	0.150177	0.611842	0.461664	hyper	112.581	3.98929
DMR_1_141508447_141509214	1	141508447	141509214	768	39	0.116212	0.564323	0.448112	hyper	112.574	3.19678
DMR_1_137381627_137382562	1	137381627	137382562	936	30	-0.158863	0.643491	0.802354	hypo	-112.455	-2.46662
DMR_1_88391167_88392611	1	88391167	88392611	1445	43	0.113846	0.44845	0.334605	hyper	112.427	3.32422
DMR_1_20096569_20096996	1	20096569	20096996	428	33	0.133945	0.490723	0.356777	hyper	112.327	3.95777
DMR_1_88715842_88716858	1	88715842	88716858	1017	43	0.122626	0.378485	0.255859	hyper	112.318	3.17187
DMR_1_121842343_121842891	1	121842343	121842891	549	44	0.135601	0.666504	0.530903	hyper	112.308	3.01669
DMR_1_5968441_5969337	1	5968441	5969337	897	34	0.131143	0.359706	0.228562	hyper	112.249	3.7909
DMR_1_187273025_187273945	1	187273025	187273945	921	40	-0.118795	0.505873	0.624668	hypo	-112.245	-1.7946
DMR_1_185070404_185071209	1	185070404	185071209	806	50	0.107469	0.639604	0.532135	hyper	112.089	2.43658
DMR_1_8633773_8634951	1	8633773	8634951	1179	49	0.11871	0.752876	0.634167	hyper	112.055	2.51824
DMR_1_184602282_184603029	1	184602282	184603029	748	36	0.127532	0.615932	0.4884	hyper	112.033	3.49292
DMR_1_161840787_161841303	1	161840787	161841303	517	40	-0.207404	0.582354	0.789758	hypo	-111.944	-2.61336
DMR_1_98159420_98160183	1	98159420	98160183	764	43	-0.106942	0.461053	0.567995	hypo	-111.871	-1.77993
DMR_1_39564569_39565278	1	39564569	39565278	710	33	0.139181	0.318165	0.178984	hyper	111.806	3.66272
DMR_1_143956743_143957660	1	143956743	143957660	918	32	-0.162806	0.560004	0.72281	hypo	-111.646	-1.8773
DMR_1_172970754_172971502	1	172970754	172971502	749	51	-0.112279	0.552633	0.664912	hypo	-111.598	-1.78867
DMR_1_53046591_53047363	1	53046591	53047363	773	33	-0.170712	0.675307	0.846018	hypo	-111.539	-1.81591
DMR_1_173661967_173662409	1	173661967	173662409	443	41	0.176879	0.608192	0.431313	hyper	111.359	3.06731
DMR_1_102104666_102105513	1	102104666	102105513	848	38	0.120236	0.44828	0.328044	hyper	110.805	3.21999
DMR_1_149731383_149732171	1	149731383	149732171	789	32	0.144913	0.479967	0.335054	hyper	110.746	4.01212
DMR_1_184439636_184440413	1	184439636	184440413	778	43	0.144111	0.479729	0.335618	hyper	110.695	2.85762
DMR_1_6517802_6519100	1	6517802	6519100	1299	37	0.12474	0.239209	0.114469	hyper	110.648	3.22664
DMR_1_15015336_15015769	1	15015336	15015769	434	37	0.122925	0.376167	0.253242	hyper	110.607	3.2304
DMR_1_97739772_97740553	1	97739772	97740553	782	47	0.12627	0.378612	0.252342	hyper	110.58	2.73843
DMR_1_15738848_15739463	1	15738848	15739463	616	41	0.141192	0.442129	0.300938	hyper	110.504	3.03374
DMR_1_194587838_194588193	1	194587838	194588193	356	36	0.172729	0.470614	0.297886	hyper	110.377	3.34985
DMR_1_142301041_142302556	1	142301041	142302556	1516	39	0.116262	0.272154	0.155892	hyper	110.178	3.39169
DMR_1_159166805_159167328	1	159166805	159167328	524	38	0.170614	0.496574	0.32596	hyper	110.14	3.07126
DMR_1_76929767_76930598	1	76929767	76930598	832	43	-0.106758	0.655673	0.762431	hypo	-110.067	-1.80353
DMR_1_144046387_144047233	1	144046387	144047233	847	29	0.149315	0.484497	0.335182	hyper	110.031	4.12302
DMR_1_133566379_133567208	1	133566379	133567208	830	36	0.174717	0.665343	0.490625	hyper	110.004	3.55043
DMR_1_36243268_36243509	1	36243268	36243509	242	29	0.18072	0.83702	0.6563	hyper	109.958	4.05039
DMR_1_78153804_78154566	1	78153804	78154566	763	35	0.150253	0.444514	0.294261	hyper	109.924	3.56863
DMR_1_171102337_171103317	1	171102337	171103317	981	39	0.129269	0.504401	0.375132	hyper	109.834	3.28599
DMR_1_54140400_54140980	1	54140400	54140980	581	41	0.151654	0.422823	0.27117	hyper	109.804	3.36651
DMR_1_1633100_1633601	1	1633100	1633601	502	38	0.128226	0.422216	0.293991	hyper	109.699	3.59961
DMR_1_141165952_141166622	1	141165952	141166622	671	41	0.147084	0.282244	0.13516	hyper	109.234	3.2239
DMR_1_158888961_158889298	1	158888961	158889298	338	29	-0.14815	0.654337	0.802486	hypo	-109.227	-2.40599
DMR_1_28638470_28639564	1	28638470	28639564	1095	43	-0.168653	0.651239	0.819893	hypo	-109.17	-2.19363
DMR_1_77225250_77225827	1	77225250	77225827	578	37	0.162633	0.3434	0.180767	hyper	109.016	3.49352
DMR_1_164062181_164063051	1	164062181	164063051	871	41	-0.203426	0.584912	0.788337	hypo	-109.004	-1.81911
DMR_1_139806871_139807593	1	139806871	139807593	723	45	-0.108881	0.701291	0.810172	hypo	-108.992	-1.85334
DMR_1_29794795_29795541	1	29794795	29795541	747	45	-0.119	0.492632	0.611632	hypo	-108.99	-1.76727
DMR_1_158323285_158324601	1	158323285	158324601	1317	44	-0.210243	0.47658	0.686823	hypo	-108.939	-1.76603
DMR_1_177747613_177748348	1	177747613	177748348	736	39	-0.154619	0.585066	0.739685	hypo	-108.853	-2.27369
DMR_1_70402788_70403448	1	70402788	70403448	661	37	0.154153	0.337189	0.183036	hyper	108.844	3.18589
DMR_1_85736773_85737369	1	85736773	85737369	597	50	-0.100702	0.589723	0.690425	hypo	-108.728	-1.78787
DMR_1_95279310_95279835	1	95279310	95279835	526	35	0.156535	0.361466	0.204931	hyper	108.686	3.48085
DMR_1_163016952_163017649	1	163016952	163017649	698	46	-0.159582	0.718158	0.877741	hypo	-108.685	-1.78314
DMR_1_173015822_173016409	1	173015822	173016409	588	40	0.156803	0.495455	0.338651	hyper	108.673	3.03711
DMR_1_183754162_183755055	1	183754162	183755055	894	49	0.109309	0.243034	0.133725	hyper	108.415	2.44855
DMR_1_85406146_85407635	1	85406146	85407635	1490	42	-0.102022	0.587965	0.689986	hypo	-108.384	-1.76473
DMR_1_6514117_6515095	1	6514117	6515095	979	41	-0.13799	0.673268	0.811258	hypo	-108.358	-1.78338
DMR_1_158156571_158157497	1	158156571	158157497	927	30	0.158174	0.59903	0.440856	hyper	108.325	4.25852
DMR_1_19337281_19338035	1	19337281	19338035	755	41	0.103897	0.609819	0.505922	hyper	108.219	3.28907
DMR_1_103240679_103241221	1	103240679	103241221	543	31	-0.17186	0.559099	0.73096	hypo	-108.096	-1.87828
DMR_1_100847934_100848456	1	100847934	100848456	523	48	0.103112	0.350485	0.247374	hyper	108.019	2.38176
DMR_1_104482473_104483078	1	104482473	104483078	606	32	0.11586	0.197676	0.0818162	hyper	108.017	4.31065
DMR_1_104720753_104721587	1	104720753	104721587	835	40	0.133765	0.73429	0.600525	hyper	107.999	3.49377
DMR_1_177784125_177784818	1	177784125	177784818	694	36	-0.121298	0.677744	0.799042	hypo	-107.902	-1.96502
DMR_1_164309962_164311732	1	164309962	164311732	1771	35	-0.18107	0.45686	0.63793	hypo	-107.606	-2.29817
DMR_1_170694952_170695414	1	170694952	170695414	463	48	-0.167225	0.676001	0.843226	hypo	-107.509	-1.79225
DMR_1_142578262_142578677	1	142578262	142578677	416	37	-0.158139	0.530876	0.689015	hypo	-107.493	-1.84755
DMR_1_74524984_74525624	1	74524984	74525624	641	39	0.106266	0.26486	0.158594	hyper	107.393	2.94884
DMR_1_671908_672438	1	671908	672438	531	47	0.124476	0.242662	0.118186	hyper	107.38	2.44222
DMR_1_76427145_76427922	1	76427145	76427922	778	42	0.150077	0.314148	0.164071	hyper	107.051	2.95792
DMR_1_185246930_185247518	1	185246930	185247518	589	45	0.151102	0.641266	0.490164	hyper	107.037	2.51533
DMR_1_33252458_33253949	1	33252458	33253949	1492	38	0.155416	0.256418	0.101002	hyper	106.964	3.81356
DMR_1_38992849_38993552	1	38992849	38993552	704	35	-0.184147	0.658549	0.842696	hypo	-106.855	-1.92645
DMR_1_153785389_153786003	1	153785389	153786003	615	39	0.146287	0.551027	0.40474	hyper	106.815	3.39724
DMR_1_170925264_170925850	1	170925264	170925850	587	43	-0.118011	0.801608	0.91962	hypo	-106.709	-1.86388
DMR_1_122482741_122484039	1	122482741	122484039	1299	40	0.116937	0.183795	0.0668577	hyper	106.682	2.97031
DMR_1_184410014_184410477	1	184410014	184410477	464	44	-0.127276	0.595755	0.723031	hypo	-106.616	-1.76644
DMR_1_102316646_102317392	1	102316646	102317392	747	35	0.130136	0.324977	0.19484	hyper	106.565	3.75933
DMR_1_53856028_53857177	1	53856028	53857177	1150	48	-0.105945	0.643245	0.749191	hypo	-106.454	-1.86525
DMR_1_157489176_157490000	1	157489176	157490000	825	45	0.124711	0.262653	0.137943	hyper	106.401	2.92475
DMR_1_52780634_52780893	1	52780634	52780893	260	38	-0.159437	0.671675	0.831112	hypo	-106.237	-2.01649
DMR_1_192598061_192598676	1	192598061	192598676	616	38	0.174216	0.706928	0.532712	hyper	106.139	3.34695
DMR_1_96321362_96322259	1	96321362	96322259	898	46	0.100384	0.268271	0.167887	hyper	106.122	2.58014
DMR_1_189609841_189610318	1	189609841	189610318	478	35	-0.247117	0.485043	0.73216	hypo	-106.105	-1.98409
DMR_1_19415204_19415487	1	19415204	19415487	284	29	-0.460974	0.315519	0.776492	hypo	-106.069	-3.25558
DMR_1_26195807_26196856	1	26195807	26196856	1050	38	0.150972	0.300762	0.14979	hyper	105.995	3.16682
DMR_1_74398551_74399074	1	74398551	74399074	524	42	0.15381	0.288389	0.134579	hyper	105.939	2.67001
DMR_1_87551605_87552406	1	87551605	87552406	802	41	0.171174	0.295092	0.123918	hyper	105.897	3.08013
DMR_1_186023396_186024460	1	186023396	186024460	1065	31	0.170997	0.429555	0.258559	hyper	105.888	3.73748
DMR_1_177198496_177199242	1	177198496	177199242	747	28	0.242816	0.730678	0.487861	hyper	105.862	4.49234
DMR_1_161741048_161742378	1	161741048	161742378	1331	40	-0.126342	0.499234	0.625576	hypo	-105.75	-1.76898
DMR_1_5998552_5999180	1	5998552	5999180	629	37	0.108854	0.484426	0.375572	hyper	105.719	3.27505
DMR_1_86902379_86903360	1	86902379	86903360	982	34	0.130083	0.212154	0.0820706	hyper	105.715	4.20843
DMR_1_100484339_100484954	1	100484339	100484954	616	41	0.123887	0.666295	0.542408	hyper	105.542	2.88
DMR_1_156995773_156996403	1	156995773	156996403	631	46	0.123324	0.270721	0.147397	hyper	105.528	2.39698
DMR_1_150702675_150703047	1	150702675	150703047	373	50	0.102007	0.483576	0.381569	hyper	105.359	2.18198
DMR_1_150581086_150581951	1	150581086	150581951	866	38	0.138358	0.176025	0.0376671	hyper	105.234	3.33992
DMR_1_153736350_153736924	1	153736350	153736924	575	40	0.161761	0.467752	0.305991	hyper	105.192	2.94223
DMR_1_159254638_159255399	1	159254638	159255399	762	46	-0.127456	0.761044	0.8885	hypo	-105.144	-1.78056
DMR_1_161923596_161923852	1	161923596	161923852	257	26	-0.171453	0.412248	0.5837	hypo	-105.111	-2.26777
DMR_1_158684326_158685152	1	158684326	158685152	827	34	0.200936	0.461858	0.260922	hyper	104.939	3.84073
DMR_1_149078088_149079539	1	149078088	149079539	1452	44	0.115406	0.216461	0.101055	hyper	104.934	2.72882
DMR_1_98584542_98585192	1	98584542	98585192	651	36	0.173201	0.415143	0.241941	hyper	104.901	3.21024
DMR_1_194097171_194097524	1	194097171	194097524	354	39	0.129735	0.432626	0.302892	hyper	104.899	2.85848
DMR_1_18275665_18276051	1	18275665	18276051	387	40	-0.119016	0.730788	0.849804	hypo	-104.635	-2.04964
DMR_1_26438822_26439774	1	26438822	26439774	953	38	0.149181	0.492285	0.343105	hyper	104.611	3.31746
DMR_1_51867518_51868597	1	51867518	51868597	1080	37	0.113203	0.644479	0.531276	hyper	104.492	3.66921
DMR_1_46744775_46745623	1	46744775	46745623	849	35	-0.171489	0.510606	0.682094	hypo	-104.484	-2.37234
DMR_1_39980195_39980793	1	39980195	39980793	599	31	0.130812	0.624629	0.493816	hyper	104.477	3.86259
DMR_1_14657127_14657842	1	14657127	14657842	716	44	0.119497	0.254733	0.135236	hyper	104.423	2.57473
DMR_1_17679796_17681026	1	17679796	17681026	1231	40	-0.19592	0.559141	0.755061	hypo	-104.414	-1.85332
DMR_1_95321943_95322859	1	95321943	95322859	917	42	-0.145968	0.689162	0.83513	hypo	-104.317	-1.7888
DMR_1_143315133_143315686	1	143315133	143315686	554	42	0.155672	0.519414	0.363741	hyper	104.286	2.68195
DMR_1_192579514_192580263	1	192579514	192580263	750	40	0.251155	0.515403	0.264248	hyper	104.203	2.95254
DMR_1_142298888_142299082	1	142298888	142299082	195	28	-0.196875	0.577666	0.77454	hypo	-104.203	-3.26363
DMR_1_175446730_175447806	1	175446730	175447806	1077	35	0.149571	0.286667	0.137095	hyper	104.152	3.26612
DMR_1_104521923_104522943	1	104521923	104522943	1021	37	-0.102423	0.788566	0.890989	hypo	-104.043	-1.83921
DMR_1_37419807_37420669	1	37419807	37420669	863	45	0.149314	0.291588	0.142274	hyper	103.894	2.54834
DMR_1_37980383_37980958	1	37980383	37980958	576	41	0.129809	0.40407	0.274261	hyper	103.885	2.73119
DMR_1_5708409_5708979	1	5708409	5708979	571	33	0.166738	0.339062	0.172324	hyper	103.863	3.64522
DMR_1_136649495_136650945	1	136649495	136650945	1451	34	0.106528	0.328096	0.221568	hyper	103.634	3.4123
DMR_1_72895154_72895796	1	72895154	72895796	643	41	0.134801	0.418966	0.284165	hyper	103.626	2.8354
DMR_1_134063924_134064632	1	134063924	134064632	709	46	0.165138	0.79743	0.632292	hyper	103.624	2.311
DMR_1_78392220_78392826	1	78392220	78392826	607	43	-0.138333	0.648032	0.786365	hypo	-103.555	-1.85335
DMR_1_173287912_173288625	1	173287912	173288625	714	39	0.133116	0.249189	0.116073	hyper	103.522	3.04026
DMR_1_137833589_137834322	1	137833589	137834322	734	34	0.134148	0.288663	0.154515	hyper	103.49	3.51696
DMR_1_184909906_184910461	1	184909906	184910461	556	43	0.173142	0.341615	0.168473	hyper	103.435	2.61353
DMR_1_1678284_1679239	1	1678284	1679239	956	34	0.164124	0.414502	0.250378	hyper	103.409	3.54301
DMR_1_37900892_37901662	1	37900892	37901662	771	39	0.140468	0.591966	0.451498	hyper	103.068	2.85343
DMR_1_153586946_153587421	1	153586946	153587421	476	37	0.144348	0.62775	0.483402	hyper	102.99	3.14656
DMR_1_20785734_20786265	1	20785734	20786265	532	33	-0.150984	0.687403	0.838387	hypo	-102.855	-3.03179
DMR_1_164304585_164305048	1	164304585	164305048	464	41	-0.142955	0.630378	0.773332	hypo	-102.759	-2.15449
DMR_1_39000314_39001170	1	39000314	39001170	857	29	0.122013	0.381516	0.259503	hyper	102.649	4.38964
DMR_1_165591856_165592984	1	165591856	165592984	1129	39	-0.158637	0.496571	0.655208	hypo	-102.55	-2.16628
DMR_1_184806821_184807510	1	184806821	184807510	690	43	-0.106942	0.514557	0.621499	hypo	-102.523	-1.78504
DMR_1_15356408_15357119	1	15356408	15357119	712	38	-0.125296	0.43255	0.557847	hypo	-102.446	-1.79305
DMR_1_144776370_144777128	1	144776370	144777128	759	28	0.15509	0.295202	0.140112	hyper	102.407	3.93484
DMR_1_2356835_2357429	1	2356835	2357429	595	30	0.218763	0.593243	0.37448	hyper	102.372	3.80846
DMR_1_55676547_55677123	1	55676547	55677123	577	38	-0.137389	0.568304	0.705693	hypo	-102.356	-1.81954
DMR_1_60777662_60778654	1	60777662	60778654	993	31	0.253288	0.547661	0.294373	hyper	102.214	4.28246
DMR_1_90366689_90367590	1	90366689	90367590	902	32	0.123393	0.41693	0.293537	hyper	102.182	3.7228
DMR_1_86252971_86253568	1	86252971	86253568	598	44	0.118857	0.450749	0.331892	hyper	102.135	2.47887
DMR_1_158318696_158319384	1	158318696	158319384	689	43	-0.170401	0.498718	0.669119	hypo	-102.023	-1.78277
DMR_1_40913960_40914576	1	40913960	40914576	617	40	-0.234028	0.526317	0.760345	hypo	-102.001	-1.90807
DMR_1_154267979_154268993	1	154267979	154268993	1015	37	-0.123293	0.634906	0.758199	hypo	-101.868	-1.89373
DMR_1_78203447_78204002	1	78203447	78204002	556	36	0.150876	0.500931	0.350055	hyper	101.847	3.17402
DMR_1_53967853_53968671	1	53967853	53968671	819	39	0.259237	0.540476	0.281239	hyper	101.62	2.80484
DMR_1_160062664_160063647	1	160062664	160063647	984	46	-0.158403	0.442806	0.601209	hypo	-101.614	-1.79956
DMR_1_184615471_184616325	1	184615471	184616325	855	51	-0.114267	0.702983	0.81725	hypo	-101.5	-1.77775
DMR_1_55438739_55439124	1	55438739	55439124	386	45	-0.109101	0.768285	0.877387	hypo	-101.409	-1.95975
DMR_1_163449925_163450487	1	163449925	163450487	563	44	-0.163505	0.590234	0.75374	hypo	-101.401	-2.2056
DMR_1_184220523_184221076	1	184220523	184221076	554	37	0.122033	0.704999	0.582966	hyper	101.332	3.17418
DMR_1_175243536_175244490	1	175243536	175244490	955	39	0.114076	0.37923	0.265155	hyper	101.257	2.76979
DMR_1_59645364_59646753	1	59645364	59646753	1390	19	-0.205317	0.456678	0.661995	hypo	-101.219	-2.04856
DMR_1_1403817_1404218	1	1403817	1404218	402	33	0.152924	0.412874	0.259949	hyper	101.081	3.56853
DMR_1_3653825_3654722	1	3653825	3654722	898	38	0.125	0.241144	0.116144	hyper	101.07	3.14266
DMR_1_164048810_164049296	1	164048810	164049296	487	43	-0.166193	0.680218	0.846411	hypo	-101.052	-1.79734
DMR_1_60744923_60746179	1	60744923	60746179	1257	39	0.113396	0.332892	0.219497	hyper	100.863	2.91179
DMR_1_186259085_186259802	1	186259085	186259802	718	36	0.16199	0.306235	0.144245	hyper	100.86	3.53665
DMR_1_78404657_78405267	1	78404657	78405267	611	34	-0.151322	0.596298	0.74762	hypo	-100.81	-1.84796
DMR_1_20098735_20099083	1	20098735	20099083	349	47	-0.123195	0.746168	0.869362	hypo	-100.797	-1.81561
DMR_1_100448667_100449569	1	100448667	100449569	903	35	-0.126754	0.701665	0.828419	hypo	-100.722	-2.03348
DMR_1_143104923_143105756	1	143104923	143105756	834	47	-0.152227	0.456783	0.609009	hypo	-100.702	-1.77856
DMR_1_162781206_162782376	1	162781206	162782376	1171	27	-0.264977	0.377304	0.64228	hypo	-100.673	-2.42207
DMR_1_162805185_162805477	1	162805185	162805477	293	28	-0.276744	0.596375	0.873119	hypo	-100.647	-3.47469
DMR_1_137533958_137534509	1	137533958	137534509	552	36	-0.145498	0.600469	0.745968	hypo	-100.634	-1.93887
DMR_1_153419471_153420090	1	153419471	153420090	620	33	-0.160317	0.519329	0.679645	hypo	-100.629	-1.92335
DMR_1_163525223_163525946	1	163525223	163525946	724	43	-0.148724	0.609648	0.758372	hypo	-100.557	-1.78928
DMR_1_4333761_4334532	1	4333761	4334532	772	46	-0.100983	0.660475	0.761458	hypo	-100.554	-1.77968
DMR_1_19681072_19681554	1	19681072	19681554	483	45	-0.282495	0.478295	0.76079	hypo	-100.531	-1.78125
DMR_1_75019157_75019783	1	75019157	75019783	627	36	-0.150838	0.674774	0.825611	hypo	-100.506	-1.98937
DMR_1_144987969_144988867	1	144987969	144988867	899	29	0.201834	0.709178	0.507344	hyper	100.425	3.94067
DMR_1_91900628_91901084	1	91900628	91901084	457	28	0.206857	0.330937	0.12408	hyper	100.343	4.61916
DMR_1_96525083_96525601	1	96525083	96525601	519	39	-0.107556	0.735422	0.842979	hypo	-100.298	-2.03045
DMR_1_184209852_184210471	1	184209852	184210471	620	39	0.177188	0.320478	0.143289	hyper	100.245	2.85426
DMR_1_169231598_169232494	1	169231598	169232494	897	37	-0.283947	0.452119	0.736066	hypo	-100.18	-2.07768
DMR_1_160255958_160257122	1	160255958	160257122	1165	37	-0.204751	0.532809	0.73756	hypo	-100.165	-2.31409
DMR_1_152680836_152681672	1	152680836	152681672	837	43	0.115607	0.139314	0.023707	hyper	100.161	2.50101
DMR_1_169963363_169964069	1	169963363	169964069	707	44	0.193041	0.719103	0.526062	hyper	100.125	2.4714
DMR_1_8664623_8664872	1	8664623	8664872	250	34	-0.180015	0.629995	0.81001	hypo	-100.12	-2.64976
DMR_1_102164577_102165052	1	102164577	102165052	476	44	-0.124859	0.690015	0.814874	hypo	-99.9316	-2.15262
DMR_1_97699395_97700284	1	97699395	97700284	890	41	0.114683	0.133566	0.0188839	hyper	99.8955	2.72754
DMR_1_177164238_177164762	1	177164238	177164762	525	39	0.155177	0.73266	0.577483	hyper	99.8769	2.80793
DMR_1_97988062_97988973	1	97988062	97988973	912	41	0.133545	0.368881	0.235336	hyper	99.868	2.78589
DMR_1_165459975_165461087	1	165459975	165461087	1113	37	-0.123543	0.572016	0.695559	hypo	-99.8577	-1.81209
DMR_1_158516874_158517498	1	158516874	158517498	625	32	0.14675	0.326977	0.180227	hyper	99.5626	3.74203
DMR_1_70623312_70623942	1	70623312	70623942	631	31	0.147064	0.510427	0.363363	hyper	99.5024	3.60777
DMR_1_18877136_18877561	1	18877136	18877561	426	32	0.145938	0.333613	0.187675	hyper	99.4784	4.34177
DMR_1_160666379_160666711	1	160666379	160666711	333	29	-0.23538	0.565936	0.801316	hypo	-99.4296	-2.38566
DMR_1_95828493_95829078	1	95828493	95829078	586	39	-0.180593	0.644009	0.824602	hypo	-99.4224	-1.78131
DMR_1_152505209_152506067	1	152505209	152506067	859	40	0.147381	0.27172	0.124339	hyper	99.3935	3.03243
DMR_1_1673220_1674079	1	1673220	1674079	860	49	-0.123311	0.733092	0.856403	hypo	-99.3849	-1.76616
DMR_1_86072695_86073585	1	86072695	86073585	891	38	0.132002	0.474506	0.342504	hyper	99.1452	2.90867
DMR_1_165104534_165105321	1	165104534	165105321	788	35	-0.169434	0.462921	0.632354	hypo	-99.0494	-2.32753
DMR_1_4690938_4691819	1	4690938	4691819	882	42	0.134827	0.445899	0.311072	hyper	98.9532	2.70678
DMR_1_86227964_86228680	1	86227964	86228680	717	32	0.169718	0.502931	0.333213	hyper	98.9117	3.56295
DMR_1_138403846_138404109	1	138403846	138404109	264	37	-0.131103	0.752199	0.883302	hypo	-98.8522	-2.45579
DMR_1_17485099_17486402	1	17485099	17486402	1304	34	-0.172897	0.522868	0.695765	hypo	-98.8009	-1.85669
DMR_1_38123328_38124076	1	38123328	38124076	749	40	0.125164	0.332941	0.207777	hyper	98.7263	2.5314
DMR_1_157614104_157614664	1	157614104	157614664	561	36	0.119889	0.405755	0.285867	hyper	98.6978	3.23033
DMR_1_99892100_99892717	1	99892100	99892717	618	34	0.157302	0.421342	0.26404	hyper	98.6692	3.64805
DMR_1_85956706_85957788	1	85956706	85957788	1083	34	0.109952	0.324439	0.214487	hyper	98.5986	3.47583
DMR_1_50931466_50931558	1	50931466	50931558	93	26	-0.209307	0.473545	0.682853	hypo	-98.4491	-3.74657
DMR_1_137931210_137932224	1	137931210	137932224	1015	39	0.103099	0.49856	0.395461	hyper	98.2132	2.84376
DMR_1_92351398_92351687	1	92351398	92351687	290	32	0.163934	0.351734	0.1878	hyper	98.1872	3.18725
DMR_1_90007195_90008126	1	90007195	90008126	932	37	0.11724	0.565636	0.448397	hyper	98.1495	3.09123
DMR_1_100962198_100962920	1	100962198	100962920	723	32	0.132113	0.287101	0.154987	hyper	98.0767	3.33843
DMR_1_1339235_1339865	1	1339235	1339865	631	30	0.213523	0.59114	0.377617	hyper	98.0583	3.70518
DMR_1_158765042_158766355	1	158765042	158766355	1314	40	0.133897	0.217461	0.083564	hyper	97.8418	2.65635
DMR_1_98985775_98986494	1	98985775	98986494	720	34	0.143707	0.351711	0.208004	hyper	97.8386	3.66192
DMR_1_9158478_9158755	1	9158478	9158755	278	46	-0.265707	0.467278	0.732985	hypo	-97.8132	-2.06846
DMR_1_24728619_24729360	1	24728619	24729360	742	37	-0.171641	0.611751	0.783392	hypo	-97.7857	-2.07389
DMR_1_98366267_98366691	1	98366267	98366691	425	31	0.185213	0.468365	0.283152	hyper	97.7301	3.52451
DMR_1_139863958_139864808	1	139863958	139864808	851	40	0.125096	0.236679	0.111583	hyper	97.7205	2.80536
DMR_1_161895513_161896018	1	161895513	161896018	506	42	-0.191518	0.478246	0.669764	hypo	-97.6218	-1.93705
DMR_1_137589428_137590235	1	137589428	137590235	808	33	0.122698	0.344885	0.222186	hyper	97.5405	3.54393
DMR_1_1993125_1993680	1	1993125	1993680	556	46	0.181319	0.879332	0.698014	hyper	97.5299	2.21609
DMR_1_142080587_142081207	1	142080587	142081207	621	39	-0.113991	0.607276	0.721267	hypo	-97.4616	-1.77519
DMR_1_54944148_54944812	1	54944148	54944812	665	44	-0.111011	0.619909	0.73092	hypo	-97.4529	-1.80502
DMR_1_184844131_184844826	1	184844131	184844826	696	30	0.16031	0.353962	0.193652	hyper	97.448	3.80898
DMR_1_74592623_74593180	1	74592623	74593180	558	30	0.121855	0.346236	0.224381	hyper	97.3469	3.60264
DMR_1_77749206_77749945	1	77749206	77749945	740	31	-0.154583	0.660328	0.814911	hypo	-97.228	-1.78365
DMR_1_78278606_78279384	1	78278606	78279384	779	45	-0.10049	0.618273	0.718763	hypo	-97.1866	-1.80979
DMR_1_185942465_185943329	1	185942465	185943329	865	39	-0.133061	0.692653	0.825714	hypo	-97.1149	-1.76527
DMR_1_67524690_67525359	1	67524690	67525359	670	36	-0.110332	0.659564	0.769897	hypo	-97.0854	-1.83999
DMR_1_55507167_55508192	1	55507167	55508192	1026	33	0.194524	0.660012	0.465487	hyper	97.0183	3.48843
DMR_1_155949086_155949987	1	155949086	155949987	902	34	0.10393	0.420424	0.316494	hyper	97.0062	3.27348
DMR_1_51481072_51482110	1	51481072	51482110	1039	27	0.15926	0.610387	0.451127	hyper	96.999	3.99148
DMR_1_174530_175119	1	174530	175119	590	42	0.110256	0.447364	0.337109	hyper	96.9202	2.61636
DMR_1_165978405_165978937	1	165978405	165978937	533	44	-0.108272	0.67698	0.785251	hypo	-96.8865	-1.7951
DMR_1_76300055_76300653	1	76300055	76300653	599	42	-0.107378	0.650902	0.75828	hypo	-96.8411	-1.83295
DMR_1_75319639_75319968	1	75319639	75319968	330	41	0.110606	0.575009	0.464404	hyper	96.8103	2.51281
DMR_1_74937150_74938005	1	74937150	74938005	856	32	0.133529	0.432475	0.298946	hyper	96.7355	3.13941
DMR_1_150111509_150111943	1	150111509	150111943	435	35	0.120381	0.663568	0.543187	hyper	96.6174	2.96575
DMR_1_103455253_103456137	1	103455253	103456137	885	27	0.144466	0.449268	0.304801	hyper	96.5905	4.05263
DMR_1_38784843_38786127	1	38784843	38786127	1285	38	-0.130851	0.651286	0.782138	hypo	-96.5607	-1.77654
DMR_1_185194957_185195400	1	185194957	185195400	444	30	0.149689	0.497363	0.347674	hyper	96.5103	3.71165
DMR_1_100000864_100001639	1	100000864	100001639	776	33	0.1	0.621066	0.521065	hyper	96.5036	3.30225
DMR_1_13946193_13946726	1	13946193	13946726	534	37	0.164688	0.403263	0.238574	hyper	96.2646	2.86
DMR_1_8605481_8607323	1	8605481	8607323	1843	20	-0.213313	0.364265	0.577578	hypo	-96.2301	-3.0382
DMR_1_122545620_122546479	1	122545620	122546479	860	38	0.13928	0.47244	0.33316	hyper	96.1623	2.77109
DMR_1_1166618_1167529	1	1166618	1167529	912	26	0.205667	0.524089	0.318423	hyper	95.9746	4.65159
DMR_1_66704336_66704901	1	66704336	66704901	566	28	-0.192402	0.623021	0.815423	hypo	-95.9593	-2.01942
DMR_1_94753650_94754206	1	94753650	94754206	557	39	0.119341	0.414149	0.294808	hyper	95.9554	2.80168
DMR_1_141138764_141139160	1	141138764	141139160	397	36	0.136715	0.314136	0.177422	hyper	95.6912	3.00686
DMR_1_51560000_51560717	1	51560000	51560717	718	26	0.213071	0.69417	0.481099	hyper	95.5751	4.11506
DMR_1_86120980_86121736	1	86120980	86121736	757	40	-0.111625	0.749864	0.861488	hypo	-95.4936	-1.77345
DMR_1_77403355_77404271	1	77403355	77404271	917	33	0.139974	0.579245	0.439271	hyper	95.4469	3.33739
DMR_1_177713750_177714250	1	177713750	177714250	501	38	-0.143807	0.673776	0.817583	hypo	-95.407	-2.23791
DMR_1_97783283_97784026	1	97783283	97784026	744	30	0.170687	0.718074	0.547387	hyper	95.4033	3.7336
DMR_1_153297002_153297802	1	153297002	153297802	801	34	0.147807	0.357544	0.209736	hyper	95.3554	3.11884
DMR_1_186569063_186569793	1	186569063	186569793	731	35	0.14725	0.325563	0.178313	hyper	95.3224	3.38691
DMR_1_4682020_4682588	1	4682020	4682588	569	31	-0.171957	0.374969	0.546927	hypo	-95.2591	-2.51657
DMR_1_58536418_58537313	1	58536418	58537313	896	23	0.215384	0.523392	0.308008	hyper	95.1668	4.7638
DMR_1_5453794_5454576	1	5453794	5454576	783	32	-0.158585	0.64076	0.799344	hypo	-95.1359	-1.99224
DMR_1_184449095_184449816	1	184449095	184449816	722	32	0.140504	0.373161	0.232658	hyper	95.0966	3.65208
DMR_1_12111168_12111908	1	12111168	12111908	741	37	-0.138904	0.671781	0.810685	hypo	-95.0836	-1.77523
DMR_1_1647208_1648084	1	1647208	1648084	877	41	-0.125815	0.566884	0.692699	hypo	-95.0235	-1.78326
DMR_1_77939740_77940145	1	77939740	77940145	406	32	0.198655	0.353949	0.155294	hyper	95.0173	3.5629
DMR_1_494828_495202	1	494828	495202	375	37	0.102779	0.567597	0.464818	hyper	94.8893	2.75593
DMR_1_5865326_5866420	1	5865326	5866420	1095	33	0.147544	0.431455	0.283911	hyper	94.866	3.22955
DMR_1_6827761_6828263	1	6827761	6828263	503	47	-0.11169	0.806885	0.918575	hypo	-94.8611	-1.7901
DMR_1_135886075_135886968	1	135886075	135886968	894	38	-0.127906	0.781843	0.909749	hypo	-94.7602	-2.40502
DMR_1_65355402_65356558	1	65355402	65356558	1157	27	-0.214942	0.28785	0.502792	hypo	-94.7542	-3.08034
DMR_1_100498625_100499445	1	100498625	100499445	821	33	-0.107504	0.556472	0.663975	hypo	-94.7514	-1.77358
DMR_1_141384334_141385021	1	141384334	141385021	688	35	0.156048	0.339197	0.183149	hyper	94.6257	3.23475
DMR_1_48628291_48629286	1	48628291	48629286	996	35	0.175239	0.567558	0.392319	hyper	94.5445	3.65869
DMR_1_173662914_173663752	1	173662914	173663752	839	34	-0.102265	0.51635	0.618615	hypo	-94.5148	-1.76601
DMR_1_15475758_15476677	1	15475758	15476677	920	31	-0.133211	0.553347	0.686558	hypo	-94.5132	-1.77976
DMR_1_73252471_73253029	1	73252471	73253029	559	35	0.12157	0.384405	0.262835	hyper	94.4651	2.89764
DMR_1_85621023_85622423	1	85621023	85622423	1401	30	-0.157229	0.350619	0.507849	hypo	-94.4468	-2.67168
DMR_1_153928493_153929390	1	153928493	153929390	898	38	0.173645	0.30428	0.130635	hyper	94.4359	2.81156
DMR_1_137272514_137272845	1	137272514	137272845	332	33	0.146893	0.693264	0.546371	hyper	94.3799	3.32605
DMR_1_173074920_173075978	1	173074920	173075978	1059	38	0.132506	0.404257	0.271751	hyper	94.3708	2.70399
DMR_1_158392387_158393683	1	158392387	158393683	1297	37	-0.133852	0.524656	0.658509	hypo	-94.3626	-1.76856
DMR_1_152376161_152377124	1	152376161	152377124	964	28	0.156891	0.321895	0.165004	hyper	94.335	3.64262
DMR_1_104456343_104457256	1	104456343	104457256	914	33	0.196889	0.327101	0.130212	hyper	94.3243	4.10295
DMR_1_174377583_174378571	1	174377583	174378571	989	35	0.143268	0.246536	0.103268	hyper	94.3183	3.13486
DMR_1_141221523_141222128	1	141221523	141222128	606	44	-0.128909	0.497423	0.626332	hypo	-94.2889	-1.79721
DMR_1_143942572_143942848	1	143942572	143942848	277	37	-0.136008	0.575816	0.711823	hypo	-94.2723	-2.01098
DMR_1_193886271_193886757	1	193886271	193886757	487	38	0.126892	0.500818	0.373926	hyper	94.2667	2.70339
DMR_1_3671163_3672201	1	3671163	3672201	1039	39	-0.100127	0.433633	0.53376	hypo	-94.2575	-1.96556
DMR_1_185908460_185909102	1	185908460	185909102	643	19	-0.240701	0.573204	0.813905	hypo	-94.203	-3.87589
DMR_1_65894593_65895490	1	65894593	65895490	898	28	-0.217608	0.481987	0.699595	hypo	-94.1599	-1.91964
DMR_1_171890765_171891697	1	171890765	171891697	933	30	0.142002	0.408269	0.266268	hyper	94.0102	3.59585
DMR_1_99070157_99070627	1	99070157	99070627	471	38	0.144576	0.76582	0.621244	hyper	93.9981	2.78173
DMR_1_164551987_164552711	1	164551987	164552711	725	37	-0.221027	0.593681	0.814709	hypo	-93.9057	-2.14805
DMR_1_11963734_11964480	1	11963734	11964480	747	43	-0.163409	0.704229	0.867638	hypo	-93.8874	-1.81869
DMR_1_190448950_190449644	1	190448950	190449644	695	42	-0.104557	0.780841	0.885398	hypo	-93.8755	-1.99382
DMR_1_4459198_4460811	1	4459198	4460811	1614	35	0.103105	0.306523	0.203418	hyper	93.8612	3.87837
DMR_1_169240041_169241375	1	169240041	169241375	1335	35	-0.195827	0.465325	0.661152	hypo	-93.8144	-1.92114
DMR_1_20375643_20376583	1	20375643	20376583	941	45	0.136466	0.339539	0.203073	hyper	93.7557	2.16512
DMR_1_94651049_94651805	1	94651049	94651805	757	26	-0.170138	0.460218	0.630356	hypo	-93.7213	-1.85919
DMR_1_141158589_141159318	1	141158589	141159318	730	38	0.120617	0.305857	0.18524	hyper	93.7018	2.78002
DMR_1_96347360_96348178	1	96347360	96348178	819	33	0.133538	0.436659	0.303121	hyper	93.6719	3.26722
DMR_1_67808341_67809668	1	67808341	67809668	1328	36	0.14704	0.265255	0.118215	hyper	93.5146	2.94319
DMR_1_173950088_173950794	1	173950088	173950794	707	37	0.114413	0.15801	0.0435977	hyper	93.5078	2.68055
DMR_1_55583291_55583985	1	55583291	55583985	695	34	-0.134225	0.697832	0.832056	hypo	-93.4359	-1.87766
DMR_1_143282552_143283355	1	143282552	143283355	804	27	0.184154	0.466255	0.2821	hyper	93.4178	3.85152
DMR_1_153901633_153902381	1	153901633	153902381	749	37	0.157558	0.355998	0.198441	hyper	93.3706	2.98646
DMR_1_90237351_90237872	1	90237351	90237872	522	37	0.137524	0.247779	0.110255	hyper	93.3245	2.69318
DMR_1_133262618_133263820	1	133262618	133263820	1203	28	0.161333	0.611811	0.450478	hyper	93.3008	3.67091
DMR_1_184491665_184492326	1	184491665	184492326	662	42	-0.13435	0.469951	0.604301	hypo	-93.2814	-1.81319
DMR_1_158876537_158877672	1	158876537	158877672	1136	39	0.179072	0.418097	0.239025	hyper	93.2575	3.08679
DMR_1_54804619_54805688	1	54804619	54805688	1070	31	0.143114	0.626168	0.483053	hyper	93.2528	3.86974
DMR_1_163351337_163351976	1	163351337	163351976	640	33	-0.228523	0.559222	0.787745	hypo	-93.1788	-2.41947
DMR_1_97855211_97855899	1	97855211	97855899	689	42	0.164055	0.179547	0.0154924	hyper	92.9264	2.36414
DMR_1_165487454_165488333	1	165487454	165488333	880	44	-0.167344	0.595703	0.763047	hypo	-92.9011	-1.86681
DMR_1_160636452_160637289	1	160636452	160637289	838	35	-0.176849	0.579658	0.756507	hypo	-92.8794	-1.98988
DMR_1_54848981_54849679	1	54848981	54849679	699	38	0.115677	0.514115	0.398438	hyper	92.8443	2.64344
DMR_1_129333868_129334574	1	129333868	129334574	707	49	-0.108301	0.739422	0.847723	hypo	-92.7746	-1.83344
DMR_1_186707309_186707923	1	186707309	186707923	615	36	0.102176	0.695577	0.5934	hyper	92.7736	2.89794
DMR_1_14022836_14023538	1	14022836	14023538	703	40	-0.166964	0.62969	0.796653	hypo	-92.7375	-1.8297
DMR_1_55691685_55692418	1	55691685	55692418	734	35	0.135166	0.446071	0.310905	hyper	92.7245	3.05532
DMR_1_175609148_175609626	1	175609148	175609626	479	36	-0.152767	0.592859	0.745627	hypo	-92.6776	-1.86674
DMR_1_120360278_120360882	1	120360278	120360882	605	44	-0.170106	0.606103	0.776209	hypo	-92.6633	-1.81732
DMR_1_163999530_164000455	1	163999530	164000455	926	33	-0.182606	0.544821	0.727427	hypo	-92.6303	-1.77259
DMR_1_153859796_153860560	1	153859796	153860560	765	36	0.200055	0.304227	0.104172	hyper	92.6227	3.35017
DMR_1_17464261_17464837	1	17464261	17464837	577	31	0.135217	0.313219	0.178002	hyper	92.54	3.31145
DMR_1_15282078_15282718	1	15282078	15282718	641	33	-0.182124	0.681106	0.86323	hypo	-92.514	-1.87872
DMR_1_16160705_16161030	1	16160705	16161030	326	37	0.132321	0.757863	0.625542	hyper	92.4907	2.71122
DMR_1_90928295_90928997	1	90928295	90928997	703	35	0.118804	0.351419	0.232615	hyper	92.49	3.22507
DMR_1_36482415_36483753	1	36482415	36483753	1339	25	0.192489	0.48005	0.287562	hyper	92.4828	4.52427
DMR_1_98263357_98264180	1	98263357	98264180	824	31	0.150668	0.374128	0.223459	hyper	92.4765	3.61599
DMR_1_55313069_55313733	1	55313069	55313733	665	25	0.192931	0.561326	0.368395	hyper	92.3984	4.28944
DMR_1_156041130_156042190	1	156041130	156042190	1061	34	0.148865	0.286301	0.137436	hyper	92.3596	3.47549
DMR_1_12686261_12686765	1	12686261	12686765	505	21	-0.238345	0.382794	0.621139	hypo	-92.2899	-2.7634
DMR_1_558887_559193	1	558887	559193	307	40	0.153977	0.483512	0.329536	hyper	92.2759	2.49517
DMR_1_36455427_36456301	1	36455427	36456301	875	40	0.441279	0.811326	0.370047	hyper	92.2075	2.50296
DMR_1_136260496_136260806	1	136260496	136260806	311	28	0.222845	0.697125	0.47428	hyper	91.8752	3.52546
DMR_1_174113749_174114680	1	174113749	174114680	932	34	0.123518	0.26741	0.143892	hyper	91.856	3.25307
DMR_1_165582765_165583577	1	165582765	165583577	813	40	-0.16195	0.645782	0.807732	hypo	-91.814	-1.8853
DMR_1_185663977_185665056	1	185663977	185665056	1080	42	-0.102243	0.688095	0.790338	hypo	-91.8062	-1.76518
DMR_1_192698789_192699776	1	192698789	192699776	988	27	0.266077	0.614927	0.34885	hyper	91.7682	3.58939
DMR_1_20562059_20563272	1	20562059	20563272	1214	29	0.123688	0.590239	0.46655	hyper	91.6597	3.76092
DMR_1_174926785_174927572	1	174926785	174927572	788	35	0.111573	0.171174	0.0596008	hyper	91.5426	3.14621
DMR_1_51611326_51611889	1	51611326	51611889	564	31	0.13893	0.694123	0.555194	hyper	91.4533	3.35886
DMR_1_176843793_176844423	1	176843793	176844423	631	34	-0.170219	0.596704	0.766922	hypo	-91.4355	-2.09412
DMR_1_185531804_185532330	1	185531804	185532330	527	40	0.118265	0.248811	0.130546	hyper	91.3116	2.60218
DMR_1_62811107_62811782	1	62811107	62811782	676	34	0.149577	0.715999	0.566422	hyper	91.2812	2.96945
DMR_1_36325976_36326731	1	36325976	36326731	756	22	-0.302074	0.206005	0.508078	hypo	-91.1803	-2.44026
DMR_1_178531456_178532070	1	178531456	178532070	615	41	-0.193703	0.554868	0.748571	hypo	-91.162	-1.76925
DMR_1_4433932_4434726	1	4433932	4434726	795	34	0.135266	0.706957	0.571691	hyper	91.1423	3.32687
DMR_1_76097555_76098353	1	76097555	76098353	799	29	0.160022	0.271089	0.111067	hyper	91.1233	3.5999
DMR_1_184456937_184457521	1	184456937	184457521	585	32	0.111044	0.621271	0.510227	hyper	91.0958	3.33839
DMR_1_5727509_5728250	1	5727509	5728250	742	37	0.126801	0.227802	0.101002	hyper	91.0516	3.24728
DMR_1_190605154_190605537	1	190605154	190605537	384	37	0.116009	0.444336	0.328327	hyper	90.9206	2.59283
DMR_1_77004780_77005258	1	77004780	77005258	479	39	0.185814	0.37015	0.184336	hyper	90.8855	2.5582
DMR_1_64971399_64972078	1	64971399	64972078	680	30	-0.152403	0.53109	0.683493	hypo	-90.8059	-2.14203
DMR_1_13941118_13941483	1	13941118	13941483	366	40	0.132559	0.716388	0.58383	hyper	90.7169	2.43954
DMR_1_143306480_143307157	1	143306480	143307157	678	35	-0.124401	0.607175	0.731576	hypo	-90.648	-1.92612
DMR_1_70522343_70522806	1	70522343	70522806	464	39	0.134538	0.271894	0.137356	hyper	90.6286	2.45865
DMR_1_39363215_39364030	1	39363215	39364030	816	38	-0.162833	0.673824	0.836657	hypo	-90.6175	-1.76783
DMR_1_184096154_184096925	1	184096154	184096925	772	36	0.117685	0.421481	0.303796	hyper	90.6159	2.95002
DMR_1_184282349_184283051	1	184282349	184283051	703	35	-0.164185	0.606159	0.770345	hypo	-90.5905	-1.86241
DMR_1_129572999_129573248	1	129572999	129573248	250	35	-0.125633	0.737182	0.862816	hypo	-90.5477	-2.43093
DMR_1_53776432_53777143	1	53776432	53777143	712	39	-0.143888	0.710853	0.854741	hypo	-90.5064	-1.90436
DMR_1_15668441_15669060	1	15668441	15669060	620	38	-0.132084	0.313407	0.445491	hypo	-90.4617	-1.79974
DMR_1_91869105_91870022	1	91869105	91870022	918	43	0.10315	0.261715	0.158565	hyper	90.3815	2.26417
DMR_1_164599058_164599270	1	164599058	164599270	213	28	-0.226713	0.67409	0.900803	hypo	-90.3589	-3.1734
DMR_1_74484904_74485630	1	74484904	74485630	727	29	0.131213	0.448314	0.317101	hyper	90.3492	3.8758
DMR_1_6963070_6963702	1	6963070	6963702	633	24	0.139909	0.228391	0.0884819	hyper	90.3435	3.96342
DMR_1_16451958_16452559	1	16451958	16452559	602	36	0.146419	0.328296	0.181877	hyper	90.2796	2.78784
DMR_1_159009266_159009929	1	159009266	159009929	664	37	0.15465	0.44924	0.29459	hyper	90.2786	2.75063
DMR_1_128503564_128504486	1	128503564	128504486	923	24	-0.146796	0.546255	0.693051	hypo	-90.2662	-2.97662
DMR_1_83967551_83968500	1	83967551	83968500	950	34	0.122383	0.49871	0.376327	hyper	90.236	3.32825
DMR_1_1233797_1234487	1	1233797	1234487	691	32	0.253285	0.695116	0.441831	hyper	90.175	3.62741
DMR_1_15654290_15654779	1	15654290	15654779	490	33	0.129205	0.464819	0.335613	hyper	90.0816	3.17211
DMR_1_186830184_186830405	1	186830184	186830405	222	40	-0.176767	0.601597	0.778364	hypo	-90.0007	-1.98943
DMR_1_158114317_158114593	1	158114317	158114593	277	43	-0.116186	0.741473	0.857659	hypo	-89.9907	-1.98356
DMR_1_163703654_163704931	1	163703654	163704931	1278	28	-0.181284	0.591242	0.772526	hypo	-89.9795	-1.76793
DMR_1_158918321_158918974	1	158918321	158918974	654	24	-0.145076	0.581086	0.726162	hypo	-89.9363	-1.80268
DMR_1_49499449_49500350	1	49499449	49500350	902	41	0.107626	0.500047	0.39242	hyper	89.8934	2.34864
DMR_1_62803619_62804623	1	62803619	62804623	1005	24	0.328478	0.787056	0.458578	hyper	89.8019	5.28765
DMR_1_158439990_158440624	1	158439990	158440624	635	35	0.151046	0.625776	0.47473	hyper	89.7344	2.84386
DMR_1_153895488_153896042	1	153895488	153896042	555	33	0.152816	0.247279	0.0944637	hyper	89.7031	3.10304
DMR_1_39882915_39883498	1	39882915	39883498	584	28	0.164036	0.240207	0.0761705	hyper	89.6971	3.52443
DMR_1_53645243_53645714	1	53645243	53645714	472	38	0.130142	0.577943	0.447801	hyper	89.6603	2.45778
DMR_1_137391731_137392401	1	137391731	137392401	671	39	0.114752	0.529034	0.414282	hyper	89.5959	2.50663
DMR_1_102346457_102347038	1	102346457	102347038	582	38	0.102717	0.357403	0.254686	hyper	89.595	2.45363
DMR_1_185654917_185655427	1	185654917	185655427	511	35	0.109978	0.310596	0.200617	hyper	89.583	3.03733
DMR_1_176770435_176771209	1	176770435	176771209	775	42	-0.104412	0.716375	0.820787	hypo	-89.563	-1.7684
DMR_1_173836411_173837229	1	173836411	173837229	819	30	0.133419	0.214412	0.0809931	hyper	89.3434	3.06077
DMR_1_163141137_163141538	1	163141137	163141538	402	19	-0.293082	0.409822	0.702904	hypo	-89.2848	-4.10171
DMR_1_15818257_15818812	1	15818257	15818812	556	42	0.11477	0.570441	0.455671	hyper	89.2181	2.2747
DMR_1_19769208_19769900	1	19769208	19769900	693	35	0.133811	0.281648	0.147837	hyper	89.216	3.3256
DMR_1_106345182_106346011	1	106345182	106346011	830	30	0.157993	0.375903	0.21791	hyper	89.1414	3.42101
DMR_1_14918817_14919143	1	14918817	14919143	327	29	0.158695	0.590067	0.431373	hyper	89.0198	3.30288
DMR_1_173248409_173248849	1	173248409	173248849	441	33	-0.130053	0.484379	0.614432	hypo	-88.9723	-1.83538
DMR_1_184797654_184798183	1	184797654	184798183	530	32	0.143046	0.221232	0.0781859	hyper	88.9699	3.18383
DMR_1_26086383_26087464	1	26086383	26087464	1082	25	-0.163725	0.544424	0.708149	hypo	-88.969	-2.15515
DMR_1_154501070_154502246	1	154501070	154502246	1177	39	0.106133	0.194174	0.0880414	hyper	88.96	2.6912
DMR_1_142265041_142265730	1	142265041	142265730	690	26	-0.171316	0.482918	0.654234	hypo	-88.9539	-2.17961
DMR_1_73871319_73871905	1	73871319	73871905	587	27	0.19416	0.318866	0.124706	hyper	88.8454	4.03514
DMR_1_155509147_155509740	1	155509147	155509740	594	26	0.179773	0.630531	0.450758	hyper	88.8369	3.94716
DMR_1_161774500_161774670	1	161774500	161774670	171	27	-0.176378	0.699954	0.876332	hypo	-88.8095	-2.65706
DMR_1_144578862_144579584	1	144578862	144579584	723	22	0.140149	0.53184	0.391691	hyper	88.8003	4.7018
DMR_1_160814665_160815227	1	160814665	160815227	563	38	-0.103179	0.673191	0.77637	hypo	-88.777	-1.84067
DMR_1_150803355_150803956	1	150803355	150803956	602	39	0.100003	0.314939	0.214936	hyper	88.7768	2.54559
DMR_1_184804151_184805364	1	184804151	184805364	1214	34	0.130038	0.202474	0.0724362	hyper	88.7545	2.7528
DMR_1_175208404_175209332	1	175208404	175209332	929	38	0.160825	0.265417	0.104592	hyper	88.741	2.41365
DMR_1_46427555_46428983	1	46427555	46428983	1429	28	0.166832	0.397332	0.2305	hyper	88.7342	3.48672
DMR_1_158121990_158122803	1	158121990	158122803	814	31	-0.154347	0.595594	0.749941	hypo	-88.695	-1.87915
DMR_1_143797045_143797651	1	143797045	143797651	607	33	0.133723	0.301946	0.168223	hyper	88.6443	3.14247
DMR_1_26135734_26136074	1	26135734	26136074	341	42	-0.106458	0.786214	0.892672	hypo	-88.6313	-1.77691
DMR_1_88364462_88365035	1	88364462	88365035	574	42	-0.141041	0.692663	0.833705	hypo	-88.6058	-1.84041
DMR_1_18994579_18995234	1	18994579	18995234	656	38	-0.108126	0.727089	0.835215	hypo	-88.4663	-1.78078
DMR_1_35353314_35353792	1	35353314	35353792	479	36	-0.11296	0.724967	0.837927	hypo	-88.3758	-2.0194
DMR_1_95441048_95441567	1	95441048	95441567	520	33	-0.155177	0.609323	0.7645	hypo	-88.3444	-1.92223
DMR_1_142063661_142064184	1	142063661	142064184	524	33	-0.158835	0.708296	0.867131	hypo	-88.2961	-2.16341
DMR_1_161534391_161535396	1	161534391	161535396	1006	37	0.122879	0.287773	0.164895	hyper	88.2682	2.59119
DMR_1_154102227_154102903	1	154102227	154102903	677	42	0.111076	0.326794	0.215718	hyper	88.2567	2.18233
DMR_1_90398879_90399705	1	90398879	90399705	827	34	0.129215	0.469013	0.339798	hyper	88.2146	3.04963
DMR_1_142248711_142249456	1	142248711	142249456	746	26	-0.161383	0.322923	0.484306	hypo	-88.1134	-1.76771
DMR_1_77203623_77204247	1	77203623	77204247	625	24	0.147724	0.435522	0.287798	hyper	88.0574	4.20124
DMR_1_98127458_98127994	1	98127458	98127994	537	35	0.155203	0.443179	0.287977	hyper	88.0469	2.74417
DMR_1_62958530_62959617	1	62958530	62959617	1088	36	0.201119	0.688802	0.487683	hyper	88.0456	3.1269
DMR_1_40286140_40287541	1	40286140	40287541	1402	32	0.120377	0.367921	0.247544	hyper	88.0182	3.07101
DMR_1_55547454_55548087	1	55547454	55548087	634	37	-0.125977	0.589168	0.715146	hypo	-87.9611	-1.79155
DMR_1_185280412_185280837	1	185280412	185280837	426	33	-0.10517	0.728941	0.834111	hypo	-87.9524	-2.04429
DMR_1_58275629_58276218	1	58275629	58276218	590	32	0.149927	0.532406	0.382479	hyper	87.9505	3.30968
DMR_1_186708717_186709077	1	186708717	186709077	361	43	-0.115152	0.65231	0.767463	hypo	-87.8161	-1.83864
DMR_1_142192978_142193419	1	142192978	142193419	442	18	-0.28828	0.520046	0.808326	hypo	-87.8101	-3.18055
DMR_1_143806846_143807286	1	143806846	143807286	441	38	0.111839	0.305941	0.194102	hyper	87.7534	2.42689
DMR_1_54882543_54883454	1	54882543	54883454	912	36	-0.138557	0.693316	0.831873	hypo	-87.7463	-1.94288
DMR_1_5253900_5254800	1	5253900	5254800	901	30	0.138451	0.217689	0.0792381	hyper	87.7345	3.5818
DMR_1_15774894_15775344	1	15774894	15775344	451	35	-0.122238	0.503653	0.625891	hypo	-87.6886	-1.81308
DMR_1_177153165_177153588	1	177153165	177153588	424	21	0.227413	0.435385	0.207972	hyper	87.6594	4.52039
DMR_1_13856592_13857548	1	13856592	13857548	957	34	0.141798	0.353136	0.211338	hyper	87.3343	3.05872
DMR_1_58203975_58204962	1	58203975	58204962	988	28	-0.151447	0.573497	0.724943	hypo	-87.2285	-1.81916
DMR_1_20072964_20073826	1	20072964	20073826	863	31	0.115718	0.368258	0.25254	hyper	87.2235	3.16613
DMR_1_76301322_76301848	1	76301322	76301848	527	27	0.158932	0.431689	0.272757	hyper	87.1952	3.68857
DMR_1_17059868_17060519	1	17059868	17060519	652	32	0.135385	0.494114	0.358729	hyper	86.9687	3.1305
DMR_1_174935904_174936312	1	174935904	174936312	409	33	-0.171775	0.415206	0.586981	hypo	-86.9264	-1.78013
DMR_1_1227259_1227818	1	1227259	1227818	560	32	0.244848	0.765325	0.520477	hyper	86.8516	3.03241
DMR_1_140071578_140072934	1	140071578	140072934	1357	41	0.11618	0.206479	0.0902996	hyper	86.8382	2.15303
DMR_1_152246076_152246631	1	152246076	152246631	556	37	0.189012	0.54819	0.359178	hyper	86.7756	2.62079
DMR_1_158804942_158805429	1	158804942	158805429	488	29	0.15796	0.311429	0.153469	hyper	86.7729	3.18946
DMR_1_65354083_65354779	1	65354083	65354779	697	24	-0.222932	0.41271	0.635642	hypo	-86.7662	-3.43138
DMR_1_56875600_56876116	1	56875600	56876116	517	39	0.104882	0.726725	0.621843	hyper	86.7514	2.44925
DMR_1_138841370_138842212	1	138841370	138842212	843	41	-0.112428	0.771285	0.883713	hypo	-86.7438	-1.7654
DMR_1_64461615_64462122	1	64461615	64462122	508	36	-0.104466	0.667459	0.771924	hypo	-86.7418	-1.77226
DMR_1_72693258_72694195	1	72693258	72694195	938	27	0.130033	0.273106	0.143073	hyper	86.7372	3.63803
DMR_1_109521085_109521889	1	109521085	109521889	805	34	-0.145408	0.534262	0.67967	hypo	-86.6213	-1.92546
DMR_1_20135831_20136209	1	20135831	20136209	379	37	-0.107956	0.634802	0.742758	hypo	-86.6199	-1.84615
DMR_1_46871253_46871879	1	46871253	46871879	627	29	-0.168855	0.525281	0.694136	hypo	-86.4534	-1.78608
DMR_1_142224555_142224801	1	142224555	142224801	247	12	0.3797	0.680909	0.301209	hyper	86.4439	7.66771
DMR_1_158849561_158850188	1	158849561	158850188	628	35	-0.116387	0.510393	0.62678	hypo	-86.4439	-1.77488
DMR_1_88385072_88385378	1	88385072	88385378	307	24	0.165685	0.398336	0.232652	hyper	86.4244	3.73349
DMR_1_8187484_8188490	1	8187484	8188490	1007	31	0.132987	0.285437	0.15245	hyper	86.3808	3.11551
DMR_1_97665297_97665606	1	97665297	97665606	310	35	0.106119	0.473961	0.367842	hyper	86.3129	2.66202
DMR_1_45709813_45710930	1	45709813	45710930	1118	27	0.127227	0.508109	0.380881	hyper	86.3007	3.89992
DMR_1_2955137_2955577	1	2955137	2955577	441	29	0.160883	0.562188	0.401305	hyper	86.2639	3.31408
DMR_1_73463898_73464806	1	73463898	73464806	909	33	0.132905	0.393545	0.26064	hyper	86.2355	2.99878
DMR_1_2862102_2862717	1	2862102	2862717	616	31	0.136993	0.433231	0.296238	hyper	86.205	2.99531
DMR_1_97743025_97743786	1	97743025	97743786	762	31	-0.173665	0.289001	0.462666	hypo	-86.133	-1.93054
DMR_1_164879027_164879678	1	164879027	164879678	652	25	-0.18325	0.486846	0.670095	hypo	-86.0977	-3.02029
DMR_1_90803577_90804157	1	90803577	90804157	581	37	-0.102675	0.676618	0.779294	hypo	-86.0666	-1.78773
DMR_1_9966915_9967619	1	9966915	9967619	705	30	-0.162399	0.722642	0.885041	hypo	-86.0376	-1.79956
DMR_1_60096599_60097417	1	60096599	60097417	819	35	-0.14167	0.549244	0.690914	hypo	-86.0185	-1.98401
DMR_1_194188776_194189130	1	194188776	194189130	355	35	0.129735	0.602468	0.472733	hyper	86.0069	2.67868
DMR_1_65694111_65694408	1	65694111	65694408	298	28	-0.130493	0.767916	0.898409	hypo	-85.9739	-2.82846
DMR_1_96831204_96831842	1	96831204	96831842	639	39	0.116869	0.225025	0.108156	hyper	85.917	2.3198
DMR_1_100877235_100877860	1	100877235	100877860	626	33	0.103446	0.377193	0.273746	hyper	85.8895	2.89016
DMR_1_39602934_39603384	1	39602934	39603384	451	22	0.186419	0.664827	0.478408	hyper	85.7403	5.98242
DMR_1_97755884_97756367	1	97755884	97756367	484	38	-0.140375	0.48729	0.627665	hypo	-85.6955	-1.81053
DMR_1_14729108_14729820	1	14729108	14729820	713	36	0.101992	0.295311	0.193319	hyper	85.6889	2.56076
DMR_1_27289909_27290732	1	27289909	27290732	824	39	-0.131716	0.602806	0.734522	hypo	-85.5832	-1.76573
DMR_1_142073303_142073906	1	142073303	142073906	604	27	-0.216966	0.438246	0.655213	hypo	-85.5567	-1.9481
DMR_1_153353997_153354802	1	153353997	153354802	806	29	-0.103519	0.56157	0.665089	hypo	-85.5355	-1.82265
DMR_1_18055305_18055857	1	18055305	18055857	553	37	-0.110042	0.602997	0.713039	hypo	-85.5258	-1.85752
DMR_1_70952184_70952472	1	70952184	70952472	289	36	-0.134335	0.375935	0.51027	hypo	-85.4477	-1.82406
DMR_1_20214592_20215136	1	20214592	20215136	545	37	-0.129823	0.370734	0.500557	hypo	-85.4455	-1.80429
DMR_1_54433099_54433862	1	54433099	54433862	764	31	0.108403	0.52307	0.414667	hyper	85.4423	3.37697
DMR_1_186056619_186057026	1	186056619	186057026	408	35	0.212215	0.7399	0.527685	hyper	85.3918	2.64744
DMR_1_106147134_106148918	1	106147134	106148918	1785	32	0.148246	0.559045	0.410799	hyper	85.3918	2.95711
DMR_1_501324_501771	1	501324	501771	448	28	-0.150068	0.537188	0.687256	hypo	-85.3739	-2.17606
DMR_1_14966056_14966650	1	14966056	14966650	595	30	-0.148251	0.617604	0.765856	hypo	-85.251	-1.83868
DMR_1_190603934_190604523	1	190603934	190604523	590	33	0.12134	0.337404	0.216064	hyper	85.2501	2.88397
DMR_1_152389658_152390094	1	152389658	152390094	437	35	0.155403	0.632835	0.477432	hyper	85.1279	2.57864
DMR_1_16366483_16366925	1	16366483	16366925	443	37	0.138412	0.549334	0.410922	hyper	85.0807	2.40141
DMR_1_154012872_154013261	1	154012872	154013261	390	36	0.116063	0.44226	0.326197	hyper	85.0775	2.51481
DMR_1_3374723_3375137	1	3374723	3375137	415	32	0.116853	0.227591	0.110738	hyper	85.0716	3.13676
DMR_1_86188395_86189193	1	86188395	86189193	799	32	0.124507	0.282428	0.157921	hyper	85.0475	2.86747
DMR_1_95405388_95406448	1	95405388	95406448	1061	34	0.13812	0.236511	0.0983913	hyper	85.0295	2.82037
DMR_1_184343450_184343896	1	184343450	184343896	447	39	0.1321	0.533532	0.401432	hyper	85.0176	2.35705
DMR_1_17125429_17125946	1	17125429	17125946	518	40	-0.109077	0.654517	0.763594	hypo	-84.9429	-1.77655
DMR_1_5352540_5354147	1	5352540	5354147	1608	40	-0.118141	0.689906	0.808047	hypo	-84.8747	-1.83365
DMR_1_100734900_100735550	1	100734900	100735550	651	34	0.123723	0.339277	0.215554	hyper	84.8553	2.77911
DMR_1_94604363_94605258	1	94604363	94605258	896	32	-0.134347	0.585129	0.719476	hypo	-84.7686	-1.81866
DMR_1_94899544_94900468	1	94899544	94900468	925	34	-0.134454	0.552615	0.687069	hypo	-84.7568	-1.81882
DMR_1_86105192_86105862	1	86105192	86105862	671	28	0.195149	0.635533	0.440384	hyper	84.7417	3.58942
DMR_1_16167327_16167919	1	16167327	16167919	593	27	-0.138668	0.68436	0.823028	hypo	-84.7257	-1.77015
DMR_1_139776517_139777040	1	139776517	139777040	524	29	0.222876	0.527782	0.304905	hyper	84.7246	3.21174
DMR_1_95205560_95206306	1	95205560	95206306	747	29	-0.16463	0.661319	0.825949	hypo	-84.6563	-1.80334
DMR_1_34163200_34163662	1	34163200	34163662	463	35	-0.156582	0.679778	0.83636	hypo	-84.5231	-1.81098
DMR_1_102864693_102865138	1	102864693	102865138	446	39	-0.131574	0.627439	0.759013	hypo	-84.5208	-1.78961
DMR_1_158848548_158849190	1	158848548	158849190	643	23	-0.171463	0.413782	0.585245	hypo	-84.4173	-1.78464
DMR_1_26659933_26660758	1	26659933	26660758	826	36	-0.162635	0.489816	0.652451	hypo	-84.3109	-2.02278
DMR_1_175343559_175344031	1	175343559	175344031	473	31	0.156524	0.36283	0.206306	hyper	84.3014	3.07877
DMR_1_87139631_87140106	1	87139631	87140106	476	25	0.186667	0.510117	0.32345	hyper	84.2573	3.86636
DMR_1_100347286_100348207	1	100347286	100348207	922	35	0.102424	0.356363	0.253939	hyper	84.2486	2.64609
DMR_1_113589459_113589861	1	113589459	113589861	403	33	-0.108137	0.682406	0.790542	hypo	-84.2217	-2.27818
DMR_1_87120519_87121411	1	87120519	87121411	893	23	0.217882	0.450071	0.232189	hyper	84.2109	4.53055
DMR_1_52491417_52491904	1	52491417	52491904	488	31	-0.128852	0.605836	0.734688	hypo	-84.1982	-1.84081
DMR_1_151060227_151060855	1	151060227	151060855	629	34	0.159319	0.527417	0.368098	hyper	84.167	2.86747
DMR_1_86793641_86794268	1	86793641	86794268	628	31	0.158639	0.402303	0.243664	hyper	84.1268	3.23969
DMR_1_62367907_62369061	1	62367907	62369061	1155	36	0.102832	0.32384	0.221008	hyper	84.109	2.41302
DMR_1_98048047_98048626	1	98048047	98048626	580	32	0.107476	0.548563	0.441087	hyper	84.1017	2.94857
DMR_1_134825803_134826286	1	134825803	134826286	484	23	0.168706	0.679418	0.510712	hyper	84.0549	4.11229
DMR_1_28366391_28366655	1	28366391	28366655	265	36	-0.143901	0.719431	0.863332	hypo	-84.0133	-2.23521
DMR_1_85049136_85049967	1	85049136	85049967	832	29	0.11979	0.581132	0.461342	hyper	84.0002	3.89412
DMR_1_955954_956756	1	955954	956756	803	34	-0.110097	0.643613	0.753709	hypo	-83.9731	-1.79363
DMR_1_65791814_65792428	1	65791814	65792428	615	31	0.114562	0.207085	0.0925228	hyper	83.9207	3.34503
DMR_1_70572464_70573223	1	70572464	70573223	760	31	-0.10194	0.699433	0.801373	hypo	-83.9059	-1.80732
DMR_1_140655396_140655745	1	140655396	140655745	350	40	0.148442	0.463529	0.315088	hyper	83.8818	2.19558
DMR_1_184434671_184435310	1	184434671	184435310	640	30	0.104829	0.586115	0.481286	hyper	83.8179	3.23484
DMR_1_14880358_14880794	1	14880358	14880794	437	37	0.134552	0.577022	0.44247	hyper	83.7917	2.398
DMR_1_153132215_153133047	1	153132215	153133047	833	42	-0.109471	0.678779	0.78825	hypo	-83.7658	-1.785
DMR_1_19141021_19141766	1	19141021	19141766	746	34	-0.160664	0.661099	0.821763	hypo	-83.7276	-1.82949
DMR_1_141582422_141583033	1	141582422	141583033	612	36	-0.10041	0.639875	0.740285	hypo	-83.7197	-1.86141
DMR_1_138472441_138472924	1	138472441	138472924	484	34	-0.135758	0.707427	0.843185	hypo	-83.711	-1.86913
DMR_1_145661252_145661693	1	145661252	145661693	442	38	-0.101026	0.612808	0.713834	hypo	-83.6501	-1.85625
DMR_1_116123992_116124904	1	116123992	116124904	913	28	0.130546	0.472256	0.34171	hyper	83.6475	3.06199
DMR_1_45321968_45322527	1	45321968	45322527	560	30	0.109017	0.788243	0.679226	hyper	83.6187	2.90943
DMR_1_78112578_78113347	1	78112578	78113347	770	30	0.148345	0.460812	0.312466	hyper	83.5944	3.39593
DMR_1_141271371_141271869	1	141271371	141271869	499	34	0.110664	0.521375	0.410711	hyper	83.5859	2.72446
DMR_1_184614460_184615017	1	184614460	184615017	558	30	0.104264	0.269527	0.165263	hyper	83.519	3.3998
DMR_1_99119042_99119599	1	99119042	99119599	558	34	0.111618	0.493925	0.382307	hyper	83.4583	2.70132
DMR_1_194737671_194737996	1	194737671	194737996	326	34	0.109938	0.191202	0.0812637	hyper	83.4303	2.70561
DMR_1_162915361_162916051	1	162915361	162916051	691	29	-0.151939	0.554099	0.706038	hypo	-83.3395	-1.97557
DMR_1_143655666_143656373	1	143655666	143656373	708	32	-0.115762	0.622953	0.738715	hypo	-83.2864	-2.01421
DMR_1_85057263_85057735	1	85057263	85057735	473	24	0.130357	0.482973	0.352617	hyper	83.2689	3.8947
DMR_1_173186765_173187501	1	173186765	173187501	737	34	0.137531	0.333205	0.195674	hyper	83.2612	3.25814
DMR_1_179490136_179490635	1	179490136	179490635	500	36	-0.108424	0.709093	0.817517	hypo	-83.2537	-1.84721
DMR_1_2916449_2917038	1	2916449	2917038	590	32	0.185629	0.444802	0.259173	hyper	83.1657	2.94094
DMR_1_95378926_95379569	1	95378926	95379569	644	25	0.158296	0.474243	0.315947	hyper	83.1491	3.78242
DMR_1_87060118_87061026	1	87060118	87061026	909	32	0.167762	0.425286	0.257524	hyper	83.132	2.82259
DMR_1_6107026_6107533	1	6107026	6107533	508	33	0.153491	0.42957	0.276079	hyper	83.0832	3.05907
DMR_1_90012946_90013719	1	90012946	90013719	774	26	0.131961	0.397544	0.265582	hyper	83.0585	3.7583
DMR_1_103078170_103078468	1	103078170	103078468	299	38	0.139591	0.239831	0.10024	hyper	83.0501	2.30475
DMR_1_103302064_103302877	1	103302064	103302877	814	32	-0.152536	0.565925	0.71846	hypo	-83.0353	-1.85444
DMR_1_95728491_95729073	1	95728491	95729073	583	34	-0.107682	0.670606	0.778287	hypo	-82.9997	-1.90967
DMR_1_187164997_187165767	1	187164997	187165767	771	29	0.11844	0.585814	0.467375	hyper	82.9697	3.15338
DMR_1_120660434_120661709	1	120660434	120661709	1276	30	0.165686	0.307667	0.141981	hyper	82.8911	3.36556
DMR_1_158941698_158942186	1	158941698	158942186	489	23	-0.183446	0.504457	0.687903	hypo	-82.891	-2.84788
DMR_1_99628422_99629089	1	99628422	99629089	668	28	0.15441	0.420976	0.266566	hyper	82.8384	3.46261
DMR_1_86238548_86239256	1	86238548	86239256	709	36	0.163801	0.242694	0.0788929	hyper	82.8378	2.49217
DMR_1_13902434_13903389	1	13902434	13903389	956	30	-0.118326	0.602322	0.720647	hypo	-82.8322	-1.87302
DMR_1_184277084_184277727	1	184277084	184277727	644	31	-0.152203	0.567973	0.720177	hypo	-82.8274	-1.85118
DMR_1_19656523_19657498	1	19656523	19657498	976	28	-0.128623	0.665091	0.793714	hypo	-82.7114	-1.76473
DMR_1_193983342_193983763	1	193983342	193983763	422	24	0.328271	0.515307	0.187036	hyper	82.6659	5.21779
DMR_1_139893193_139893763	1	139893193	139893763	571	24	0.20617	0.627071	0.420902	hyper	82.656	3.89519
DMR_1_150638681_150639577	1	150638681	150639577	897	32	0.14157	0.334839	0.193269	hyper	82.6276	2.87025
DMR_1_142677119_142677695	1	142677119	142677695	577	34	-0.146271	0.650024	0.796295	hypo	-82.5866	-2.15325
DMR_1_8204203_8204639	1	8204203	8204639	437	21	0.129234	0.458033	0.328799	hyper	82.5624	5.14553
DMR_1_65741519_65742648	1	65741519	65742648	1130	33	-0.158777	0.49147	0.650247	hypo	-82.5131	-2.04453
DMR_1_103013205_103013831	1	103013205	103013831	627	30	0.107041	0.861891	0.75485	hyper	82.5096	3.36879
DMR_1_153161922_153162729	1	153161922	153162729	808	32	0.117089	0.747305	0.630216	hyper	82.48	2.98553
DMR_1_87123862_87124540	1	87123862	87124540	679	31	0.162767	0.37339	0.210623	hyper	82.4606	3.13146
DMR_1_100376633_100377178	1	100376633	100377178	546	31	0.11246	0.365145	0.252686	hyper	82.3725	3.03826
DMR_1_194807892_194808482	1	194807892	194808482	591	33	0.133665	0.539369	0.405704	hyper	82.3505	2.88236
DMR_1_76334200_76334789	1	76334200	76334789	590	29	0.133635	0.438634	0.304999	hyper	82.3176	3.37252
DMR_1_92194508_92195139	1	92194508	92195139	632	31	0.126895	0.626149	0.499254	hyper	82.3034	3.55611
DMR_1_167633423_167634297	1	167633423	167634297	875	31	0.112218	0.359571	0.247354	hyper	82.2792	2.93524
DMR_1_90648318_90649009	1	90648318	90649009	692	29	-0.147462	0.666577	0.814039	hypo	-82.1787	-1.89457
DMR_1_79008622_79009603	1	79008622	79009603	982	39	-0.125438	0.637886	0.763324	hypo	-82.1275	-1.82102
DMR_1_137484032_137484664	1	137484032	137484664	633	28	0.145411	0.464025	0.318614	hyper	82.0709	3.35471
DMR_1_38787274_38788113	1	38787274	38788113	840	31	0.188457	0.782779	0.594323	hyper	82.0536	3.02065
DMR_1_194687882_194688873	1	194687882	194688873	992	31	0.144917	0.441898	0.296981	hyper	81.9933	3.14534
DMR_1_88423257_88423655	1	88423257	88423655	399	37	0.132212	0.314982	0.182769	hyper	81.9714	2.35828
DMR_1_100535532_100536084	1	100535532	100536084	553	33	0.135586	0.519072	0.383487	hyper	81.9525	2.89353
DMR_1_14235963_14236445	1	14235963	14236445	483	36	0.172145	0.604277	0.432132	hyper	81.9382	2.4489
DMR_1_143232733_143233464	1	143232733	143233464	732	26	0.159511	0.381245	0.221735	hyper	81.8751	3.46882
DMR_1_90712548_90713050	1	90712548	90713050	503	33	0.135209	0.643948	0.508739	hyper	81.8661	2.65497
DMR_1_173223667_173223995	1	173223667	173223995	329	32	-0.136419	0.458273	0.594692	hypo	-81.8249	-1.87151
DMR_1_155662763_155663565	1	155662763	155663565	803	23	0.152732	0.241934	0.0892018	hyper	81.8159	3.71739
DMR_1_105049973_105050965	1	105049973	105050965	993	31	0.110511	0.311711	0.2012	hyper	81.778	2.82397
DMR_1_133916391_133917331	1	133916391	133917331	941	32	0.154398	0.785631	0.631233	hyper	81.7643	3.05595
DMR_1_1273992_1274525	1	1273992	1274525	534	29	0.181625	0.396448	0.214823	hyper	81.707	3.17889
DMR_1_670531_670834	1	670531	670834	304	34	0.153888	0.615523	0.461635	hyper	81.66	2.55559
DMR_1_164129279_164129870	1	164129279	164129870	592	32	-0.110107	0.58414	0.694246	hypo	-81.6089	-2.34354
DMR_1_3988677_3989245	1	3988677	3989245	569	30	0.102289	0.506078	0.40379	hyper	81.6008	3.01055
DMR_1_2641319_2641719	1	2641319	2641719	401	26	0.100975	0.267908	0.166933	hyper	81.5876	3.45534
DMR_1_154055306_154055877	1	154055306	154055877	572	33	0.104967	0.397686	0.292718	hyper	81.5152	2.7567
DMR_1_147402658_147403001	1	147402658	147403001	344	29	0.133563	0.309965	0.176402	hyper	81.4734	3.41279
DMR_1_185187545_185187906	1	185187545	185187906	362	30	0.151386	0.589775	0.438389	hyper	81.3081	2.97187
DMR_1_73318611_73318917	1	73318611	73318917	307	34	-0.172859	0.138664	0.311524	hypo	-81.2298	-1.89612
DMR_1_103596633_103597292	1	103596633	103597292	660	38	-0.121737	0.720911	0.842648	hypo	-81.2195	-1.83403
DMR_1_194343126_194343580	1	194343126	194343580	455	32	0.130137	0.243664	0.113527	hyper	81.156	2.87668
DMR_1_86882886_86883709	1	86882886	86883709	824	30	-0.122063	0.617889	0.739951	hypo	-81.1298	-1.97111
DMR_1_132659979_132660723	1	132659979	132660723	745	26	0.136793	0.422328	0.285534	hyper	81.1184	3.32952
DMR_1_86389552_86389925	1	86389552	86389925	374	35	-0.126911	0.277378	0.404289	hypo	-81.084	-1.79662
DMR_1_54980072_54980553	1	54980072	54980553	482	33	0.141916	0.434233	0.292317	hyper	81.0655	2.66542
DMR_1_194192465_194192841	1	194192465	194192841	377	35	0.110577	0.308615	0.198038	hyper	81.0612	2.56044
DMR_1_141846677_141847491	1	141846677	141847491	815	26	-0.134716	0.615253	0.749969	hypo	-81.0516	-1.93596
DMR_1_94908980_94909883	1	94908980	94909883	904	34	0.143314	0.199627	0.0563135	hyper	80.9568	2.62546
DMR_1_184270954_184271506	1	184270954	184271506	553	37	-0.136647	0.622395	0.759042	hypo	-80.9523	-1.77989
DMR_1_193948415_193949240	1	193948415	193949240	826	30	0.135287	0.436969	0.301682	hyper	80.908	3.25451
DMR_1_2373962_2375222	1	2373962	2375222	1261	27	0.157186	0.505173	0.347987	hyper	80.903	3.506
DMR_1_188480367_188481722	1	188480367	188481722	1356	37	-0.137243	0.662665	0.799907	hypo	-80.8815	-1.90038
DMR_1_38838146_38839183	1	38838146	38839183	1038	33	0.109566	0.261629	0.152062	hyper	80.8591	2.63447
DMR_1_15328189_15328673	1	15328189	15328673	485	30	0.121526	0.287745	0.16622	hyper	80.7413	3.00114
DMR_1_100036596_100037197	1	100036596	100037197	602	27	0.173662	0.437322	0.26366	hyper	80.7407	3.3895
DMR_1_154001174_154001551	1	154001174	154001551	378	28	0.194773	0.569055	0.374282	hyper	80.6764	3.18059
DMR_1_135672571_135672853	1	135672571	135672853	283	32	0.119122	0.723852	0.60473	hyper	80.674	2.78705
DMR_1_137989860_137990474	1	137989860	137990474	615	29	0.101437	0.539254	0.437817	hyper	80.6144	3.13144
DMR_1_102847282_102848006	1	102847282	102848006	725	28	0.142785	0.488302	0.345517	hyper	80.6085	3.35049
DMR_1_101475172_101475740	1	101475172	101475740	569	30	-0.152368	0.592261	0.744629	hypo	-80.5711	-2.26675
DMR_1_162376801_162377120	1	162376801	162377120	320	35	-0.106304	0.708986	0.815289	hypo	-80.54	-2.08419
DMR_1_30522556_30523722	1	30522556	30523722	1167	29	0.109606	0.424637	0.315032	hyper	80.4883	3.14503
DMR_1_74636604_74637017	1	74636604	74637017	414	31	0.110065	0.506848	0.396783	hyper	80.467	2.82154
DMR_1_8158659_8159558	1	8158659	8159558	900	37	-0.123557	0.612836	0.736393	hypo	-80.4059	-1.78079
DMR_1_158934807_158935383	1	158934807	158935383	577	35	0.125517	0.722557	0.59704	hyper	80.3579	2.38888
DMR_1_136349536_136350006	1	136349536	136350006	471	37	-0.161244	0.67237	0.833614	hypo	-80.2548	-1.81662
DMR_1_182974527_182975117	1	182974527	182975117	591	30	0.137835	0.416277	0.278442	hyper	80.1163	3.08205
DMR_1_129766035_129767696	1	129766035	129767696	1662	33	0.105223	0.539281	0.434058	hyper	80.1138	2.69019
DMR_1_68039640_68040290	1	68039640	68040290	651	27	0.17078	0.544061	0.37328	hyper	80.0865	3.456
DMR_1_164636781_164637036	1	164636781	164637036	256	43	-0.105613	0.758081	0.863694	hypo	-80.064	-1.81287
DMR_1_77259290_77260040	1	77259290	77260040	751	30	0.138025	0.508109	0.370084	hyper	80.0541	2.95264
DMR_1_86492099_86492564	1	86492099	86492564	466	29	0.174138	0.51981	0.345672	hyper	80.0458	3.20781
DMR_1_150064802_150065588	1	150064802	150065588	787	28	0.135246	0.510344	0.375098	hyper	79.9684	3.39222
DMR_1_95049955_95050234	1	95049955	95050234	280	30	-0.1729	0.687378	0.860277	hypo	-79.9629	-1.79193
DMR_1_49375944_49376441	1	49375944	49376441	498	36	0.204387	0.809392	0.605005	hyper	79.9147	2.47197
DMR_1_54356598_54357777	1	54356598	54357777	1180	41	-0.117167	0.632803	0.749971	hypo	-79.9067	-1.80539
DMR_1_184130016_184130573	1	184130016	184130573	558	37	-0.121666	0.663248	0.784914	hypo	-79.8842	-1.76719
DMR_1_74043162_74043612	1	74043162	74043612	451	38	0.19195	0.249078	0.0571278	hyper	79.7872	2.13909
DMR_1_147368179_147369264	1	147368179	147369264	1086	24	0.165919	0.439834	0.273916	hyper	79.7627	3.89838
DMR_1_185526286_185526762	1	185526286	185526762	477	32	0.12616	0.600197	0.474037	hyper	79.7603	2.74058
DMR_1_14890251_14890648	1	14890251	14890648	398	33	-0.144436	0.403595	0.548031	hypo	-79.6666	-2.10879
DMR_1_144353591_144353898	1	144353591	144353898	308	36	0.174665	0.402881	0.228217	hyper	79.6313	2.299
DMR_1_154672284_154672840	1	154672284	154672840	557	28	0.122395	0.49041	0.368015	hyper	79.6035	3.28142
DMR_1_37463599_37464304	1	37463599	37464304	706	36	0.164914	0.220346	0.0554319	hyper	79.5862	2.40578
DMR_1_100311599_100312349	1	100311599	100312349	751	33	0.169896	0.765827	0.59593	hyper	79.5645	2.75836
DMR_1_78328864_78329359	1	78328864	78329359	496	38	-0.172162	0.321488	0.49365	hypo	-79.5427	-1.76677
DMR_1_193717536_193718045	1	193717536	193718045	510	35	0.125097	0.30177	0.176673	hyper	79.5353	2.44831
DMR_1_185621989_185622509	1	185621989	185622509	521	33	0.147921	0.474209	0.326288	hyper	79.5275	2.56396
DMR_1_2064519_2065465	1	2064519	2065465	947	26	0.155776	0.562068	0.406292	hyper	79.4772	4.02259
DMR_1_137817161_137817922	1	137817161	137817922	762	27	0.123218	0.234446	0.111228	hyper	79.4612	3.54352
DMR_1_143277323_143277843	1	143277323	143277843	521	31	0.176757	0.470531	0.293774	hyper	79.4464	2.79323
DMR_1_5526992_5527698	1	5526992	5527698	707	28	0.133007	0.296041	0.163033	hyper	79.341	3.04406
DMR_1_74741046_74741922	1	74741046	74741922	877	35	0.11568	0.203058	0.0873783	hyper	79.3334	2.50339
DMR_1_94482211_94483512	1	94482211	94483512	1302	31	0.135616	0.309763	0.174147	hyper	79.2831	2.63914
DMR_1_164326781_164327329	1	164326781	164327329	549	33	-0.176825	0.602789	0.779615	hypo	-79.1779	-2.08455
DMR_1_138442895_138443834	1	138442895	138443834	940	26	0.127457	0.261607	0.13415	hyper	79.1655	3.31875
DMR_1_137152701_137153511	1	137152701	137153511	811	33	0.136654	0.296634	0.15998	hyper	79.0464	2.47605
DMR_1_151015262_151015578	1	151015262	151015578	317	20	0.191544	0.666306	0.474763	hyper	79.0312	4.13793
DMR_1_175320150_175320788	1	175320150	175320788	639	32	-0.132998	0.640232	0.77323	hypo	-79.0208	-1.81335
DMR_1_185973536_185974553	1	185973536	185974553	1018	20	0.193941	0.486211	0.29227	hyper	79.0084	4.75679
DMR_1_68901799_68903077	1	68901799	68903077	1279	31	0.130917	0.501791	0.370874	hyper	78.9923	2.97339
DMR_1_12716780_12717819	1	12716780	12717819	1040	21	0.165785	0.721171	0.555387	hyper	78.9696	4.59234
DMR_1_26006846_26007360	1	26006846	26007360	515	37	-0.119827	0.755928	0.875755	hypo	-78.9267	-1.82105
DMR_1_120470044_120470924	1	120470044	120470924	881	26	0.142355	0.241276	0.098921	hyper	78.9246	3.38016
DMR_1_150661799_150662062	1	150661799	150662062	264	32	0.125418	0.421675	0.296257	hyper	78.9185	2.659
DMR_1_14627166_14627625	1	14627166	14627625	460	32	0.117052	0.510513	0.393462	hyper	78.913	2.67754
DMR_1_99240915_99241486	1	99240915	99241486	572	36	-0.126636	0.464389	0.591025	hypo	-78.8983	-1.77737
DMR_1_19215268_19215482	1	19215268	19215482	215	29	0.138997	0.450726	0.311729	hyper	78.8957	3.08403
DMR_1_175156844_175157493	1	175156844	175157493	650	31	0.104437	0.514502	0.410065	hyper	78.8863	2.73355
DMR_1_19190647_19191916	1	19190647	19191916	1270	34	-0.14175	0.556697	0.698448	hypo	-78.8437	-1.81314
DMR_1_184303971_184304548	1	184303971	184304548	578	38	-0.123795	0.639222	0.763017	hypo	-78.8183	-1.80384
DMR_1_158881316_158882062	1	158881316	158882062	747	17	0.235091	0.488974	0.253882	hyper	78.8065	5.47733
DMR_1_95347915_95349038	1	95347915	95349038	1124	39	-0.103704	0.526425	0.630129	hypo	-78.7868	-1.76779
DMR_1_71101716_71102458	1	71101716	71102458	743	35	0.133692	0.271481	0.137789	hyper	78.7554	2.30995
DMR_1_12205633_12205873	1	12205633	12205873	241	37	-0.20019	0.689422	0.889612	hypo	-78.6157	-1.76927
DMR_1_162851645_162852316	1	162851645	162852316	672	41	-0.115019	0.683056	0.798076	hypo	-78.5762	-1.77234
DMR_1_114098716_114099340	1	114098716	114099340	625	36	-0.106966	0.702331	0.809297	hypo	-78.5544	-1.97908
DMR_1_76405582_76406096	1	76405582	76406096	515	32	0.133278	0.421258	0.28798	hyper	78.5515	2.75872
DMR_1_184726157_184726551	1	184726157	184726551	395	36	0.109919	0.610386	0.500467	hyper	78.5435	2.29335
DMR_1_160296174_160296537	1	160296174	160296537	364	22	-0.228021	0.58445	0.812471	hypo	-78.4951	-3.24264
DMR_1_51095259_51095998	1	51095259	51095998	740	36	-0.112066	0.68513	0.797196	hypo	-78.4529	-1.83553
DMR_1_6666691_6667348	1	6666691	6667348	658	35	-0.116582	0.693018	0.8096	hypo	-78.4283	-1.82008
DMR_1_161260188_161261143	1	161260188	161261143	956	40	-0.126393	0.70024	0.826633	hypo	-78.4219	-1.82554
DMR_1_74441715_74442162	1	74441715	74442162	448	32	0.129062	0.358935	0.229873	hyper	78.4127	2.71847
DMR_1_26174393_26174868	1	26174393	26174868	476	32	-0.10378	0.72113	0.82491	hypo	-78.3815	-1.80033
DMR_1_175422718_175423306	1	175422718	175423306	589	27	0.135818	0.439148	0.30333	hyper	78.3726	3.54067
DMR_1_108859239_108859924	1	108859239	108859924	686	32	0.154685	0.39916	0.244475	hyper	78.3675	2.75842
DMR_1_152247799_152248261	1	152247799	152248261	463	37	-0.178051	0.462515	0.640565	hypo	-78.3128	-1.80386
DMR_1_45303771_45304340	1	45303771	45304340	570	32	0.143484	0.350887	0.207403	hyper	78.3043	2.99918
DMR_1_25931743_25932440	1	25931743	25932440	698	30	-0.141895	0.657323	0.799218	hypo	-78.2719	-1.77899
DMR_1_154751467_154752582	1	154751467	154752582	1116	34	-0.11827	0.615343	0.733613	hypo	-78.2576	-1.76857
DMR_1_158479756_158480100	1	158479756	158480100	345	34	0.154155	0.443532	0.289377	hyper	78.0405	2.3831
DMR_1_142095938_142096839	1	142095938	142096839	902	27	-0.14358	0.567919	0.7115	hypo	-78.0148	-1.78284
DMR_1_77827780_77828331	1	77827780	77828331	552	33	-0.131838	0.475873	0.607711	hypo	-78.0144	-1.85641
DMR_1_97985090_97985530	1	97985090	97985530	441	40	-0.108207	0.484229	0.592436	hypo	-78.0112	-1.77146
DMR_1_68112849_68114310	1	68112849	68114310	1462	30	0.121387	0.457668	0.336281	hyper	78.0097	2.96284
DMR_1_13540901_13541653	1	13540901	13541653	753	38	-0.120716	0.597618	0.718334	hypo	-77.9964	-1.90505
DMR_1_175733438_175733875	1	175733438	175733875	438	21	0.311527	0.801944	0.490417	hyper	77.9142	4.15641
DMR_1_88530104_88530699	1	88530104	88530699	596	34	0.111338	0.398506	0.287168	hyper	77.8576	2.47314
DMR_1_143235422_143235810	1	143235422	143235810	389	25	0.177545	0.55383	0.376284	hyper	77.8403	3.32672
DMR_1_48703009_48703717	1	48703009	48703717	709	24	0.148407	0.467386	0.318979	hyper	77.8339	3.58322
DMR_1_77216722_77217222	1	77216722	77217222	501	30	0.164083	0.36733	0.203246	hyper	77.7817	2.8717
DMR_1_52008844_52009801	1	52008844	52009801	958	34	0.106327	0.149151	0.0428244	hyper	77.7694	2.47286
DMR_1_85493096_85493521	1	85493096	85493521	426	31	0.111966	0.636861	0.524894	hyper	77.6957	2.66498
DMR_1_193504114_193504677	1	193504114	193504677	564	29	-0.115967	0.481721	0.597688	hypo	-77.6631	-1.82278
DMR_1_158662414_158662934	1	158662414	158662934	521	33	0.172413	0.446986	0.274572	hyper	77.5961	2.59199
DMR_1_98424792_98425439	1	98424792	98425439	648	30	0.175897	0.598509	0.422613	hyper	77.5294	3.01141
DMR_1_162735363_162735947	1	162735363	162735947	585	31	-0.164896	0.632201	0.797098	hypo	-77.4037	-2.12682
DMR_1_37809963_37810407	1	37809963	37810407	445	28	0.107034	0.466299	0.359265	hyper	77.3957	3.00793
DMR_1_5774455_5775167	1	5774455	5775167	713	32	0.129958	0.284526	0.154568	hyper	77.3608	2.62573
DMR_1_98398144_98398639	1	98398144	98398639	496	27	0.157198	0.538097	0.380899	hyper	77.354	3.51105
DMR_1_86022418_86023828	1	86022418	86023828	1411	26	0.142224	0.552842	0.410618	hyper	77.3471	4.03829
DMR_1_78070453_78071030	1	78070453	78071030	578	31	-0.117026	0.670698	0.787724	hypo	-77.2609	-1.94602
DMR_1_37642936_37644626	1	37642936	37644626	1691	26	0.118469	0.545762	0.427293	hyper	77.2597	3.53129
DMR_1_158562371_158563005	1	158562371	158563005	635	31	0.224887	0.533873	0.308986	hyper	77.2441	2.85021
DMR_1_153843359_153844020	1	153843359	153844020	662	28	0.145658	0.318992	0.173334	hyper	77.2396	3.16859
DMR_1_88980901_88981981	1	88980901	88981981	1081	33	0.165312	0.348681	0.18337	hyper	77.2355	2.54025
DMR_1_156947532_156948519	1	156947532	156948519	988	29	0.108688	0.544827	0.43614	hyper	77.2246	3.11086
DMR_1_157958971_157959357	1	157958971	157959357	387	37	-0.101284	0.654263	0.755547	hypo	-77.2228	-1.87647
DMR_1_1693776_1694850	1	1693776	1694850	1075	27	-0.197387	0.48273	0.680117	hypo	-77.198	-1.82538
DMR_1_69905013_69906016	1	69905013	69906016	1004	26	0.152072	0.414343	0.26227	hyper	77.1841	3.60595
DMR_1_38985964_38986446	1	38985964	38986446	483	30	0.10958	0.382772	0.273193	hyper	77.1805	2.72998
DMR_1_175444850_175445646	1	175444850	175445646	797	27	-0.117843	0.673899	0.791742	hypo	-77.0937	-1.80348
DMR_1_16044794_16045258	1	16044794	16045258	465	34	0.156274	0.195812	0.0395385	hyper	77.0936	2.4775
DMR_1_73919794_73920546	1	73919794	73920546	753	27	0.224353	0.431549	0.207196	hyper	77.0313	3.26707
DMR_1_66323222_66323984	1	66323222	66323984	763	28	-0.122901	0.621337	0.744239	hypo	-77.0267	-1.92485
DMR_1_19246382_19247643	1	19246382	19247643	1262	27	-0.169578	0.245221	0.414798	hypo	-77.0121	-1.81428
DMR_1_97384319_97384773	1	97384319	97384773	455	31	0.113506	0.388973	0.275467	hyper	76.9835	2.71775
DMR_1_37832141_37833083	1	37832141	37833083	943	34	-0.134062	0.563693	0.697756	hypo	-76.9586	-1.81482
DMR_1_20576489_20577085	1	20576489	20577085	597	29	0.124778	0.315377	0.190599	hyper	76.9511	3.00413
DMR_1_39371388_39372097	1	39371388	39372097	710	24	0.122429	0.577072	0.454643	hyper	76.8998	3.75565
DMR_1_102955250_102955709	1	102955250	102955709	460	28	0.133954	0.551039	0.417085	hyper	76.8393	3.12255
DMR_1_14176742_14177635	1	14176742	14177635	894	24	-0.144638	0.541633	0.686271	hypo	-76.823	-1.82273
DMR_1_55533864_55534522	1	55533864	55534522	659	33	0.10279	0.486929	0.384138	hyper	76.8005	2.53808
DMR_1_50481650_50482228	1	50481650	50482228	579	23	-0.145768	0.619498	0.765266	hypo	-76.7936	-2.90839
DMR_1_40959282_40959994	1	40959282	40959994	713	40	-0.112306	0.700742	0.813048	hypo	-76.7424	-1.7716
DMR_1_54201147_54201619	1	54201147	54201619	473	25	0.200125	0.29025	0.0901245	hyper	76.7299	3.36654
DMR_1_88612507_88613230	1	88612507	88613230	724	32	0.148218	0.341353	0.193134	hyper	76.7055	2.62621
DMR_1_15876080_15876576	1	15876080	15876576	497	35	-0.12206	0.727739	0.849799	hypo	-76.5844	-1.76645
DMR_1_142184046_142184956	1	142184046	142184956	911	20	0.161554	0.704483	0.542929	hyper	76.5772	5.47785
DMR_1_186705482_186705808	1	186705482	186705808	327	38	-0.104856	0.703539	0.808395	hypo	-76.5407	-1.77867
DMR_1_141336084_141336547	1	141336084	141336547	464	36	0.183439	0.413713	0.230274	hyper	76.4741	2.42099
DMR_1_130880275_130880686	1	130880275	130880686	412	29	0.149265	0.422878	0.273614	hyper	76.4603	2.75192
DMR_1_142838466_142839158	1	142838466	142839158	693	32	0.138757	0.280016	0.141259	hyper	76.3769	2.7398
DMR_1_178533482_178533732	1	178533482	178533732	251	34	-0.186074	0.587274	0.773348	hypo	-76.3685	-1.80179
DMR_1_63160172_63160917	1	63160172	63160917	746	28	0.126381	0.352517	0.226136	hyper	76.3487	2.89759
DMR_1_185969970_185970579	1	185969970	185970579	610	20	-0.176406	0.67751	0.853916	hypo	-76.34	-2.49102
DMR_1_153327217_153327950	1	153327217	153327950	734	31	-0.140904	0.528262	0.669166	hypo	-76.3279	-1.78784
DMR_1_133749576_133751119	1	133749576	133751119	1544	29	0.165067	0.491177	0.32611	hyper	76.2299	3.44323
DMR_1_154594120_154594897	1	154594120	154594897	778	28	0.122028	0.528245	0.406217	hyper	76.1671	2.98018
DMR_1_114296411_114296851	1	114296411	114296851	441	33	0.118562	0.492172	0.37361	hyper	76.1555	2.44195
DMR_1_139862913_139863434	1	139862913	139863434	522	31	0.126717	0.727173	0.600455	hyper	76.1379	2.68315
DMR_1_84561566_84562627	1	84561566	84562627	1062	33	-0.112896	0.74593	0.858826	hypo	-76.1004	-1.76598
DMR_1_70765475_70765976	1	70765475	70765976	502	29	0.140155	0.611649	0.471494	hyper	75.9585	3.00908
DMR_1_162304552_162304870	1	162304552	162304870	319	38	-0.10873	0.717664	0.826395	hypo	-75.9372	-1.84667
DMR_1_157629996_157630288	1	157629996	157630288	293	37	0.100588	0.265505	0.164917	hyper	75.9319	2.12024
DMR_1_52414971_52415463	1	52414971	52415463	493	30	0.128263	0.566027	0.437765	hyper	75.8829	2.73351
DMR_1_26254825_26255256	1	26254825	26255256	432	27	0.181884	0.35092	0.169036	hyper	75.845	3.00845
DMR_1_15483693_15484084	1	15483693	15484084	392	30	0.155634	0.433455	0.277822	hyper	75.844	2.81619
DMR_1_8427236_8427875	1	8427236	8427875	640	36	-0.162633	0.515592	0.678224	hypo	-75.8309	-1.77091
DMR_1_170226578_170227590	1	170226578	170227590	1013	32	-0.171273	0.539334	0.710607	hypo	-75.7912	-1.79294
DMR_1_54178460_54178740	1	54178460	54178740	281	29	0.187678	0.370801	0.183123	hyper	75.7856	2.84896
DMR_1_186739726_186740329	1	186739726	186740329	604	26	0.145959	0.478923	0.332964	hyper	75.7789	3.19175
DMR_1_63065768_63066681	1	63065768	63066681	914	27	0.124918	0.334782	0.209864	hyper	75.7373	3.80238
DMR_1_16982875_16983440	1	16982875	16983440	566	28	-0.116137	0.658265	0.774402	hypo	-75.6426	-2.00128
DMR_1_51215866_51216107	1	51215866	51216107	242	37	-0.112962	0.293647	0.406609	hypo	-75.6255	-1.77924
DMR_1_68917515_68918731	1	68917515	68918731	1217	29	0.136014	0.39439	0.258376	hyper	75.6223	3.12127
DMR_1_134584306_134584602	1	134584306	134584602	297	24	0.211623	0.531694	0.320071	hyper	75.5635	3.2335
DMR_1_3102027_3102869	1	3102027	3102869	843	31	0.123947	0.388644	0.264697	hyper	75.4952	2.74216
DMR_1_128498943_128499522	1	128498943	128499522	580	35	0.130553	0.434313	0.303761	hyper	75.4873	2.18667
DMR_1_62605411_62606617	1	62605411	62606617	1207	28	0.163732	0.421328	0.257596	hyper	75.482	3.12773
DMR_1_73993187_73993785	1	73993187	73993785	599	35	0.174726	0.336612	0.161886	hyper	75.4403	2.2827
DMR_1_154781390_154782182	1	154781390	154782182	793	31	0.103905	0.239402	0.135497	hyper	75.3985	2.72327
DMR_1_17048951_17049292	1	17048951	17049292	342	33	0.143034	0.644204	0.50117	hyper	75.3662	2.421
DMR_1_154866814_154867575	1	154866814	154867575	762	27	0.167155	0.408319	0.241163	hyper	75.366	3.31958
DMR_1_99844576_99845107	1	99844576	99845107	532	30	-0.10103	0.63297	0.734	hypo	-75.3432	-1.81838
DMR_1_20132827_20133566	1	20132827	20133566	740	22	-0.176622	0.554871	0.731492	hypo	-75.3252	-2.38558
DMR_1_86506813_86507508	1	86506813	86507508	696	31	-0.108814	0.63723	0.746044	hypo	-75.3243	-1.95062
DMR_1_152141033_152141419	1	152141033	152141419	387	28	0.149339	0.479948	0.330609	hyper	75.2722	2.97299
DMR_1_179462473_179463304	1	179462473	179463304	832	39	-0.139821	0.685231	0.825052	hypo	-75.2432	-1.78068
DMR_1_158084884_158086648	1	158084884	158086648	1765	36	-0.118511	0.641841	0.760351	hypo	-75.1967	-1.86282
DMR_1_183236602_183237400	1	183236602	183237400	799	27	-0.137083	0.402977	0.54006	hypo	-75.1582	-1.88494
DMR_1_94912188_94912577	1	94912188	94912577	390	32	-0.111764	0.140406	0.25217	hypo	-75.1354	-1.80797
DMR_1_26249738_26250074	1	26249738	26250074	337	25	0.132947	0.620291	0.487345	hyper	75.1302	3.08316
DMR_1_26211069_26211445	1	26211069	26211445	377	31	0.143088	0.355073	0.211985	hyper	75.1061	2.619
DMR_1_141868352_141869317	1	141868352	141869317	966	28	-0.116998	0.628262	0.74526	hypo	-75.1008	-1.96148
DMR_1_77709110_77709544	1	77709110	77709544	435	32	0.138535	0.241833	0.103298	hyper	75.0969	2.46271
DMR_1_120864601_120865391	1	120864601	120865391	791	36	-0.100761	0.73082	0.831581	hypo	-75.0056	-1.80709
DMR_1_173931097_173932035	1	173931097	173932035	939	30	0.118938	0.548722	0.429784	hyper	74.9761	2.72125
DMR_1_8893674_8894453	1	8893674	8894453	780	21	0.169999	0.542795	0.372796	hyper	74.9462	4.18977
DMR_1_100658678_100658880	1	100658678	100658880	203	20	0.173331	0.44717	0.273839	hyper	74.8677	4.52062
DMR_1_15976989_15978114	1	15976989	15978114	1126	32	-0.102774	0.499141	0.601914	hypo	-74.839	-1.81891
DMR_1_54416895_54417265	1	54416895	54417265	371	25	-0.180522	0.619403	0.799925	hypo	-74.779	-2.10069
DMR_1_60286872_60287466	1	60286872	60287466	595	28	0.279731	0.707489	0.427758	hyper	74.7787	2.76473
DMR_1_86582576_86583612	1	86582576	86583612	1037	28	0.150883	0.446768	0.295886	hyper	74.7545	3.13414
DMR_1_2341781_2342233	1	2341781	2342233	453	33	0.170575	0.637562	0.466988	hyper	74.7297	2.43442
DMR_1_140580631_140580957	1	140580631	140580957	327	37	0.139229	0.731813	0.592584	hyper	74.7182	2.05749
DMR_1_72553103_72553940	1	72553103	72553940	838	32	0.147345	0.583181	0.435836	hyper	74.6748	2.6353
DMR_1_17176245_17176662	1	17176245	17176662	418	32	0.102136	0.72179	0.619655	hyper	74.6317	2.52605
DMR_1_3108241_3108881	1	3108241	3108881	641	30	0.126241	0.688374	0.562133	hyper	74.6161	2.74819
DMR_1_175239120_175239694	1	175239120	175239694	575	31	0.126193	0.42418	0.297988	hyper	74.606	2.69045
DMR_1_78257100_78257636	1	78257100	78257636	537	30	0.117607	0.45408	0.336473	hyper	74.5624	2.8855
DMR_1_52482671_52483534	1	52482671	52483534	864	29	-0.109148	0.556676	0.665825	hypo	-74.4457	-1.84205
DMR_1_103249973_103251219	1	103249973	103251219	1247	28	0.113944	0.647331	0.533387	hyper	74.4435	3.09164
DMR_1_116147016_116148039	1	116147016	116148039	1024	23	0.112911	0.227351	0.11444	hyper	74.4006	3.40791
DMR_1_53903561_53903931	1	53903561	53903931	371	32	0.120381	0.637061	0.51668	hyper	74.3996	2.56339
DMR_1_140635154_140635518	1	140635154	140635518	365	38	-0.109215	0.709235	0.81845	hypo	-74.3492	-1.76568
DMR_1_46829759_46830424	1	46829759	46830424	666	31	-0.198015	0.521235	0.719251	hypo	-74.3409	-1.79798
DMR_1_42657803_42658083	1	42657803	42658083	281	39	-0.135491	0.584792	0.720283	hypo	-74.3224	-1.79895
DMR_1_51719786_51720535	1	51719786	51720535	750	26	0.105392	0.358305	0.252913	hyper	74.2839	3.06672
DMR_1_85534623_85535630	1	85534623	85535630	1008	25	0.129935	0.386116	0.256181	hyper	74.2824	3.26091
DMR_1_163319049_163319314	1	163319049	163319314	266	30	-0.202926	0.581452	0.784378	hypo	-74.2334	-2.36683
DMR_1_60248955_60250286	1	60248955	60250286	1332	23	0.201116	0.666049	0.464933	hyper	74.206	3.6906
DMR_1_58734599_58734842	1	58734599	58734842	244	37	-0.107952	0.550966	0.658918	hypo	-74.1808	-1.84364
DMR_1_138512202_138512732	1	138512202	138512732	531	32	-0.118172	0.738768	0.85694	hypo	-74.1198	-1.81829
DMR_1_170252583_170253683	1	170252583	170253683	1101	30	-0.148653	0.470163	0.618816	hypo	-74.0877	-1.80113
DMR_1_185145730_185146316	1	185145730	185146316	587	28	0.255068	0.523697	0.268629	hyper	74.0597	2.99663
DMR_1_102234208_102234690	1	102234208	102234690	483	34	-0.11819	0.744375	0.862565	hypo	-74.0574	-1.79212
DMR_1_77680877_77681297	1	77680877	77681297	421	31	0.105436	0.258625	0.153189	hyper	73.964	2.58334
DMR_1_18382989_18383446	1	18382989	18383446	458	26	0.117792	0.167732	0.04994	hyper	73.9231	3.12165
DMR_1_116970697_116971373	1	116970697	116971373	677	27	0.109413	0.544176	0.434762	hyper	73.8849	2.88277
DMR_1_194754971_194755148	1	194754971	194755148	178	26	-0.189023	0.364001	0.553024	hypo	-73.833	-1.98744
DMR_1_15491513_15492056	1	15491513	15492056	544	32	0.147857	0.473736	0.325879	hyper	73.7947	2.49411
DMR_1_185294567_185295126	1	185294567	185295126	560	23	-0.131623	0.651642	0.783265	hypo	-73.7581	-2.42902
DMR_1_11812594_11813575	1	11812594	11813575	982	27	0.112584	0.365577	0.252993	hyper	73.7042	3.02854
DMR_1_14402289_14402947	1	14402289	14402947	659	35	0.100119	0.726252	0.626134	hyper	73.6602	2.22574
DMR_1_56063638_56064055	1	56063638	56064055	418	28	0.126075	0.368626	0.242551	hyper	73.6257	3.13263
DMR_1_45173989_45174076	1	45173989	45174076	88	28	0.129532	0.743372	0.61384	hyper	73.6216	2.77144
DMR_1_15385825_15386583	1	15385825	15386583	759	28	-0.131041	0.54786	0.678901	hypo	-73.5731	-1.78636
DMR_1_88150831_88151343	1	88150831	88151343	513	31	-0.10701	0.602075	0.709085	hypo	-73.4297	-1.78086
DMR_1_9152269_9152533	1	9152269	9152533	265	31	-0.188643	0.52643	0.715073	hypo	-73.4235	-2.23497
DMR_1_164947520_164948347	1	164947520	164948347	828	27	-0.191027	0.525068	0.716095	hypo	-73.3934	-1.76783
DMR_1_149208865_149209436	1	149208865	149209436	572	30	0.114933	0.812051	0.697118	hyper	73.3307	2.93188
DMR_1_56064484_56065413	1	56064484	56065413	930	28	0.121642	0.736588	0.614945	hyper	73.2811	2.79927
DMR_1_14984653_14985160	1	14984653	14985160	508	33	0.147195	0.312809	0.165614	hyper	73.2728	2.39179
DMR_1_140172469_140173110	1	140172469	140173110	642	30	0.116238	0.398909	0.282671	hyper	73.2687	2.96611
DMR_1_46225513_46225885	1	46225513	46225885	373	22	0.146174	0.49625	0.350076	hyper	73.2255	3.62393
DMR_1_149866273_149866680	1	149866273	149866680	408	33	-0.111276	0.741283	0.852559	hypo	-73.1774	-1.82765
DMR_1_86950502_86951297	1	86950502	86951297	796	28	0.170713	0.67146	0.500747	hyper	73.0246	2.8168
DMR_1_61324044_61324622	1	61324044	61324622	579	28	0.245145	0.781717	0.536572	hyper	73.0174	2.76212
DMR_1_165733590_165734170	1	165733590	165734170	581	30	-0.174674	0.535403	0.710077	hypo	-73.0129	-1.90459
DMR_1_64017002_64018281	1	64017002	64018281	1280	23	-0.141446	0.641649	0.783095	hypo	-73.0078	-2.40341
DMR_1_72620622_72621426	1	72620622	72621426	805	31	0.114103	0.234408	0.120305	hyper	72.9467	2.73949
DMR_1_92101916_92102626	1	92101916	92102626	711	31	-0.123364	0.616201	0.739566	hypo	-72.8174	-1.77267
DMR_1_84468489_84469805	1	84468489	84469805	1317	26	0.116252	0.54409	0.427838	hyper	72.7732	3.21166
DMR_1_46903608_46904412	1	46903608	46904412	805	24	-0.218353	0.479567	0.697919	hypo	-72.7725	-1.79496
DMR_1_120510240_120511334	1	120510240	120511334	1095	27	0.107856	0.232618	0.124761	hyper	72.7568	2.87212
DMR_1_105008981_105009715	1	105008981	105009715	735	22	0.126158	0.564966	0.438808	hyper	72.7339	3.5813
DMR_1_142334799_142335950	1	142334799	142335950	1152	19	-0.197382	0.513872	0.711254	hypo	-72.7167	-1.93166
DMR_1_66995494_66995714	1	66995494	66995714	221	25	0.142745	0.588963	0.446218	hyper	72.7044	2.98799
DMR_1_14162868_14163317	1	14162868	14163317	450	19	-0.2021	0.57596	0.77806	hypo	-72.6879	-2.48581
DMR_1_96912045_96912631	1	96912045	96912631	587	19	0.179565	0.469732	0.290167	hyper	72.606	4.22032
DMR_1_135011980_135012712	1	135011980	135012712	733	21	0.165451	0.529574	0.364123	hyper	72.5754	4.04267
DMR_1_1102785_1103514	1	1102785	1103514	730	28	0.135974	0.236683	0.100709	hyper	72.4845	3.2535
DMR_1_55426310_55427098	1	55426310	55427098	789	34	0.134657	0.223294	0.0886368	hyper	72.4211	2.20398
DMR_1_162797185_162798014	1	162797185	162798014	830	28	-0.256077	0.614794	0.87087	hypo	-72.414	-1.76503
DMR_1_100159349_100159810	1	100159349	100159810	462	25	-0.170088	0.558254	0.728342	hypo	-72.4052	-2.20692
DMR_1_175263292_175263764	1	175263292	175263764	473	27	0.167238	0.440239	0.273001	hyper	72.3608	2.97316
DMR_1_97704033_97704703	1	97704033	97704703	671	36	-0.101006	0.579593	0.680599	hypo	-72.3421	-1.84348
DMR_1_1268986_1269562	1	1268986	1269562	577	26	0.157024	0.406593	0.249569	hyper	72.3277	3.62673
DMR_1_86390614_86391103	1	86390614	86391103	490	31	0.209427	0.619977	0.41055	hyper	72.2975	2.46825
DMR_1_90852977_90853709	1	90852977	90853709	733	32	0.134368	0.240036	0.105668	hyper	72.2798	2.36844
DMR_1_88202423_88202869	1	88202423	88202869	447	31	0.115151	0.185899	0.0707484	hyper	72.2791	2.51199
DMR_1_142259385_142260079	1	142259385	142260079	695	27	0.120121	0.598897	0.478775	hyper	72.2325	3.01935
DMR_1_95878050_95879132	1	95878050	95879132	1083	33	-0.109247	0.643616	0.752863	hypo	-72.1958	-1.92182
DMR_1_170207888_170208146	1	170207888	170208146	259	30	-0.128183	0.653569	0.781752	hypo	-72.1808	-2.11557
DMR_1_160851523_160852152	1	160851523	160852152	630	23	-0.187297	0.512667	0.699965	hypo	-72.1714	-2.3512
DMR_1_161734422_161734692	1	161734422	161734692	271	32	-0.12049	0.668991	0.789481	hypo	-72.1684	-2.14562
DMR_1_50262424_50262842	1	50262424	50262842	419	32	0.104079	0.672284	0.568205	hyper	72.097	2.39824
DMR_1_152852673_152853215	1	152852673	152853215	543	25	0.148172	0.547705	0.399533	hyper	72.0944	3.20771
DMR_1_90907169_90907942	1	90907169	90907942	774	29	-0.114183	0.597239	0.711422	hypo	-72.0764	-1.8369
DMR_1_141033480_141034142	1	141033480	141034142	663	30	-0.167995	0.460128	0.628123	hypo	-72.0717	-1.84489
DMR_1_63318923_63319549	1	63318923	63319549	627	27	-0.115907	0.454606	0.570513	hypo	-72.0456	-1.78259
DMR_1_72857407_72857753	1	72857407	72857753	347	23	0.191659	0.597846	0.406186	hyper	72.0343	3.73828
DMR_1_74193736_74194298	1	74193736	74194298	563	28	0.161642	0.513155	0.351512	hyper	72.0045	2.92589
DMR_1_1627102_1627572	1	1627102	1627572	471	32	-0.116708	0.70784	0.824548	hypo	-72	-1.81003
DMR_1_90933165_90933644	1	90933165	90933644	480	28	0.134069	0.512865	0.378796	hyper	71.9816	2.77162
DMR_1_163403575_163404323	1	163403575	163404323	749	26	-0.186065	0.598457	0.784522	hypo	-71.9687	-1.95733
DMR_1_141294387_141294746	1	141294387	141294746	360	31	0.139605	0.438666	0.299061	hyper	71.9277	2.47069
DMR_1_140269469_140270184	1	140269469	140270184	716	33	0.139951	0.27866	0.138709	hyper	71.8952	2.29324
DMR_1_46780588_46781392	1	46780588	46781392	805	16	0.133703	0.363589	0.229886	hyper	71.8637	5.4447
DMR_1_83082937_83083511	1	83082937	83083511	575	26	0.113884	0.458134	0.34425	hyper	71.8509	3.24564
DMR_1_96413344_96413740	1	96413344	96413740	397	32	0.102817	0.495611	0.392794	hyper	71.8185	2.43107
DMR_1_157518869_157519797	1	157518869	157519797	929	30	0.110035	0.272951	0.162916	hyper	71.7501	2.55978
DMR_1_184351961_184352464	1	184351961	184352464	504	32	-0.152092	0.679456	0.831549	hypo	-71.7276	-1.79441
DMR_1_6425133_6426029	1	6425133	6426029	897	24	0.101645	0.411995	0.31035	hyper	71.7012	3.46876
DMR_1_63866835_63867402	1	63866835	63867402	568	23	0.217456	0.629543	0.412086	hyper	71.647	3.7015
DMR_1_73818406_73818836	1	73818406	73818836	431	26	0.154709	0.444798	0.290089	hyper	71.597	2.931
DMR_1_1283169_1283549	1	1283169	1283549	381	25	0.26179	0.867037	0.605247	hyper	71.4989	3.36831
DMR_1_125356684_125357081	1	125356684	125357081	398	35	-0.124425	0.644882	0.769308	hypo	-71.4618	-1.80284
DMR_1_13522802_13523116	1	13522802	13523116	315	32	-0.113779	0.756084	0.869864	hypo	-71.4222	-1.98814
DMR_1_90949845_90950621	1	90949845	90950621	777	25	0.172746	0.416696	0.243949	hyper	71.2825	3.15829
DMR_1_172392485_172393415	1	172392485	172393415	931	29	0.125125	0.242205	0.11708	hyper	71.25	2.65635
DMR_1_142708831_142709739	1	142708831	142709739	909	26	-0.153048	0.542328	0.695376	hypo	-71.232	-1.78322
DMR_1_68432773_68433509	1	68432773	68433509	737	30	0.119706	0.701411	0.581705	hyper	71.2174	2.38766
DMR_1_64030490_64031015	1	64030490	64031015	526	22	0.21835	0.758743	0.540392	hyper	71.1723	3.65968
DMR_1_187229381_187230092	1	187229381	187230092	712	24	-0.130664	0.723058	0.853721	hypo	-71.1428	-1.88504
DMR_1_86438301_86438765	1	86438301	86438765	465	24	0.14963	0.453955	0.304324	hyper	71.0916	3.96797
DMR_1_99822283_99822734	1	99822283	99822734	452	30	0.119828	0.382874	0.263046	hyper	71.0655	2.57663
DMR_1_85461861_85462573	1	85461861	85462573	713	25	-0.146463	0.681202	0.827665	hypo	-71.0643	-2.19919
DMR_1_155761179_155761588	1	155761179	155761588	410	29	-0.106401	0.472541	0.578942	hypo	-71.0266	-1.82251
DMR_1_70853665_70854350	1	70853665	70854350	686	29	-0.122951	0.479466	0.602417	hypo	-71.0159	-1.78244
DMR_1_14944122_14944755	1	14944122	14944755	634	32	-0.102662	0.398712	0.501374	hypo	-70.9906	-1.78852
DMR_1_64732286_64732716	1	64732286	64732716	431	21	0.141515	0.525026	0.383511	hyper	70.9612	3.74343
DMR_1_19953215_19953452	1	19953215	19953452	238	33	-0.154343	0.625018	0.779361	hypo	-70.955	-1.96513
DMR_1_51316947_51317374	1	51316947	51317374	428	28	-0.151498	0.681005	0.832503	hypo	-70.9452	-1.9179
DMR_1_186726806_186727089	1	186726806	186727089	284	28	0.18454	0.264876	0.0803366	hyper	70.8806	2.65365
DMR_1_18539473_18540363	1	18539473	18540363	891	30	-0.124734	0.687728	0.812462	hypo	-70.8783	-1.80701
DMR_1_6015650_6016228	1	6015650	6016228	579	22	0.139773	0.453031	0.313258	hyper	70.8566	3.69265
DMR_1_159705082_159705930	1	159705082	159705930	849	22	-0.207931	0.489064	0.696995	hypo	-70.8559	-2.16077
DMR_1_106166187_106167027	1	106166187	106167027	841	25	0.166312	0.472525	0.306214	hyper	70.8299	3.87639
DMR_1_90166794_90167438	1	90166794	90167438	645	25	-0.145261	0.626127	0.771388	hypo	-70.8194	-1.9278
DMR_1_37696500_37697205	1	37696500	37697205	706	21	0.136545	0.808011	0.671466	hyper	70.7902	3.5799
DMR_1_64683633_64684377	1	64683633	64684377	745	29	0.137369	0.310737	0.173368	hyper	70.7796	2.65083
DMR_1_122184507_122185219	1	122184507	122185219	713	25	-0.172477	0.504147	0.676624	hypo	-70.7782	-2.4719
DMR_1_194721066_194721476	1	194721066	194721476	411	25	0.164073	0.38773	0.223657	hyper	70.7472	3.0024
DMR_1_73186359_73187063	1	73186359	73187063	705	30	0.128191	0.290871	0.16268	hyper	70.7367	2.46844
DMR_1_19331182_19332189	1	19331182	19332189	1008	28	-0.209833	0.317827	0.527659	hypo	-70.7074	-1.87178
DMR_1_158970275_158970617	1	158970275	158970617	343	32	0.156042	0.552108	0.396066	hyper	70.6423	2.3041
DMR_1_187286798_187287286	1	187286798	187287286	489	30	0.191976	0.606526	0.41455	hyper	70.5997	2.63133
DMR_1_187575730_187576491	1	187575730	187576491	762	32	0.102317	0.725111	0.622794	hyper	70.5966	2.28945
DMR_1_1064724_1065199	1	1064724	1065199	476	31	0.163416	0.679077	0.515661	hyper	70.5833	2.33559
DMR_1_12563885_12564726	1	12563885	12564726	842	27	-0.139778	0.652312	0.79209	hypo	-70.5828	-1.94613
DMR_1_100469675_100470442	1	100469675	100470442	768	24	-0.146818	0.545822	0.69264	hypo	-70.5306	-1.8692
DMR_1_153353312_153353621	1	153353312	153353621	310	22	-0.117439	0.484607	0.602046	hypo	-70.4621	-2.45902
DMR_1_187333171_187333822	1	187333171	187333822	652	26	0.12803	0.61401	0.48598	hyper	70.4102	3.04564
DMR_1_167538518_167539405	1	167538518	167539405	888	28	0.13115	0.522616	0.391467	hyper	70.409	3.34486
DMR_1_19132307_19132866	1	19132307	19132866	560	27	0.114968	0.737184	0.622216	hyper	70.3992	3.17776
DMR_1_176229013_176229718	1	176229013	176229718	706	32	-0.139752	0.72059	0.860342	hypo	-70.3523	-1.89947
DMR_1_39001575_39001967	1	39001575	39001967	393	24	-0.17591	0.591445	0.767354	hypo	-70.343	-2.30413
DMR_1_98454849_98455221	1	98454849	98455221	373	24	-0.134665	0.567612	0.702277	hypo	-70.3014	-1.84545
DMR_1_9998161_9998597	1	9998161	9998597	437	29	-0.16132	0.590878	0.752199	hypo	-70.2968	-2.18685
DMR_1_9918217_9918487	1	9918217	9918487	271	24	-0.226835	0.551941	0.778776	hypo	-70.2231	-2.66962
DMR_1_3173546_3174199	1	3173546	3174199	654	29	0.125518	0.266392	0.140874	hyper	70.1853	2.84345
DMR_1_158021412_158021982	1	158021412	158021982	571	24	0.159023	0.511608	0.352584	hyper	70.169	3.35991
DMR_1_55713126_55713660	1	55713126	55713660	535	31	0.102938	0.462632	0.359694	hyper	70.1497	2.4657
DMR_1_190515934_190516027	1	190515934	190516027	94	27	0.126087	0.386691	0.260603	hyper	70.1481	2.80372
DMR_1_16164253_16164954	1	16164253	16164954	702	14	-0.229398	0.632538	0.861936	hypo	-70.147	-1.87938
DMR_1_8198972_8199692	1	8198972	8199692	721	30	-0.142623	0.539578	0.682201	hypo	-70.1181	-1.77791
DMR_1_175316207_175316934	1	175316207	175316934	728	20	0.155894	0.46602	0.310126	hyper	70.1146	4.10258
DMR_1_8177855_8178881	1	8177855	8178881	1027	31	-0.112803	0.625142	0.737945	hypo	-70.0584	-1.93983
DMR_1_95359223_95360174	1	95359223	95360174	952	30	0.106971	0.288551	0.181581	hyper	69.9884	2.56501
DMR_1_175106851_175107658	1	175106851	175107658	808	26	0.123001	0.269806	0.146805	hyper	69.9817	3.21985
DMR_1_11968793_11969525	1	11968793	11969525	733	19	0.120173	0.26532	0.145148	hyper	69.9729	4.47663
DMR_1_18129062_18129395	1	18129062	18129395	334	35	-0.10483	0.328784	0.433614	hypo	-69.9664	-1.78323
DMR_1_187948247_187948609	1	187948247	187948609	363	33	-0.105166	0.671723	0.776889	hypo	-69.894	-1.84483
DMR_1_158909143_158909604	1	158909143	158909604	462	26	0.179357	0.687674	0.508317	hyper	69.8856	2.91128
DMR_1_149188831_149189985	1	149188831	149189985	1155	31	0.138812	0.579234	0.440423	hyper	69.8829	2.56033
DMR_1_184549040_184549726	1	184549040	184549726	687	27	0.204314	0.415637	0.211322	hyper	69.8685	2.86829
DMR_1_67446161_67446759	1	67446161	67446759	599	34	-0.162142	0.633667	0.795809	hypo	-69.7912	-1.83392
DMR_1_137378003_137378698	1	137378003	137378698	696	29	0.127609	0.227444	0.0998349	hyper	69.7768	2.49043
DMR_1_190942409_190943157	1	190942409	190943157	749	22	0.116795	0.261027	0.144232	hyper	69.6878	3.61219
DMR_1_16422869_16423411	1	16422869	16423411	543	28	0.15599	0.655959	0.499969	hyper	69.6569	2.98024
DMR_1_61239801_61240770	1	61239801	61240770	970	25	0.17991	0.498007	0.318097	hyper	69.5602	3.2175
DMR_1_190704629_190705316	1	190704629	190705316	688	29	0.109735	0.770488	0.660753	hyper	69.5594	2.50908
DMR_1_54288023_54288835	1	54288023	54288835	813	22	0.157976	0.342442	0.184466	hyper	69.5002	3.85414
DMR_1_141799134_141799639	1	141799134	141799639	506	32	-0.10087	0.656083	0.756953	hypo	-69.4982	-1.90872
DMR_1_142101022_142101550	1	142101022	142101550	529	28	0.119058	0.324937	0.205878	hyper	69.4395	2.76518
DMR_1_75437406_75437695	1	75437406	75437695	290	31	-0.163559	0.460335	0.623895	hypo	-69.4377	-1.78408
DMR_1_40553981_40554303	1	40553981	40554303	323	33	-0.14609	0.587428	0.733518	hypo	-69.4292	-1.76989
DMR_1_174852563_174853520	1	174852563	174853520	958	28	0.126556	0.405002	0.278446	hyper	69.3707	2.87235
DMR_1_101339995_101340368	1	101339995	101340368	374	29	0.110734	0.486252	0.375518	hyper	69.3615	2.59225
DMR_1_66443342_66444324	1	66443342	66444324	983	24	-0.130686	0.680344	0.81103	hypo	-69.3576	-1.80266
DMR_1_78914866_78915122	1	78914866	78915122	257	26	-0.144481	0.571033	0.715514	hypo	-69.3564	-2.2177
DMR_1_99718563_99718985	1	99718563	99718985	423	26	0.145954	0.323499	0.177545	hyper	69.3362	2.92723
DMR_1_95598616_95599181	1	95598616	95599181	566	24	0.12235	0.715678	0.593328	hyper	69.3134	4.11489
DMR_1_160694033_160694181	1	160694033	160694181	149	23	-0.178508	0.604413	0.782922	hypo	-69.293	-2.8895
DMR_1_98999459_98999955	1	98999459	98999955	497	29	0.155411	0.396949	0.241538	hyper	69.2532	2.6176
DMR_1_17258596_17258950	1	17258596	17258950	355	27	0.110555	0.652537	0.541982	hyper	69.248	2.89766
DMR_1_139192817_139193149	1	139192817	139193149	333	32	-0.11059	0.711372	0.821962	hypo	-69.2441	-1.76654
DMR_1_96399289_96399784	1	96399289	96399784	496	30	0.106026	0.334149	0.228123	hyper	69.2261	2.42069
DMR_1_154818496_154819287	1	154818496	154819287	792	27	0.121708	0.262805	0.141097	hyper	69.1625	2.79783
DMR_1_139780910_139781272	1	139780910	139781272	363	24	0.142948	0.347271	0.204323	hyper	69.1328	3.09226
DMR_1_115067701_115069157	1	115067701	115069157	1457	30	0.108737	0.133732	0.0249951	hyper	69.0885	2.9885
DMR_1_144573788_144574561	1	144573788	144574561	774	31	-0.144872	0.572315	0.717187	hypo	-69.0534	-1.76471
DMR_1_11820953_11821487	1	11820953	11821487	535	32	-0.17072	0.612521	0.783241	hypo	-69.0442	-1.83856
DMR_1_129793367_129793815	1	129793367	129793815	449	30	0.132321	0.419295	0.286974	hyper	69.0389	2.43044
DMR_1_52442858_52443314	1	52442858	52443314	457	27	0.131401	0.340408	0.209007	hyper	68.9996	2.66483
DMR_1_184768348_184768673	1	184768348	184768673	326	33	-0.10843	0.548256	0.656687	hypo	-68.9769	-1.83776
DMR_1_171081059_171081619	1	171081059	171081619	561	22	0.125593	0.359859	0.234267	hyper	68.9433	3.52657
DMR_1_190556345_190556885	1	190556345	190556885	541	24	0.150412	0.501463	0.351051	hyper	68.9324	3.33238
DMR_1_164618147_164618523	1	164618147	164618523	377	25	-0.158888	0.580163	0.739051	hypo	-68.9243	-2.20739
DMR_1_95464224_95464492	1	95464224	95464492	269	32	-0.104823	0.738358	0.843181	hypo	-68.8924	-1.83071
DMR_1_9934969_9935813	1	9934969	9935813	845	27	-0.184926	0.535168	0.720094	hypo	-68.8659	-1.82308
DMR_1_18181801_18182130	1	18181801	18182130	330	32	-0.143043	0.65171	0.794753	hypo	-68.8558	-1.95102
DMR_1_102755780_102756256	1	102755780	102756256	477	23	0.231398	0.778285	0.546887	hyper	68.8451	3.40716
DMR_1_70581297_70581610	1	70581297	70581610	314	20	0.164547	0.264732	0.100185	hyper	68.8422	4.1931
DMR_1_55460928_55461346	1	55460928	55461346	419	27	0.139137	0.460538	0.3214	hyper	68.814	3.0349
DMR_1_85026268_85027330	1	85026268	85027330	1063	27	-0.150638	0.56466	0.715298	hypo	-68.8046	-2.11742
DMR_1_91168941_91169354	1	91168941	91169354	414	29	0.112582	0.488579	0.375996	hyper	68.8022	2.50654
DMR_1_62664856_62665427	1	62664856	62665427	572	28	0.104762	0.234885	0.130123	hyper	68.798	2.57253
DMR_1_160025088_160026233	1	160025088	160026233	1146	26	-0.199809	0.560872	0.76068	hypo	-68.7597	-1.77734
DMR_1_15031189_15031910	1	15031189	15031910	722	28	0.106375	0.431027	0.324651	hyper	68.7481	2.80422
DMR_1_102896329_102896990	1	102896329	102896990	662	24	0.172197	0.610143	0.437946	hyper	68.737	3.29345
DMR_1_189876087_189876295	1	189876087	189876295	209	29	0.15751	0.686099	0.528589	hyper	68.562	2.6212
DMR_1_130254432_130255267	1	130254432	130255267	836	27	-0.13313	0.684908	0.818038	hypo	-68.5134	-2.11731
DMR_1_18395395_18396142	1	18395395	18396142	748	20	0.239632	0.59378	0.354148	hyper	68.4968	4.46624
DMR_1_62801007_62801450	1	62801007	62801450	444	23	0.281053	0.825057	0.544004	hyper	68.4713	3.32732
DMR_1_185999000_185999735	1	185999000	185999735	736	20	0.156122	0.78618	0.630058	hyper	68.4565	4.01914
DMR_1_91584322_91584904	1	91584322	91584904	583	26	-0.164006	0.553134	0.71714	hypo	-68.4474	-1.86564
DMR_1_173724823_173725728	1	173724823	173725728	906	27	-0.139284	0.41929	0.558574	hypo	-68.3352	-1.82667
DMR_1_37793163_37793519	1	37793163	37793519	357	27	0.107117	0.365325	0.258208	hyper	68.2455	2.81983
DMR_1_103288790_103289203	1	103288790	103289203	414	28	0.194788	0.607081	0.412292	hyper	68.1848	3.12804
DMR_1_173800034_173800445	1	173800034	173800445	412	24	0.112318	0.584244	0.471926	hyper	68.1456	3.52884
DMR_1_174897101_174897637	1	174897101	174897637	537	26	0.115417	0.595852	0.480434	hyper	68.128	2.91548
DMR_1_63213607_63214076	1	63213607	63214076	470	22	0.269881	0.681823	0.411942	hyper	68.1082	3.39667
DMR_1_193071149_193071414	1	193071149	193071414	266	30	0.114492	0.712684	0.598192	hyper	68.0899	2.39814
DMR_1_66832624_66833327	1	66832624	66833327	704	25	0.100606	0.386526	0.285921	hyper	68.0578	3.13267
DMR_1_169411059_169411448	1	169411059	169411448	390	27	-0.10885	0.535407	0.644257	hypo	-68.0478	-2.21941
DMR_1_91091994_91092589	1	91091994	91092589	596	27	0.137521	0.443027	0.305507	hyper	67.9902	2.68408
DMR_1_184421090_184421791	1	184421090	184421791	702	22	-0.202995	0.553773	0.756768	hypo	-67.9774	-2.0893
DMR_1_17274332_17274812	1	17274332	17274812	481	31	-0.116123	0.699827	0.81595	hypo	-67.9564	-1.80657
DMR_1_95813107_95813467	1	95813107	95813467	361	22	-0.213755	0.629801	0.843556	hypo	-67.8852	-1.84587
DMR_1_110514922_110515578	1	110514922	110515578	657	32	-0.102173	0.547036	0.649209	hypo	-67.8816	-1.89302
DMR_1_175359736_175360064	1	175359736	175360064	329	32	0.104351	0.374387	0.270036	hyper	67.871	2.20869
DMR_1_21882932_21883436	1	21882932	21883436	505	31	-0.108723	0.576587	0.685311	hypo	-67.8155	-1.79773
DMR_1_64025369_64026486	1	64025369	64026486	1118	20	0.21321	0.504859	0.291649	hyper	67.7707	4.07804
DMR_1_137572630_137573424	1	137572630	137573424	795	27	0.113803	0.638261	0.524458	hyper	67.6931	3.14759
DMR_1_102279732_102280261	1	102279732	102280261	530	23	-0.149418	0.318218	0.467637	hypo	-67.6696	-1.80687
DMR_1_15084340_15085068	1	15084340	15085068	729	29	0.155513	0.279707	0.124194	hyper	67.6648	2.46718
DMR_1_154634935_154635479	1	154634935	154635479	545	29	0.131477	0.432798	0.301321	hyper	67.6517	2.53695
DMR_1_38745734_38746176	1	38745734	38746176	443	32	-0.135033	0.696646	0.831679	hypo	-67.6228	-1.80284
DMR_1_70464352_70464716	1	70464352	70464716	365	30	0.100401	0.624699	0.524298	hyper	67.5733	2.42536
DMR_1_75084948_75085098	1	75084948	75085098	151	28	0.138529	0.316803	0.178274	hyper	67.5182	2.58666
DMR_1_190290361_190290864	1	190290361	190290864	504	30	0.104487	0.427657	0.323169	hyper	67.5028	2.4396
DMR_1_76933205_76933651	1	76933205	76933651	447	19	0.193103	0.418084	0.224982	hyper	67.4698	3.87246
DMR_1_90674649_90675076	1	90674649	90675076	428	27	0.18249	0.384362	0.201872	hyper	67.4537	2.71368
DMR_1_184740352_184740813	1	184740352	184740813	462	25	-0.156041	0.534743	0.690784	hypo	-67.4525	-1.83916
DMR_1_92180342_92181251	1	92180342	92181251	910	28	0.156047	0.379307	0.22326	hyper	67.4475	2.96391
DMR_1_152740997_152741759	1	152740997	152741759	763	28	-0.107413	0.610514	0.717927	hypo	-67.4352	-1.84461
DMR_1_11970250_11970927	1	11970250	11970927	678	30	-0.144388	0.563897	0.708285	hypo	-67.2572	-1.88694
DMR_1_106409503_106410217	1	106409503	106410217	715	30	-0.12466	0.451119	0.575778	hypo	-67.2046	-2.08652
DMR_1_30335595_30335923	1	30335595	30335923	329	34	-0.112885	0.74125	0.854135	hypo	-67.1981	-1.79844
DMR_1_187200723_187201443	1	187200723	187201443	721	28	-0.152946	0.412839	0.565785	hypo	-67.1762	-1.98545
DMR_1_54154452_54154649	1	54154452	54154649	198	28	0.252669	0.672156	0.419488	hyper	67.1304	2.48778
DMR_1_91768366_91769284	1	91768366	91769284	919	21	0.145205	0.366553	0.221348	hyper	67.0612	4.05572
DMR_1_15504731_15505208	1	15504731	15505208	478	29	0.111752	0.683094	0.571342	hyper	67.0565	2.74617
DMR_1_184620880_184621634	1	184620880	184621634	755	29	-0.114155	0.571903	0.686058	hypo	-67.0465	-1.76608
DMR_1_109523387_109523875	1	109523387	109523875	489	23	0.129171	0.64712	0.517948	hyper	67.036	3.93648
DMR_1_127655177_127656230	1	127655177	127656230	1054	22	0.146844	0.320027	0.173182	hyper	67.0348	3.31823
DMR_1_88312918_88313432	1	88312918	88313432	515	29	0.107255	0.428165	0.320909	hyper	66.9767	2.48807
DMR_1_20031270_20032075	1	20031270	20032075	806	31	0.143023	0.460215	0.317192	hyper	66.9753	2.32231
DMR_1_15637553_15638141	1	15637553	15638141	589	31	0.10024	0.489735	0.389495	hyper	66.9706	2.26885
DMR_1_163331688_163331775	1	163331688	163331775	88	30	-0.193852	0.666642	0.860495	hypo	-66.9668	-2.22527
DMR_1_64492569_64493092	1	64492569	64493092	524	28	-0.15164	0.682107	0.833746	hypo	-66.9502	-1.97776
DMR_1_72518028_72518481	1	72518028	72518481	454	31	-0.11982	0.707743	0.827563	hypo	-66.9247	-1.85009
DMR_1_74973351_74973652	1	74973351	74973652	302	24	-0.146916	0.713047	0.859962	hypo	-66.9111	-2.43558
DMR_1_99806688_99807161	1	99806688	99807161	474	20	0.196411	0.703205	0.506794	hyper	66.8896	3.65437
DMR_1_6510367_6511435	1	6510367	6511435	1069	22	0.115728	0.401881	0.286153	hyper	66.8732	3.49725
DMR_1_190958327_190959218	1	190958327	190959218	892	25	-0.185539	0.663029	0.848569	hypo	-66.8183	-1.83801
DMR_1_3793817_3794200	1	3793817	3794200	384	24	0.126775	0.603305	0.476531	hyper	66.7887	3.11162
DMR_1_23942309_23942651	1	23942309	23942651	343	29	-0.134188	0.548631	0.682819	hypo	-66.7823	-2.1529
DMR_1_185674334_185674572	1	185674334	185674572	239	30	0.12683	0.523409	0.396579	hyper	66.7508	2.34344
DMR_1_164598479_164598713	1	164598479	164598713	235	28	-0.192125	0.68535	0.877475	hypo	-66.6889	-2.12775
DMR_1_137415169_137415650	1	137415169	137415650	482	28	-0.113902	0.552621	0.666524	hypo	-66.6865	-1.86071
DMR_1_184369763_184370116	1	184369763	184370116	354	30	0.134961	0.410392	0.275431	hyper	66.6847	2.32581
DMR_1_187385180_187385955	1	187385180	187385955	776	20	-0.160175	0.488591	0.648766	hypo	-66.678	-2.39985
DMR_1_182719511_182719855	1	182719511	182719855	345	22	0.248194	0.660875	0.412682	hyper	66.6561	3.28384
DMR_1_56069048_56070312	1	56069048	56070312	1265	26	-0.123152	0.596378	0.71953	hypo	-66.6446	-1.9221
DMR_1_184659681_184660013	1	184659681	184660013	333	21	0.250859	0.368482	0.117623	hyper	66.6421	4.63474
DMR_1_102766710_102767057	1	102766710	102767057	348	19	0.143554	0.762588	0.619033	hyper	66.6191	4.24808
DMR_1_1131855_1132246	1	1131855	1132246	392	30	-0.144329	0.215908	0.360237	hypo	-66.612	-1.80128
DMR_1_173728860_173729361	1	173728860	173729361	502	26	0.115446	0.306875	0.191429	hyper	66.5815	2.87586
DMR_1_164035713_164035952	1	164035713	164035952	240	36	-0.14784	0.67421	0.82205	hypo	-66.5737	-1.80542
DMR_1_25446281_25447081	1	25446281	25447081	801	20	-0.149974	0.593644	0.743618	hypo	-66.5679	-2.65953
DMR_1_143270763_143271145	1	143270763	143271145	383	27	0.11264	0.233712	0.121071	hyper	66.5178	2.71939
DMR_1_78214913_78215142	1	78214913	78215142	230	25	0.173119	0.422514	0.249395	hyper	66.5044	2.85234
DMR_1_8899685_8900699	1	8899685	8900699	1015	23	0.148168	0.497855	0.349687	hyper	66.4652	3.17733
DMR_1_3836559_3837412	1	3836559	3837412	854	19	-0.1341	0.564106	0.698206	hypo	-66.4624	-2.00952
DMR_1_169211258_169211346	1	169211258	169211346	89	21	0.176662	0.689871	0.513208	hyper	66.4605	3.26097
DMR_1_184658561_184658980	1	184658561	184658980	420	21	-0.204773	0.23561	0.440384	hypo	-66.4585	-2.84506
DMR_1_75504086_75504560	1	75504086	75504560	475	27	0.100354	0.352245	0.25189	hyper	66.4287	2.6508
DMR_1_186212722_186213484	1	186212722	186213484	763	31	0.121769	0.451011	0.329242	hyper	66.4259	2.85911
DMR_1_78825816_78826094	1	78825816	78826094	279	30	0.113504	0.515372	0.401868	hyper	66.3686	2.37251
DMR_1_98813146_98813985	1	98813146	98813985	840	24	0.117865	0.250967	0.133102	hyper	66.3125	3.59027
DMR_1_60776473_60777176	1	60776473	60777176	704	11	0.387463	0.525328	0.137865	hyper	66.2878	6.88756
DMR_1_190586258_190586602	1	190586258	190586602	345	35	-0.1045	0.199098	0.303598	hypo	-66.2857	-1.79197
DMR_1_120278812_120279169	1	120278812	120279169	358	36	-0.116015	0.738651	0.854666	hypo	-66.2687	-1.79635
DMR_1_100164873_100165472	1	100164873	100165472	600	27	0.135975	0.329321	0.193346	hyper	66.2673	2.66213
DMR_1_13665365_13666045	1	13665365	13666045	681	19	0.185168	0.65961	0.474442	hyper	66.2375	4.80002
DMR_1_55378695_55378994	1	55378695	55378994	300	26	0.169998	0.348847	0.178849	hyper	66.2351	3.41622
DMR_1_137370859_137371678	1	137370859	137371678	820	29	-0.102516	0.72024	0.822756	hypo	-66.2321	-1.81619
DMR_1_18768028_18768620	1	18768028	18768620	593	27	-0.114021	0.412738	0.526759	hypo	-66.2292	-1.9739
DMR_1_138615544_138615733	1	138615544	138615733	190	35	-0.101897	0.701126	0.803023	hypo	-66.2241	-1.8519
DMR_1_74542559_74543309	1	74542559	74543309	751	28	0.105025	0.258997	0.153972	hyper	66.1508	2.57985
DMR_1_74114364_74114634	1	74114364	74114634	271	31	0.159816	0.48339	0.323574	hyper	66.1497	2.27345
DMR_1_90602345_90602741	1	90602345	90602741	397	24	0.132125	0.315914	0.183789	hyper	65.9263	3.02644
DMR_1_85724407_85725375	1	85724407	85725375	969	30	-0.118206	0.619174	0.73738	hypo	-65.9102	-1.84758
DMR_1_186940043_186940668	1	186940043	186940668	626	32	-0.100046	0.721063	0.821109	hypo	-65.9068	-1.91154
DMR_1_142544625_142545272	1	142544625	142545272	648	24	0.147107	0.721733	0.574626	hyper	65.8595	3.37295
DMR_1_41413017_41413697	1	41413017	41413697	681	26	0.118226	0.669982	0.551756	hyper	65.8503	2.68044
DMR_1_142571566_142572411	1	142571566	142572411	846	29	0.136374	0.682839	0.546465	hyper	65.8131	2.45343
DMR_1_121970839_121971442	1	121970839	121971442	604	29	0.133502	0.246836	0.113335	hyper	65.7863	2.45648
DMR_1_135461226_135461734	1	135461226	135461734	509	21	0.274439	0.444545	0.170106	hyper	65.7775	3.22298
DMR_1_102981075_102981677	1	102981075	102981677	603	26	-0.125745	0.633449	0.759194	hypo	-65.7416	-1.848
DMR_1_56315338_56315796	1	56315338	56315796	459	25	0.106615	0.430466	0.32385	hyper	65.6955	3.07706
DMR_1_175477413_175477924	1	175477413	175477924	512	27	-0.107456	0.714204	0.821661	hypo	-65.6899	-1.93392
DMR_1_122104976_122105769	1	122104976	122105769	794	29	0.131367	0.247058	0.115691	hyper	65.6342	2.34893
DMR_1_92332625_92333214	1	92332625	92333214	590	22	0.212698	0.567902	0.355205	hyper	65.6134	3.43825
DMR_1_113826490_113826880	1	113826490	113826880	391	32	-0.113331	0.671221	0.784552	hypo	-65.5935	-1.88109
DMR_1_174206806_174207054	1	174206806	174207054	249	22	0.143656	0.479616	0.33596	hyper	65.5708	3.52147
DMR_1_95050879_95051203	1	95050879	95051203	325	18	0.129544	0.196473	0.0669296	hyper	65.5151	3.9086
DMR_1_14251325_14251962	1	14251325	14251962	638	21	0.22697	0.528827	0.301857	hyper	65.4718	3.67709
DMR_1_52785760_52786676	1	52785760	52786676	917	28	-0.154125	0.566165	0.72029	hypo	-65.4386	-1.82646
DMR_1_140741263_140741713	1	140741263	140741713	451	20	0.154655	0.391072	0.236417	hyper	65.39	3.61258
DMR_1_1676564_1677537	1	1676564	1677537	974	31	-0.15116	0.594751	0.745911	hypo	-65.3793	-1.77146
DMR_1_73580177_73580756	1	73580177	73580756	580	23	0.130414	0.532761	0.402348	hyper	65.3614	3.42403
DMR_1_78108003_78108691	1	78108003	78108691	689	28	-0.140616	0.5541	0.694716	hypo	-65.3316	-1.86233
DMR_1_26193051_26194102	1	26193051	26194102	1052	29	0.128957	0.245522	0.116566	hyper	65.2637	2.50088
DMR_1_175123253_175123713	1	175123253	175123713	461	26	0.136124	0.649812	0.513688	hyper	65.2514	2.99089
DMR_1_186521423_186521797	1	186521423	186521797	375	30	-0.105583	0.7642	0.869784	hypo	-65.1984	-1.87493
DMR_1_164059805_164060204	1	164059805	164060204	400	26	-0.20239	0.624793	0.827184	hypo	-65.1902	-1.84002
DMR_1_103326034_103326691	1	103326034	103326691	658	21	0.143873	0.478465	0.334592	hyper	65.1662	3.794
DMR_1_163513675_163514268	1	163513675	163514268	594	31	-0.147273	0.651679	0.798952	hypo	-65.1425	-1.83081
DMR_1_141320391_141320955	1	141320391	141320955	565	26	0.107484	0.672748	0.565264	hyper	65.0813	2.88818
DMR_1_97917052_97917642	1	97917052	97917642	591	29	-0.122958	0.71333	0.836288	hypo	-65.0806	-1.926
DMR_1_83856822_83857518	1	83856822	83857518	697	24	0.140687	0.395916	0.255229	hyper	65.0405	3.01438
DMR_1_141278110_141278672	1	141278110	141278672	563	22	-0.15863	0.473992	0.632621	hypo	-65.0209	-2.2755
DMR_1_389183_389788	1	389183	389788	606	28	0.108472	0.225093	0.116621	hyper	64.994	2.39496
DMR_1_185940834_185941168	1	185940834	185941168	335	31	-0.110377	0.573374	0.683752	hypo	-64.9291	-2.00045
DMR_1_76753725_76754578	1	76753725	76754578	854	26	-0.126059	0.60666	0.732718	hypo	-64.8981	-1.76812
DMR_1_70832975_70833474	1	70832975	70833474	500	23	-0.140156	0.598728	0.738884	hypo	-64.8926	-1.77247
DMR_1_162745870_162746136	1	162745870	162746136	267	27	-0.119429	0.632816	0.752245	hypo	-64.8067	-2.21315
DMR_1_16237545_16238413	1	16237545	16238413	869	25	0.180486	0.509777	0.329292	hyper	64.7985	2.84659
DMR_1_158997988_158998558	1	158997988	158998558	571	30	-0.130778	0.657529	0.788307	hypo	-64.7883	-1.84479
DMR_1_144082969_144083734	1	144082969	144083734	766	27	-0.147372	0.659012	0.806384	hypo	-64.7466	-1.84298
DMR_1_18242503_18242869	1	18242503	18242869	367	22	0.217192	0.241925	0.0247328	hyper	64.7406	3.36452
DMR_1_51199188_51199605	1	51199188	51199605	418	29	0.14269	0.260167	0.117477	hyper	64.7392	2.38743
DMR_1_54170442_54171122	1	54170442	54171122	681	24	0.164135	0.422712	0.258577	hyper	64.6979	3.00431
DMR_1_160582782_160584165	1	160582782	160584165	1384	29	-0.170328	0.407503	0.577832	hypo	-64.6594	-1.92978
DMR_1_138975088_138975929	1	138975088	138975929	842	23	0.113398	0.486152	0.372753	hyper	64.6466	3.11253
DMR_1_9192587_9192851	1	9192587	9192851	265	28	-0.114465	0.683534	0.798	hypo	-64.6246	-2.2551
DMR_1_184092693_184093022	1	184092693	184093022	330	30	-0.110484	0.685298	0.795782	hypo	-64.5794	-1.81003
DMR_1_163026905_163027611	1	163026905	163027611	707	15	0.119599	0.519739	0.400139	hyper	64.5474	4.49527
DMR_1_109822883_109823528	1	109822883	109823528	646	31	-0.118534	0.614688	0.733222	hypo	-64.5367	-1.79139
DMR_1_134771442_134772359	1	134771442	134772359	918	24	0.13599	0.390544	0.254554	hyper	64.5004	3.08168
DMR_1_184274680_184275215	1	184274680	184275215	536	25	-0.139262	0.625507	0.764769	hypo	-64.415	-1.79393
DMR_1_191007063_191007714	1	191007063	191007714	652	23	0.12651	0.299887	0.173377	hyper	64.3818	2.95295
DMR_1_91907286_91907866	1	91907286	91907866	581	28	-0.119845	0.633046	0.752891	hypo	-64.3724	-1.77856
DMR_1_158345160_158345809	1	158345160	158345809	650	31	-0.153229	0.469735	0.622965	hypo	-64.3515	-1.77831
DMR_1_73435321_73435741	1	73435321	73435741	421	28	0.113628	0.689494	0.575866	hyper	64.312	2.43491
DMR_1_174833121_174833410	1	174833121	174833410	290	24	0.149471	0.238473	0.0890026	hyper	64.3005	2.8716
DMR_1_54215560_54216539	1	54215560	54216539	980	27	-0.120121	0.625869	0.74599	hypo	-64.2781	-1.97617
DMR_1_153733366_153733811	1	153733366	153733811	446	29	0.13678	0.419131	0.282351	hyper	64.2595	2.39547
DMR_1_36137157_36138312	1	36137157	36138312	1156	27	0.12853	0.37781	0.249281	hyper	64.2063	2.64059
DMR_1_187161808_187162169	1	187161808	187162169	362	26	0.143749	0.574574	0.430825	hyper	64.2042	2.63118
DMR_1_85716315_85716918	1	85716315	85716918	604	29	-0.107478	0.521025	0.628503	hypo	-64.1596	-1.76782
DMR_1_76317441_76317860	1	76317441	76317860	420	24	0.149996	0.381585	0.231589	hyper	64.1402	2.87472
DMR_1_88561538_88561746	1	88561538	88561746	209	23	-0.131239	0.587895	0.719134	hypo	-64.1061	-1.84521
DMR_1_163724499_163724586	1	163724499	163724586	88	18	-0.220932	0.51732	0.738252	hypo	-64.106	-3.4854
DMR_1_171775388_171775987	1	171775388	171775987	600	26	0.120979	0.351147	0.230168	hyper	64.088	2.80303
DMR_1_177311003_177311612	1	177311003	177311612	610	23	0.218422	0.730293	0.511871	hyper	64.0087	3.07655
DMR_1_84803991_84804742	1	84803991	84804742	752	27	0.125086	0.463469	0.338383	hyper	63.9799	2.66507
DMR_1_187372969_187373733	1	187372969	187373733	765	30	-0.109661	0.520842	0.630504	hypo	-63.9697	-1.8351
DMR_1_98732406_98732842	1	98732406	98732842	437	21	0.107565	0.671068	0.563503	hyper	63.9679	3.60667
DMR_1_130135329_130135901	1	130135329	130135901	573	23	-0.181763	0.579253	0.761015	hypo	-63.9591	-1.86832
DMR_1_18143141_18143486	1	18143141	18143486	346	31	-0.12163	0.383637	0.505267	hypo	-63.9448	-1.89006
DMR_1_90814549_90815075	1	90814549	90815075	527	21	0.148999	0.24485	0.0958508	hyper	63.907	3.70263
DMR_1_64165329_64166453	1	64165329	64166453	1125	26	0.113541	0.471759	0.358218	hyper	63.9022	2.68599
DMR_1_114519178_114519716	1	114519178	114519716	539	26	0.115615	0.193835	0.0782201	hyper	63.8447	2.86533
DMR_1_45861754_45862115	1	45861754	45862115	362	21	0.141879	0.589457	0.447578	hyper	63.837	3.08236
DMR_1_87896642_87897033	1	87896642	87897033	392	21	0.133599	0.261165	0.127566	hyper	63.8336	3.26975
DMR_1_152708603_152709167	1	152708603	152709167	565	25	0.134407	0.504096	0.369689	hyper	63.8026	2.76668
DMR_1_90911717_90912296	1	90911717	90912296	580	29	0.106422	0.168254	0.0618315	hyper	63.7264	2.31724
DMR_1_73331525_73331956	1	73331525	73331956	432	22	0.162874	0.528054	0.36518	hyper	63.6258	3.61038
DMR_1_12028960_12029799	1	12028960	12029799	840	14	0.122929	0.516369	0.39344	hyper	63.6164	4.73974
DMR_1_162917617_162918092	1	162917617	162918092	476	30	-0.121539	0.69438	0.815918	hypo	-63.581	-1.76634
DMR_1_18980159_18980615	1	18980159	18980615	457	24	-0.146891	0.7062	0.853091	hypo	-63.5737	-1.83757
DMR_1_102299543_102300109	1	102299543	102300109	567	24	0.134041	0.239656	0.105616	hyper	63.5672	2.90452
DMR_1_110554640_110555452	1	110554640	110555452	813	34	-0.101099	0.607693	0.708792	hypo	-63.5643	-1.77805
DMR_1_140462612_140463319	1	140462612	140463319	708	22	0.146234	0.251589	0.105355	hyper	63.5616	3.39426
DMR_1_26424790_26425312	1	26424790	26425312	523	23	0.13735	0.414968	0.277618	hyper	63.5353	3.16335
DMR_1_159066397_159066921	1	159066397	159066921	525	28	-0.131039	0.637377	0.768416	hypo	-63.4718	-1.92466
DMR_1_6989828_6990411	1	6989828	6990411	584	30	-0.134724	0.663666	0.79839	hypo	-63.4383	-1.80405
DMR_1_105247541_105248323	1	105247541	105248323	783	26	0.103279	0.50627	0.402991	hyper	63.4002	2.67164
DMR_1_154260786_154261291	1	154260786	154261291	506	26	0.110896	0.297877	0.18698	hyper	63.3982	2.5397
DMR_1_184897776_184898082	1	184897776	184898082	307	30	0.161593	0.331025	0.169432	hyper	63.3086	2.15588
DMR_1_20957941_20958681	1	20957941	20958681	741	19	0.119207	0.54862	0.429413	hyper	63.3025	4.28518
DMR_1_92123004_92123425	1	92123004	92123425	422	17	0.178612	0.330109	0.151497	hyper	63.2955	3.96132
DMR_1_26099778_26100368	1	26099778	26100368	591	30	-0.112815	0.647668	0.760483	hypo	-63.2824	-1.86294
DMR_1_142505405_142505832	1	142505405	142505832	428	23	0.135174	0.607987	0.472813	hyper	63.2817	2.96194
DMR_1_143098676_143099000	1	143098676	143099000	325	26	-0.131482	0.519874	0.651356	hypo	-63.2721	-1.96725
DMR_1_104036311_104037264	1	104036311	104037264	954	24	-0.119248	0.389703	0.50895	hypo	-63.2699	-1.9719
DMR_1_86109306_86109857	1	86109306	86109857	552	26	-0.12384	0.301226	0.425066	hypo	-63.2372	-1.90152
DMR_1_77325051_77325455	1	77325051	77325455	405	26	-0.139276	0.46837	0.607646	hypo	-63.2275	-1.82414
DMR_1_46951077_46952083	1	46951077	46952083	1007	28	-0.147125	0.519693	0.666818	hypo	-63.221	-1.95971
DMR_1_102184581_102185148	1	102184581	102185148	568	22	0.141763	0.38345	0.241687	hyper	63.2052	3.40836
DMR_1_135564260_135565614	1	135564260	135565614	1355	27	0.137755	0.586299	0.448544	hyper	63.1484	2.41815
DMR_1_173943413_173944325	1	173943413	173944325	913	22	-0.142967	0.514296	0.657263	hypo	-63.1378	-1.78996
DMR_1_5291171_5291795	1	5291171	5291795	625	24	0.146752	0.229383	0.082631	hyper	63.0513	2.97584
DMR_1_173626966_173627746	1	173626966	173627746	781	26	0.149292	0.614731	0.465439	hyper	63.0351	3.1151
DMR_1_16364954_16365294	1	16364954	16365294	341	28	0.136372	0.353583	0.217212	hyper	63.0248	2.39569
DMR_1_87588590_87589694	1	87588590	87589694	1105	21	0.147402	0.246335	0.0989338	hyper	63.0035	3.54172
DMR_1_117134446_117134861	1	117134446	117134861	416	24	0.184315	0.670945	0.48663	hyper	62.9977	2.7169
DMR_1_120446776_120447374	1	120446776	120447374	599	23	0.140954	0.327726	0.186772	hyper	62.955	3.4679
DMR_1_78768038_78768564	1	78768038	78768564	527	28	0.110982	0.33949	0.228509	hyper	62.9476	2.46497
DMR_1_86624564_86625305	1	86624564	86625305	742	26	0.12752	0.552699	0.42518	hyper	62.9279	2.51868
DMR_1_19325836_19326364	1	19325836	19326364	529	18	0.118227	0.223049	0.104822	hyper	62.9045	3.69389
DMR_1_14458594_14458894	1	14458594	14458894	301	28	0.113053	0.449272	0.33622	hyper	62.877	2.35811
DMR_1_90472027_90473441	1	90472027	90473441	1415	31	-0.116092	0.469574	0.585666	hypo	-62.8665	-1.77316
DMR_1_154242568_154242983	1	154242568	154242983	416	27	0.212808	0.611782	0.398975	hyper	62.8314	2.49998
DMR_1_186475461_186475964	1	186475461	186475964	504	28	0.125611	0.385254	0.259643	hyper	62.7917	2.331
DMR_1_185961841_185962686	1	185961841	185962686	846	24	-0.11516	0.305389	0.420549	hypo	-62.7271	-2.00981
DMR_1_100611004_100611872	1	100611004	100611872	869	22	0.110821	0.303585	0.192764	hyper	62.6662	3.30603
DMR_1_39405694_39406471	1	39405694	39406471	778	24	0.106558	0.24715	0.140592	hyper	62.6651	2.83193
DMR_1_77557142_77557610	1	77557142	77557610	469	31	-0.104966	0.634044	0.739009	hypo	-62.6152	-1.81559
DMR_1_19403181_19403634	1	19403181	19403634	454	18	0.14067	0.352843	0.212173	hyper	62.5715	4.43821
DMR_1_74077427_74077611	1	74077427	74077611	185	29	0.190635	0.454103	0.263468	hyper	62.5511	2.21978
DMR_1_15129879_15130314	1	15129879	15130314	436	27	0.110771	0.652946	0.542175	hyper	62.5365	2.64158
DMR_1_105026341_105027154	1	105026341	105027154	814	24	0.139564	0.527768	0.388204	hyper	62.5084	3.14117
DMR_1_76169734_76170466	1	76169734	76170466	733	22	0.178463	0.412003	0.233539	hyper	62.4934	3.26874
DMR_1_9126018_9126425	1	9126018	9126425	408	29	-0.131292	0.565682	0.696974	hypo	-62.483	-1.94369
DMR_1_120738676_120738826	1	120738676	120738826	151	30	0.165627	0.790955	0.625328	hyper	62.4465	2.19959
DMR_1_90762350_90763162	1	90762350	90763162	813	25	-0.102669	0.24419	0.346859	hypo	-62.4322	-1.77864
DMR_1_155719008_155719438	1	155719008	155719438	431	28	0.110378	0.528644	0.418266	hyper	62.3928	2.27873
DMR_1_18041283_18041798	1	18041283	18041798	516	31	-0.124553	0.60624	0.730793	hypo	-62.3771	-1.78156
DMR_1_61126895_61127403	1	61126895	61127403	509	22	0.139574	0.471143	0.331569	hyper	62.2987	2.94895
DMR_1_106681207_106681715	1	106681207	106681715	509	29	-0.141168	0.509939	0.651106	hypo	-62.297	-1.79585
DMR_1_143641178_143641508	1	143641178	143641508	331	31	-0.10571	0.620767	0.726477	hypo	-62.2896	-1.76611
DMR_1_98480021_98480205	1	98480021	98480205	185	28	0.135923	0.315633	0.17971	hyper	62.2246	2.4196
DMR_1_92098418_92099218	1	92098418	92099218	801	25	-0.156499	0.604619	0.761118	hypo	-62.2177	-1.89089
DMR_1_41472574_41473540	1	41472574	41473540	967	28	0.117706	0.570721	0.453016	hyper	62.2122	2.62941
DMR_1_185014270_185014883	1	185014270	185014883	614	25	0.150247	0.342992	0.192745	hyper	62.2093	3.02882
DMR_1_37820018_37820582	1	37820018	37820582	565	22	0.155488	0.361043	0.205555	hyper	62.1666	3.13498
DMR_1_98769432_98769962	1	98769432	98769962	531	28	-0.117245	0.497858	0.615104	hypo	-62.1572	-1.7915
DMR_1_187244080_187244718	1	187244080	187244718	639	21	-0.155335	0.533654	0.688989	hypo	-62.1555	-2.18253
DMR_1_163358395_163359342	1	163358395	163359342	948	17	-0.264875	0.395011	0.659886	hypo	-62.1303	-3.08161
DMR_1_41053247_41053490	1	41053247	41053490	244	34	-0.116185	0.771139	0.887324	hypo	-62.1217	-1.77261
DMR_1_78370978_78371332	1	78370978	78371332	355	29	-0.103308	0.543815	0.647123	hypo	-62.1074	-1.77108
DMR_1_3016396_3016988	1	3016396	3016988	593	19	0.166709	0.411109	0.2444	hyper	62.105	3.77959
DMR_1_14096221_14096551	1	14096221	14096551	331	26	-0.11162	0.838007	0.949626	hypo	-62.0928	-2.02355
DMR_1_77141440_77142038	1	77141440	77142038	599	22	0.141196	0.736521	0.595325	hyper	62.0517	3.47927
DMR_1_86082684_86083227	1	86082684	86083227	544	26	0.114931	0.603949	0.489018	hyper	62.0064	2.60828
DMR_1_185053224_185053540	1	185053224	185053540	317	31	-0.12691	0.486417	0.613327	hypo	-61.9556	-1.7654
DMR_1_6111413_6112076	1	6111413	6112076	664	24	0.11321	0.51872	0.40551	hyper	61.9241	2.96784
DMR_1_94481062_94481676	1	94481062	94481676	615	24	0.125681	0.407561	0.28188	hyper	61.9083	2.93003
DMR_1_88136203_88136774	1	88136203	88136774	572	26	-0.11676	0.574086	0.690846	hypo	-61.9064	-1.8427
DMR_1_101562935_101563554	1	101562935	101563554	620	24	-0.117579	0.553342	0.670922	hypo	-61.8949	-1.78032
DMR_1_136746991_136747872	1	136746991	136747872	882	25	-0.195961	0.430452	0.626413	hypo	-61.8906	-1.82243
DMR_1_77606914_77607961	1	77606914	77607961	1048	27	0.155959	0.413373	0.257414	hyper	61.8337	2.42422
DMR_1_158444819_158445050	1	158444819	158445050	232	27	-0.105566	0.682897	0.788463	hypo	-61.8278	-1.79136
DMR_1_66970040_66971072	1	66970040	66971072	1033	23	0.108709	0.307932	0.199223	hyper	61.8098	2.94123
DMR_1_33153540_33154371	1	33153540	33154371	832	15	0.228372	0.610261	0.381889	hyper	61.8065	4.6371
DMR_1_63097417_63097863	1	63097417	63097863	447	21	0.141439	0.552435	0.410996	hyper	61.8	3.24983
DMR_1_56033445_56033771	1	56033445	56033771	327	22	0.138376	0.673794	0.535418	hyper	61.7912	3.19703
DMR_1_106802798_106803640	1	106802798	106803640	843	26	0.123269	0.281186	0.157917	hyper	61.7531	2.47432
DMR_1_100787253_100787843	1	100787253	100787843	591	26	-0.104381	0.749279	0.85366	hypo	-61.7448	-1.79109
DMR_1_97967575_97967947	1	97967575	97967947	373	25	0.104794	0.750169	0.645375	hyper	61.7342	2.79297
DMR_1_101186928_101187788	1	101186928	101187788	861	25	0.102093	0.270306	0.168213	hyper	61.7256	2.68017
DMR_1_4166795_4166941	1	4166795	4166941	147	25	-0.13502	0.724633	0.859653	hypo	-61.6967	-2.1896
DMR_1_6205524_6206267	1	6205524	6206267	744	26	0.148554	0.257871	0.109317	hyper	61.684	2.64292
DMR_1_15259415_15259882	1	15259415	15259882	468	24	0.145024	0.431159	0.286135	hyper	61.6572	3.06652
DMR_1_184177970_184178337	1	184177970	184178337	368	25	0.164897	0.318161	0.153265	hyper	61.6565	2.72046
DMR_1_12103201_12103411	1	12103201	12103411	211	29	-0.129665	0.771427	0.901092	hypo	-61.6453	-1.77298
DMR_1_87068751_87069210	1	87068751	87069210	460	26	0.164692	0.532739	0.368047	hyper	61.6106	2.63286
DMR_1_20284531_20284891	1	20284531	20284891	361	20	0.129386	0.467692	0.338306	hyper	61.5983	3.34374
DMR_1_13364473_13365125	1	13364473	13365125	653	22	-0.120407	0.503451	0.623858	hypo	-61.5968	-1.9058
DMR_1_161461057_161461785	1	161461057	161461785	729	26	0.145992	0.520225	0.374234	hyper	61.5698	2.49291
DMR_1_40547470_40548676	1	40547470	40548676	1207	20	0.128186	0.301745	0.17356	hyper	61.5644	3.31915
DMR_1_67579759_67580564	1	67579759	67580564	806	29	-0.156172	0.456401	0.612573	hypo	-61.5503	-1.90788
DMR_1_116011879_116013091	1	116011879	116013091	1213	21	0.146772	0.492351	0.345579	hyper	61.546	3.54009
DMR_1_77900416_77900706	1	77900416	77900706	291	29	0.110944	0.349615	0.238671	hyper	61.4845	2.26294
DMR_1_76830369_76830681	1	76830369	76830681	313	26	0.10846	0.464955	0.356496	hyper	61.4832	2.62366
DMR_1_156985219_156985782	1	156985219	156985782	564	21	0.11037	0.355583	0.245213	hyper	61.4568	3.09459
DMR_1_69448044_69448810	1	69448044	69448810	767	25	0.106897	0.274405	0.167507	hyper	61.4519	2.69483
DMR_1_21030093_21030742	1	21030093	21030742	650	22	0.128436	0.533913	0.405477	hyper	61.4062	2.99044
DMR_1_110714609_110715298	1	110714609	110715298	690	27	-0.107487	0.671014	0.778501	hypo	-61.3406	-1.87688
DMR_1_194762041_194762475	1	194762041	194762475	435	28	0.126988	0.632021	0.505033	hyper	61.315	2.39125
DMR_1_123057015_123057423	1	123057015	123057423	409	19	0.15124	0.603004	0.451765	hyper	61.3059	3.84356
DMR_1_56100779_56101271	1	56100779	56101271	493	28	-0.105515	0.762067	0.867582	hypo	-61.3022	-1.88271
DMR_1_175499023_175499762	1	175499023	175499762	740	24	0.108679	0.276476	0.167797	hyper	61.2477	2.80312
DMR_1_74705761_74706199	1	74705761	74706199	439	25	0.130187	0.272725	0.142538	hyper	61.2334	2.79886
DMR_1_11967067_11967535	1	11967067	11967535	469	30	-0.148076	0.644194	0.79227	hypo	-61.228	-1.81092
DMR_1_95802628_95803295	1	95802628	95803295	668	29	-0.10234	0.630365	0.732705	hypo	-61.2107	-1.793
DMR_1_190699543_190699950	1	190699543	190699950	408	22	0.178146	0.681337	0.503191	hyper	61.2057	3.0506
DMR_1_107548408_107549548	1	107548408	107549548	1141	24	0.112992	0.482792	0.3698	hyper	61.1708	2.91983
DMR_1_51381042_51381845	1	51381042	51381845	804	17	-0.269387	0.411695	0.681083	hypo	-61.1355	-3.44078
DMR_1_170220696_170220926	1	170220696	170220926	231	32	-0.129603	0.750779	0.880382	hypo	-61.0858	-1.77306
DMR_1_142066583_142067222	1	142066583	142067222	640	25	-0.14814	0.556234	0.704373	hypo	-61.0576	-1.94307
DMR_1_123324655_123325177	1	123324655	123325177	523	27	0.111899	0.387329	0.275429	hyper	61.0354	2.44732
DMR_1_74781597_74781968	1	74781597	74781968	372	18	0.176073	0.376145	0.200072	hyper	61.0216	3.63672
DMR_1_120386871_120387188	1	120386871	120387188	318	23	-0.136971	0.308742	0.445713	hypo	-61.0142	-1.89193
DMR_1_150452368_150452890	1	150452368	150452890	523	20	0.137927	0.402379	0.264451	hyper	60.9827	3.47504
DMR_1_176095394_176095925	1	176095394	176095925	532	26	-0.130692	0.492629	0.623321	hypo	-60.9705	-1.94843
DMR_1_15348982_15349531	1	15348982	15349531	550	31	-0.102658	0.717597	0.820255	hypo	-60.964	-1.7654
DMR_1_141218618_141219050	1	141218618	141219050	433	25	0.1264	0.263931	0.137532	hyper	60.9563	2.71265
DMR_1_193872877_193873236	1	193872877	193873236	360	28	-0.109332	0.417526	0.526858	hypo	-60.9188	-1.77351
DMR_1_55451246_55451889	1	55451246	55451889	644	22	0.119544	0.602995	0.483451	hyper	60.9101	3.28576
DMR_1_159427148_159427587	1	159427148	159427587	440	13	0.201722	0.556977	0.355255	hyper	60.8596	5.54088
DMR_1_7970089_7970594	1	7970089	7970594	506	27	-0.125925	0.579767	0.705692	hypo	-60.8406	-1.95822
DMR_1_154626531_154627160	1	154626531	154627160	630	25	0.108332	0.375571	0.267239	hyper	60.7642	2.56645
DMR_1_98435416_98435945	1	98435416	98435945	530	29	0.122128	0.565111	0.442982	hyper	60.7535	2.14858
DMR_1_48323272_48323590	1	48323272	48323590	319	26	0.123872	0.410061	0.28619	hyper	60.7032	2.44285
DMR_1_178850603_178851470	1	178850603	178851470	868	23	-0.158305	0.537974	0.696279	hypo	-60.6868	-1.81637
DMR_1_4770263_4771042	1	4770263	4771042	780	25	0.159095	0.244194	0.085099	hyper	60.6726	2.59631
DMR_1_85276845_85277466	1	85276845	85277466	622	28	-0.114532	0.633499	0.748031	hypo	-60.6353	-1.77306
DMR_1_70869821_70870123	1	70869821	70870123	303	27	0.147095	0.362902	0.215807	hyper	60.632	2.28558
DMR_1_73681480_73682127	1	73681480	73682127	648	26	0.133014	0.363727	0.230712	hyper	60.6208	2.53305
DMR_1_186063113_186063555	1	186063113	186063555	443	27	0.136966	0.336292	0.199326	hyper	60.5851	2.34615
DMR_1_173876522_173877365	1	173876522	173877365	844	17	0.171582	0.521388	0.349806	hyper	60.5826	5.10187
DMR_1_163476872_163477242	1	163476872	163477242	371	26	-0.127338	0.672214	0.799552	hypo	-60.5652	-1.7954
DMR_1_121779313_121779548	1	121779313	121779548	236	22	0.126722	0.484174	0.357452	hyper	60.5603	2.92022
DMR_1_160398695_160399730	1	160398695	160399730	1036	21	-0.172938	0.488608	0.661547	hypo	-60.5556	-2.06715
DMR_1_32438943_32439416	1	32438943	32439416	474	26	0.112662	0.640096	0.527434	hyper	60.5313	2.4919
DMR_1_15851170_15851743	1	15851170	15851743	574	29	0.117529	0.259832	0.142304	hyper	60.4238	2.14808
DMR_1_194442323_194442535	1	194442323	194442535	213	18	0.217951	0.413376	0.195425	hyper	60.4128	3.43685
DMR_1_186480435_186480916	1	186480435	186480916	482	27	0.110167	0.578772	0.468606	hyper	60.4104	2.35745
DMR_1_323300_324028	1	323300	324028	729	26	-0.114345	0.540949	0.655294	hypo	-60.3951	-1.78113
DMR_1_73324833_73325620	1	73324833	73325620	788	26	0.102653	0.410008	0.307355	hyper	60.3733	2.41978
DMR_1_37883899_37884494	1	37883899	37884494	596	29	0.133372	0.809984	0.676612	hyper	60.3518	2.13202
DMR_1_77924385_77924865	1	77924385	77924865	481	27	0.11007	0.382177	0.272108	hyper	60.2959	2.37147
DMR_1_157399278_157399800	1	157399278	157399800	523	27	-0.112171	0.566033	0.678204	hypo	-60.2868	-1.96776
DMR_1_65158840_65159477	1	65158840	65159477	638	24	0.130719	0.353552	0.222833	hyper	60.2801	2.56737
DMR_1_73936526_73937070	1	73936526	73937070	545	23	0.13327	0.367263	0.233993	hyper	60.2368	2.75578
DMR_1_174221469_174221924	1	174221469	174221924	456	20	0.131347	0.443231	0.311884	hyper	60.2355	3.17532
DMR_1_73073292_73073993	1	73073292	73073993	702	24	0.1243	0.626197	0.501897	hyper	60.1478	2.77822
DMR_1_97927673_97927989	1	97927673	97927989	317	26	-0.163518	0.70715	0.870668	hypo	-60.125	-1.778
DMR_1_142622646_142623477	1	142622646	142623477	832	17	0.151362	0.349442	0.198081	hyper	60.1147	3.93726
DMR_1_187382024_187382528	1	187382024	187382528	505	31	-0.125058	0.695061	0.820119	hypo	-60.1029	-1.7668
DMR_1_162270173_162270450	1	162270173	162270450	278	31	-0.156634	0.689047	0.845681	hypo	-60.0923	-1.84847
DMR_1_143279096_143279606	1	143279096	143279606	511	24	0.119006	0.529858	0.410852	hyper	60.0917	2.66833
DMR_1_184559407_184559755	1	184559407	184559755	349	24	0.10212	0.639718	0.537598	hyper	60.0783	2.73525
DMR_1_171367943_171368382	1	171367943	171368382	440	26	0.117498	0.329474	0.211976	hyper	60.0639	2.55106
DMR_1_174401380_174401966	1	174401380	174401966	587	25	-0.144835	0.540924	0.685759	hypo	-60.0633	-1.96643
DMR_1_52507977_52508361	1	52507977	52508361	385	20	0.189667	0.60392	0.414253	hyper	60.0291	3.46339
DMR_1_6547129_6547838	1	6547129	6547838	710	32	-0.109294	0.715472	0.824766	hypo	-60.026	-1.79348
DMR_1_74471572_74471955	1	74471572	74471955	384	24	0.159573	0.541564	0.38199	hyper	60.0251	2.72855
DMR_1_142329220_142329786	1	142329220	142329786	567	27	0.114466	0.793297	0.678831	hyper	60.0238	2.49872
DMR_1_55556235_55556788	1	55556235	55556788	554	22	0.114521	0.659522	0.545	hyper	59.989	3.00987
DMR_1_14617730_14618159	1	14617730	14618159	430	23	0.138838	0.54498	0.406142	hyper	59.9876	2.94364
DMR_1_48349009_48349631	1	48349009	48349631	623	18	0.128841	0.419468	0.290627	hyper	59.9807	3.62454
DMR_1_16370245_16370902	1	16370245	16370902	658	24	-0.118778	0.714478	0.833256	hypo	-59.9476	-1.78878
DMR_1_18088488_18088718	1	18088488	18088718	231	28	0.122459	0.417011	0.294552	hyper	59.9337	2.17048
DMR_1_4154995_4155510	1	4154995	4155510	516	22	0.160027	0.195224	0.0351967	hyper	59.9292	3.39141
DMR_1_15658942_15659115	1	15658942	15659115	174	31	-0.101437	0.514318	0.615754	hypo	-59.9153	-1.77946
DMR_1_56355702_56356257	1	56355702	56356257	556	23	-0.102064	0.529559	0.631623	hypo	-59.908	-1.87933
DMR_1_152451281_152451683	1	152451281	152451683	403	26	0.131988	0.475184	0.343196	hyper	59.86	2.504
DMR_1_102323521_102324048	1	102323521	102324048	528	27	0.1122	0.291207	0.179008	hyper	59.8455	2.41094
DMR_1_72646296_72646792	1	72646296	72646792	497	25	0.128618	0.388776	0.260158	hyper	59.829	2.60148
DMR_1_177970160_177971054	1	177970160	177971054	895	24	-0.196282	0.544507	0.740789	hypo	-59.8091	-1.84862
DMR_1_144068052_144068548	1	144068052	144068548	497	15	0.190069	0.47519	0.285121	hyper	59.8024	4.46173
DMR_1_34161412_34162173	1	34161412	34162173	762	20	-0.220797	0.609195	0.829993	hypo	-59.8016	-1.76678
DMR_1_85222847_85223381	1	85222847	85223381	535	23	0.105442	0.420854	0.315411	hyper	59.7765	3.09145
DMR_1_129706094_129706425	1	129706094	129706425	332	27	-0.11279	0.727568	0.840359	hypo	-59.7763	-1.88578
DMR_1_159236327_159236762	1	159236327	159236762	436	30	-0.130443	0.797168	0.927611	hypo	-59.767	-1.8369
DMR_1_19813794_19813958	1	19813794	19813958	165	29	-0.120331	0.501623	0.621954	hypo	-59.7478	-1.841
DMR_1_60809097_60810419	1	60809097	60810419	1323	23	0.18616	0.497317	0.311157	hyper	59.6192	2.69634
DMR_1_173375011_173375537	1	173375011	173375537	527	21	0.120396	0.452131	0.331735	hyper	59.6176	3.37096
DMR_1_91721055_91721662	1	91721055	91721662	608	26	-0.12263	0.635681	0.758311	hypo	-59.5704	-1.85017
DMR_1_144936396_144936660	1	144936396	144936660	265	16	0.172727	0.491017	0.31829	hyper	59.5634	3.85643
DMR_1_140924145_140925006	1	140924145	140925006	862	26	-0.123991	0.552006	0.675998	hypo	-59.556	-1.80968
DMR_1_94877163_94877733	1	94877163	94877733	571	22	-0.105008	0.506098	0.611106	hypo	-59.5087	-1.88522
DMR_1_74535430_74535919	1	74535430	74535919	490	27	0.100598	0.230845	0.130247	hyper	59.4877	2.3279
DMR_1_99088649_99089129	1	99088649	99089129	481	24	0.137221	0.317263	0.180042	hyper	59.4874	2.56874
DMR_1_90734760_90735709	1	90734760	90735709	950	25	-0.113884	0.573575	0.687458	hypo	-59.4741	-1.88325
DMR_1_60858614_60859297	1	60858614	60859297	684	21	-0.105396	0.526598	0.631994	hypo	-59.4312	-2.61479
DMR_1_186922042_186922668	1	186922042	186922668	627	25	0.132599	0.356532	0.223933	hyper	59.4261	2.73749
DMR_1_100315019_100315459	1	100315019	100315459	441	20	-0.114139	0.516145	0.630284	hypo	-59.4162	-1.84957
DMR_1_143803783_143804247	1	143803783	143804247	465	27	0.109621	0.55255	0.442929	hyper	59.4021	2.34204
DMR_1_1271136_1271482	1	1271136	1271482	347	24	0.239519	0.843722	0.604204	hyper	59.4002	2.58178
DMR_1_62775698_62776189	1	62775698	62776189	492	25	0.155175	0.515886	0.360711	hyper	59.3592	2.53978
DMR_1_163326039_163326274	1	163326039	163326274	236	30	-0.181277	0.7558	0.937077	hypo	-59.3273	-1.91745
DMR_1_175420917_175421724	1	175420917	175421724	808	24	0.100345	0.704492	0.604147	hyper	59.3196	2.8851
DMR_1_159273626_159274576	1	159273626	159274576	951	25	0.127666	0.355689	0.228023	hyper	59.3061	2.68831
DMR_1_137809004_137809471	1	137809004	137809471	468	27	-0.119083	0.656154	0.775237	hypo	-59.2259	-1.76791
DMR_1_65558710_65558797	1	65558710	65558797	88	23	-0.260627	0.374582	0.63521	hypo	-59.2084	-2.43893
DMR_1_164733262_164734230	1	164733262	164734230	969	14	-0.187532	0.377798	0.56533	hypo	-59.1924	-3.71185
DMR_1_142637977_142639174	1	142637977	142639174	1198	31	-0.127866	0.670272	0.798138	hypo	-59.1795	-1.82509
DMR_1_155914155_155914727	1	155914155	155914727	573	24	0.127091	0.42466	0.297569	hyper	59.1555	2.67872
DMR_1_2495418_2496005	1	2495418	2496005	588	22	0.130551	0.339304	0.208754	hyper	59.1522	2.85113
DMR_1_99676611_99676965	1	99676611	99676965	355	24	0.222532	0.721605	0.499073	hyper	59.1472	2.59909
DMR_1_141936333_141937031	1	141936333	141937031	699	23	0.125386	0.499836	0.37445	hyper	59.1125	2.83323
DMR_1_163151800_163152512	1	163151800	163152512	713	16	0.133295	0.565492	0.432197	hyper	59.1124	3.83514
DMR_1_137939161_137939604	1	137939161	137939604	444	25	-0.111808	0.743268	0.855075	hypo	-59.1105	-1.9272
DMR_1_95163393_95163926	1	95163393	95163926	534	24	0.103018	0.426261	0.323243	hyper	59.0821	2.66675
DMR_1_92049491_92050262	1	92049491	92050262	772	26	-0.11711	0.611284	0.728394	hypo	-59.0423	-1.98873
DMR_1_142548396_142548601	1	142548396	142548601	206	26	0.139569	0.565147	0.425578	hyper	59.0014	2.35941
DMR_1_159736724_159737615	1	159736724	159737615	892	23	-0.169131	0.438972	0.608103	hypo	-58.9942	-1.80789
DMR_1_41079509_41080392	1	41079509	41080392	884	25	0.117383	0.151554	0.0341707	hyper	58.9806	2.59923
DMR_1_86212395_86212973	1	86212395	86212973	579	22	-0.187794	0.32874	0.516534	hypo	-58.9671	-1.82144
DMR_1_18929458_18929797	1	18929458	18929797	340	26	-0.175778	0.648744	0.824522	hypo	-58.9551	-1.95899
DMR_1_141520584_141521142	1	141520584	141521142	559	26	0.101342	0.257287	0.155945	hyper	58.921	2.43813
DMR_1_34330506_34331030	1	34330506	34331030	525	16	-0.199163	0.392888	0.592051	hypo	-58.8839	-3.01506
DMR_1_60336359_60336835	1	60336359	60336835	477	26	0.199732	0.719901	0.520169	hyper	58.8418	2.37723
DMR_1_2913671_2914377	1	2913671	2914377	707	22	0.169669	0.424059	0.254391	hyper	58.8325	3.03548
DMR_1_65465850_65466864	1	65465850	65466864	1015	28	-0.15818	0.370664	0.528844	hypo	-58.8272	-1.82755
DMR_1_124457153_124457593	1	124457153	124457593	441	23	0.12022	0.472942	0.352723	hyper	58.7969	2.96181
DMR_1_99003726_99004245	1	99003726	99004245	520	25	0.121545	0.525112	0.403566	hyper	58.7965	3.03644
DMR_1_77611037_77611778	1	77611037	77611778	742	27	0.108077	0.437865	0.329788	hyper	58.7953	2.3118
DMR_1_39855196_39856329	1	39855196	39856329	1134	25	-0.122267	0.639525	0.761792	hypo	-58.7421	-1.86746
DMR_1_77145763_77146240	1	77145763	77146240	478	27	0.121001	0.315843	0.194842	hyper	58.7367	2.31615
DMR_1_160471905_160472795	1	160471905	160472795	891	18	0.120233	0.409389	0.289155	hyper	58.7243	3.74741
DMR_1_140622986_140623377	1	140622986	140623377	392	27	0.13642	0.630465	0.494045	hyper	58.7029	2.28964
DMR_1_175408041_175408436	1	175408041	175408436	396	26	0.135635	0.385691	0.250056	hyper	58.6956	2.35195
DMR_1_120613592_120614291	1	120613592	120614291	700	25	0.160784	0.316864	0.15608	hyper	58.6841	2.66577
DMR_1_172950415_172950851	1	172950415	172950851	437	26	0.113752	0.21651	0.102759	hyper	58.6752	2.40768
DMR_1_184753646_184753886	1	184753646	184753886	241	28	0.113014	0.599439	0.486425	hyper	58.6695	2.12638
DMR_1_193945539_193945782	1	193945539	193945782	244	19	0.190425	0.591529	0.401104	hyper	58.6376	3.30082
DMR_1_68118206_68118806	1	68118206	68118806	601	24	-0.126454	0.586315	0.71277	hypo	-58.6365	-1.76604
DMR_1_169237687_169238268	1	169237687	169238268	582	25	-0.174604	0.546267	0.720871	hypo	-58.6289	-1.81191
DMR_1_161565061_161565295	1	161565061	161565295	235	30	-0.12441	0.654457	0.778867	hypo	-58.6279	-1.80618
[truncated: 124,407 more rows]
