# Supplementary material for: Analysis of Genome DNA Methylation at Inherited Coat Color Dilutions of Rex Rabbits
Source: Front Genet. 2021 Jan 21;11:603528. doi: 10.3389/fgene.2020.603528 (PMC7859435; doi:10.3389/fgene.2020.603528)
Supplement: Supplementary file 5 [file Table_5.XLSX]

## Sheet: Sheet1
TableS5 Number of differentially methylated genes (DMGs) between DCh and Ch
DMR id	Chrom	DMR start	DMR end	mC sites	length	DCh methyLevel	Ch methyLevel	methyLevel ratio	methyLevel difference	Direction	areaStat	maxStat	Gene id	Regions	Associated Gene Name	Description
DMR_1_17839197	1	17839197	17839459	4	263	0.760939	0.862532	0.882215	-0.101593	hypo	-7.3672	-1.77458	ENSOCUG00000000007	promoter	GLIPR2	GLI pathogenesis related 2 [Source:HGNC Symbol;Acc:HGNC:18007]
DMR_1_17801127	1	17801127	17801744	12	618	0.499014	0.613532	0.813347	-0.114517	hypo	-29.0602	-2.0628	ENSOCUG00000000009	intron	CLTA	clathrin light chain A [Source:HGNC Symbol;Acc:HGNC:2090]
DMR_1_17754138	1	17754138	17754424	10	287	0.738705	0.856342	0.862629	-0.117637	hypo	-21.9345	-2.10182	ENSOCUG00000000010	exon,intron	GNE	glucosamine (UDP-N-acetyl)-2-epimerase/N-acetylmannosamine kinase [Source:HGNC Symbol;Acc:HGNC:23657]
DMR_1_17766736	1	17766736	17766861	9	126	0.699251	0.818943	0.853845	-0.119692	hypo	-20.2086	-1.99208	ENSOCUG00000000010	intron	GNE	glucosamine (UDP-N-acetyl)-2-epimerase/N-acetylmannosamine kinase [Source:HGNC Symbol;Acc:HGNC:23657]
DMR_1_17735376	1	17735376	17735481	7	106	0.499664	0.623192	0.801781	-0.123528	hypo	-14.1299	-1.91912	ENSOCUG00000000010	promoter	GNE	glucosamine (UDP-N-acetyl)-2-epimerase/N-acetylmannosamine kinase [Source:HGNC Symbol;Acc:HGNC:23657]
DMR_1_17738634	1	17738634	17738882	4	249	0.458009	0.615163	0.744532	-0.157154	hypo	-12.1668	-2.89432	ENSOCUG00000000010	intron	GNE	glucosamine (UDP-N-acetyl)-2-epimerase/N-acetylmannosamine kinase [Source:HGNC Symbol;Acc:HGNC:23657]
DMR_1_108194349	1	108194349	108194731	12	383	0.785512	0.664292	1.18248	0.12122	hyper	31.6149	2.69907	ENSOCUG00000000044	intron	C11orf65	chromosome 11 open reading frame 65 [Source:HGNC Symbol;Acc:HGNC:28519]
DMR_1_108192605	1	108192605	108192910	5	306	0.351635	0.458861	0.766321	-0.107226	hypo	-10.0219	-1.89662	ENSOCUG00000000044	intron	C11orf65	chromosome 11 open reading frame 65 [Source:HGNC Symbol;Acc:HGNC:28519]
DMR_1_15585141	1	15585141	15585896	52	756	0.585167	0.38822	1.50731	0.196947	hyper	167.543	3.79437	ENSOCUG00000000060	intron	TDRD7	tudor domain containing 7 [Source:HGNC Symbol;Acc:HGNC:30831]
DMR_1_15590724	1	15590724	15590767	6	44	0.681998	0.782424	0.871647	-0.100426	hypo	-11.7343	-1.89314	ENSOCUG00000000060	intron	TDRD7	tudor domain containing 7 [Source:HGNC Symbol;Acc:HGNC:30831]
DMR_1_15551196	1	15551196	15551224	4	29	0.663484	0.771903	0.859544	-0.108419	hypo	-8.53014	-2.04139	ENSOCUG00000000060	intron	TDRD7	tudor domain containing 7 [Source:HGNC Symbol;Acc:HGNC:30831]
DMR_1_15591112	1	15591112	15591752	24	641	0.545739	0.654843	0.833389	-0.109104	hypo	-54.4871	-1.81815	ENSOCUG00000000060	intron	TDRD7	tudor domain containing 7 [Source:HGNC Symbol;Acc:HGNC:30831]
DMR_1_15549929	1	15549929	15550166	7	238	0.490512	0.611969	0.801531	-0.121457	hypo	-15.4348	-1.86127	ENSOCUG00000000060	intron	TDRD7	tudor domain containing 7 [Source:HGNC Symbol;Acc:HGNC:30831]
DMR_1_15551540	1	15551540	15551690	9	151	0.665798	0.789093	0.843751	-0.123295	hypo	-21.3288	-1.94123	ENSOCUG00000000060	intron	TDRD7	tudor domain containing 7 [Source:HGNC Symbol;Acc:HGNC:30831]
DMR_1_15574259	1	15574259	15574533	16	275	0.553734	0.708804	0.781224	-0.155069	hypo	-37.1632	-2.01774	ENSOCUG00000000060	intron	TDRD7	tudor domain containing 7 [Source:HGNC Symbol;Acc:HGNC:30831]
DMR_1_16337487	1	16337487	16337995	20	509	0.597594	0.430431	1.38836	0.167163	hyper	54.2129	2.86874	ENSOCUG00000000068	intron	FRMPD1	FERM and PDZ domain containing 1 [Source:HGNC Symbol;Acc:HGNC:29159]
DMR_1_16416841	1	16416841	16417641	59	801	0.449956	0.291527	1.54344	0.158429	hyper	163.385	3.04185	ENSOCUG00000000068	intron	FRMPD1	FERM and PDZ domain containing 1 [Source:HGNC Symbol;Acc:HGNC:29159]
DMR_1_16422869	1	16422869	16423411	28	543	0.655959	0.499969	1.312	0.15599	hyper	69.6569	2.98024	ENSOCUG00000000068	intron	FRMPD1	FERM and PDZ domain containing 1 [Source:HGNC Symbol;Acc:HGNC:29159]
DMR_1_16296658	1	16296658	16297091	10	434	0.754574	0.599346	1.259	0.155228	hyper	23.8385	2.73362	ENSOCUG00000000068	intron	FRMPD1	FERM and PDZ domain containing 1 [Source:HGNC Symbol;Acc:HGNC:29159]
DMR_1_16311778	1	16311778	16312001	5	224	0.39326	0.240629	1.6343	0.152631	hyper	11.8924	2.4734	ENSOCUG00000000068	intron	FRMPD1	FERM and PDZ domain containing 1 [Source:HGNC Symbol;Acc:HGNC:29159]
DMR_1_16451958	1	16451958	16452559	36	602	0.328296	0.181877	1.80505	0.146419	hyper	90.2796	2.78784	ENSOCUG00000000068	intron	FRMPD1	FERM and PDZ domain containing 1 [Source:HGNC Symbol;Acc:HGNC:29159]
DMR_1_16366483	1	16366483	16366925	37	443	0.549334	0.410922	1.33683	0.138412	hyper	85.0807	2.40141	ENSOCUG00000000068	intron	FRMPD1	FERM and PDZ domain containing 1 [Source:HGNC Symbol;Acc:HGNC:29159]
DMR_1_16364954	1	16364954	16365294	28	341	0.353583	0.217212	1.62783	0.136372	hyper	63.0248	2.39569	ENSOCUG00000000068	intron	FRMPD1	FERM and PDZ domain containing 1 [Source:HGNC Symbol;Acc:HGNC:29159]
DMR_1_16315639	1	16315639	16315819	19	181	0.601957	0.489357	1.2301	0.112599	hyper	38.8602	2.0838	ENSOCUG00000000068	intron	FRMPD1	FERM and PDZ domain containing 1 [Source:HGNC Symbol;Acc:HGNC:29159]
DMR_1_16450553	1	16450553	16450604	9	52	0.736572	0.842261	0.874517	-0.10569	hypo	-19.5157	-2.10184	ENSOCUG00000000068	intron	FRMPD1	FERM and PDZ domain containing 1 [Source:HGNC Symbol;Acc:HGNC:29159]
DMR_1_16379678	1	16379678	16379927	12	250	0.472021	0.582638	0.810145	-0.110617	hypo	-23.5961	-1.77265	ENSOCUG00000000068	intron	FRMPD1	FERM and PDZ domain containing 1 [Source:HGNC Symbol;Acc:HGNC:29159]
DMR_1_16382545	1	16382545	16382884	15	340	0.475823	0.593623	0.801558	-0.1178	hypo	-28.5559	-1.86216	ENSOCUG00000000068	intron	FRMPD1	FERM and PDZ domain containing 1 [Source:HGNC Symbol;Acc:HGNC:29159]
DMR_1_16370245	1	16370245	16370902	24	658	0.714478	0.833256	0.857453	-0.118778	hypo	-59.9476	-1.78878	ENSOCUG00000000068	intron	FRMPD1	FERM and PDZ domain containing 1 [Source:HGNC Symbol;Acc:HGNC:29159]
DMR_1_16449881	1	16449881	16449955	4	75	0.662291	0.782337	0.846555	-0.120045	hypo	-9.77739	-2.32759	ENSOCUG00000000068	intron	FRMPD1	FERM and PDZ domain containing 1 [Source:HGNC Symbol;Acc:HGNC:29159]
DMR_1_16388158	1	16388158	16388691	18	534	0.488945	0.612831	0.797845	-0.123887	hypo	-42.945	-1.77698	ENSOCUG00000000068	intron	FRMPD1	FERM and PDZ domain containing 1 [Source:HGNC Symbol;Acc:HGNC:29159]
DMR_1_16399734	1	16399734	16400245	12	512	0.537175	0.673095	0.798068	-0.13592	hypo	-25.7563	-2.04825	ENSOCUG00000000068	intron	FRMPD1	FERM and PDZ domain containing 1 [Source:HGNC Symbol;Acc:HGNC:29159]
DMR_1_16352671	1	16352671	16353210	16	540	0.571616	0.719248	0.794741	-0.147632	hypo	-51.3317	-1.81968	ENSOCUG00000000068	intron	FRMPD1	FERM and PDZ domain containing 1 [Source:HGNC Symbol;Acc:HGNC:29159]
DMR_1_16464821	1	16464821	16465072	8	252	0.381988	0.572995	0.666651	-0.191007	hypo	-29.6136	-3.52215	ENSOCUG00000000068	intron	FRMPD1	FERM and PDZ domain containing 1 [Source:HGNC Symbol;Acc:HGNC:29159]
DMR_1_194448626	1	194448626	194448636	3	11	0.427257	0.54309	0.786714	-0.115833	hypo	-5.65886	-1.86364	ENSOCUG00000000078	intron
DMR_1_193322908	1	193322908	193323116	4	209	0.521663	0.622056	0.838611	-0.100393	hypo	-7.2311	-1.79724	ENSOCUG00000000079	intron	MS4A8	membrane spanning 4-domains A8 [Source:HGNC Symbol;Acc:HGNC:13380]
DMR_1_144174173	1	144174173	144174303	3	131	0.717493	0.821348	0.873556	-0.103855	hypo	-5.31023	-1.76487	ENSOCUG00000000167	exon,intron	INPPL1	inositol polyphosphate phosphatase like 1 [Source:HGNC Symbol;Acc:HGNC:6080]
DMR_1_144167223	1	144167223	144167823	19	601	0.381418	0.274386	1.39008	0.107032	hyper	52.5806	3.1726	ENSOCUG00000000169	promoter	PHOX2A	paired like homeobox 2a [Source:HGNC Symbol;Acc:HGNC:691]
DMR_1_190717628	1	190717628	190718631	48	1004	0.296216	0.452787	0.654206	-0.156571	hypo	-146.848	-1.76852	ENSOCUG00000000191	exon,intron,utr3	YPEL4	yippee like 4 [Source:HGNC Symbol;Acc:HGNC:18328]
DMR_1_123553576	1	123553576	123554089	15	514	0.525609	0.395992	1.32732	0.129617	hyper	39.6685	2.70139	ENSOCUG00000000199	intron	CCDC67	coiled-coil domain containing 67 [Source:HGNC Symbol;Acc:HGNC:26344]
DMR_1_123554482	1	123554482	123554494	3	13	0.572876	0.470923	1.2165	0.101953	hyper	6.08391	2.04195	ENSOCUG00000000199	intron	CCDC67	coiled-coil domain containing 67 [Source:HGNC Symbol;Acc:HGNC:26344]
DMR_1_84219007	1	84219007	84219527	39	521	0.538835	0.392919	1.37136	0.145916	hyper	133.118	4.02583	ENSOCUG00000000213	intron	NTM	neurotrimin [Source:HGNC Symbol;Acc:HGNC:17941]
DMR_1_84225676	1	84225676	84225917	23	242	0.429337	0.31329	1.37041	0.116046	hyper	47.7674	2.20356	ENSOCUG00000000213	intron	NTM	neurotrimin [Source:HGNC Symbol;Acc:HGNC:17941]
DMR_1_84238377	1	84238377	84238820	20	444	0.759669	0.659234	1.15235	0.100435	hyper	45.6644	2.46965	ENSOCUG00000000213	intron	NTM	neurotrimin [Source:HGNC Symbol;Acc:HGNC:17941]
DMR_1_84179111	1	84179111	84179362	10	252	0.49585	0.596932	0.830665	-0.101081	hypo	-22.7123	-1.88853	ENSOCUG00000000213	intron	NTM	neurotrimin [Source:HGNC Symbol;Acc:HGNC:17941]
DMR_1_84340704	1	84340704	84340768	7	65	0.625556	0.728322	0.8589	-0.102766	hypo	-12.6916	-1.80308	ENSOCUG00000000213	intron	NTM	neurotrimin [Source:HGNC Symbol;Acc:HGNC:17941]
DMR_1_84219879	1	84219879	84219943	10	65	0.665906	0.769392	0.865496	-0.103486	hypo	-20.7552	-1.88399	ENSOCUG00000000213	intron	NTM	neurotrimin [Source:HGNC Symbol;Acc:HGNC:17941]
DMR_1_84154737	1	84154737	84154828	9	92	0.665077	0.773239	0.860119	-0.108162	hypo	-16.3697	-1.8035	ENSOCUG00000000213	intron	NTM	neurotrimin [Source:HGNC Symbol;Acc:HGNC:17941]
DMR_1_84256493	1	84256493	84256522	3	30	0.462664	0.600155	0.770908	-0.137491	hypo	-7.21704	-2.40428	ENSOCUG00000000213	intron	NTM	neurotrimin [Source:HGNC Symbol;Acc:HGNC:17941]
DMR_1_161275379	1	161275379	161275566	6	188	0.331037	0.226939	1.4587	0.104098	hyper	13.0197	2.22912	ENSOCUG00000000222	intron	ANO5	anoctamin 5 [Source:HGNC Symbol;Acc:HGNC:27337]
DMR_1_161275964	1	161275964	161276025	5	62	0.255345	0.154631	1.65132	0.100715	hyper	10.6719	2.14502	ENSOCUG00000000222	intron	ANO5	anoctamin 5 [Source:HGNC Symbol;Acc:HGNC:27337]
DMR_1_161260188	1	161260188	161261143	40	956	0.70024	0.826633	0.847099	-0.126393	hypo	-78.4219	-1.82554	ENSOCUG00000000222	intron	ANO5	anoctamin 5 [Source:HGNC Symbol;Acc:HGNC:27337]
DMR_1_110583414	1	110583414	110583793	9	380	0.570784	0.437464	1.30476	0.133321	hyper	24.1493	2.74768	ENSOCUG00000000231	intron	AASDHPPT	aminoadipate-semialdehyde dehydrogenase-phosphopantetheinyl transferase [Source:HGNC Symbol;Acc:HGNC:14235]
DMR_1_56385133	1	56385133	56385216	4	84	0.591933	0.475448	1.245	0.116485	hyper	9.21852	2.33544	ENSOCUG00000000271	intron	MAMDC2	MAM domain containing 2 [Source:HGNC Symbol;Acc:HGNC:23673]
DMR_1_56474696	1	56474696	56475460	9	765	0.327348	0.215053	1.52218	0.112296	hyper	21.87	2.61518	ENSOCUG00000000271	intron	MAMDC2	MAM domain containing 2 [Source:HGNC Symbol;Acc:HGNC:23673]
DMR_1_56315338	1	56315338	56315796	25	459	0.430466	0.32385	1.32921	0.106615	hyper	65.6955	3.07706	ENSOCUG00000000271	promoter	MAMDC2	MAM domain containing 2 [Source:HGNC Symbol;Acc:HGNC:23673]
DMR_1_56401069	1	56401069	56401161	7	93	0.6497	0.543702	1.19496	0.105998	hyper	15.3039	2.35705	ENSOCUG00000000271	intron	MAMDC2	MAM domain containing 2 [Source:HGNC Symbol;Acc:HGNC:23673]
DMR_1_56355702	1	56355702	56356257	23	556	0.529559	0.631623	0.83841	-0.102064	hypo	-59.908	-1.87933	ENSOCUG00000000271	intron	MAMDC2	MAM domain containing 2 [Source:HGNC Symbol;Acc:HGNC:23673]
DMR_1_56406379	1	56406379	56406436	8	58	0.483496	0.602013	0.803133	-0.118516	hypo	-20.027	-2.42953	ENSOCUG00000000271	intron	MAMDC2	MAM domain containing 2 [Source:HGNC Symbol;Acc:HGNC:23673]
DMR_1_194158377	1	194158377	194159064	48	688	0.408472	0.228897	1.78452	0.179575	hyper	149.861	3.52888	ENSOCUG00000000302	exon,intron,utr3	ZDHHC24	zinc finger DHHC-type containing 24 [Source:HGNC Symbol;Acc:HGNC:27387]
DMR_1_142967491	1	142967491	142968045	6	555	0.645364	0.497308	1.29771	0.148056	hyper	14.3236	2.72119	ENSOCUG00000000318	intron	FAM168A	family with sequence similarity 168 member A [Source:HGNC Symbol;Acc:HGNC:28999]
DMR_1_143036590	1	143036590	143037082	12	493	0.569293	0.426119	1.336	0.143174	hyper	32.8876	2.79437	ENSOCUG00000000318	intron	FAM168A	family with sequence similarity 168 member A [Source:HGNC Symbol;Acc:HGNC:28999]
DMR_1_143030915	1	143030915	143031343	7	429	0.592433	0.722236	0.820277	-0.129802	hypo	-19.1617	-2.17912	ENSOCUG00000000318	intron	FAM168A	family with sequence similarity 168 member A [Source:HGNC Symbol;Acc:HGNC:28999]
DMR_1_18967369	1	18967369	18967868	14	500	0.456294	0.592013	0.77075	-0.135719	hypo	-30.6787	-1.79001	ENSOCUG00000000319	intron
DMR_1_19215268	1	19215268	19215482	29	215	0.450726	0.311729	1.44589	0.138997	hyper	78.8957	3.08403	ENSOCUG00000000357	exon,promoter	RPP25L	ribonuclease P/MRP subunit p25 like [Source:HGNC Symbol;Acc:HGNC:19909]
DMR_1_19184380	1	19184380	19184606	17	227	0.28202	0.162474	1.73579	0.119546	hyper	40.5894	2.5813	ENSOCUG00000000364	promoter	SIGMAR1	sigma non-opioid intracellular receptor 1 [Source:HGNC Symbol;Acc:HGNC:8157]
DMR_1_86236916	1	86236916	86237926	53	1011	0.260677	0.08628	3.02129	0.174397	hyper	138.478	2.73569	ENSOCUG00000000370	intron	ADAMTS8	ADAM metallopeptidase with thrombospondin type 1 motif 8 [Source:HGNC Symbol;Acc:HGNC:224]
DMR_1_86227964	1	86227964	86228680	32	717	0.502931	0.333213	1.50934	0.169718	hyper	98.9117	3.56295	ENSOCUG00000000370	intron	ADAMTS8	ADAM metallopeptidase with thrombospondin type 1 motif 8 [Source:HGNC Symbol;Acc:HGNC:224]
DMR_1_86238548	1	86238548	86239256	36	709	0.242694	0.0788928	3.07625	0.163801	hyper	82.8378	2.49217	ENSOCUG00000000370	intron	ADAMTS8	ADAM metallopeptidase with thrombospondin type 1 motif 8 [Source:HGNC Symbol;Acc:HGNC:224]
DMR_1_86245186	1	86245186	86246899	54	1714	0.257983	0.133077	1.9386	0.124906	hyper	118.077	2.36631	ENSOCUG00000000370	exon,utr3	ADAMTS8	ADAM metallopeptidase with thrombospondin type 1 motif 8 [Source:HGNC Symbol;Acc:HGNC:224]
DMR_1_86223610	1	86223610	86224065	16	456	0.445089	0.55267	0.805343	-0.107581	hypo	-39.7712	-1.94272	ENSOCUG00000000370	promoter	ADAMTS8	ADAM metallopeptidase with thrombospondin type 1 motif 8 [Source:HGNC Symbol;Acc:HGNC:224]
DMR_1_86188395	1	86188395	86189193	32	799	0.282428	0.157921	1.78841	0.124507	hyper	85.0475	2.86747	ENSOCUG00000000374	intron	ADAMTS15	ADAM metallopeptidase with thrombospondin type 1 motif 15 [Source:HGNC Symbol;Acc:HGNC:16305]
DMR_1_86179892	1	86179892	86180014	8	123	0.489441	0.613824	0.797364	-0.124383	hypo	-16.2321	-1.96306	ENSOCUG00000000374	exon,utr3	ADAMTS15	ADAM metallopeptidase with thrombospondin type 1 motif 15 [Source:HGNC Symbol;Acc:HGNC:16305]
DMR_1_86199972	1	86199972	86200326	21	355	0.631304	0.766522	0.823596	-0.135218	hypo	-54.0368	-2.11644	ENSOCUG00000000374	intron	ADAMTS15	ADAM metallopeptidase with thrombospondin type 1 motif 15 [Source:HGNC Symbol;Acc:HGNC:16305]
DMR_1_156235744	1	156235744	156235886	3	143	0.648841	0.53837	1.2052	0.110471	hyper	6.40912	2.13742	ENSOCUG00000000432	exon,intron	COPB1	coatomer protein complex subunit beta 1 [Source:HGNC Symbol;Acc:HGNC:2231]
DMR_1_74937150	1	74937150	74938005	32	856	0.432475	0.298946	1.44667	0.133529	hyper	96.7355	3.13941	ENSOCUG00000000442	intron
DMR_1_74940416	1	74940416	74941261	43	846	0.354357	0.22412	1.58111	0.130238	hyper	121.87	3.16435	ENSOCUG00000000442	intron
DMR_1_74905683	1	74905683	74905752	8	70	0.518587	0.413158	1.25518	0.105429	hyper	17.8359	2.29424	ENSOCUG00000000442	intron
DMR_1_74878342	1	74878342	74878352	3	11	0.454153	0.56774	0.799932	-0.113587	hypo	-5.88092	-1.94894	ENSOCUG00000000442	intron
DMR_1_190290361	1	190290361	190290864	30	504	0.427657	0.323169	1.32332	0.104487	hyper	67.5028	2.4396	ENSOCUG00000000448	exon,intron,utr5	LRRC55	leucine rich repeat containing 55 [Source:HGNC Symbol;Acc:HGNC:32324]
DMR_1_190294019	1	190294019	190294281	14	263	0.525584	0.656689	0.800355	-0.131104	hypo	-28.6991	-1.99973	ENSOCUG00000000448	intron	LRRC55	leucine rich repeat containing 55 [Source:HGNC Symbol;Acc:HGNC:32324]
DMR_1_148543174	1	148543174	148543351	6	178	0.408314	0.521261	0.78332	-0.112947	hypo	-13.6085	-2.13336	ENSOCUG00000000460	exon,intron	NLRP14	NLR family pyrin domain containing 14 [Source:HGNC Symbol;Acc:HGNC:22939]
DMR_1_47753473	1	47753473	47754061	13	589	0.578975	0.68924	0.84002	-0.110264	hypo	-31.2525	-1.76773	ENSOCUG00000000518	exon,intron
DMR_1_133916391	1	133916391	133917331	32	941	0.785631	0.631233	1.2446	0.154398	hyper	81.7643	3.05595	ENSOCUG00000000526	intron	PRCP	prolylcarboxypeptidase [Source:HGNC Symbol;Acc:HGNC:9344]
DMR_1_68039640	1	68039640	68040290	27	651	0.544061	0.37328	1.45751	0.17078	hyper	80.0865	3.456	ENSOCUG00000000531	exon,intron	TLE1	transducin like enhancer of split 1 [Source:HGNC Symbol;Acc:HGNC:11837]
DMR_1_68112849	1	68112849	68114310	30	1462	0.457668	0.336281	1.36097	0.121387	hyper	78.0097	2.96284	ENSOCUG00000000531	intron	TLE1	transducin like enhancer of split 1 [Source:HGNC Symbol;Acc:HGNC:11837]
DMR_1_68097376	1	68097376	68097401	3	26	0.71694	0.597305	1.20029	0.119635	hyper	8.10763	2.72963	ENSOCUG00000000531	intron	TLE1	transducin like enhancer of split 1 [Source:HGNC Symbol;Acc:HGNC:11837]
DMR_1_68096728	1	68096728	68097008	7	281	0.70369	0.589122	1.19447	0.114568	hyper	18.2252	2.93764	ENSOCUG00000000531	intron	TLE1	transducin like enhancer of split 1 [Source:HGNC Symbol;Acc:HGNC:11837]
DMR_1_68038178	1	68038178	68038231	6	54	0.404543	0.295148	1.37065	0.109396	hyper	12.1359	2.06049	ENSOCUG00000000531	exon	TLE1	transducin like enhancer of split 1 [Source:HGNC Symbol;Acc:HGNC:11837]
DMR_1_68109601	1	68109601	68109812	9	212	0.293361	0.191565	1.53139	0.101796	hyper	18.4732	2.06783	ENSOCUG00000000531	intron	TLE1	transducin like enhancer of split 1 [Source:HGNC Symbol;Acc:HGNC:11837]
DMR_1_68118206	1	68118206	68118806	24	601	0.586315	0.71277	0.822588	-0.126454	hypo	-58.6365	-1.76604	ENSOCUG00000000531	intron	TLE1	transducin like enhancer of split 1 [Source:HGNC Symbol;Acc:HGNC:11837]
DMR_1_68124612	1	68124612	68125517	22	906	0.461498	0.592383	0.779054	-0.130885	hypo	-55.2858	-1.86969	ENSOCUG00000000531	intron	TLE1	transducin like enhancer of split 1 [Source:HGNC Symbol;Acc:HGNC:11837]
DMR_1_123720920	1	123720920	123721506	11	587	0.240828	0.403409	0.596982	-0.162581	hypo	-23.2139	-2.03016	ENSOCUG00000000649	promoter	SLC36A4	solute carrier family 36 member 4 [Source:HGNC Symbol;Acc:HGNC:19660]
DMR_1_73919794	1	73919794	73920546	27	753	0.431549	0.207196	2.0828	0.224353	hyper	77.0313	3.26707	ENSOCUG00000000678	intron	C9orf3	chromosome 9 open reading frame 3 [Source:HGNC Symbol;Acc:HGNC:1361]
DMR_1_73871319	1	73871319	73871905	27	587	0.318866	0.124706	2.55694	0.19416	hyper	88.8454	4.03514	ENSOCUG00000000678	intron	C9orf3	chromosome 9 open reading frame 3 [Source:HGNC Symbol;Acc:HGNC:1361]
DMR_1_74043162	1	74043162	74043612	38	451	0.249078	0.0571278	4.36001	0.19195	hyper	79.7872	2.13909	ENSOCUG00000000678	intron	C9orf3	chromosome 9 open reading frame 3 [Source:HGNC Symbol;Acc:HGNC:1361]
DMR_1_74077427	1	74077427	74077611	29	185	0.454103	0.263468	1.72356	0.190635	hyper	62.5511	2.21978	ENSOCUG00000000678	intron	C9orf3	chromosome 9 open reading frame 3 [Source:HGNC Symbol;Acc:HGNC:1361]
DMR_1_73894969	1	73894969	73895216	4	248	0.52028	0.333208	1.56143	0.187072	hyper	16.6294	4.46435	ENSOCUG00000000678	intron	C9orf3	chromosome 9 open reading frame 3 [Source:HGNC Symbol;Acc:HGNC:1361]
DMR_1_74012785	1	74012785	74013360	40	576	0.615786	0.432362	1.42424	0.183424	hyper	126.457	3.70771	ENSOCUG00000000678	intron	C9orf3	chromosome 9 open reading frame 3 [Source:HGNC Symbol;Acc:HGNC:1361]
DMR_1_73993187	1	73993187	73993785	35	599	0.336612	0.161886	2.07932	0.174726	hyper	75.4403	2.2827	ENSOCUG00000000678	intron	C9orf3	chromosome 9 open reading frame 3 [Source:HGNC Symbol;Acc:HGNC:1361]
DMR_1_74083937	1	74083937	74084010	6	74	0.289139	0.116833	2.4748	0.172306	hyper	12.0171	2.01651	ENSOCUG00000000678	intron	C9orf3	chromosome 9 open reading frame 3 [Source:HGNC Symbol;Acc:HGNC:1361]
DMR_1_73923013	1	73923013	73923084	7	72	0.350108	0.179689	1.94841	0.170419	hyper	14.2317	2.0529	ENSOCUG00000000678	intron	C9orf3	chromosome 9 open reading frame 3 [Source:HGNC Symbol;Acc:HGNC:1361]
DMR_1_73930777	1	73930777	73931605	52	829	0.275451	0.105792	2.6037	0.169659	hyper	135.425	3.15973	ENSOCUG00000000678	exon,intron	C9orf3	chromosome 9 open reading frame 3 [Source:HGNC Symbol;Acc:HGNC:1361]
DMR_1_74018735	1	74018735	74020430	63	1696	0.232588	0.0743249	3.12934	0.158263	hyper	222.577	4.3476	ENSOCUG00000000678	intron	C9orf3	chromosome 9 open reading frame 3 [Source:HGNC Symbol;Acc:HGNC:1361]
DMR_1_73991431	1	73991431	73991959	18	529	0.360407	0.205298	1.75553	0.155109	hyper	41.9775	2.42078	ENSOCUG00000000678	intron	C9orf3	chromosome 9 open reading frame 3 [Source:HGNC Symbol;Acc:HGNC:1361]
DMR_1_73818406	1	73818406	73818836	26	431	0.444798	0.290089	1.53331	0.154709	hyper	71.597	2.931	ENSOCUG00000000678	exon,intron	C9orf3	chromosome 9 open reading frame 3 [Source:HGNC Symbol;Acc:HGNC:1361]
DMR_1_74094484	1	74094484	74095471	48	988	0.362279	0.210369	1.72211	0.15191	hyper	116.551	2.55604	ENSOCUG00000000678	intron	C9orf3	chromosome 9 open reading frame 3 [Source:HGNC Symbol;Acc:HGNC:1361]
DMR_1_74023235	1	74023235	74023295	10	61	0.520958	0.372116	1.39999	0.148842	hyper	21.2052	2.24016	ENSOCUG00000000678	intron	C9orf3	chromosome 9 open reading frame 3 [Source:HGNC Symbol;Acc:HGNC:1361]
DMR_1_73984690	1	73984690	73984891	19	202	0.636186	0.491708	1.29383	0.144478	hyper	48.8107	2.67936	ENSOCUG00000000678	intron	C9orf3	chromosome 9 open reading frame 3 [Source:HGNC Symbol;Acc:HGNC:1361]
DMR_1_74015064	1	74015064	74015273	18	210	0.700492	0.564812	1.24022	0.13568	hyper	42.3443	2.45873	ENSOCUG00000000678	intron	C9orf3	chromosome 9 open reading frame 3 [Source:HGNC Symbol;Acc:HGNC:1361]
DMR_1_73936526	1	73936526	73937070	23	545	0.367263	0.233993	1.56954	0.13327	hyper	60.2368	2.75578	ENSOCUG00000000678	intron	C9orf3	chromosome 9 open reading frame 3 [Source:HGNC Symbol;Acc:HGNC:1361]
DMR_1_73989433	1	73989433	73989697	19	265	0.315584	0.183955	1.71555	0.131629	hyper	42.3665	2.29119	ENSOCUG00000000678	intron	C9orf3	chromosome 9 open reading frame 3 [Source:HGNC Symbol;Acc:HGNC:1361]
DMR_1_73969768	1	73969768	73970089	19	322	0.438205	0.317667	1.37945	0.120538	hyper	40.4215	2.20052	ENSOCUG00000000678	exon,intron	C9orf3	chromosome 9 open reading frame 3 [Source:HGNC Symbol;Acc:HGNC:1361]
DMR_1_73812230	1	73812230	73812454	13	225	0.491162	0.375961	1.30642	0.115201	hyper	28.6913	2.25568	ENSOCUG00000000678	exon,intron	C9orf3	chromosome 9 open reading frame 3 [Source:HGNC Symbol;Acc:HGNC:1361]
DMR_1_73897035	1	73897035	73897479	6	445	0.583271	0.472575	1.23424	0.110695	hyper	14.738	2.96373	ENSOCUG00000000678	intron	C9orf3	chromosome 9 open reading frame 3 [Source:HGNC Symbol;Acc:HGNC:1361]
DMR_1_74008404	1	74008404	74008601	13	198	0.540481	0.435982	1.23969	0.104499	hyper	28.7481	2.27608	ENSOCUG00000000678	intron	C9orf3	chromosome 9 open reading frame 3 [Source:HGNC Symbol;Acc:HGNC:1361]
DMR_1_73949752	1	73949752	73950301	20	550	0.259354	0.155706	1.66566	0.103647	hyper	42.1552	2.15076	ENSOCUG00000000678	intron	C9orf3	chromosome 9 open reading frame 3 [Source:HGNC Symbol;Acc:HGNC:1361]
DMR_1_73742012	1	73742012	73742131	4	120	0.743416	0.853543	0.870977	-0.110127	hypo	-7.67887	-1.9153	ENSOCUG00000000678	intron	C9orf3	chromosome 9 open reading frame 3 [Source:HGNC Symbol;Acc:HGNC:1361]
DMR_1_73947375	1	73947375	73948100	45	726	0.669658	0.819025	0.817628	-0.149367	hypo	-149.727	-1.88402	ENSOCUG00000000678	intron	C9orf3	chromosome 9 open reading frame 3 [Source:HGNC Symbol;Acc:HGNC:1361]
DMR_1_129572999	1	129572999	129573248	35	250	0.737182	0.862816	0.854391	-0.125633	hypo	-90.5477	-2.43093	ENSOCUG00000000713	intron	TMEM135	transmembrane protein 135 [Source:HGNC Symbol;Acc:HGNC:26167]
DMR_1_129451513	1	129451513	129451971	10	459	0.714054	0.866782	0.823798	-0.152729	hypo	-25.2664	-1.87785	ENSOCUG00000000713	intron	TMEM135	transmembrane protein 135 [Source:HGNC Symbol;Acc:HGNC:26167]
DMR_1_174533133	1	174533133	174533555	19	423	0.240053	0.107579	2.23142	0.132474	hyper	42.1348	2.4101	ENSOCUG00000000715	exon,intron	CD44	CD44 molecule (Indian blood group) [Source:HGNC Symbol;Acc:HGNC:1681]
DMR_1_174479623	1	174479623	174480887	24	1265	0.328884	0.204973	1.60453	0.123912	hyper	55.0952	2.52611	ENSOCUG00000000715	intron	CD44	CD44 molecule (Indian blood group) [Source:HGNC Symbol;Acc:HGNC:1681]
DMR_1_174538384	1	174538384	174538402	3	19	0.450841	0.334206	1.34899	0.116634	hyper	5.92879	1.9785	ENSOCUG00000000715	intron	CD44	CD44 molecule (Indian blood group) [Source:HGNC Symbol;Acc:HGNC:1681]
DMR_1_174618064	1	174618064	174618200	10	137	0.383713	0.243953	1.57289	0.139759	hyper	20.2441	2.03955	ENSOCUG00000000718	intron	SLC1A2	solute carrier family 1 member 2 [Source:HGNC Symbol;Acc:HGNC:10940]
DMR_1_174604462	1	174604462	174605078	25	617	0.610194	0.722718	0.844305	-0.112524	hypo	-51.4719	-1.86432	ENSOCUG00000000718	intron	SLC1A2	solute carrier family 1 member 2 [Source:HGNC Symbol;Acc:HGNC:10940]
DMR_1_174822101	1	174822101	174822729	12	629	0.311571	0.147006	2.11944	0.164565	hyper	37.4876	3.32894	ENSOCUG00000000721	intron	PAMR1	peptidase domain containing associated with muscle regeneration 1 [Source:HGNC Symbol;Acc:HGNC:24554]
DMR_1_174833121	1	174833121	174833410	24	290	0.238473	0.0890026	2.6794	0.149471	hyper	64.3005	2.8716	ENSOCUG00000000721	intron	PAMR1	peptidase domain containing associated with muscle regeneration 1 [Source:HGNC Symbol;Acc:HGNC:24554]
DMR_1_174818675	1	174818675	174818711	4	37	0.67542	0.564654	1.19616	0.110765	hyper	10.4605	2.65804	ENSOCUG00000000721	intron	PAMR1	peptidase domain containing associated with muscle regeneration 1 [Source:HGNC Symbol;Acc:HGNC:24554]
DMR_1_174805269	1	174805269	174805564	9	296	0.499909	0.397538	1.25751	0.102371	hyper	27.7597	3.43385	ENSOCUG00000000721	intron	PAMR1	peptidase domain containing associated with muscle regeneration 1 [Source:HGNC Symbol;Acc:HGNC:24554]
DMR_1_174819124	1	174819124	174819204	9	81	0.662415	0.560537	1.18175	0.101879	hyper	21.6037	2.5172	ENSOCUG00000000721	intron	PAMR1	peptidase domain containing associated with muscle regeneration 1 [Source:HGNC Symbol;Acc:HGNC:24554]
DMR_1_174773925	1	174773925	174774171	16	247	0.425008	0.539837	0.78729	-0.114829	hypo	-30.5279	-1.82744	ENSOCUG00000000721	intron	PAMR1	peptidase domain containing associated with muscle regeneration 1 [Source:HGNC Symbol;Acc:HGNC:24554]
DMR_1_174820698	1	174820698	174821297	23	600	0.746952	0.887947	0.841212	-0.140995	hypo	-52.8185	-1.95591	ENSOCUG00000000721	intron	PAMR1	peptidase domain containing associated with muscle regeneration 1 [Source:HGNC Symbol;Acc:HGNC:24554]
DMR_1_54502983	1	54502983	54503183	8	201	0.651793	0.551066	1.18279	0.100727	hyper	18.2527	2.37645	ENSOCUG00000000733	intron
DMR_1_13364473	1	13364473	13365125	22	653	0.503451	0.623858	0.806995	-0.120407	hypo	-61.5968	-1.9058	ENSOCUG00000000737	intron	NR4A3	nuclear receptor subfamily 4 group A member 3 [Source:HGNC Symbol;Acc:HGNC:7982]
DMR_1_20439840	1	20439840	20440331	8	492	0.770185	0.642705	1.19835	0.12748	hyper	23.6446	3.64825	ENSOCUG00000000738	exon,intron
DMR_1_20417049	1	20417049	20417058	3	10	0.596477	0.480908	1.24031	0.115569	hyper	7.02442	2.37701	ENSOCUG00000000738	promoter
DMR_1_20435034	1	20435034	20435374	6	341	0.407701	0.520249	0.783664	-0.112548	hypo	-15.2858	-2.05181	ENSOCUG00000000738	intron
DMR_1_159273626	1	159273626	159274576	25	951	0.355689	0.228023	1.55988	0.127666	hyper	59.3061	2.68831	ENSOCUG00000000749	intron	HTATIP2	HIV-1 Tat interactive protein 2 [Source:HGNC Symbol;Acc:HGNC:16637]
DMR_1_159427148	1	159427148	159427587	13	440	0.556977	0.355255	1.56782	0.201722	hyper	60.8596	5.54088	ENSOCUG00000000750	intron	PRMT3	protein arginine methyltransferase 3 [Source:HGNC Symbol;Acc:HGNC:30163]
DMR_1_159334640	1	159334640	159334789	6	150	0.693596	0.534159	1.29848	0.159437	hyper	25.8838	5.05476	ENSOCUG00000000750	intron	PRMT3	protein arginine methyltransferase 3 [Source:HGNC Symbol;Acc:HGNC:30163]
DMR_1_159426491	1	159426491	159426746	8	256	0.673798	0.543937	1.23874	0.129861	hyper	24.5218	3.63303	ENSOCUG00000000750	intron	PRMT3	protein arginine methyltransferase 3 [Source:HGNC Symbol;Acc:HGNC:30163]
DMR_1_159439011	1	159439011	159439481	16	471	0.761396	0.657055	1.1588	0.104341	hyper	41.5871	3.0442	ENSOCUG00000000750	intron	PRMT3	protein arginine methyltransferase 3 [Source:HGNC Symbol;Acc:HGNC:30163]
DMR_1_159443745	1	159443745	159443953	10	209	0.699802	0.819456	0.853984	-0.119654	hypo	-21.8282	-1.77425	ENSOCUG00000000750	intron	PRMT3	protein arginine methyltransferase 3 [Source:HGNC Symbol;Acc:HGNC:30163]
DMR_1_159351785	1	159351785	159351901	3	117	0.572997	0.701994	0.816242	-0.128997	hypo	-5.61284	-1.78771	ENSOCUG00000000750	intron	PRMT3	protein arginine methyltransferase 3 [Source:HGNC Symbol;Acc:HGNC:30163]
DMR_1_159333723	1	159333723	159333838	3	116	0.592489	0.740958	0.799626	-0.148468	hypo	-6.58128	-1.85917	ENSOCUG00000000750	intron	PRMT3	protein arginine methyltransferase 3 [Source:HGNC Symbol;Acc:HGNC:30163]
DMR_1_159350185	1	159350185	159350965	10	781	0.647451	0.797497	0.811854	-0.150046	hypo	-22.8802	-1.96032	ENSOCUG00000000750	intron	PRMT3	protein arginine methyltransferase 3 [Source:HGNC Symbol;Acc:HGNC:30163]
DMR_1_159434185	1	159434185	159434890	14	706	0.551411	0.70158	0.785956	-0.150169	hypo	-39.4729	-2.00988	ENSOCUG00000000750	intron	PRMT3	protein arginine methyltransferase 3 [Source:HGNC Symbol;Acc:HGNC:30163]
DMR_1_159413497	1	159413497	159413610	3	114	0.523965	0.693866	0.755139	-0.169901	hypo	-11.0368	-3.46474	ENSOCUG00000000750	intron	PRMT3	protein arginine methyltransferase 3 [Source:HGNC Symbol;Acc:HGNC:30163]
DMR_1_159314978	1	159314978	159315339	12	362	0.533247	0.744864	0.715899	-0.211617	hypo	-47.5325	-2.79876	ENSOCUG00000000750	intron	PRMT3	protein arginine methyltransferase 3 [Source:HGNC Symbol;Acc:HGNC:30163]
DMR_1_159567695	1	159567695	159568029	18	335	0.609635	0.734133	0.830415	-0.124498	hypo	-39.7476	-1.97532	ENSOCUG00000000757	intron	SLC6A5	solute carrier family 6 member 5 [Source:HGNC Symbol;Acc:HGNC:11051]
DMR_1_159541561	1	159541561	159542143	16	583	0.536722	0.689401	0.778534	-0.152679	hypo	-39.6714	-1.78182	ENSOCUG00000000757	intron	SLC6A5	solute carrier family 6 member 5 [Source:HGNC Symbol;Acc:HGNC:11051]
DMR_1_159735302	1	159735302	159735593	5	292	0.431374	0.565196	0.76323	-0.133821	hypo	-9.93454	-1.85982	ENSOCUG00000000761	intron
DMR_1_159680259	1	159680259	159680877	11	619	0.535397	0.672484	0.796147	-0.137088	hypo	-20.7053	-1.77196	ENSOCUG00000000761	intron
DMR_1_159716498	1	159716498	159716697	12	200	0.525864	0.666017	0.789565	-0.140153	hypo	-26.5393	-1.77431	ENSOCUG00000000761	intron
DMR_1_159893458	1	159893458	159893545	20	88	0.696341	0.839739	0.829235	-0.143398	hypo	-36.1151	-1.79218	ENSOCUG00000000761	intron
DMR_1_159857035	1	159857035	159857130	4	96	0.688516	0.833247	0.826304	-0.144732	hypo	-8.52247	-2.04341	ENSOCUG00000000761	intron
DMR_1_159807495	1	159807495	159808286	27	792	0.62463	0.775138	0.80583	-0.150509	hypo	-57.6359	-1.83625	ENSOCUG00000000761	intron
DMR_1_159904509	1	159904509	159905524	59	1016	0.706426	0.857088	0.824216	-0.150662	hypo	-140.127	-1.78303	ENSOCUG00000000761	intron
DMR_1_159682230	1	159682230	159682386	4	157	0.434619	0.588199	0.738898	-0.15358	hypo	-8.60518	-2.06018	ENSOCUG00000000761	intron
DMR_1_159866501	1	159866501	159867187	18	687	0.677531	0.83314	0.813226	-0.155609	hypo	-36.3197	-1.79477	ENSOCUG00000000761	exon,intron
DMR_1_159681466	1	159681466	159681743	3	278	0.463579	0.621376	0.746052	-0.157797	hypo	-6.91091	-2.24569	ENSOCUG00000000761	intron
DMR_1_159857443	1	159857443	159857850	15	408	0.584721	0.743262	0.786696	-0.158541	hypo	-36.2194	-1.8508	ENSOCUG00000000761	intron
DMR_1_159735906	1	159735906	159736364	10	459	0.444965	0.604029	0.736662	-0.159064	hypo	-24.1598	-2.25752	ENSOCUG00000000761	intron
DMR_1_159701466	1	159701466	159701600	4	135	0.440879	0.60059	0.734076	-0.159712	hypo	-8.58099	-2.10984	ENSOCUG00000000761	intron
DMR_1_159754816	1	159754816	159754867	4	52	0.423139	0.584772	0.723596	-0.161633	hypo	-10.2705	-2.50602	ENSOCUG00000000761	intron
DMR_1_159690777	1	159690777	159691322	13	546	0.552084	0.720685	0.766055	-0.168601	hypo	-31.5123	-1.91889	ENSOCUG00000000761	intron
DMR_1_159736724	1	159736724	159737615	23	892	0.438972	0.608103	0.721871	-0.169131	hypo	-58.9942	-1.80789	ENSOCUG00000000761	intron
DMR_1_159755394	1	159755394	159756009	14	616	0.468813	0.639328	0.73329	-0.170515	hypo	-39.1196	-2.37142	ENSOCUG00000000761	intron
DMR_1_159687271	1	159687271	159687280	4	10	0.399783	0.581933	0.686991	-0.182151	hypo	-9.73592	-2.39223	ENSOCUG00000000761	intron
DMR_1_159778027	1	159778027	159778276	9	250	0.596511	0.787594	0.757384	-0.191082	hypo	-22.3151	-2.3253	ENSOCUG00000000761	intron
DMR_1_159781777	1	159781777	159782216	10	440	0.482943	0.67501	0.715461	-0.192067	hypo	-20.7763	-1.91321	ENSOCUG00000000761	intron
DMR_1_159824051	1	159824051	159824707	8	657	0.542053	0.736354	0.736131	-0.194301	hypo	-20.1581	-1.9652	ENSOCUG00000000761	intron
DMR_1_159708971	1	159708971	159709146	6	176	0.565536	0.768288	0.736099	-0.202752	hypo	-17.6743	-2.88674	ENSOCUG00000000761	intron
DMR_1_159705082	1	159705082	159705930	22	849	0.489064	0.696995	0.701675	-0.207931	hypo	-70.8559	-2.16077	ENSOCUG00000000761	intron
DMR_1_159717030	1	159717030	159717918	32	889	0.546559	0.761194	0.718028	-0.214635	hypo	-114	-2.32876	ENSOCUG00000000761	intron
DMR_1_159836109	1	159836109	159836397	34	289	0.619521	0.87219	0.710305	-0.25267	hypo	-127.19	-3.40373	ENSOCUG00000000761	intron
DMR_1_70696250	1	70696250	70696492	13	243	0.680678	0.790015	0.861601	-0.109337	hypo	-23.8424	-1.76635	ENSOCUG00000000822	intron	WNK2	WNK lysine deficient protein kinase 2 [Source:HGNC Symbol;Acc:HGNC:14542]
DMR_1_70687558	1	70687558	70687567	3	10	0.622374	0.73691	0.844573	-0.114536	hypo	-5.33533	-1.771	ENSOCUG00000000822	intron	WNK2	WNK lysine deficient protein kinase 2 [Source:HGNC Symbol;Acc:HGNC:14542]
DMR_1_163573849	1	163573849	163574349	9	501	0.428451	0.614249	0.69752	-0.185798	hypo	-28.6735	-2.9077	ENSOCUG00000000838	promoter
DMR_1_45861754	1	45861754	45862115	21	362	0.589457	0.447578	1.31699	0.141879	hyper	63.837	3.08236	ENSOCUG00000000847	exon,utr3	PTPRD	protein tyrosine phosphatase, receptor type D [Source:HGNC Symbol;Acc:HGNC:9668]
DMR_1_45709813	1	45709813	45710930	27	1118	0.508109	0.380881	1.33403	0.127227	hyper	86.3007	3.89992	ENSOCUG00000000847	intron	PTPRD	protein tyrosine phosphatase, receptor type D [Source:HGNC Symbol;Acc:HGNC:9668]
DMR_1_45519750	1	45519750	45519965	3	216	0.532275	0.4192	1.26974	0.113075	hyper	8.93955	3.21132	ENSOCUG00000000847	intron	PTPRD	protein tyrosine phosphatase, receptor type D [Source:HGNC Symbol;Acc:HGNC:9668]
DMR_1_45506124	1	45506124	45506506	12	383	0.409234	0.307629	1.33028	0.101605	hyper	29.0783	2.50561	ENSOCUG00000000847	intron	PTPRD	protein tyrosine phosphatase, receptor type D [Source:HGNC Symbol;Acc:HGNC:9668]
DMR_1_45698532	1	45698532	45698725	5	194	0.616901	0.726962	0.848601	-0.110061	hypo	-9.00692	-1.78613	ENSOCUG00000000847	intron	PTPRD	protein tyrosine phosphatase, receptor type D [Source:HGNC Symbol;Acc:HGNC:9668]
DMR_1_45518234	1	45518234	45518539	8	306	0.675187	0.787849	0.857001	-0.112662	hypo	-16.5657	-1.96937	ENSOCUG00000000847	intron	PTPRD	protein tyrosine phosphatase, receptor type D [Source:HGNC Symbol;Acc:HGNC:9668]
DMR_1_45708205	1	45708205	45708900	16	696	0.711315	0.827036	0.860077	-0.115721	hypo	-34.0333	-1.78852	ENSOCUG00000000847	intron	PTPRD	protein tyrosine phosphatase, receptor type D [Source:HGNC Symbol;Acc:HGNC:9668]
DMR_1_45851445	1	45851445	45851708	8	264	0.509356	0.643959	0.790975	-0.134604	hypo	-16.3047	-1.90764	ENSOCUG00000000847	intron	PTPRD	protein tyrosine phosphatase, receptor type D [Source:HGNC Symbol;Acc:HGNC:9668]
DMR_1_45850736	1	45850736	45850990	3	255	0.414287	0.550741	0.752236	-0.136454	hypo	-6.2113	-1.97599	ENSOCUG00000000847	intron	PTPRD	protein tyrosine phosphatase, receptor type D [Source:HGNC Symbol;Acc:HGNC:9668]
DMR_1_184229094	1	184229094	184229809	69	716	0.589063	0.376071	1.56636	0.212992	hyper	323.888	5.81585	ENSOCUG00000000861	exon,intron	CD82	CD82 molecule [Source:HGNC Symbol;Acc:HGNC:6210]
DMR_1_184197799	1	184197799	184197988	7	190	0.467107	0.275727	1.69409	0.19138	hyper	14.9837	2.27829	ENSOCUG00000000861	intron	CD82	CD82 molecule [Source:HGNC Symbol;Acc:HGNC:6210]
DMR_1_184197249	1	184197249	184197322	3	74	0.41698	0.232087	1.79665	0.184893	hyper	6.33969	2.1581	ENSOCUG00000000861	intron	CD82	CD82 molecule [Source:HGNC Symbol;Acc:HGNC:6210]
DMR_1_184209852	1	184209852	184210471	39	620	0.320478	0.143289	2.23658	0.177188	hyper	100.245	2.85426	ENSOCUG00000000861	intron	CD82	CD82 molecule [Source:HGNC Symbol;Acc:HGNC:6210]
DMR_1_184220523	1	184220523	184221076	37	554	0.704999	0.582966	1.20933	0.122033	hyper	101.332	3.17418	ENSOCUG00000000861	intron	CD82	CD82 molecule [Source:HGNC Symbol;Acc:HGNC:6210]
DMR_1_184214587	1	184214587	184214911	16	325	0.367015	0.247455	1.48316	0.11956	hyper	35.3232	2.41805	ENSOCUG00000000861	intron	CD82	CD82 molecule [Source:HGNC Symbol;Acc:HGNC:6210]
DMR_1_184219818	1	184219818	184220115	24	298	0.685306	0.792166	0.865104	-0.10686	hypo	-48.3031	-1.76813	ENSOCUG00000000861	intron	CD82	CD82 molecule [Source:HGNC Symbol;Acc:HGNC:6210]
DMR_1_101148927	1	101148927	101149553	17	627	0.278577	0.167821	1.65997	0.110756	hyper	36.0133	2.22592	ENSOCUG00000000864	intron	CADM1	cell adhesion molecule 1 [Source:HGNC Symbol;Acc:HGNC:5951]
DMR_1_101227066	1	101227066	101227356	8	291	0.276205	0.168596	1.63826	0.107609	hyper	16.1836	2.06598	ENSOCUG00000000864	intron	CADM1	cell adhesion molecule 1 [Source:HGNC Symbol;Acc:HGNC:5951]
DMR_1_101186928	1	101186928	101187788	25	861	0.270306	0.168213	1.60692	0.102093	hyper	61.7256	2.68017	ENSOCUG00000000864	intron	CADM1	cell adhesion molecule 1 [Source:HGNC Symbol;Acc:HGNC:5951]
DMR_1_101191272	1	101191272	101191631	9	360	0.725028	0.836377	0.866867	-0.111349	hypo	-16.9214	-1.80681	ENSOCUG00000000864	intron	CADM1	cell adhesion molecule 1 [Source:HGNC Symbol;Acc:HGNC:5951]
DMR_1_101085202	1	101085202	101085461	6	260	0.543742	0.668341	0.81357	-0.124599	hypo	-12.4399	-1.97836	ENSOCUG00000000864	intron	CADM1	cell adhesion molecule 1 [Source:HGNC Symbol;Acc:HGNC:5951]
DMR_1_101066634	1	101066634	101066849	3	216	0.608371	0.754299	0.806538	-0.145928	hypo	-7.42879	-2.43917	ENSOCUG00000000864	intron	CADM1	cell adhesion molecule 1 [Source:HGNC Symbol;Acc:HGNC:5951]
DMR_1_16701985	1	16701985	16702117	6	133	0.653923	0.531441	1.23047	0.122482	hyper	12.7877	2.14556	ENSOCUG00000001002	intron
DMR_1_3772025	1	3772025	3773535	61	1511	0.292458	0.138766	2.10757	0.153692	hyper	201.149	4.00874	ENSOCUG00000001034	intron	PTPN3	protein tyrosine phosphatase, non-receptor type 3 [Source:HGNC Symbol;Acc:HGNC:9655]
DMR_1_3728995	1	3728995	3729126	6	132	0.645271	0.496429	1.29983	0.148842	hyper	19.6968	3.87935	ENSOCUG00000001034	intron	PTPN3	protein tyrosine phosphatase, non-receptor type 3 [Source:HGNC Symbol;Acc:HGNC:9655]
DMR_1_3719049	1	3719049	3719322	16	274	0.539597	0.396368	1.36135	0.143229	hyper	40.8961	2.70075	ENSOCUG00000001034	intron	PTPN3	protein tyrosine phosphatase, non-receptor type 3 [Source:HGNC Symbol;Acc:HGNC:9655]
DMR_1_3729502	1	3729502	3729991	12	490	0.470006	0.331379	1.41833	0.138626	hyper	36.6306	4.77127	ENSOCUG00000001034	intron	PTPN3	protein tyrosine phosphatase, non-receptor type 3 [Source:HGNC Symbol;Acc:HGNC:9655]
DMR_1_3793817	1	3793817	3794200	24	384	0.603305	0.476531	1.26604	0.126775	hyper	66.7887	3.11162	ENSOCUG00000001034	exon,utr3	PTPN3	protein tyrosine phosphatase, non-receptor type 3 [Source:HGNC Symbol;Acc:HGNC:9655]
DMR_1_3653825	1	3653825	3654722	38	898	0.241144	0.116144	2.07625	0.125	hyper	101.07	3.14266	ENSOCUG00000001034	intron	PTPN3	protein tyrosine phosphatase, non-receptor type 3 [Source:HGNC Symbol;Acc:HGNC:9655]
DMR_1_3750010	1	3750010	3750308	18	299	0.62389	0.503618	1.23882	0.120273	hyper	37.6815	2.24047	ENSOCUG00000001034	intron	PTPN3	protein tyrosine phosphatase, non-receptor type 3 [Source:HGNC Symbol;Acc:HGNC:9655]
DMR_1_3634381	1	3634381	3634713	9	333	0.208548	0.0977229	2.13408	0.110825	hyper	18.5774	2.24453	ENSOCUG00000001034	promoter	PTPN3	protein tyrosine phosphatase, non-receptor type 3 [Source:HGNC Symbol;Acc:HGNC:9655]
DMR_1_3769255	1	3769255	3769774	16	520	0.467085	0.360488	1.2957	0.106597	hyper	37.7367	2.75977	ENSOCUG00000001034	intron	PTPN3	protein tyrosine phosphatase, non-receptor type 3 [Source:HGNC Symbol;Acc:HGNC:9655]
DMR_1_3671163	1	3671163	3672201	39	1039	0.433633	0.53376	0.812411	-0.100127	hypo	-94.2575	-1.96556	ENSOCUG00000001034	intron	PTPN3	protein tyrosine phosphatase, non-receptor type 3 [Source:HGNC Symbol;Acc:HGNC:9655]
DMR_1_3657066	1	3657066	3657362	7	297	0.448465	0.556668	0.805623	-0.108204	hypo	-16.7464	-2.16771	ENSOCUG00000001034	intron	PTPN3	protein tyrosine phosphatase, non-receptor type 3 [Source:HGNC Symbol;Acc:HGNC:9655]
DMR_1_17424362	1	17424362	17424543	4	182	0.61106	0.467337	1.30754	0.143723	hyper	11.6615	3.34377	ENSOCUG00000001041	exon,intron	MELK	maternal embryonic leucine zipper kinase [Source:HGNC Symbol;Acc:HGNC:16870]
DMR_1_17358825	1	17358825	17359021	5	197	0.407688	0.289215	1.40964	0.118473	hyper	13.0496	3.0563	ENSOCUG00000001041	intron	MELK	maternal embryonic leucine zipper kinase [Source:HGNC Symbol;Acc:HGNC:16870]
DMR_1_121995741	1	121995741	121996069	21	329	0.264229	0.119792	2.20574	0.144437	hyper	49.0467	2.65461	ENSOCUG00000001078	exon,intron	AMOTL1	angiomotin like 1 [Source:HGNC Symbol;Acc:HGNC:17811]
DMR_1_122104976	1	122104976	122105769	29	794	0.247058	0.115691	2.13549	0.131367	hyper	65.6342	2.34893	ENSOCUG00000001078	intron	AMOTL1	angiomotin like 1 [Source:HGNC Symbol;Acc:HGNC:17811]
DMR_1_122100930	1	122100930	122101258	20	329	0.403857	0.278182	1.45177	0.125675	hyper	41.5373	2.11115	ENSOCUG00000001078	intron	AMOTL1	angiomotin like 1 [Source:HGNC Symbol;Acc:HGNC:17811]
DMR_1_122109823	1	122109823	122110139	8	317	0.261655	0.136936	1.91078	0.124719	hyper	16.0272	2.01623	ENSOCUG00000001078	promoter	AMOTL1	angiomotin like 1 [Source:HGNC Symbol;Acc:HGNC:17811]
DMR_1_121992584	1	121992584	121992684	8	101	0.220283	0.105388	2.09022	0.114895	hyper	15.9096	1.99984	ENSOCUG00000001078	intron	AMOTL1	angiomotin like 1 [Source:HGNC Symbol;Acc:HGNC:17811]
DMR_1_122046732	1	122046732	122047227	10	496	0.217174	0.107351	2.02302	0.109823	hyper	23.1758	2.40559	ENSOCUG00000001078	intron	AMOTL1	angiomotin like 1 [Source:HGNC Symbol;Acc:HGNC:17811]
DMR_1_122008063	1	122008063	122008247	4	185	0.272206	0.162949	1.6705	0.109257	hyper	8.09847	2.06729	ENSOCUG00000001078	intron	AMOTL1	angiomotin like 1 [Source:HGNC Symbol;Acc:HGNC:17811]
DMR_1_122088573	1	122088573	122089006	14	434	0.554996	0.66924	0.829294	-0.114243	hypo	-33.9434	-2.04835	ENSOCUG00000001078	intron	AMOTL1	angiomotin like 1 [Source:HGNC Symbol;Acc:HGNC:17811]
DMR_1_110694319	1	110694319	110694457	7	139	0.596593	0.477286	1.24997	0.119307	hyper	17.4105	2.53982	ENSOCUG00000001089	intron	GRIA4	glutamate ionotropic receptor AMPA type subunit 4 [Source:HGNC Symbol;Acc:HGNC:4574]
DMR_1_110787915	1	110787915	110789052	14	1138	0.430654	0.315723	1.36403	0.114931	hyper	33.7226	2.53972	ENSOCUG00000001089	intron	GRIA4	glutamate ionotropic receptor AMPA type subunit 4 [Source:HGNC Symbol;Acc:HGNC:4574]
DMR_1_110694879	1	110694879	110695195	8	317	0.61745	0.507309	1.21711	0.110141	hyper	18.3558	2.46066	ENSOCUG00000001089	intron	GRIA4	glutamate ionotropic receptor AMPA type subunit 4 [Source:HGNC Symbol;Acc:HGNC:4574]
DMR_1_110752732	1	110752732	110753083	14	352	0.604231	0.500856	1.2064	0.103375	hyper	32.8053	2.37321	ENSOCUG00000001089	exon,intron	GRIA4	glutamate ionotropic receptor AMPA type subunit 4 [Source:HGNC Symbol;Acc:HGNC:4574]
DMR_1_110714609	1	110714609	110715298	27	690	0.671014	0.778501	0.861931	-0.107487	hypo	-61.3406	-1.87688	ENSOCUG00000001089	intron	GRIA4	glutamate ionotropic receptor AMPA type subunit 4 [Source:HGNC Symbol;Acc:HGNC:4574]
DMR_1_110974972	1	110974972	110975042	4	71	0.57587	0.690098	0.834476	-0.114228	hypo	-8.19074	-1.97526	ENSOCUG00000001089	intron	GRIA4	glutamate ionotropic receptor AMPA type subunit 4 [Source:HGNC Symbol;Acc:HGNC:4574]
DMR_1_110974231	1	110974231	110974433	4	203	0.489842	0.604329	0.810555	-0.114487	hypo	-8.17478	-1.97374	ENSOCUG00000001089	intron	GRIA4	glutamate ionotropic receptor AMPA type subunit 4 [Source:HGNC Symbol;Acc:HGNC:4574]
DMR_1_110716960	1	110716960	110717197	4	238	0.356425	0.471191	0.756434	-0.114766	hypo	-10.0537	-2.25609	ENSOCUG00000001089	intron	GRIA4	glutamate ionotropic receptor AMPA type subunit 4 [Source:HGNC Symbol;Acc:HGNC:4574]
DMR_1_111019432	1	111019432	111019501	4	70	0.334528	0.45252	0.739255	-0.117992	hypo	-7.99439	-1.97544	ENSOCUG00000001089	intron	GRIA4	glutamate ionotropic receptor AMPA type subunit 4 [Source:HGNC Symbol;Acc:HGNC:4574]
DMR_1_113859866	1	113859866	113860311	11	446	0.613126	0.716375	0.855874	-0.103248	hypo	-21.3987	-1.91819	ENSOCUG00000001090	exon,utr3	MMP27	matrix metallopeptidase 27 [Source:HGNC Symbol;Acc:HGNC:14250]
DMR_1_58182087	1	58182087	58182623	22	537	0.321503	0.1883	1.7074	0.133203	hyper	55.984	2.6437	ENSOCUG00000001131	exon,intron	TMEM2	transmembrane protein 2 [Source:HGNC Symbol;Acc:HGNC:11869]
DMR_1_58143643	1	58143643	58143890	24	248	0.781791	0.655717	1.19227	0.126073	hyper	51.4212	2.24806	ENSOCUG00000001131	intron	TMEM2	transmembrane protein 2 [Source:HGNC Symbol;Acc:HGNC:11869]
DMR_1_58218768	1	58218768	58219498	21	731	0.656831	0.770787	0.852157	-0.113955	hypo	-53.2858	-1.97711	ENSOCUG00000001131	intron	TMEM2	transmembrane protein 2 [Source:HGNC Symbol;Acc:HGNC:11869]
DMR_1_58203975	1	58203975	58204962	28	988	0.573497	0.724943	0.791092	-0.151447	hypo	-87.2285	-1.81916	ENSOCUG00000001131	intron	TMEM2	transmembrane protein 2 [Source:HGNC Symbol;Acc:HGNC:11869]
DMR_1_36455427	1	36455427	36456301	40	875	0.811326	0.370047	2.19249	0.441279	hyper	92.2075	2.50296	ENSOCUG00000001183	intron	SH3GL2	SH3 domain containing GRB2 like 2, endophilin A1 [Source:HGNC Symbol;Acc:HGNC:10831]
DMR_1_36243268	1	36243268	36243509	29	242	0.83702	0.6563	1.27536	0.18072	hyper	109.958	4.05039	ENSOCUG00000001183	intron	SH3GL2	SH3 domain containing GRB2 like 2, endophilin A1 [Source:HGNC Symbol;Acc:HGNC:10831]
DMR_1_36458712	1	36458712	36459303	14	592	0.375011	0.220502	1.70071	0.154509	hyper	37.5883	3.04732	ENSOCUG00000001183	intron	SH3GL2	SH3 domain containing GRB2 like 2, endophilin A1 [Source:HGNC Symbol;Acc:HGNC:10831]
DMR_1_36242819	1	36242819	36242947	9	129	0.654471	0.510996	1.28078	0.143475	hyper	27.2689	3.3832	ENSOCUG00000001183	intron	SH3GL2	SH3 domain containing GRB2 like 2, endophilin A1 [Source:HGNC Symbol;Acc:HGNC:10831]
DMR_1_36240016	1	36240016	36240371	10	356	0.665931	0.542863	1.2267	0.123068	hyper	28.4971	3.30385	ENSOCUG00000001183	exon,intron	SH3GL2	SH3 domain containing GRB2 like 2, endophilin A1 [Source:HGNC Symbol;Acc:HGNC:10831]
DMR_1_36319005	1	36319005	36319020	3	16	0.67382	0.553787	1.21675	0.120033	hyper	8.15332	2.72647	ENSOCUG00000001183	intron	SH3GL2	SH3 domain containing GRB2 like 2, endophilin A1 [Source:HGNC Symbol;Acc:HGNC:10831]
DMR_1_36423143	1	36423143	36423530	6	388	0.344906	0.228632	1.50857	0.116274	hyper	15.1324	2.86401	ENSOCUG00000001183	intron	SH3GL2	SH3 domain containing GRB2 like 2, endophilin A1 [Source:HGNC Symbol;Acc:HGNC:10831]
DMR_1_36450444	1	36450444	36450769	19	326	0.554727	0.442599	1.25334	0.112128	hyper	45.939	2.76044	ENSOCUG00000001183	intron	SH3GL2	SH3 domain containing GRB2 like 2, endophilin A1 [Source:HGNC Symbol;Acc:HGNC:10831]
DMR_1_36396103	1	36396103	36396728	8	626	0.477145	0.365259	1.30632	0.111885	hyper	17.2501	2.22705	ENSOCUG00000001183	intron	SH3GL2	SH3 domain containing GRB2 like 2, endophilin A1 [Source:HGNC Symbol;Acc:HGNC:10831]
DMR_1_36423907	1	36423907	36424174	12	268	0.477667	0.372213	1.28332	0.105454	hyper	28.1227	2.78755	ENSOCUG00000001183	intron	SH3GL2	SH3 domain containing GRB2 like 2, endophilin A1 [Source:HGNC Symbol;Acc:HGNC:10831]
DMR_1_36236171	1	36236171	36236797	11	627	0.658431	0.761866	0.864235	-0.103435	hypo	-21.849	-1.78655	ENSOCUG00000001183	intron	SH3GL2	SH3 domain containing GRB2 like 2, endophilin A1 [Source:HGNC Symbol;Acc:HGNC:10831]
DMR_1_36276901	1	36276901	36276982	8	82	0.554378	0.661246	0.838383	-0.106868	hypo	-14.7531	-1.8283	ENSOCUG00000001183	intron	SH3GL2	SH3 domain containing GRB2 like 2, endophilin A1 [Source:HGNC Symbol;Acc:HGNC:10831]
DMR_1_36254977	1	36254977	36255362	7	386	0.434066	0.548583	0.79125	-0.114516	hypo	-17.5552	-1.94865	ENSOCUG00000001183	intron	SH3GL2	SH3 domain containing GRB2 like 2, endophilin A1 [Source:HGNC Symbol;Acc:HGNC:10831]
DMR_1_36271107	1	36271107	36271480	10	374	0.488634	0.617389	0.791453	-0.128754	hypo	-20.0999	-1.96814	ENSOCUG00000001183	intron	SH3GL2	SH3 domain containing GRB2 like 2, endophilin A1 [Source:HGNC Symbol;Acc:HGNC:10831]
DMR_1_36231340	1	36231340	36232198	26	859	0.53383	0.671913	0.794492	-0.138084	hypo	-57.0092	-1.83255	ENSOCUG00000001183	exon,intron	SH3GL2	SH3 domain containing GRB2 like 2, endophilin A1 [Source:HGNC Symbol;Acc:HGNC:10831]
DMR_1_36314272	1	36314272	36314477	5	206	0.485737	0.630689	0.770169	-0.144952	hypo	-10.9533	-1.94415	ENSOCUG00000001183	intron	SH3GL2	SH3 domain containing GRB2 like 2, endophilin A1 [Source:HGNC Symbol;Acc:HGNC:10831]
DMR_1_36253404	1	36253404	36253692	5	289	0.447909	0.619068	0.723522	-0.171159	hypo	-18.6158	-3.61592	ENSOCUG00000001183	intron	SH3GL2	SH3 domain containing GRB2 like 2, endophilin A1 [Source:HGNC Symbol;Acc:HGNC:10831]
DMR_1_36324892	1	36324892	36325187	17	296	0.628655	0.802652	0.783222	-0.173998	hypo	-35.1206	-1.81558	ENSOCUG00000001183	intron	SH3GL2	SH3 domain containing GRB2 like 2, endophilin A1 [Source:HGNC Symbol;Acc:HGNC:10831]
DMR_1_36325976	1	36325976	36326731	22	756	0.206005	0.508078	0.405458	-0.302074	hypo	-91.1803	-2.44026	ENSOCUG00000001183	intron	SH3GL2	SH3 domain containing GRB2 like 2, endophilin A1 [Source:HGNC Symbol;Acc:HGNC:10831]
DMR_1_96831204	1	96831204	96831842	39	639	0.225025	0.108156	2.08056	0.116869	hyper	85.917	2.3198	ENSOCUG00000001263	exon,intron	TECTA	tectorin alpha [Source:HGNC Symbol;Acc:HGNC:11720]
DMR_1_153928493	1	153928493	153929390	38	898	0.30428	0.130635	2.32924	0.173645	hyper	94.4359	2.81156	ENSOCUG00000001299	intron	MICAL2	microtubule associated monooxygenase, calponin and LIM domain containing 2 [Source:HGNC Symbol;Acc:HGNC:24693]
DMR_1_153901633	1	153901633	153902381	37	749	0.355998	0.198441	1.79398	0.157558	hyper	93.3706	2.98646	ENSOCUG00000001299	intron	MICAL2	microtubule associated monooxygenase, calponin and LIM domain containing 2 [Source:HGNC Symbol;Acc:HGNC:24693]
DMR_1_153970406	1	153970406	153971331	84	926	0.311266	0.156607	1.98756	0.154659	hyper	211.701	3.04844	ENSOCUG00000001299	exon,intron	MICAL2	microtubule associated monooxygenase, calponin and LIM domain containing 2 [Source:HGNC Symbol;Acc:HGNC:24693]
DMR_1_153893490	1	153893490	153893635	9	146	0.457381	0.303412	1.50745	0.153968	hyper	18.224	2.04911	ENSOCUG00000001299	intron	MICAL2	microtubule associated monooxygenase, calponin and LIM domain containing 2 [Source:HGNC Symbol;Acc:HGNC:24693]
DMR_1_153895488	1	153895488	153896042	33	555	0.247279	0.0944637	2.61772	0.152816	hyper	89.7031	3.10304	ENSOCUG00000001299	intron	MICAL2	microtubule associated monooxygenase, calponin and LIM domain containing 2 [Source:HGNC Symbol;Acc:HGNC:24693]
DMR_1_153966766	1	153966766	153967194	22	429	0.286453	0.136742	2.09484	0.149711	hyper	48.0524	2.25001	ENSOCUG00000001299	intron	MICAL2	microtubule associated monooxygenase, calponin and LIM domain containing 2 [Source:HGNC Symbol;Acc:HGNC:24693]
DMR_1_153899426	1	153899426	153899520	7	95	0.719226	0.580902	1.23812	0.138324	hyper	16.0646	2.49195	ENSOCUG00000001299	intron	MICAL2	microtubule associated monooxygenase, calponin and LIM domain containing 2 [Source:HGNC Symbol;Acc:HGNC:24693]
DMR_1_153961234	1	153961234	153961442	11	209	0.438617	0.304707	1.43947	0.13391	hyper	24.4094	2.42514	ENSOCUG00000001299	intron	MICAL2	microtubule associated monooxygenase, calponin and LIM domain containing 2 [Source:HGNC Symbol;Acc:HGNC:24693]
DMR_1_153888331	1	153888331	153888405	8	75	0.214963	0.0835153	2.57393	0.131447	hyper	16.2809	2.06597	ENSOCUG00000001299	intron	MICAL2	microtubule associated monooxygenase, calponin and LIM domain containing 2 [Source:HGNC Symbol;Acc:HGNC:24693]
DMR_1_153951414	1	153951414	153951782	9	369	0.563337	0.435726	1.29287	0.127611	hyper	22.7234	2.71807	ENSOCUG00000001299	intron	MICAL2	microtubule associated monooxygenase, calponin and LIM domain containing 2 [Source:HGNC Symbol;Acc:HGNC:24693]
DMR_1_153944777	1	153944777	153944820	4	44	0.742892	0.637556	1.16522	0.105336	hyper	7.94159	1.98752	ENSOCUG00000001299	intron	MICAL2	microtubule associated monooxygenase, calponin and LIM domain containing 2 [Source:HGNC Symbol;Acc:HGNC:24693]
DMR_1_153899863	1	153899863	153900086	18	224	0.678141	0.793384	0.854744	-0.115243	hypo	-54.4015	-1.87831	ENSOCUG00000001299	intron	MICAL2	microtubule associated monooxygenase, calponin and LIM domain containing 2 [Source:HGNC Symbol;Acc:HGNC:24693]
DMR_1_153932259	1	153932259	153933194	52	936	0.605378	0.73163	0.827438	-0.126252	hypo	-155.318	-2.1802	ENSOCUG00000001299	intron	MICAL2	microtubule associated monooxygenase, calponin and LIM domain containing 2 [Source:HGNC Symbol;Acc:HGNC:24693]
DMR_1_154012872	1	154012872	154013261	36	390	0.44226	0.326197	1.35581	0.116063	hyper	85.0775	2.51481	ENSOCUG00000001302	intron	MICALCL	MICAL C-terminal like [Source:HGNC Symbol;Acc:HGNC:25933]
DMR_1_154039869	1	154039869	154039915	8	47	0.7592	0.651302	1.16567	0.107898	hyper	17.2658	2.21493	ENSOCUG00000001302	intron	MICALCL	MICAL C-terminal like [Source:HGNC Symbol;Acc:HGNC:25933]
DMR_1_154055306	1	154055306	154055877	33	572	0.397686	0.292718	1.3586	0.104967	hyper	81.5152	2.7567	ENSOCUG00000001302	intron	MICALCL	MICAL C-terminal like [Source:HGNC Symbol;Acc:HGNC:25933]
DMR_1_154032473	1	154032473	154033279	13	807	0.647063	0.753531	0.858708	-0.106468	hypo	-27.3366	-1.93079	ENSOCUG00000001302	intron	MICALCL	MICAL C-terminal like [Source:HGNC Symbol;Acc:HGNC:25933]
DMR_1_154060604	1	154060604	154061159	20	556	0.525269	0.64395	0.815698	-0.118681	hypo	-37.95	-1.79757	ENSOCUG00000001302	intron	MICALCL	MICAL C-terminal like [Source:HGNC Symbol;Acc:HGNC:25933]
DMR_1_184494331	1	184494331	184494414	8	84	0.672504	0.559381	1.20223	0.113122	hyper	19.3213	2.67752	ENSOCUG00000001307	promoter	TP53I11	tumor protein p53 inducible protein 11 [Source:HGNC Symbol;Acc:HGNC:16842]
DMR_1_184491665	1	184491665	184492326	42	662	0.469951	0.604301	0.777677	-0.13435	hypo	-93.2814	-1.81319	ENSOCUG00000001307	exon,intron,utr3	TP53I11	tumor protein p53 inducible protein 11 [Source:HGNC Symbol;Acc:HGNC:16842]
DMR_1_186794097	1	186794097	186794124	4	28	0.421699	0.319129	1.3214	0.10257	hyper	8.49779	2.14617	ENSOCUG00000001311	exon	CELF1	CUGBP, Elav-like family member 1 [Source:HGNC Symbol;Acc:HGNC:2549]
DMR_1_186803638	1	186803638	186803725	6	88	0.767467	0.873591	0.878519	-0.106125	hypo	-11.0516	-1.80888	ENSOCUG00000001311	intron	CELF1	CUGBP, Elav-like family member 1 [Source:HGNC Symbol;Acc:HGNC:2549]
DMR_1_186804930	1	186804930	186805466	9	537	0.6703	0.786687	0.852055	-0.116386	hypo	-20.2224	-1.85299	ENSOCUG00000001311	intron	CELF1	CUGBP, Elav-like family member 1 [Source:HGNC Symbol;Acc:HGNC:2549]
DMR_1_63637218	1	63637218	63637242	4	25	0.753436	0.532704	1.41436	0.220732	hyper	13.7125	3.46358	ENSOCUG00000001328	intron	VPS13A	vacuolar protein sorting 13 homolog A [Source:HGNC Symbol;Acc:HGNC:1908]
DMR_1_63637679	1	63637679	63637716	5	38	0.877179	0.743641	1.17957	0.133538	hyper	10.3898	2.16149	ENSOCUG00000001328	intron	VPS13A	vacuolar protein sorting 13 homolog A [Source:HGNC Symbol;Acc:HGNC:1908]
DMR_1_63700439	1	63700439	63700812	8	374	0.730707	0.60928	1.1993	0.121427	hyper	19.8629	2.8099	ENSOCUG00000001328	exon,intron	VPS13A	vacuolar protein sorting 13 homolog A [Source:HGNC Symbol;Acc:HGNC:1908]
DMR_1_63774809	1	63774809	63774991	4	183	0.818462	0.931147	0.878982	-0.112685	hypo	-9.13868	-2.07557	ENSOCUG00000001328	intron	VPS13A	vacuolar protein sorting 13 homolog A [Source:HGNC Symbol;Acc:HGNC:1908]
DMR_1_173449625	1	173449625	173450666	47	1042	0.424584	0.28991	1.46454	0.134675	hyper	128.937	3.26284	ENSOCUG00000001398	exon,intron	NAT10	N-acetyltransferase 10 [Source:HGNC Symbol;Acc:HGNC:29830]
DMR_1_173466460	1	173466460	173466664	9	205	0.47686	0.3491	1.36597	0.12776	hyper	23.2642	3.12963	ENSOCUG00000001398	intron	NAT10	N-acetyltransferase 10 [Source:HGNC Symbol;Acc:HGNC:29830]
DMR_1_173645507	1	173645507	173646395	63	889	0.399749	0.215352	1.85626	0.184397	hyper	199.549	3.884	ENSOCUG00000001405	intron	ABTB2	ankyrin repeat and BTB domain containing 2 [Source:HGNC Symbol;Acc:HGNC:23842]
DMR_1_173502493	1	173502493	173503206	63	714	0.499241	0.320253	1.55889	0.178988	hyper	181.671	3.2915	ENSOCUG00000001405	exon,intron	ABTB2	ankyrin repeat and BTB domain containing 2 [Source:HGNC Symbol;Acc:HGNC:23842]
DMR_1_173567896	1	173567896	173568077	11	182	0.593121	0.415409	1.4278	0.177712	hyper	23.9146	2.38461	ENSOCUG00000001405	intron	ABTB2	ankyrin repeat and BTB domain containing 2 [Source:HGNC Symbol;Acc:HGNC:23842]
DMR_1_173530472	1	173530472	173531482	63	1011	0.321912	0.150475	2.13931	0.171438	hyper	167.089	2.85468	ENSOCUG00000001405	intron	ABTB2	ankyrin repeat and BTB domain containing 2 [Source:HGNC Symbol;Acc:HGNC:23842]
DMR_1_173514144	1	173514144	173514346	20	203	0.438552	0.27339	1.60412	0.165161	hyper	42.6861	2.225	ENSOCUG00000001405	intron	ABTB2	ankyrin repeat and BTB domain containing 2 [Source:HGNC Symbol;Acc:HGNC:23842]
DMR_1_173633957	1	173633957	173635322	76	1366	0.320175	0.163639	1.95659	0.156536	hyper	213.144	3.10518	ENSOCUG00000001405	intron	ABTB2	ankyrin repeat and BTB domain containing 2 [Source:HGNC Symbol;Acc:HGNC:23842]
DMR_1_173626966	1	173626966	173627746	26	781	0.614731	0.465439	1.32076	0.149292	hyper	63.0351	3.1151	ENSOCUG00000001405	intron	ABTB2	ankyrin repeat and BTB domain containing 2 [Source:HGNC Symbol;Acc:HGNC:23842]
DMR_1_173579473	1	173579473	173581102	75	1630	0.359463	0.21097	1.70386	0.148494	hyper	215.833	4.55708	ENSOCUG00000001405	intron	ABTB2	ankyrin repeat and BTB domain containing 2 [Source:HGNC Symbol;Acc:HGNC:23842]
DMR_1_173562296	1	173562296	173562803	8	508	0.842727	0.697499	1.20821	0.145228	hyper	18.9595	2.60403	ENSOCUG00000001405	intron	ABTB2	ankyrin repeat and BTB domain containing 2 [Source:HGNC Symbol;Acc:HGNC:23842]
DMR_1_173603873	1	173603873	173604109	17	237	0.478499	0.337633	1.41722	0.140866	hyper	36.7077	2.19574	ENSOCUG00000001405	intron	ABTB2	ankyrin repeat and BTB domain containing 2 [Source:HGNC Symbol;Acc:HGNC:23842]
DMR_1_173616713	1	173616713	173616867	9	155	0.37736	0.251377	1.50117	0.125983	hyper	18.3224	2.06034	ENSOCUG00000001405	intron	ABTB2	ankyrin repeat and BTB domain containing 2 [Source:HGNC Symbol;Acc:HGNC:23842]
DMR_1_173571038	1	173571038	173571184	10	147	0.714559	0.815144	0.876605	-0.100585	hypo	-22.097	-1.87791	ENSOCUG00000001405	intron	ABTB2	ankyrin repeat and BTB domain containing 2 [Source:HGNC Symbol;Acc:HGNC:23842]
DMR_1_19132307	1	19132307	19132866	27	560	0.737184	0.622216	1.18477	0.114968	hyper	70.3992	3.17776	ENSOCUG00000001515	exon,intron,promoter	CCL19	C-C motif chemokine ligand 19 [Source:HGNC Symbol;Acc:HGNC:10617]
DMR_1_173219920	1	173219920	173220093	17	174	0.737113	0.844377	0.872967	-0.107264	hypo	-33.9659	-1.7693	ENSOCUG00000001532	intron	LMO2	LIM domain only 2 [Source:HGNC Symbol;Acc:HGNC:6642]
DMR_1_173223667	1	173223667	173223995	32	329	0.458273	0.594692	0.770606	-0.136419	hypo	-81.8249	-1.87151	ENSOCUG00000001532	promoter	LMO2	LIM domain only 2 [Source:HGNC Symbol;Acc:HGNC:6642]
DMR_1_69605248	1	69605248	69605680	15	433	0.514601	0.375462	1.37058	0.139139	hyper	35.1424	2.41	ENSOCUG00000001548	intron	RASEF	RAS and EF-hand domain containing [Source:HGNC Symbol;Acc:HGNC:26464]
DMR_1_69611871	1	69611871	69612027	4	157	0.653204	0.530861	1.23046	0.122343	hyper	8.32568	2.16384	ENSOCUG00000001548	intron	RASEF	RAS and EF-hand domain containing [Source:HGNC Symbol;Acc:HGNC:26464]
DMR_1_69620249	1	69620249	69620419	4	171	0.37993	0.271251	1.40066	0.108679	hyper	8.20253	2.06291	ENSOCUG00000001548	intron	RASEF	RAS and EF-hand domain containing [Source:HGNC Symbol;Acc:HGNC:26464]
DMR_1_69583578	1	69583578	69583686	3	109	0.567445	0.681275	0.832916	-0.11383	hypo	-6.76035	-2.23587	ENSOCUG00000001548	intron	RASEF	RAS and EF-hand domain containing [Source:HGNC Symbol;Acc:HGNC:26464]
DMR_1_69639352	1	69639352	69640280	20	929	0.556715	0.685096	0.812609	-0.128381	hypo	-48.0022	-1.94433	ENSOCUG00000001548	intron	RASEF	RAS and EF-hand domain containing [Source:HGNC Symbol;Acc:HGNC:26464]
DMR_1_62605411	1	62605411	62606617	28	1207	0.421328	0.257596	1.63561	0.163732	hyper	75.482	3.12773	ENSOCUG00000001616	intron	PCSK5	proprotein convertase subtilisin/kexin type 5 [Source:HGNC Symbol;Acc:HGNC:8747]
DMR_1_62662580	1	62662580	62663216	13	637	0.710862	0.54813	1.29689	0.162732	hyper	45.3677	3.85199	ENSOCUG00000001616	intron	PCSK5	proprotein convertase subtilisin/kexin type 5 [Source:HGNC Symbol;Acc:HGNC:8747]
DMR_1_62344436	1	62344436	62344658	3	223	0.5392	0.377923	1.42675	0.161277	hyper	7.12571	2.479	ENSOCUG00000001616	intron	PCSK5	proprotein convertase subtilisin/kexin type 5 [Source:HGNC Symbol;Acc:HGNC:8747]
DMR_1_62690787	1	62690787	62692052	42	1266	0.45759	0.299166	1.52955	0.158423	hyper	129.863	3.81578	ENSOCUG00000001616	intron	PCSK5	proprotein convertase subtilisin/kexin type 5 [Source:HGNC Symbol;Acc:HGNC:8747]
DMR_1_62612315	1	62612315	62612880	11	566	0.406841	0.257033	1.58284	0.149808	hyper	25.3437	2.45561	ENSOCUG00000001616	intron	PCSK5	proprotein convertase subtilisin/kexin type 5 [Source:HGNC Symbol;Acc:HGNC:8747]
DMR_1_62622305	1	62622305	62622544	6	240	0.574872	0.438141	1.31207	0.13673	hyper	14.9913	2.6233	ENSOCUG00000001616	intron	PCSK5	proprotein convertase subtilisin/kexin type 5 [Source:HGNC Symbol;Acc:HGNC:8747]
DMR_1_62591261	1	62591261	62591881	7	621	0.628965	0.500587	1.25645	0.128377	hyper	16.3027	2.62581	ENSOCUG00000001616	intron	PCSK5	proprotein convertase subtilisin/kexin type 5 [Source:HGNC Symbol;Acc:HGNC:8747]
DMR_1_62312035	1	62312035	62312098	17	64	0.747995	0.621739	1.20307	0.126256	hyper	40.5397	2.41366	ENSOCUG00000001616	intron	PCSK5	proprotein convertase subtilisin/kexin type 5 [Source:HGNC Symbol;Acc:HGNC:8747]
DMR_1_62482608	1	62482608	62483255	9	648	0.729063	0.604516	1.20603	0.124547	hyper	33.1696	4.26254	ENSOCUG00000001616	intron	PCSK5	proprotein convertase subtilisin/kexin type 5 [Source:HGNC Symbol;Acc:HGNC:8747]
DMR_1_62598040	1	62598040	62598134	6	95	0.52215	0.398793	1.30933	0.123357	hyper	12.778	2.18798	ENSOCUG00000001616	intron	PCSK5	proprotein convertase subtilisin/kexin type 5 [Source:HGNC Symbol;Acc:HGNC:8747]
DMR_1_62622896	1	62622896	62623088	14	193	0.626879	0.503908	1.24403	0.12297	hyper	31.1679	2.5021	ENSOCUG00000001616	intron	PCSK5	proprotein convertase subtilisin/kexin type 5 [Source:HGNC Symbol;Acc:HGNC:8747]
DMR_1_62630098	1	62630098	62630471	15	374	0.451262	0.330358	1.36598	0.120904	hyper	32.9061	2.2602	ENSOCUG00000001616	intron	PCSK5	proprotein convertase subtilisin/kexin type 5 [Source:HGNC Symbol;Acc:HGNC:8747]
DMR_1_62312565	1	62312565	62312666	3	102	0.690969	0.572555	1.20682	0.118414	hyper	6.69915	2.2773	ENSOCUG00000001616	intron	PCSK5	proprotein convertase subtilisin/kexin type 5 [Source:HGNC Symbol;Acc:HGNC:8747]
DMR_1_62650415	1	62650415	62650848	14	434	0.264869	0.154492	1.71445	0.110377	hyper	29.0495	2.11301	ENSOCUG00000001616	intron	PCSK5	proprotein convertase subtilisin/kexin type 5 [Source:HGNC Symbol;Acc:HGNC:8747]
DMR_1_62335436	1	62335436	62335789	6	354	0.386569	0.279207	1.38452	0.107361	hyper	13.9326	2.52311	ENSOCUG00000001616	intron	PCSK5	proprotein convertase subtilisin/kexin type 5 [Source:HGNC Symbol;Acc:HGNC:8747]
DMR_1_62543525	1	62543525	62544351	19	827	0.246192	0.140428	1.75315	0.105764	hyper	47.187	2.81998	ENSOCUG00000001616	intron	PCSK5	proprotein convertase subtilisin/kexin type 5 [Source:HGNC Symbol;Acc:HGNC:8747]
DMR_1_62664856	1	62664856	62665427	28	572	0.234885	0.130123	1.8051	0.104762	hyper	68.798	2.57253	ENSOCUG00000001616	intron	PCSK5	proprotein convertase subtilisin/kexin type 5 [Source:HGNC Symbol;Acc:HGNC:8747]
DMR_1_62367907	1	62367907	62369061	36	1155	0.32384	0.221008	1.46528	0.102832	hyper	84.109	2.41302	ENSOCUG00000001616	intron	PCSK5	proprotein convertase subtilisin/kexin type 5 [Source:HGNC Symbol;Acc:HGNC:8747]
DMR_1_62540374	1	62540374	62540631	11	258	0.685354	0.785844	0.872124	-0.100491	hypo	-20.2017	-1.81278	ENSOCUG00000001616	intron	PCSK5	proprotein convertase subtilisin/kexin type 5 [Source:HGNC Symbol;Acc:HGNC:8747]
DMR_1_62692449	1	62692449	62692857	14	409	0.636248	0.737502	0.862706	-0.101255	hypo	-32.0232	-2.14298	ENSOCUG00000001616	intron	PCSK5	proprotein convertase subtilisin/kexin type 5 [Source:HGNC Symbol;Acc:HGNC:8747]
DMR_1_62539556	1	62539556	62540002	9	447	0.652175	0.7536	0.865412	-0.101425	hypo	-16.423	-1.80049	ENSOCUG00000001616	exon,intron	PCSK5	proprotein convertase subtilisin/kexin type 5 [Source:HGNC Symbol;Acc:HGNC:8747]
DMR_1_62341439	1	62341439	62342734	17	1296	0.591846	0.69405	0.852742	-0.102204	hypo	-39.9257	-1.8343	ENSOCUG00000001616	intron	PCSK5	proprotein convertase subtilisin/kexin type 5 [Source:HGNC Symbol;Acc:HGNC:8747]
DMR_1_62624295	1	62624295	62624692	7	398	0.592298	0.694941	0.852299	-0.102643	hypo	-18.5702	-2.49667	ENSOCUG00000001616	intron	PCSK5	proprotein convertase subtilisin/kexin type 5 [Source:HGNC Symbol;Acc:HGNC:8747]
DMR_1_62659169	1	62659169	62659817	10	649	0.562587	0.669442	0.840382	-0.106855	hypo	-19.2198	-1.83879	ENSOCUG00000001616	intron	PCSK5	proprotein convertase subtilisin/kexin type 5 [Source:HGNC Symbol;Acc:HGNC:8747]
DMR_1_62666495	1	62666495	62666790	8	296	0.65092	0.761057	0.855284	-0.110137	hypo	-15.9521	-1.80533	ENSOCUG00000001616	intron	PCSK5	proprotein convertase subtilisin/kexin type 5 [Source:HGNC Symbol;Acc:HGNC:8747]
DMR_1_62293597	1	62293597	62293673	4	77	0.398829	0.519876	0.767162	-0.121047	hypo	-8.22788	-1.96967	ENSOCUG00000001616	intron	PCSK5	proprotein convertase subtilisin/kexin type 5 [Source:HGNC Symbol;Acc:HGNC:8747]
DMR_1_62601892	1	62601892	62602710	14	819	0.573557	0.696287	0.823737	-0.122729	hypo	-46.1871	-2.46219	ENSOCUG00000001616	intron	PCSK5	proprotein convertase subtilisin/kexin type 5 [Source:HGNC Symbol;Acc:HGNC:8747]
DMR_1_62366662	1	62366662	62366818	11	157	0.539794	0.687379	0.785293	-0.147585	hypo	-20.8212	-1.84175	ENSOCUG00000001616	intron	PCSK5	proprotein convertase subtilisin/kexin type 5 [Source:HGNC Symbol;Acc:HGNC:8747]
DMR_1_62408205	1	62408205	62409220	23	1016	0.41225	0.570812	0.722217	-0.158562	hypo	-52.8518	-1.97436	ENSOCUG00000001616	intron	PCSK5	proprotein convertase subtilisin/kexin type 5 [Source:HGNC Symbol;Acc:HGNC:8747]
DMR_1_62352931	1	62352931	62353182	7	252	0.547615	0.712183	0.768923	-0.164569	hypo	-24.4229	-3.41884	ENSOCUG00000001616	intron	PCSK5	proprotein convertase subtilisin/kexin type 5 [Source:HGNC Symbol;Acc:HGNC:8747]
DMR_1_62417105	1	62417105	62417438	10	334	0.51617	0.684715	0.753846	-0.168545	hypo	-22.434	-1.97103	ENSOCUG00000001616	intron	PCSK5	proprotein convertase subtilisin/kexin type 5 [Source:HGNC Symbol;Acc:HGNC:8747]
DMR_1_62485506	1	62485506	62486198	13	693	0.335607	0.517247	0.648833	-0.18164	hypo	-35.504	-2.3243	ENSOCUG00000001616	intron	PCSK5	proprotein convertase subtilisin/kexin type 5 [Source:HGNC Symbol;Acc:HGNC:8747]
DMR_1_62304345	1	62304345	62304785	5	441	0.553722	0.745975	0.74228	-0.192252	hypo	-15.4851	-2.89352	ENSOCUG00000001616	intron	PCSK5	proprotein convertase subtilisin/kexin type 5 [Source:HGNC Symbol;Acc:HGNC:8747]
DMR_1_62756526	1	62756526	62756574	3	49	0.623686	0.459889	1.35617	0.163797	hyper	7.41004	2.57659	ENSOCUG00000001622	intron
DMR_1_185219447	1	185219447	185219647	19	201	0.532044	0.286421	1.85756	0.245623	hyper	41.0166	2.2452	ENSOCUG00000001670	intron	PEX16	peroxisomal biogenesis factor 16 [Source:HGNC Symbol;Acc:HGNC:8857]
DMR_1_185250301	1	185250301	185251040	45	740	0.456799	0.245305	1.86217	0.211494	hyper	125.963	3.24346	ENSOCUG00000001670	intron	PEX16	peroxisomal biogenesis factor 16 [Source:HGNC Symbol;Acc:HGNC:8857]
DMR_1_185185538	1	185185538	185185741	23	204	0.59041	0.413536	1.42771	0.176874	hyper	54.0069	2.45982	ENSOCUG00000001670	intron	PEX16	peroxisomal biogenesis factor 16 [Source:HGNC Symbol;Acc:HGNC:8857]
DMR_1_185192356	1	185192356	185193158	58	803	0.59848	0.445038	1.34478	0.153442	hyper	143.008	2.88717	ENSOCUG00000001670	intron	PEX16	peroxisomal biogenesis factor 16 [Source:HGNC Symbol;Acc:HGNC:8857]
DMR_1_185187545	1	185187545	185187906	30	362	0.589775	0.438389	1.34532	0.151386	hyper	81.3081	2.97187	ENSOCUG00000001670	intron	PEX16	peroxisomal biogenesis factor 16 [Source:HGNC Symbol;Acc:HGNC:8857]
DMR_1_185246930	1	185246930	185247518	45	589	0.641266	0.490164	1.30827	0.151102	hyper	107.037	2.51533	ENSOCUG00000001670	intron	PEX16	peroxisomal biogenesis factor 16 [Source:HGNC Symbol;Acc:HGNC:8857]
DMR_1_185194957	1	185194957	185195400	30	444	0.497363	0.347674	1.43054	0.149689	hyper	96.5103	3.71165	ENSOCUG00000001670	intron	PEX16	peroxisomal biogenesis factor 16 [Source:HGNC Symbol;Acc:HGNC:8857]
DMR_1_185210012	1	185210012	185210229	15	218	0.506556	0.381197	1.32886	0.125359	hyper	35.6334	2.46472	ENSOCUG00000001670	intron	PEX16	peroxisomal biogenesis factor 16 [Source:HGNC Symbol;Acc:HGNC:8857]
DMR_1_185253687	1	185253687	185253833	9	147	0.516792	0.395415	1.30696	0.121377	hyper	17.9823	2.0167	ENSOCUG00000001670	intron	PEX16	peroxisomal biogenesis factor 16 [Source:HGNC Symbol;Acc:HGNC:8857]
DMR_1_185241689	1	185241689	185241910	24	222	0.663924	0.543902	1.22067	0.120022	hyper	52.5557	2.32342	ENSOCUG00000001670	intron	PEX16	peroxisomal biogenesis factor 16 [Source:HGNC Symbol;Acc:HGNC:8857]
DMR_1_185253845	1	185253845	185253850	4	6	0.537892	0.419499	1.28222	0.118393	hyper	7.91963	1.98407	ENSOCUG00000001670	intron	PEX16	peroxisomal biogenesis factor 16 [Source:HGNC Symbol;Acc:HGNC:8857]
DMR_1_185194030	1	185194030	185194188	14	159	0.543524	0.69022	0.787465	-0.146696	hypo	-27.3476	-1.78149	ENSOCUG00000001670	intron	PEX16	peroxisomal biogenesis factor 16 [Source:HGNC Symbol;Acc:HGNC:8857]
DMR_1_185281290	1	185281290	185281544	25	255	0.637841	0.482235	1.32268	0.155606	hyper	57.1913	2.42845	ENSOCUG00000001675	intron	PHF21A	PHD finger protein 21A [Source:HGNC Symbol;Acc:HGNC:24156]
DMR_1_185270702	1	185270702	185271319	50	618	0.36644	0.216494	1.69261	0.149946	hyper	116.389	2.6223	ENSOCUG00000001675	exon,intron	PHF21A	PHD finger protein 21A [Source:HGNC Symbol;Acc:HGNC:24156]
DMR_1_185280412	1	185280412	185280837	33	426	0.728941	0.834111	0.873914	-0.10517	hypo	-87.9524	-2.04429	ENSOCUG00000001675	exon,intron	PHF21A	PHD finger protein 21A [Source:HGNC Symbol;Acc:HGNC:24156]
DMR_1_185366912	1	185366912	185367436	17	525	0.682167	0.791892	0.86144	-0.109725	hypo	-35.8358	-1.84407	ENSOCUG00000001675	intron	PHF21A	PHD finger protein 21A [Source:HGNC Symbol;Acc:HGNC:24156]
DMR_1_185363733	1	185363733	185363940	6	208	0.782167	0.893054	0.875834	-0.110887	hypo	-13.0689	-2.1447	ENSOCUG00000001675	intron	PHF21A	PHD finger protein 21A [Source:HGNC Symbol;Acc:HGNC:24156]
DMR_1_185294567	1	185294567	185295126	23	560	0.651642	0.783265	0.831955	-0.131623	hypo	-73.7581	-2.42902	ENSOCUG00000001675	intron	PHF21A	PHD finger protein 21A [Source:HGNC Symbol;Acc:HGNC:24156]
DMR_1_140610389	1	140610389	140610862	10	474	0.245331	0.107584	2.28037	0.137747	hyper	22.4603	2.41075	ENSOCUG00000001726	exon,utr5,promoter	WNT11	Wnt family member 11 [Source:HGNC Symbol;Acc:HGNC:12776]
DMR_1_140622986	1	140622986	140623377	27	392	0.630465	0.494045	1.27613	0.13642	hyper	58.7029	2.28964	ENSOCUG00000001726	exon,intron	WNT11	Wnt family member 11 [Source:HGNC Symbol;Acc:HGNC:12776]
DMR_1_85710556	1	85710556	85711450	39	895	0.713297	0.561856	1.26954	0.151441	hyper	124.41	3.83802	ENSOCUG00000001730	intron	SNX19	sorting nexin 19 [Source:HGNC Symbol;Acc:HGNC:21532]
DMR_1_85697826	1	85697826	85698041	9	216	0.665666	0.56139	1.18575	0.104276	hyper	18.2482	2.06589	ENSOCUG00000001730	intron	SNX19	sorting nexin 19 [Source:HGNC Symbol;Acc:HGNC:21532]
DMR_1_141832536	1	141832536	141832868	12	333	0.497334	0.367464	1.35342	0.129871	hyper	30.0954	2.60315	ENSOCUG00000001789	intron	RNF169	ring finger protein 169 [Source:HGNC Symbol;Acc:HGNC:26961]
DMR_1_141820804	1	141820804	141821024	15	221	0.689837	0.815843	0.845551	-0.126006	hypo	-42.6292	-2.43713	ENSOCUG00000001789	intron	RNF169	ring finger protein 169 [Source:HGNC Symbol;Acc:HGNC:26961]
DMR_1_141846677	1	141846677	141847491	26	815	0.615253	0.749969	0.820371	-0.134716	hypo	-81.0516	-1.93596	ENSOCUG00000001789	intron,utr5	RNF169	ring finger protein 169 [Source:HGNC Symbol;Acc:HGNC:26961]
DMR_1_4241508	1	4241508	4241876	3	369	0.519423	0.395699	1.31267	0.123724	hyper	8.50431	3.32957	ENSOCUG00000001868	intron	IKBKAP	elongator complex protein 1 [Source:RefSeq peptide;Acc:NP_001076124]
DMR_1_4290930	1	4290930	4291098	5	169	0.473734	0.350353	1.35216	0.123382	hyper	13.974	3.04422	ENSOCUG00000001868	intron	IKBKAP	elongator complex protein 1 [Source:RefSeq peptide;Acc:NP_001076124]
DMR_1_4291723	1	4291723	4292009	8	287	0.818569	0.929271	0.880873	-0.110702	hypo	-18.113	-2.17774	ENSOCUG00000001868	intron	IKBKAP	elongator complex protein 1 [Source:RefSeq peptide;Acc:NP_001076124]
DMR_1_4233899	1	4233899	4234456	13	558	0.650945	0.776148	0.838686	-0.125203	hypo	-30.9589	-1.78704	ENSOCUG00000001868	exon,intron,utr5,promoter	IKBKAP	elongator complex protein 1 [Source:RefSeq peptide;Acc:NP_001076124]
DMR_1_4120463	1	4120463	4120536	7	74	0.21506	0.0813539	2.64351	0.133706	hyper	15.3268	2.43897	ENSOCUG00000001887	intron	TMEM245	transmembrane protein 245 [Source:HGNC Symbol;Acc:HGNC:1363]
DMR_1_4135828	1	4135828	4135927	10	100	0.632871	0.502085	1.26049	0.130786	hyper	20.0706	2.01858	ENSOCUG00000001887	intron	TMEM245	transmembrane protein 245 [Source:HGNC Symbol;Acc:HGNC:1363]
DMR_1_4095025	1	4095025	4095195	6	171	0.665904	0.539744	1.23374	0.12616	hyper	13.5349	2.26578	ENSOCUG00000001887	intron	TMEM245	transmembrane protein 245 [Source:HGNC Symbol;Acc:HGNC:1363]
DMR_1_4085631	1	4085631	4086008	10	378	0.6583	0.534024	1.23272	0.124276	hyper	22.6767	2.41534	ENSOCUG00000001887	intron	TMEM245	transmembrane protein 245 [Source:HGNC Symbol;Acc:HGNC:1363]
DMR_1_4118644	1	4118644	4118696	4	53	0.704782	0.813852	0.865983	-0.10907	hypo	-10.731	-2.62955	ENSOCUG00000001887	intron	TMEM245	transmembrane protein 245 [Source:HGNC Symbol;Acc:HGNC:1363]
DMR_1_171024202	1	171024202	171024403	3	202	0.61583	0.410853	1.49891	0.204977	hyper	12.3347	4.60528	ENSOCUG00000001925	intron	ELP4	elongator acetyltransferase complex subunit 4 [Source:HGNC Symbol;Acc:HGNC:1171]
DMR_1_171102337	1	171102337	171103317	39	981	0.504401	0.375132	1.3446	0.129269	hyper	109.834	3.28599	ENSOCUG00000001925	intron	ELP4	elongator acetyltransferase complex subunit 4 [Source:HGNC Symbol;Acc:HGNC:1171]
DMR_1_171081059	1	171081059	171081619	22	561	0.359859	0.234267	1.53611	0.125593	hyper	68.9433	3.52657	ENSOCUG00000001925	intron	ELP4	elongator acetyltransferase complex subunit 4 [Source:HGNC Symbol;Acc:HGNC:1171]
DMR_1_171089425	1	171089425	171089593	5	169	0.51937	0.413968	1.25461	0.105402	hyper	11.8273	2.44807	ENSOCUG00000001925	intron	ELP4	elongator acetyltransferase complex subunit 4 [Source:HGNC Symbol;Acc:HGNC:1171]
DMR_1_171068521	1	171068521	171068853	11	333	0.530161	0.426579	1.24282	0.103583	hyper	32.7352	4.2181	ENSOCUG00000001925	intron	ELP4	elongator acetyltransferase complex subunit 4 [Source:HGNC Symbol;Acc:HGNC:1171]
DMR_1_171098953	1	171098953	171099550	16	598	0.72498	0.834892	0.868351	-0.109912	hypo	-40.1867	-2.10544	ENSOCUG00000001925	intron	ELP4	elongator acetyltransferase complex subunit 4 [Source:HGNC Symbol;Acc:HGNC:1171]
DMR_1_171072314	1	171072314	171072803	11	490	0.62895	0.744566	0.84472	-0.115616	hypo	-19.8109	-1.79692	ENSOCUG00000001925	intron	ELP4	elongator acetyltransferase complex subunit 4 [Source:HGNC Symbol;Acc:HGNC:1171]
DMR_1_170925264	1	170925264	170925850	43	587	0.801608	0.91962	0.871674	-0.118011	hypo	-106.709	-1.86388	ENSOCUG00000001925	intron	ELP4	elongator acetyltransferase complex subunit 4 [Source:HGNC Symbol;Acc:HGNC:1171]
DMR_1_171082009	1	171082009	171082054	7	46	0.694532	0.821805	0.84513	-0.127273	hypo	-16.5853	-2.22355	ENSOCUG00000001925	intron	ELP4	elongator acetyltransferase complex subunit 4 [Source:HGNC Symbol;Acc:HGNC:1171]
DMR_1_171055868	1	171055868	171055896	10	29	0.717415	0.846103	0.847906	-0.128688	hypo	-18.0571	-1.77263	ENSOCUG00000001925	intron	ELP4	elongator acetyltransferase complex subunit 4 [Source:HGNC Symbol;Acc:HGNC:1171]
DMR_1_171059695	1	171059695	171059698	3	4	0.581136	0.718055	0.80932	-0.136919	hypo	-6.00744	-1.99923	ENSOCUG00000001925	intron	ELP4	elongator acetyltransferase complex subunit 4 [Source:HGNC Symbol;Acc:HGNC:1171]
DMR_1_171082366	1	171082366	171082771	10	406	0.739758	0.87682	0.843682	-0.137063	hypo	-26.0445	-2.16478	ENSOCUG00000001925	intron	ELP4	elongator acetyltransferase complex subunit 4 [Source:HGNC Symbol;Acc:HGNC:1171]
DMR_1_171065793	1	171065793	171065849	3	57	0.679933	0.821474	0.827698	-0.141541	hypo	-5.74089	-1.88349	ENSOCUG00000001925	intron	ELP4	elongator acetyltransferase complex subunit 4 [Source:HGNC Symbol;Acc:HGNC:1171]
DMR_1_187324681	1	187324681	187325905	53	1225	0.571688	0.385117	1.48445	0.186571	hyper	198.75	5.16013	ENSOCUG00000001933	intron	PTPRJ	protein tyrosine phosphatase, receptor type J [Source:HGNC Symbol;Acc:HGNC:9673]
DMR_1_187327075	1	187327075	187328217	55	1143	0.477701	0.293217	1.62917	0.184484	hyper	198.277	4.83521	ENSOCUG00000001933	intron	PTPRJ	protein tyrosine phosphatase, receptor type J [Source:HGNC Symbol;Acc:HGNC:9673]
DMR_1_187320678	1	187320678	187321323	21	646	0.351755	0.221488	1.58814	0.130267	hyper	46.7633	2.37477	ENSOCUG00000001933	intron	PTPRJ	protein tyrosine phosphatase, receptor type J [Source:HGNC Symbol;Acc:HGNC:9673]
DMR_1_187333171	1	187333171	187333822	26	652	0.61401	0.48598	1.26345	0.12803	hyper	70.4102	3.04564	ENSOCUG00000001933	intron	PTPRJ	protein tyrosine phosphatase, receptor type J [Source:HGNC Symbol;Acc:HGNC:9673]
DMR_1_187362198	1	187362198	187363102	16	905	0.712423	0.602664	1.18212	0.109758	hyper	37.154	2.57385	ENSOCUG00000001933	intron	PTPRJ	protein tyrosine phosphatase, receptor type J [Source:HGNC Symbol;Acc:HGNC:9673]
DMR_1_187345752	1	187345752	187346359	15	608	0.662465	0.560162	1.18263	0.102303	hyper	34.6602	2.75673	ENSOCUG00000001933	intron	PTPRJ	protein tyrosine phosphatase, receptor type J [Source:HGNC Symbol;Acc:HGNC:9673]
DMR_1_187306499	1	187306499	187306968	13	470	0.726389	0.625794	1.16075	0.100595	hyper	29.0736	2.52243	ENSOCUG00000001933	intron	PTPRJ	protein tyrosine phosphatase, receptor type J [Source:HGNC Symbol;Acc:HGNC:9673]
DMR_1_187383390	1	187383390	187383583	10	194	0.661742	0.764177	0.865954	-0.102435	hypo	-18.0271	-1.76665	ENSOCUG00000001933	intron	PTPRJ	protein tyrosine phosphatase, receptor type J [Source:HGNC Symbol;Acc:HGNC:9673]
DMR_1_187372969	1	187372969	187373733	30	765	0.520842	0.630504	0.826074	-0.109661	hypo	-63.9697	-1.8351	ENSOCUG00000001933	intron	PTPRJ	protein tyrosine phosphatase, receptor type J [Source:HGNC Symbol;Acc:HGNC:9673]
DMR_1_187388981	1	187388981	187389534	17	554	0.678691	0.790941	0.858081	-0.11225	hypo	-35.1754	-1.7795	ENSOCUG00000001933	exon,intron	PTPRJ	protein tyrosine phosphatase, receptor type J [Source:HGNC Symbol;Acc:HGNC:9673]
DMR_1_187382016	1	187382016	187382019	3	4	0.710799	0.823158	0.863503	-0.112359	hypo	-5.29893	-1.76569	ENSOCUG00000001933	intron	PTPRJ	protein tyrosine phosphatase, receptor type J [Source:HGNC Symbol;Acc:HGNC:9673]
DMR_1_187357951	1	187357951	187358235	7	285	0.215178	0.338278	0.636098	-0.1231	hypo	-12.8349	-1.76533	ENSOCUG00000001933	intron	PTPRJ	protein tyrosine phosphatase, receptor type J [Source:HGNC Symbol;Acc:HGNC:9673]
DMR_1_187352158	1	187352158	187352422	7	265	0.688477	0.813509	0.846306	-0.125031	hypo	-13.5621	-1.77099	ENSOCUG00000001933	intron	PTPRJ	protein tyrosine phosphatase, receptor type J [Source:HGNC Symbol;Acc:HGNC:9673]
DMR_1_187382024	1	187382024	187382528	31	505	0.695061	0.820119	0.847513	-0.125058	hypo	-60.1029	-1.7668	ENSOCUG00000001933	intron	PTPRJ	protein tyrosine phosphatase, receptor type J [Source:HGNC Symbol;Acc:HGNC:9673]
DMR_1_187351252	1	187351252	187351626	19	375	0.631192	0.757631	0.833113	-0.126439	hypo	-37.0127	-1.79613	ENSOCUG00000001933	intron	PTPRJ	protein tyrosine phosphatase, receptor type J [Source:HGNC Symbol;Acc:HGNC:9673]
DMR_1_187310329	1	187310329	187310914	15	586	0.525724	0.65652	0.800774	-0.130796	hypo	-34.2288	-1.77149	ENSOCUG00000001933	intron	PTPRJ	protein tyrosine phosphatase, receptor type J [Source:HGNC Symbol;Acc:HGNC:9673]
DMR_1_187294653	1	187294653	187296036	58	1384	0.622802	0.760046	0.819426	-0.137244	hypo	-179.907	-1.77575	ENSOCUG00000001933	intron	PTPRJ	protein tyrosine phosphatase, receptor type J [Source:HGNC Symbol;Acc:HGNC:9673]
DMR_1_187385180	1	187385180	187385955	20	776	0.488591	0.648766	0.753108	-0.160175	hypo	-66.678	-2.39985	ENSOCUG00000001933	intron	PTPRJ	protein tyrosine phosphatase, receptor type J [Source:HGNC Symbol;Acc:HGNC:9673]
DMR_1_70869821	1	70869821	70870123	27	303	0.362902	0.215807	1.68161	0.147095	hyper	60.632	2.28558	ENSOCUG00000001953	intron
DMR_1_70873025	1	70873025	70873641	53	617	0.722687	0.831718	0.868909	-0.109031	hypo	-116.965	-1.84751	ENSOCUG00000001953	intron
DMR_1_70859133	1	70859133	70859487	65	355	0.469864	0.591652	0.794155	-0.121789	hypo	-147.179	-1.77062	ENSOCUG00000001953	intron
DMR_1_70853665	1	70853665	70854350	29	686	0.479466	0.602417	0.795905	-0.122951	hypo	-71.0159	-1.78244	ENSOCUG00000001953	intron
DMR_1_72068625	1	72068625	72068989	18	365	0.746497	0.849785	0.878455	-0.103287	hypo	-41.0493	-1.97138	ENSOCUG00000001990	intron	NAA35	N(alpha)-acetyltransferase 35, NatC auxiliary subunit [Source:HGNC Symbol;Acc:HGNC:24340]
DMR_1_72045480	1	72045480	72045814	21	335	0.642883	0.759828	0.84609	-0.116945	hypo	-44.2679	-1.76544	ENSOCUG00000001990	intron	NAA35	N(alpha)-acetyltransferase 35, NatC auxiliary subunit [Source:HGNC Symbol;Acc:HGNC:24340]
DMR_1_16539033	1	16539033	16539229	8	197	0.617669	0.413379	1.49419	0.204289	hyper	17.2265	2.32086	ENSOCUG00000001992	intron	FBXO10	F-box protein 10 [Source:HGNC Symbol;Acc:HGNC:13589]
DMR_1_16514332	1	16514332	16514843	25	512	0.706393	0.819996	0.86146	-0.113602	hypo	-51.8334	-1.83455	ENSOCUG00000001992	exon,intron,utr5	FBXO10	F-box protein 10 [Source:HGNC Symbol;Acc:HGNC:13589]
DMR_1_72164524	1	72164524	72164722	20	199	0.725765	0.608628	1.19246	0.117137	hyper	46.0465	2.50167	ENSOCUG00000001999	intron	GOLM1	golgi membrane protein 1 [Source:HGNC Symbol;Acc:HGNC:15451]
DMR_1_26021126	1	26021126	26021828	21	703	0.413687	0.313675	1.31884	0.100012	hyper	46.09	2.29457	ENSOCUG00000002019	exon,promoter	IFNK	interferon kappa [Source:HGNC Symbol;Acc:HGNC:21714]
DMR_1_186259085	1	186259085	186259802	36	718	0.306235	0.144245	2.12302	0.16199	hyper	100.86	3.53665	ENSOCUG00000002052	exon,intron	LRP4	LDL receptor related protein 4 [Source:HGNC Symbol;Acc:HGNC:6696]
DMR_1_186262889	1	186262889	186263078	11	190	0.473177	0.355973	1.32925	0.117204	hyper	22.1869	2.03746	ENSOCUG00000002052	intron	LRP4	LDL receptor related protein 4 [Source:HGNC Symbol;Acc:HGNC:6696]
DMR_1_186270472	1	186270472	186270804	11	333	0.305291	0.191035	1.59809	0.114257	hyper	24.0878	2.28322	ENSOCUG00000002052	intron	LRP4	LDL receptor related protein 4 [Source:HGNC Symbol;Acc:HGNC:6696]
DMR_1_186274846	1	186274846	186275035	3	190	0.404149	0.301367	1.34105	0.102782	hyper	6.20008	2.08039	ENSOCUG00000002052	intron	LRP4	LDL receptor related protein 4 [Source:HGNC Symbol;Acc:HGNC:6696]
DMR_1_186463794	1	186463794	186464022	8	229	0.239048	0.104995	2.27676	0.134054	hyper	16.6459	2.15452	ENSOCUG00000002066	intron	C11orf49	chromosome 11 open reading frame 49 [Source:HGNC Symbol;Acc:HGNC:28720]
DMR_1_186533965	1	186533965	186534095	11	131	0.314129	0.181512	1.73063	0.132617	hyper	23.7103	2.23624	ENSOCUG00000002066	intron	C11orf49	chromosome 11 open reading frame 49 [Source:HGNC Symbol;Acc:HGNC:28720]
DMR_1_186475461	1	186475461	186475964	28	504	0.385254	0.259643	1.48378	0.125611	hyper	62.7917	2.331	ENSOCUG00000002066	intron	C11orf49	chromosome 11 open reading frame 49 [Source:HGNC Symbol;Acc:HGNC:28720]
DMR_1_186419720	1	186419720	186420272	14	553	0.591613	0.466981	1.26689	0.124632	hyper	34.94	2.81042	ENSOCUG00000002066	intron	C11orf49	chromosome 11 open reading frame 49 [Source:HGNC Symbol;Acc:HGNC:28720]
DMR_1_186527171	1	186527171	186527372	17	202	0.326121	0.202272	1.61229	0.123849	hyper	39.7176	2.57928	ENSOCUG00000002066	intron	C11orf49	chromosome 11 open reading frame 49 [Source:HGNC Symbol;Acc:HGNC:28720]
DMR_1_186419258	1	186419258	186419418	6	161	0.631225	0.510648	1.23612	0.120576	hyper	14.5844	2.58456	ENSOCUG00000002066	intron	C11orf49	chromosome 11 open reading frame 49 [Source:HGNC Symbol;Acc:HGNC:28720]
DMR_1_186485809	1	186485809	186486065	17	257	0.554735	0.435201	1.27467	0.119535	hyper	38.1985	2.37571	ENSOCUG00000002066	intron	C11orf49	chromosome 11 open reading frame 49 [Source:HGNC Symbol;Acc:HGNC:28720]
DMR_1_186480435	1	186480435	186480916	27	482	0.578772	0.468606	1.23509	0.110167	hyper	60.4104	2.35745	ENSOCUG00000002066	intron	C11orf49	chromosome 11 open reading frame 49 [Source:HGNC Symbol;Acc:HGNC:28720]
DMR_1_186462627	1	186462627	186462886	13	260	0.434273	0.536408	0.809595	-0.102135	hypo	-27.5994	-2.00044	ENSOCUG00000002066	intron	C11orf49	chromosome 11 open reading frame 49 [Source:HGNC Symbol;Acc:HGNC:28720]
DMR_1_186524604	1	186524604	186524870	20	267	0.611599	0.71681	0.853224	-0.105211	hypo	-38.4466	-1.76918	ENSOCUG00000002066	intron	C11orf49	chromosome 11 open reading frame 49 [Source:HGNC Symbol;Acc:HGNC:28720]
DMR_1_186521423	1	186521423	186521797	30	375	0.7642	0.869784	0.87861	-0.105583	hypo	-65.1984	-1.87493	ENSOCUG00000002066	intron	C11orf49	chromosome 11 open reading frame 49 [Source:HGNC Symbol;Acc:HGNC:28720]
DMR_1_186522174	1	186522174	186522375	9	202	0.684353	0.78998	0.866292	-0.105626	hypo	-19.3111	-1.8946	ENSOCUG00000002066	intron	C11orf49	chromosome 11 open reading frame 49 [Source:HGNC Symbol;Acc:HGNC:28720]
DMR_1_186464859	1	186464859	186465022	8	164	0.627496	0.73441	0.854422	-0.106914	hypo	-16.9838	-1.85974	ENSOCUG00000002066	intron	C11orf49	chromosome 11 open reading frame 49 [Source:HGNC Symbol;Acc:HGNC:28720]
DMR_1_186487975	1	186487975	186488016	3	42	0.371865	0.482541	0.77064	-0.110675	hypo	-6.82253	-2.21318	ENSOCUG00000002066	intron	C11orf49	chromosome 11 open reading frame 49 [Source:HGNC Symbol;Acc:HGNC:28720]
DMR_1_186526222	1	186526222	186526615	16	394	0.62777	0.744116	0.843646	-0.116345	hypo	-33.9899	-1.78039	ENSOCUG00000002066	intron	C11orf49	chromosome 11 open reading frame 49 [Source:HGNC Symbol;Acc:HGNC:28720]
DMR_1_186426230	1	186426230	186426750	13	521	0.744745	0.863441	0.862531	-0.118696	hypo	-30.3313	-1.83721	ENSOCUG00000002066	intron	C11orf49	chromosome 11 open reading frame 49 [Source:HGNC Symbol;Acc:HGNC:28720]
DMR_1_186468289	1	186468289	186469497	39	1209	0.653696	0.78751	0.83008	-0.133814	hypo	-121.197	-2.28204	ENSOCUG00000002066	intron	C11orf49	chromosome 11 open reading frame 49 [Source:HGNC Symbol;Acc:HGNC:28720]
DMR_1_186574639	1	186574639	186575039	10	401	0.286348	0.163123	1.75541	0.123224	hyper	24.1309	2.63379	ENSOCUG00000002076	promoter	DDB2	damage specific DNA binding protein 2 [Source:HGNC Symbol;Acc:HGNC:2718]
DMR_1_186579021	1	186579021	186579205	9	185	0.618659	0.721461	0.857509	-0.102802	hypo	-16.5035	-1.7656	ENSOCUG00000002076	intron	DDB2	damage specific DNA binding protein 2 [Source:HGNC Symbol;Acc:HGNC:2718]
DMR_1_186607313	1	186607313	186607370	6	58	0.239542	0.119198	2.00962	0.120344	hyper	12.2771	2.06028	ENSOCUG00000002095	promoter	NR1H3	nuclear receptor subfamily 1, group H, member 3 [Source:RefSeq peptide;Acc:NP_001171885]
DMR_1_186630844	1	186630844	186631338	15	495	0.227426	0.0786216	2.89267	0.148805	hyper	45.1843	3.50926	ENSOCUG00000002099	exon,intron	MADD	MAP kinase activating death domain [Source:HGNC Symbol;Acc:HGNC:6766]
DMR_1_192371988	1	192371988	192372267	16	280	0.63293	0.433866	1.45882	0.199064	hyper	39.3893	2.51993	ENSOCUG00000002148	exon,utr3	OSBP	oxysterol-binding protein 1 [Source:RefSeq peptide;Acc:NP_001075702]
DMR_1_192377437	1	192377437	192377565	4	129	0.562455	0.416709	1.34975	0.145746	hyper	8.52087	2.28445	ENSOCUG00000002148	intron	OSBP	oxysterol-binding protein 1 [Source:RefSeq peptide;Acc:NP_001075702]
DMR_1_192472510	1	192472510	192472963	15	454	0.335852	0.203032	1.65418	0.132819	hyper	34.9709	2.70685	ENSOCUG00000002156	promoter	PATL1	PAT1 homolog 1, processing body mRNA decay factor [Source:HGNC Symbol;Acc:HGNC:26721]
DMR_1_192457729	1	192457729	192458293	14	565	0.547127	0.426868	1.28172	0.120258	hyper	32.308	2.5152	ENSOCUG00000002156	exon,intron	PATL1	PAT1 homolog 1, processing body mRNA decay factor [Source:HGNC Symbol;Acc:HGNC:26721]
DMR_1_51867518	1	51867518	51868597	37	1080	0.644479	0.531276	1.21308	0.113203	hyper	104.492	3.66921	ENSOCUG00000002231	intron	VLDLR	Very low-density lipoprotein receptor [Source:UniProtKB/Swiss-Prot;Acc:P35953]
DMR_1_51870640	1	51870640	51870902	6	263	0.612734	0.720739	0.850147	-0.108005	hypo	-10.9855	-1.77378	ENSOCUG00000002231	intron	VLDLR	Very low-density lipoprotein receptor [Source:UniProtKB/Swiss-Prot;Acc:P35953]
DMR_1_16210945	1	16210945	16211029	3	85	0.88811	0.731023	1.21489	0.157087	hyper	9.1275	3.09797	ENSOCUG00000002438	intron	DCAF10	DDB1 and CUL4 associated factor 10 [Source:HGNC Symbol;Acc:HGNC:23686]
DMR_1_16209811	1	16209811	16210029	8	219	0.812713	0.691332	1.17558	0.121381	hyper	18.2066	2.5697	ENSOCUG00000002438	intron	DCAF10	DDB1 and CUL4 associated factor 10 [Source:HGNC Symbol;Acc:HGNC:23686]
DMR_1_16198600	1	16198600	16199095	15	496	0.763509	0.877714	0.869884	-0.114205	hypo	-32.1554	-1.77841	ENSOCUG00000002438	intron	DCAF10	DDB1 and CUL4 associated factor 10 [Source:HGNC Symbol;Acc:HGNC:23686]
DMR_1_16190223	1	16190223	16190421	8	199	0.547901	0.731911	0.748589	-0.18401	hypo	-26.8386	-3.08704	ENSOCUG00000002438	intron	DCAF10	DDB1 and CUL4 associated factor 10 [Source:HGNC Symbol;Acc:HGNC:23686]
DMR_1_34255433	1	34255433	34255830	3	398	0.434943	0.293543	1.4817	0.1414	hyper	9.39164	3.65942	ENSOCUG00000002462	intron	SLC24A2	solute carrier family 24 member 2 [Source:HGNC Symbol;Acc:HGNC:10976]
DMR_1_34201061	1	34201061	34201707	13	647	0.465377	0.349867	1.33015	0.11551	hyper	37.3236	2.99227	ENSOCUG00000002462	intron	SLC24A2	solute carrier family 24 member 2 [Source:HGNC Symbol;Acc:HGNC:10976]
DMR_1_34256155	1	34256155	34256660	7	506	0.363112	0.25851	1.40464	0.104603	hyper	17.04	2.86268	ENSOCUG00000002462	intron	SLC24A2	solute carrier family 24 member 2 [Source:HGNC Symbol;Acc:HGNC:10976]
DMR_1_34202119	1	34202119	34202335	6	217	0.59417	0.493486	1.20403	0.100684	hyper	15.39	2.70896	ENSOCUG00000002462	intron	SLC24A2	solute carrier family 24 member 2 [Source:HGNC Symbol;Acc:HGNC:10976]
DMR_1_34332686	1	34332686	34333548	16	863	0.509959	0.62919	0.810501	-0.119231	hypo	-35.4962	-1.7747	ENSOCUG00000002462	intron	SLC24A2	solute carrier family 24 member 2 [Source:HGNC Symbol;Acc:HGNC:10976]
DMR_1_34242591	1	34242591	34242722	3	132	0.472714	0.598352	0.790026	-0.125638	hypo	-5.77069	-1.84916	ENSOCUG00000002462	intron	SLC24A2	solute carrier family 24 member 2 [Source:HGNC Symbol;Acc:HGNC:10976]
DMR_1_34234592	1	34234592	34235047	7	456	0.513106	0.648877	0.79076	-0.135771	hypo	-13.9667	-1.77423	ENSOCUG00000002462	intron	SLC24A2	solute carrier family 24 member 2 [Source:HGNC Symbol;Acc:HGNC:10976]
DMR_1_34270720	1	34270720	34270834	3	115	0.266502	0.406154	0.65616	-0.139652	hypo	-5.37982	-1.78434	ENSOCUG00000002462	intron	SLC24A2	solute carrier family 24 member 2 [Source:HGNC Symbol;Acc:HGNC:10976]
DMR_1_34204349	1	34204349	34205325	9	977	0.479119	0.619138	0.773849	-0.140019	hypo	-21.0768	-1.80642	ENSOCUG00000002462	intron	SLC24A2	solute carrier family 24 member 2 [Source:HGNC Symbol;Acc:HGNC:10976]
DMR_1_34242111	1	34242111	34242187	6	77	0.484176	0.625018	0.77466	-0.140842	hypo	-13.2105	-2.15579	ENSOCUG00000002462	intron	SLC24A2	solute carrier family 24 member 2 [Source:HGNC Symbol;Acc:HGNC:10976]
DMR_1_34193981	1	34193981	34194278	7	298	0.625555	0.778906	0.80312	-0.153351	hypo	-17.2567	-1.9361	ENSOCUG00000002462	intron	SLC24A2	solute carrier family 24 member 2 [Source:HGNC Symbol;Acc:HGNC:10976]
DMR_1_34163200	1	34163200	34163662	35	463	0.679778	0.83636	0.812782	-0.156582	hypo	-84.5231	-1.81098	ENSOCUG00000002462	intron	SLC24A2	solute carrier family 24 member 2 [Source:HGNC Symbol;Acc:HGNC:10976]
DMR_1_34238243	1	34238243	34238430	4	188	0.513969	0.672954	0.763751	-0.158985	hypo	-10.3981	-2.4767	ENSOCUG00000002462	intron	SLC24A2	solute carrier family 24 member 2 [Source:HGNC Symbol;Acc:HGNC:10976]
DMR_1_34237649	1	34237649	34237751	8	103	0.414177	0.574186	0.721329	-0.160009	hypo	-21.0998	-2.48032	ENSOCUG00000002462	intron	SLC24A2	solute carrier family 24 member 2 [Source:HGNC Symbol;Acc:HGNC:10976]
DMR_1_34153011	1	34153011	34153014	3	4	0.486598	0.652987	0.745188	-0.166389	hypo	-5.31228	-1.76493	ENSOCUG00000002462	intron	SLC24A2	solute carrier family 24 member 2 [Source:HGNC Symbol;Acc:HGNC:10976]
DMR_1_34160930	1	34160930	34161035	6	106	0.347345	0.543	0.639678	-0.195655	hypo	-14.8921	-2.42512	ENSOCUG00000002462	intron	SLC24A2	solute carrier family 24 member 2 [Source:HGNC Symbol;Acc:HGNC:10976]
DMR_1_34330506	1	34330506	34331030	16	525	0.392888	0.592051	0.663604	-0.199163	hypo	-58.8839	-3.01506	ENSOCUG00000002462	intron	SLC24A2	solute carrier family 24 member 2 [Source:HGNC Symbol;Acc:HGNC:10976]
DMR_1_34161412	1	34161412	34162173	20	762	0.609195	0.829993	0.733977	-0.220797	hypo	-59.8016	-1.76678	ENSOCUG00000002462	intron	SLC24A2	solute carrier family 24 member 2 [Source:HGNC Symbol;Acc:HGNC:10976]
DMR_1_34331606	1	34331606	34332042	11	437	0.394124	0.649968	0.606374	-0.255844	hypo	-52.5932	-4.49189	ENSOCUG00000002462	intron	SLC24A2	solute carrier family 24 member 2 [Source:HGNC Symbol;Acc:HGNC:10976]
DMR_1_36916835	1	36916835	36917581	39	747	0.366769	0.236507	1.55078	0.130262	hyper	118.981	3.75161	ENSOCUG00000002551	promoter	CNTLN	centlein [Source:HGNC Symbol;Acc:HGNC:23432]
DMR_1_19886630	1	19886630	19887140	20	511	0.737379	0.579405	1.27265	0.157974	hyper	55.7684	2.89969	ENSOCUG00000002573	exon,intron	UBAP2	ubiquitin associated protein 2 [Source:HGNC Symbol;Acc:HGNC:14185]
DMR_1_19831491	1	19831491	19831752	4	262	0.435509	0.294008	1.48128	0.141501	hyper	11.5506	2.91559	ENSOCUG00000002573	intron	UBAP2	ubiquitin associated protein 2 [Source:HGNC Symbol;Acc:HGNC:14185]
DMR_1_19845520	1	19845520	19845895	13	376	0.2393	0.116816	2.04853	0.122484	hyper	33.6051	2.69478	ENSOCUG00000002573	intron	UBAP2	ubiquitin associated protein 2 [Source:HGNC Symbol;Acc:HGNC:14185]
DMR_1_19846242	1	19846242	19847184	11	943	0.321082	0.200215	1.60369	0.120868	hyper	28.0086	2.77958	ENSOCUG00000002573	intron	UBAP2	ubiquitin associated protein 2 [Source:HGNC Symbol;Acc:HGNC:14185]
DMR_1_92486572	1	92486572	92490053	89	3482	0.44559	0.628584	0.708879	-0.182994	hypo	-286.1	-1.78226	ENSOCUG00000002609	promoter	NRGN	neurogranin [Source:HGNC Symbol;Acc:HGNC:8000]
DMR_1_150025596	1	150025596	150025730	15	135	0.466887	0.324012	1.44096	0.142875	hyper	29.8787	2.00021	ENSOCUG00000002626	exon,intron	LMO1	LIM domain only 1 [Source:HGNC Symbol;Acc:HGNC:6641]
DMR_1_92379824	1	92379824	92379893	18	70	0.261992	0.375827	0.697109	-0.113834	hypo	-32.75	-1.7703	ENSOCUG00000002635	promoter	ROBO3	roundabout guidance receptor 3 [Source:HGNC Symbol;Acc:HGNC:13433]
DMR_1_92351398	1	92351398	92351687	32	290	0.351734	0.1878	1.87292	0.163934	hyper	98.1872	3.18725	ENSOCUG00000002647	intron	ROBO4	roundabout guidance receptor 4 [Source:HGNC Symbol;Acc:HGNC:17985]
DMR_1_92345107	1	92345107	92345591	21	485	0.542868	0.410625	1.32205	0.132243	hyper	49.9964	2.55459	ENSOCUG00000002647	promoter	ROBO4	roundabout guidance receptor 4 [Source:HGNC Symbol;Acc:HGNC:17985]
DMR_1_18792643	1	18792643	18792926	10	284	0.773042	0.666306	1.16019	0.106735	hyper	23.0617	2.42681	ENSOCUG00000002653	exon,intron	PIGO	phosphatidylinositol glycan anchor biosynthesis class O [Source:HGNC Symbol;Acc:HGNC:23215]
DMR_1_92332625	1	92332625	92333214	22	590	0.567902	0.355205	1.5988	0.212698	hyper	65.6134	3.43825	ENSOCUG00000002655	exon,intron	HEPACAM	hepatic and glial cell adhesion molecule [Source:HGNC Symbol;Acc:HGNC:26361]
DMR_1_97094656	1	97094656	97095470	64	815	0.412667	0.254929	1.61876	0.157738	hyper	149.465	2.70841	ENSOCUG00000002692	intron	GRIK4	glutamate ionotropic receptor kainate type subunit 4 [Source:HGNC Symbol;Acc:HGNC:4582]
DMR_1_97262427	1	97262427	97264121	96	1695	0.229643	0.0968786	2.37042	0.132764	hyper	256.424	3.20858	ENSOCUG00000002692	intron	GRIK4	glutamate ionotropic receptor kainate type subunit 4 [Source:HGNC Symbol;Acc:HGNC:4582]
DMR_1_97121940	1	97121940	97122379	22	440	0.463971	0.339372	1.36715	0.124599	hyper	57.2442	2.87692	ENSOCUG00000002692	intron	GRIK4	glutamate ionotropic receptor kainate type subunit 4 [Source:HGNC Symbol;Acc:HGNC:4582]
DMR_1_97060851	1	97060851	97061213	15	363	0.484491	0.369837	1.31001	0.114654	hyper	34.5473	2.4332	ENSOCUG00000002692	intron	GRIK4	glutamate ionotropic receptor kainate type subunit 4 [Source:HGNC Symbol;Acc:HGNC:4582]
DMR_1_97271406	1	97271406	97271822	12	417	0.468896	0.362982	1.29179	0.105914	hyper	28.9092	2.59989	ENSOCUG00000002692	intron	GRIK4	glutamate ionotropic receptor kainate type subunit 4 [Source:HGNC Symbol;Acc:HGNC:4582]
DMR_1_97344136	1	97344136	97344322	9	187	0.60577	0.503942	1.20206	0.101828	hyper	18.2175	2.08359	ENSOCUG00000002692	intron	GRIK4	glutamate ionotropic receptor kainate type subunit 4 [Source:HGNC Symbol;Acc:HGNC:4582]
DMR_1_97166677	1	97166677	97167221	15	545	0.549095	0.667775	0.822275	-0.11868	hypo	-32.0322	-1.87377	ENSOCUG00000002692	intron	GRIK4	glutamate ionotropic receptor kainate type subunit 4 [Source:HGNC Symbol;Acc:HGNC:4582]
DMR_1_97138292	1	97138292	97138702	19	411	0.606456	0.734599	0.825561	-0.128143	hypo	-40.9641	-1.81991	ENSOCUG00000002692	intron	GRIK4	glutamate ionotropic receptor kainate type subunit 4 [Source:HGNC Symbol;Acc:HGNC:4582]
DMR_1_97219328	1	97219328	97219479	8	152	0.6393	0.769525	0.830772	-0.130225	hypo	-15.1423	-1.85327	ENSOCUG00000002692	intron	GRIK4	glutamate ionotropic receptor kainate type subunit 4 [Source:HGNC Symbol;Acc:HGNC:4582]
DMR_1_97104120	1	97104120	97105364	58	1245	0.59084	0.730845	0.808434	-0.140005	hypo	-157.014	-1.96555	ENSOCUG00000002692	intron	GRIK4	glutamate ionotropic receptor kainate type subunit 4 [Source:HGNC Symbol;Acc:HGNC:4582]
DMR_1_152246076	1	152246076	152246631	37	556	0.54819	0.359178	1.52623	0.189012	hyper	86.7756	2.62079	ENSOCUG00000002805	intron	AMPD3	adenosine monophosphate deaminase 3 [Source:HGNC Symbol;Acc:HGNC:470]
DMR_1_152233567	1	152233567	152234018	14	452	0.36326	0.193633	1.87602	0.169627	hyper	32.5429	2.52521	ENSOCUG00000002805	intron	AMPD3	adenosine monophosphate deaminase 3 [Source:HGNC Symbol;Acc:HGNC:470]
DMR_1_152232832	1	152232832	152232963	13	132	0.566032	0.668377	0.846876	-0.102345	hypo	-25.1312	-1.85955	ENSOCUG00000002805	intron	AMPD3	adenosine monophosphate deaminase 3 [Source:HGNC Symbol;Acc:HGNC:470]
DMR_1_152247799	1	152247799	152248261	37	463	0.462515	0.640565	0.722041	-0.178051	hypo	-78.3128	-1.80386	ENSOCUG00000002805	intron	AMPD3	adenosine monophosphate deaminase 3 [Source:HGNC Symbol;Acc:HGNC:470]
DMR_1_97739772	1	97739772	97740553	47	782	0.378612	0.252342	1.50039	0.12627	hyper	110.58	2.73843	ENSOCUG00000002831	intron	POU2F3	POU class 2 homeobox 3 [Source:HGNC Symbol;Acc:HGNC:19864]
DMR_1_97749835	1	97749835	97750684	47	850	0.278933	0.158321	1.76182	0.120613	hyper	143.399	3.29306	ENSOCUG00000002831	intron	POU2F3	POU class 2 homeobox 3 [Source:HGNC Symbol;Acc:HGNC:19864]
DMR_1_97699395	1	97699395	97700284	41	890	0.133566	0.0188839	7.07302	0.114683	hyper	99.8955	2.72754	ENSOCUG00000002831	intron	POU2F3	POU class 2 homeobox 3 [Source:HGNC Symbol;Acc:HGNC:19864]
DMR_1_97673734	1	97673734	97674221	17	488	0.195492	0.0866349	2.2565	0.108857	hyper	38.9876	2.48231	ENSOCUG00000002831	intron	POU2F3	POU class 2 homeobox 3 [Source:HGNC Symbol;Acc:HGNC:19864]
DMR_1_97718973	1	97718973	97719194	17	222	0.297216	0.190418	1.56086	0.106797	hyper	34.976	2.08728	ENSOCUG00000002831	intron	POU2F3	POU class 2 homeobox 3 [Source:HGNC Symbol;Acc:HGNC:19864]
DMR_1_97704033	1	97704033	97704703	36	671	0.579593	0.680599	0.851593	-0.101006	hypo	-72.3421	-1.84348	ENSOCUG00000002831	intron	POU2F3	POU class 2 homeobox 3 [Source:HGNC Symbol;Acc:HGNC:19864]
DMR_1_97717582	1	97717582	97717947	15	366	0.442933	0.574601	0.770853	-0.131668	hypo	-38.6793	-2.23027	ENSOCUG00000002831	intron	POU2F3	POU class 2 homeobox 3 [Source:HGNC Symbol;Acc:HGNC:19864]
DMR_1_97755884	1	97755884	97756367	38	484	0.48729	0.627665	0.776354	-0.140375	hypo	-85.6955	-1.81053	ENSOCUG00000002831	intron	POU2F3	POU class 2 homeobox 3 [Source:HGNC Symbol;Acc:HGNC:19864]
DMR_1_97743025	1	97743025	97743786	31	762	0.289001	0.462666	0.624644	-0.173665	hypo	-86.133	-1.93054	ENSOCUG00000002831	intron	POU2F3	POU class 2 homeobox 3 [Source:HGNC Symbol;Acc:HGNC:19864]
DMR_1_122288352	1	122288352	122288642	12	291	0.449856	0.550549	0.817104	-0.100693	hypo	-23.5935	-1.78843	ENSOCUG00000002860	intron	PIWIL4	piwi like RNA-mediated gene silencing 4 [Source:HGNC Symbol;Acc:HGNC:18444]
DMR_1_122266654	1	122266654	122267389	49	736	0.714059	0.844439	0.845601	-0.130381	hypo	-154.924	-1.81753	ENSOCUG00000002860	intron	PIWIL4	piwi like RNA-mediated gene silencing 4 [Source:HGNC Symbol;Acc:HGNC:18444]
DMR_1_96912045	1	96912045	96912631	19	587	0.469732	0.290167	1.61883	0.179565	hyper	72.606	4.22032	ENSOCUG00000002876	intron	TBCEL	tubulin folding cofactor E-like [Source:HGNC Symbol;Acc:HGNC:28115]
DMR_1_96911417	1	96911417	96911697	10	281	0.493218	0.335673	1.46934	0.157545	hyper	33.3602	4.13891	ENSOCUG00000002876	intron	TBCEL	tubulin folding cofactor E-like [Source:HGNC Symbol;Acc:HGNC:28115]
DMR_1_96963836	1	96963836	96963851	4	16	0.31773	0.182142	1.74441	0.135588	hyper	11.2301	2.83341	ENSOCUG00000002876	intron	TBCEL	tubulin folding cofactor E-like [Source:HGNC Symbol;Acc:HGNC:28115]
DMR_1_96909642	1	96909642	96909790	14	149	0.43537	0.314426	1.38465	0.120944	hyper	32.864	2.43829	ENSOCUG00000002876	exon,utr3	TBCEL	tubulin folding cofactor E-like [Source:HGNC Symbol;Acc:HGNC:28115]
DMR_1_96965641	1	96965641	96965796	3	156	0.618157	0.723056	0.854923	-0.104899	hypo	-5.68592	-1.7758	ENSOCUG00000002876	intron	TBCEL	tubulin folding cofactor E-like [Source:HGNC Symbol;Acc:HGNC:28115]
DMR_1_96965180	1	96965180	96965271	5	92	0.655743	0.76629	0.855738	-0.110546	hypo	-9.91719	-1.95297	ENSOCUG00000002876	intron	TBCEL	tubulin folding cofactor E-like [Source:HGNC Symbol;Acc:HGNC:28115]
DMR_1_108442333	1	108442333	108443384	17	1052	0.518368	0.392431	1.32092	0.125938	hyper	48.177	3.25464	ENSOCUG00000002882	intron	ACAT1	acetyl-CoA acetyltransferase 1 [Source:HGNC Symbol;Acc:HGNC:93]
DMR_1_108427094	1	108427094	108427236	6	143	0.440166	0.337939	1.3025	0.102227	hyper	14.5803	2.51677	ENSOCUG00000002882	intron	ACAT1	acetyl-CoA acetyltransferase 1 [Source:HGNC Symbol;Acc:HGNC:93]
DMR_1_113925862	1	113925862	113926132	11	271	0.638145	0.768628	0.830239	-0.130483	hypo	-23.6771	-1.96231	ENSOCUG00000002930	intron	MMP20	matrix metallopeptidase 20 [Source:HGNC Symbol;Acc:HGNC:7167]
DMR_1_74479055	1	74479055	74479259	18	205	0.576705	0.361699	1.59443	0.215006	hyper	48.0964	2.78599	ENSOCUG00000002973	intron	PTCH1	patched 1 [Source:HGNC Symbol;Acc:HGNC:9585]
DMR_1_74471572	1	74471572	74471955	24	384	0.541564	0.38199	1.41774	0.159573	hyper	60.0251	2.72855	ENSOCUG00000002973	intron	PTCH1	patched 1 [Source:HGNC Symbol;Acc:HGNC:9585]
DMR_1_74461189	1	74461189	74461368	12	180	0.350506	0.199407	1.75774	0.151099	hyper	24.9345	2.1716	ENSOCUG00000002973	intron	PTCH1	patched 1 [Source:HGNC Symbol;Acc:HGNC:9585]
DMR_1_74453944	1	74453944	74454512	51	569	0.561043	0.427025	1.31384	0.134018	hyper	117.295	2.39699	ENSOCUG00000002973	exon,intron	PTCH1	patched 1 [Source:HGNC Symbol;Acc:HGNC:9585]
DMR_1_74484904	1	74484904	74485630	29	727	0.448314	0.317101	1.41379	0.131213	hyper	90.3492	3.8758	ENSOCUG00000002973	promoter	PTCH1	patched 1 [Source:HGNC Symbol;Acc:HGNC:9585]
DMR_1_74483573	1	74483573	74483777	7	205	0.538834	0.430854	1.25062	0.107979	hyper	14.7511	2.16959	ENSOCUG00000002973	intron	PTCH1	patched 1 [Source:HGNC Symbol;Acc:HGNC:9585]
DMR_1_92637321	1	92637321	92637626	9	306	0.567658	0.689731	0.823013	-0.122073	hypo	-17.0963	-1.77279	ENSOCUG00000003024	promoter	PANX3	pannexin 3 [Source:HGNC Symbol;Acc:HGNC:20573]
DMR_1_92569349	1	92569349	92569816	14	468	0.603186	0.471888	1.27824	0.131298	hyper	32.4303	2.39616	ENSOCUG00000003036	intron	SIAE	sialic acid acetylesterase [Source:HGNC Symbol;Acc:HGNC:18187]
DMR_1_92576463	1	92576463	92577044	13	582	0.68344	0.7851	0.870514	-0.101659	hypo	-28.4183	-1.89509	ENSOCUG00000003036	intron	SIAE	sialic acid acetylesterase [Source:HGNC Symbol;Acc:HGNC:18187]
DMR_1_92593969	1	92593969	92594349	14	381	0.754813	0.857311	0.880443	-0.102497	hypo	-26.7181	-1.76528	ENSOCUG00000003036	intron	SIAE	sialic acid acetylesterase [Source:HGNC Symbol;Acc:HGNC:18187]
DMR_1_92596289	1	92596289	92596495	21	207	0.723053	0.837885	0.862951	-0.114831	hypo	-42.0578	-1.76788	ENSOCUG00000003036	exon,intron	SIAE	sialic acid acetylesterase [Source:HGNC Symbol;Acc:HGNC:18187]
DMR_1_92607123	1	92607123	92607804	17	682	0.545475	0.661844	0.824175	-0.116368	hypo	-40.695	-1.99204	ENSOCUG00000003036	intron	SIAE	sialic acid acetylesterase [Source:HGNC Symbol;Acc:HGNC:18187]
DMR_1_92558755	1	92558755	92558774	3	20	0.620226	0.741484	0.836466	-0.121258	hypo	-6.66615	-2.18689	ENSOCUG00000003044	exon	SPA17	Sperm surface protein Sp17 [Source:UniProtKB/Swiss-Prot;Acc:P36425]
DMR_1_156914269	1	156914269	156915270	48	1002	0.487003	0.253651	1.91997	0.233352	hyper	189.637	4.46818	ENSOCUG00000003080	intron	INSC	inscuteable homolog (Drosophila) [Source:HGNC Symbol;Acc:HGNC:33116]
DMR_1_156924655	1	156924655	156925782	31	1128	0.486863	0.281931	1.72689	0.204932	hyper	118.068	4.74635	ENSOCUG00000003080	intron	INSC	inscuteable homolog (Drosophila) [Source:HGNC Symbol;Acc:HGNC:33116]
DMR_1_156874182	1	156874182	156874557	10	376	0.569007	0.436255	1.3043	0.132752	hyper	29.7469	3.13846	ENSOCUG00000003080	intron	INSC	inscuteable homolog (Drosophila) [Source:HGNC Symbol;Acc:HGNC:33116]
DMR_1_156874973	1	156874973	156875503	13	531	0.57886	0.4668	1.24006	0.11206	hyper	32.6344	2.98001	ENSOCUG00000003080	intron	INSC	inscuteable homolog (Drosophila) [Source:HGNC Symbol;Acc:HGNC:33116]
DMR_1_156947532	1	156947532	156948519	29	988	0.544827	0.43614	1.2492	0.108688	hyper	77.2246	3.11086	ENSOCUG00000003080	intron	INSC	inscuteable homolog (Drosophila) [Source:HGNC Symbol;Acc:HGNC:33116]
DMR_1_156830203	1	156830203	156830606	20	404	0.391219	0.286722	1.36445	0.104497	hyper	41.8345	2.16079	ENSOCUG00000003080	intron	INSC	inscuteable homolog (Drosophila) [Source:HGNC Symbol;Acc:HGNC:33116]
DMR_1_156950194	1	156950194	156950800	14	607	0.4385	0.54363	0.806616	-0.105129	hypo	-27.9288	-1.84183	ENSOCUG00000003080	exon,utr3	INSC	inscuteable homolog (Drosophila) [Source:HGNC Symbol;Acc:HGNC:33116]
DMR_1_156922306	1	156922306	156922511	3	206	0.376542	0.545352	0.690456	-0.168811	hypo	-9.84976	-3.23179	ENSOCUG00000003080	intron	INSC	inscuteable homolog (Drosophila) [Source:HGNC Symbol;Acc:HGNC:33116]
DMR_1_190456485	1	190456485	190456553	5	69	0.232993	0.0649129	3.58932	0.16808	hyper	10.6599	2.13433	ENSOCUG00000003082	intron	P2RX3	purinergic receptor P2X 3 [Source:HGNC Symbol;Acc:HGNC:8534]
DMR_1_190451157	1	190451157	190451966	68	810	0.524431	0.366638	1.43038	0.157792	hyper	157.157	2.54177	ENSOCUG00000003082	intron	P2RX3	purinergic receptor P2X 3 [Source:HGNC Symbol;Acc:HGNC:8534]
DMR_1_190433138	1	190433138	190433237	8	100	0.547494	0.441851	1.23909	0.105643	hyper	16.0433	2.01506	ENSOCUG00000003082	intron	P2RX3	purinergic receptor P2X 3 [Source:HGNC Symbol;Acc:HGNC:8534]
DMR_1_190448950	1	190448950	190449644	42	695	0.780841	0.885398	0.88191	-0.104557	hypo	-93.8755	-1.99382	ENSOCUG00000003082	intron	P2RX3	purinergic receptor P2X 3 [Source:HGNC Symbol;Acc:HGNC:8534]
DMR_1_150732426	1	150732426	150732848	18	423	0.481891	0.601497	0.801154	-0.119605	hypo	-36.8885	-1.83294	ENSOCUG00000003150	intron	TMEM9B	TMEM9 domain family member B [Source:HGNC Symbol;Acc:HGNC:1168]
DMR_1_150702675	1	150702675	150703047	50	373	0.483576	0.381569	1.26733	0.102007	hyper	105.359	2.18198	ENSOCUG00000003156	exon,promoter	C11orf16	chromosome 11 open reading frame 16 [Source:HGNC Symbol;Acc:HGNC:1169]
DMR_1_150696261	1	150696261	150697594	73	1334	0.66999	0.848639	0.789487	-0.17865	hypo	-233.42	-2.00138	ENSOCUG00000003156	exon,intron	C11orf16	chromosome 11 open reading frame 16 [Source:HGNC Symbol;Acc:HGNC:1169]
DMR_1_150803355	1	150803355	150803956	39	602	0.314939	0.214936	1.46527	0.100003	hyper	88.7768	2.54559	ENSOCUG00000003165	intron	SCUBE2	signal peptide, CUB domain and EGF like domain containing 2 [Source:HGNC Symbol;Acc:HGNC:30425]
DMR_1_54171495	1	54171495	54171789	13	295	0.400829	0.195041	2.05511	0.205788	hyper	43.0696	3.83527	ENSOCUG00000003208	intron	DOCK8	dedicator of cytokinesis 8 [Source:HGNC Symbol;Acc:HGNC:19191]
DMR_1_54201147	1	54201147	54201619	25	473	0.29025	0.0901245	3.22054	0.200125	hyper	76.7299	3.36654	ENSOCUG00000003208	exon,intron	DOCK8	dedicator of cytokinesis 8 [Source:HGNC Symbol;Acc:HGNC:19191]
DMR_1_54178460	1	54178460	54178740	29	281	0.370801	0.183123	2.02487	0.187678	hyper	75.7856	2.84896	ENSOCUG00000003208	intron	DOCK8	dedicator of cytokinesis 8 [Source:HGNC Symbol;Acc:HGNC:19191]
DMR_1_54179176	1	54179176	54179697	7	522	0.444979	0.25943	1.71522	0.185549	hyper	17.2934	3.77729	ENSOCUG00000003208	intron	DOCK8	dedicator of cytokinesis 8 [Source:HGNC Symbol;Acc:HGNC:19191]
DMR_1_54183604	1	54183604	54183881	9	278	0.631596	0.458612	1.37719	0.172984	hyper	19.0449	2.19563	ENSOCUG00000003208	intron	DOCK8	dedicator of cytokinesis 8 [Source:HGNC Symbol;Acc:HGNC:19191]
DMR_1_54210632	1	54210632	54210904	17	273	0.578354	0.408409	1.41611	0.169945	hyper	35.2196	2.1464	ENSOCUG00000003208	exon,intron	DOCK8	dedicator of cytokinesis 8 [Source:HGNC Symbol;Acc:HGNC:19191]
DMR_1_54199290	1	54199290	54199515	5	226	0.289831	0.123908	2.33909	0.165923	hyper	10.7743	2.26797	ENSOCUG00000003208	intron	DOCK8	dedicator of cytokinesis 8 [Source:HGNC Symbol;Acc:HGNC:19191]
DMR_1_54332905	1	54332905	54333180	19	276	0.345787	0.180571	1.91496	0.165216	hyper	42.486	2.40352	ENSOCUG00000003208	intron	DOCK8	dedicator of cytokinesis 8 [Source:HGNC Symbol;Acc:HGNC:19191]
DMR_1_54170442	1	54170442	54171122	24	681	0.422712	0.258577	1.63476	0.164135	hyper	64.6979	3.00431	ENSOCUG00000003208	intron	DOCK8	dedicator of cytokinesis 8 [Source:HGNC Symbol;Acc:HGNC:19191]
DMR_1_54288023	1	54288023	54288835	22	813	0.342442	0.184466	1.85639	0.157976	hyper	69.5002	3.85414	ENSOCUG00000003208	intron	DOCK8	dedicator of cytokinesis 8 [Source:HGNC Symbol;Acc:HGNC:19191]
DMR_1_54248876	1	54248876	54250147	56	1272	0.302227	0.145188	2.08162	0.157039	hyper	179.912	3.65838	ENSOCUG00000003208	exon,intron	DOCK8	dedicator of cytokinesis 8 [Source:HGNC Symbol;Acc:HGNC:19191]
DMR_1_54290555	1	54290555	54291056	13	502	0.573155	0.422021	1.35812	0.151134	hyper	39.4425	3.47166	ENSOCUG00000003208	intron	DOCK8	dedicator of cytokinesis 8 [Source:HGNC Symbol;Acc:HGNC:19191]
DMR_1_54318696	1	54318696	54318768	9	73	0.700518	0.577438	1.21315	0.12308	hyper	25.6244	2.99096	ENSOCUG00000003208	intron	DOCK8	dedicator of cytokinesis 8 [Source:HGNC Symbol;Acc:HGNC:19191]
DMR_1_54347977	1	54347977	54349360	59	1384	0.145146	0.0227918	6.36834	0.122354	hyper	161.438	3.13022	ENSOCUG00000003208	exon,intron	DOCK8	dedicator of cytokinesis 8 [Source:HGNC Symbol;Acc:HGNC:19191]
DMR_1_54282851	1	54282851	54283134	12	284	0.443698	0.323889	1.36991	0.119809	hyper	26.5942	2.43759	ENSOCUG00000003208	intron	DOCK8	dedicator of cytokinesis 8 [Source:HGNC Symbol;Acc:HGNC:19191]
DMR_1_54303523	1	54303523	54303900	14	378	0.530757	0.416161	1.27536	0.114596	hyper	39.7582	4.17335	ENSOCUG00000003208	intron	DOCK8	dedicator of cytokinesis 8 [Source:HGNC Symbol;Acc:HGNC:19191]
DMR_1_54397502	1	54397502	54397745	11	244	0.726275	0.614401	1.18209	0.111874	hyper	30.2136	3.07504	ENSOCUG00000003208	intron	DOCK8	dedicator of cytokinesis 8 [Source:HGNC Symbol;Acc:HGNC:19191]
DMR_1_54403918	1	54403918	54404564	21	647	0.397436	0.285613	1.39152	0.111823	hyper	57.6348	3.11284	ENSOCUG00000003208	intron	DOCK8	dedicator of cytokinesis 8 [Source:HGNC Symbol;Acc:HGNC:19191]
DMR_1_54344228	1	54344228	54344335	6	108	0.521793	0.410363	1.27154	0.11143	hyper	12.8038	2.20533	ENSOCUG00000003208	intron	DOCK8	dedicator of cytokinesis 8 [Source:HGNC Symbol;Acc:HGNC:19191]
DMR_1_54228549	1	54228549	54228876	7	328	0.631766	0.520621	1.21349	0.111146	hyper	15.1139	2.31729	ENSOCUG00000003208	exon,intron	DOCK8	dedicator of cytokinesis 8 [Source:HGNC Symbol;Acc:HGNC:19191]
DMR_1_54304203	1	54304203	54304429	4	227	0.586207	0.475175	1.23366	0.111032	hyper	11.1346	3.61335	ENSOCUG00000003208	intron	DOCK8	dedicator of cytokinesis 8 [Source:HGNC Symbol;Acc:HGNC:19191]
DMR_1_54403299	1	54403299	54403530	6	232	0.278015	0.169284	1.6423	0.10873	hyper	15.91	2.83961	ENSOCUG00000003208	intron	DOCK8	dedicator of cytokinesis 8 [Source:HGNC Symbol;Acc:HGNC:19191]
DMR_1_54344766	1	54344766	54345104	7	339	0.386689	0.278412	1.38891	0.108276	hyper	14.9195	2.32438	ENSOCUG00000003208	intron	DOCK8	dedicator of cytokinesis 8 [Source:HGNC Symbol;Acc:HGNC:19191]
DMR_1_54371954	1	54371954	54372324	17	371	0.529713	0.427189	1.24	0.102524	hyper	39.4528	2.52607	ENSOCUG00000003208	intron	DOCK8	dedicator of cytokinesis 8 [Source:HGNC Symbol;Acc:HGNC:19191]
DMR_1_54273117	1	54273117	54274489	62	1373	0.773142	0.878587	0.879984	-0.105444	hypo	-136.166	-1.79016	ENSOCUG00000003208	intron	DOCK8	dedicator of cytokinesis 8 [Source:HGNC Symbol;Acc:HGNC:19191]
DMR_1_54395606	1	54395606	54396157	14	552	0.730565	0.845562	0.864	-0.114997	hypo	-29.7593	-1.96058	ENSOCUG00000003208	intron	DOCK8	dedicator of cytokinesis 8 [Source:HGNC Symbol;Acc:HGNC:19191]
DMR_1_54298374	1	54298374	54298508	9	135	0.633387	0.748526	0.846179	-0.115139	hypo	-18.1081	-1.86374	ENSOCUG00000003208	intron	DOCK8	dedicator of cytokinesis 8 [Source:HGNC Symbol;Acc:HGNC:19191]
DMR_1_54356598	1	54356598	54357777	41	1180	0.632803	0.749971	0.843771	-0.117167	hypo	-79.9067	-1.80539	ENSOCUG00000003208	intron	DOCK8	dedicator of cytokinesis 8 [Source:HGNC Symbol;Acc:HGNC:19191]
DMR_1_54215560	1	54215560	54216539	27	980	0.625869	0.74599	0.838978	-0.120121	hypo	-64.2781	-1.97617	ENSOCUG00000003208	intron	DOCK8	dedicator of cytokinesis 8 [Source:HGNC Symbol;Acc:HGNC:19191]
DMR_1_54301749	1	54301749	54302166	6	418	0.700404	0.828521	0.845367	-0.128116	hypo	-12.6222	-1.92305	ENSOCUG00000003208	intron	DOCK8	dedicator of cytokinesis 8 [Source:HGNC Symbol;Acc:HGNC:19191]
DMR_1_54377572	1	54377572	54377834	12	263	0.686096	0.814401	0.842455	-0.128305	hypo	-25.6068	-1.92511	ENSOCUG00000003208	intron	DOCK8	dedicator of cytokinesis 8 [Source:HGNC Symbol;Acc:HGNC:19191]
DMR_1_54376069	1	54376069	54376585	11	517	0.752363	0.885579	0.849572	-0.133216	hypo	-25.0298	-1.85452	ENSOCUG00000003208	intron	DOCK8	dedicator of cytokinesis 8 [Source:HGNC Symbol;Acc:HGNC:19191]
DMR_1_54323518	1	54323518	54323580	3	63	0.687862	0.852546	0.806832	-0.164684	hypo	-11.4659	-2.75275	ENSOCUG00000003208	intron	DOCK8	dedicator of cytokinesis 8 [Source:HGNC Symbol;Acc:HGNC:19191]
DMR_1_54353384	1	54353384	54353625	11	242	0.445415	0.610144	0.730016	-0.164729	hypo	-34.9879	-2.18403	ENSOCUG00000003208	intron	DOCK8	dedicator of cytokinesis 8 [Source:HGNC Symbol;Acc:HGNC:19191]
DMR_1_54416895	1	54416895	54417265	25	371	0.619403	0.799925	0.774326	-0.180522	hypo	-74.779	-2.10069	ENSOCUG00000003208	intron	DOCK8	dedicator of cytokinesis 8 [Source:HGNC Symbol;Acc:HGNC:19191]
DMR_1_141130946	1	141130946	141131420	19	475	0.753255	0.581688	1.29495	0.171567	hyper	55.0137	3.77605	ENSOCUG00000003302	intron	MAP6	microtubule associated protein 6 [Source:HGNC Symbol;Acc:HGNC:6868]
DMR_1_141096614	1	141096614	141097051	24	438	0.49231	0.327882	1.50149	0.164428	hyper	51.963	2.34766	ENSOCUG00000003302	intron	MAP6	microtubule associated protein 6 [Source:HGNC Symbol;Acc:HGNC:6868]
DMR_1_141097384	1	141097384	141097400	3	17	0.458849	0.307546	1.49197	0.151303	hyper	6.51981	2.18665	ENSOCUG00000003302	intron	MAP6	microtubule associated protein 6 [Source:HGNC Symbol;Acc:HGNC:6868]
DMR_1_141120348	1	141120348	141120559	11	212	0.423991	0.2739	1.54798	0.150091	hyper	24.9268	2.34768	ENSOCUG00000003302	intron	MAP6	microtubule associated protein 6 [Source:HGNC Symbol;Acc:HGNC:6868]
DMR_1_141138764	1	141138764	141139160	36	397	0.314136	0.177422	1.77056	0.136715	hyper	95.6912	3.00686	ENSOCUG00000003302	intron	MAP6	microtubule associated protein 6 [Source:HGNC Symbol;Acc:HGNC:6868]
DMR_1_141123271	1	141123271	141123539	8	269	0.439894	0.3114	1.41263	0.128494	hyper	16.0692	2.03756	ENSOCUG00000003302	intron	MAP6	microtubule associated protein 6 [Source:HGNC Symbol;Acc:HGNC:6868]
DMR_1_141105064	1	141105064	141105237	8	174	0.613345	0.485102	1.26436	0.128242	hyper	17.2584	2.23459	ENSOCUG00000003302	intron	MAP6	microtubule associated protein 6 [Source:HGNC Symbol;Acc:HGNC:6868]
DMR_1_141158589	1	141158589	141159318	38	730	0.305857	0.18524	1.65114	0.120617	hyper	93.7018	2.78002	ENSOCUG00000003302	intron	MAP6	microtubule associated protein 6 [Source:HGNC Symbol;Acc:HGNC:6868]
DMR_1_141139710	1	141139710	141139862	13	153	0.661936	0.548695	1.20638	0.113241	hyper	28.0477	2.38482	ENSOCUG00000003302	intron	MAP6	microtubule associated protein 6 [Source:HGNC Symbol;Acc:HGNC:6868]
DMR_1_141106077	1	141106077	141106838	61	762	0.77538	0.883139	0.877982	-0.107759	hypo	-157.515	-1.76745	ENSOCUG00000003302	intron	MAP6	microtubule associated protein 6 [Source:HGNC Symbol;Acc:HGNC:6868]
DMR_1_34648106	1	34648106	34648584	11	479	0.452121	0.280736	1.61048	0.171385	hyper	37.4414	3.82445	ENSOCUG00000003320	intron	DENND4C	DENN domain containing 4C [Source:HGNC Symbol;Acc:HGNC:26079]
DMR_1_34552965	1	34552965	34553186	4	222	0.606447	0.501865	1.20839	0.104582	hyper	8.17492	2.05092	ENSOCUG00000003320	intron	DENND4C	DENN domain containing 4C [Source:HGNC Symbol;Acc:HGNC:26079]
DMR_1_34540172	1	34540172	34540408	5	237	0.745669	0.875265	0.851936	-0.129595	hypo	-11.8078	-1.96257	ENSOCUG00000003320	intron	DENND4C	DENN domain containing 4C [Source:HGNC Symbol;Acc:HGNC:26079]
DMR_1_49571698	1	49571698	49572163	20	466	0.410273	0.267706	1.53255	0.142567	hyper	50.2553	2.83906	ENSOCUG00000003455	intron	SPATA6L	spermatogenesis associated 6 like [Source:HGNC Symbol;Acc:HGNC:25472]
DMR_1_49662790	1	49662790	49662881	4	92	0.506799	0.672948	0.753102	-0.166149	hypo	-12.8099	-2.97266	ENSOCUG00000003455	intron	SPATA6L	spermatogenesis associated 6 like [Source:HGNC Symbol;Acc:HGNC:25472]
DMR_1_49571698	1	49571698	49572163	20	466	0.410273	0.267706	1.53255	0.142567	hyper	50.2553	2.83906	ENSOCUG00000003465	exon,utr3	PLPP6	phospholipid phosphatase 6 [Source:HGNC Symbol;Acc:HGNC:23682]
DMR_1_34758652	1	34758652	34758831	5	180	0.659831	0.484383	1.36221	0.175448	hyper	18.3098	3.76081	ENSOCUG00000003507	promoter	HAUS6	HAUS augmin like complex subunit 6 [Source:HGNC Symbol;Acc:HGNC:25948]
DMR_1_73331525	1	73331525	73331956	22	432	0.528054	0.36518	1.44601	0.162874	hyper	63.6258	3.61038	ENSOCUG00000003518	intron	DAPK1	death associated protein kinase 1 [Source:HGNC Symbol;Acc:HGNC:2674]
DMR_1_73337266	1	73337266	73337658	17	393	0.389337	0.251749	1.54653	0.137588	hyper	46.1389	3.1475	ENSOCUG00000003518	intron	DAPK1	death associated protein kinase 1 [Source:HGNC Symbol;Acc:HGNC:2674]
DMR_1_73463898	1	73463898	73464806	33	909	0.393545	0.26064	1.50992	0.132905	hyper	86.2355	2.99878	ENSOCUG00000003518	exon,intron	DAPK1	death associated protein kinase 1 [Source:HGNC Symbol;Acc:HGNC:2674]
DMR_1_73391678	1	73391678	73392027	24	350	0.314918	0.194709	1.61738	0.120209	hyper	56.0162	2.56047	ENSOCUG00000003518	intron	DAPK1	death associated protein kinase 1 [Source:HGNC Symbol;Acc:HGNC:2674]
DMR_1_73342426	1	73342426	73342582	7	157	0.49229	0.376711	1.30681	0.115579	hyper	14.6166	2.10844	ENSOCUG00000003518	intron	DAPK1	death associated protein kinase 1 [Source:HGNC Symbol;Acc:HGNC:2674]
DMR_1_73435321	1	73435321	73435741	28	421	0.689494	0.575866	1.19732	0.113628	hyper	64.312	2.43491	ENSOCUG00000003518	intron	DAPK1	death associated protein kinase 1 [Source:HGNC Symbol;Acc:HGNC:2674]
DMR_1_73401157	1	73401157	73401286	16	130	0.555737	0.448981	1.23777	0.106756	hyper	35.5987	2.46652	ENSOCUG00000003518	intron	DAPK1	death associated protein kinase 1 [Source:HGNC Symbol;Acc:HGNC:2674]
DMR_1_73422703	1	73422703	73423115	20	413	0.755969	0.649532	1.16387	0.106437	hyper	47.5927	2.57855	ENSOCUG00000003518	intron	DAPK1	death associated protein kinase 1 [Source:HGNC Symbol;Acc:HGNC:2674]
DMR_1_73324833	1	73324833	73325620	26	788	0.410008	0.307355	1.33399	0.102653	hyper	60.3733	2.41978	ENSOCUG00000003518	intron	DAPK1	death associated protein kinase 1 [Source:HGNC Symbol;Acc:HGNC:2674]
DMR_1_73318611	1	73318611	73318917	34	307	0.138664	0.311524	0.445116	-0.172859	hypo	-81.2298	-1.89612	ENSOCUG00000003518	exon,utr5,promoter	DAPK1	death associated protein kinase 1 [Source:HGNC Symbol;Acc:HGNC:2674]
DMR_1_16244901	1	16244901	16246481	57	1581	0.7038	0.806002	0.8732	-0.102201	hypo	-158.679	-1.89521	ENSOCUG00000003598	promoter	EXOSC3	exosome component 3 [Source:HGNC Symbol;Acc:HGNC:17944]
DMR_1_192638580	1	192638580	192638630	13	51	0.750983	0.609882	1.23136	0.1411	hyper	27.3656	2.12874	ENSOCUG00000003643	intron	GIF	gastric intrinsic factor [Source:HGNC Symbol;Acc:HGNC:4268]
DMR_1_61113923	1	61113923	61114342	12	420	0.614621	0.461262	1.33248	0.153359	hyper	24.7832	2.15105	ENSOCUG00000003732	intron	RORB	RAR related orphan receptor B [Source:HGNC Symbol;Acc:HGNC:10259]
DMR_1_60962857	1	60962857	60963362	9	506	0.527225	0.380599	1.38525	0.146626	hyper	31.9797	4.20538	ENSOCUG00000003732	intron	RORB	RAR related orphan receptor B [Source:HGNC Symbol;Acc:HGNC:10259]
DMR_1_61011656	1	61011656	61012233	8	578	0.476206	0.347416	1.37071	0.12879	hyper	19.1876	2.42994	ENSOCUG00000003732	intron	RORB	RAR related orphan receptor B [Source:HGNC Symbol;Acc:HGNC:10259]
DMR_1_61010917	1	61010917	61011310	7	394	0.461953	0.333515	1.3851	0.128438	hyper	16.8004	2.42354	ENSOCUG00000003732	intron	RORB	RAR related orphan receptor B [Source:HGNC Symbol;Acc:HGNC:10259]
DMR_1_61105421	1	61105421	61105470	3	50	0.532136	0.408303	1.30329	0.123833	hyper	5.95349	2.00324	ENSOCUG00000003732	intron	RORB	RAR related orphan receptor B [Source:HGNC Symbol;Acc:HGNC:10259]
DMR_1_61012780	1	61012780	61012860	4	81	0.482925	0.363556	1.32834	0.11937	hyper	8.76268	2.20466	ENSOCUG00000003732	intron	RORB	RAR related orphan receptor B [Source:HGNC Symbol;Acc:HGNC:10259]
DMR_1_61094810	1	61094810	61094961	4	152	0.45577	0.344636	1.32247	0.111134	hyper	9.31706	2.33365	ENSOCUG00000003732	intron	RORB	RAR related orphan receptor B [Source:HGNC Symbol;Acc:HGNC:10259]
DMR_1_61088463	1	61088463	61088759	6	297	0.554677	0.446631	1.24191	0.108046	hyper	13.8028	2.79159	ENSOCUG00000003732	intron	RORB	RAR related orphan receptor B [Source:HGNC Symbol;Acc:HGNC:10259]
DMR_1_60997026	1	60997026	60998268	69	1243	0.777056	0.675857	1.14973	0.101199	hyper	192.351	3.08657	ENSOCUG00000003732	intron	RORB	RAR related orphan receptor B [Source:HGNC Symbol;Acc:HGNC:10259]
DMR_1_61096561	1	61096561	61096592	3	32	0.685938	0.787963	0.870521	-0.102025	hypo	-5.34869	-1.77761	ENSOCUG00000003732	intron	RORB	RAR related orphan receptor B [Source:HGNC Symbol;Acc:HGNC:10259]
DMR_1_61050256	1	61050256	61050404	8	149	0.533371	0.641961	0.830847	-0.10859	hypo	-18.1328	-2.04746	ENSOCUG00000003732	intron	RORB	RAR related orphan receptor B [Source:HGNC Symbol;Acc:HGNC:10259]
DMR_1_61118305	1	61118305	61118683	12	379	0.680179	0.80017	0.850043	-0.119991	hypo	-31.0088	-2.21773	ENSOCUG00000003732	intron	RORB	RAR related orphan receptor B [Source:HGNC Symbol;Acc:HGNC:10259]
DMR_1_61022825	1	61022825	61023273	13	449	0.699491	0.825192	0.847671	-0.125701	hypo	-42.1402	-2.73095	ENSOCUG00000003732	intron	RORB	RAR related orphan receptor B [Source:HGNC Symbol;Acc:HGNC:10259]
DMR_1_61098516	1	61098516	61098844	6	329	0.438054	0.571377	0.766664	-0.133323	hypo	-17.7134	-2.44062	ENSOCUG00000003732	intron	RORB	RAR related orphan receptor B [Source:HGNC Symbol;Acc:HGNC:10259]
DMR_1_61119002	1	61119002	61119206	8	205	0.607681	0.757468	0.802253	-0.149787	hypo	-26.3961	-3.24248	ENSOCUG00000003732	intron	RORB	RAR related orphan receptor B [Source:HGNC Symbol;Acc:HGNC:10259]
DMR_1_61226182	1	61226182	61226248	8	67	0.809401	0.59074	1.37015	0.218661	hyper	25.8336	3.27624	ENSOCUG00000003734	intron
DMR_1_61239801	1	61239801	61240770	25	970	0.498007	0.318097	1.56558	0.17991	hyper	69.5602	3.2175	ENSOCUG00000003734	exon,intron
DMR_1_61219132	1	61219132	61219375	6	244	0.782267	0.624583	1.25246	0.157684	hyper	16.4239	3.04196	ENSOCUG00000003734	intron
DMR_1_61173909	1	61173909	61174531	12	623	0.402069	0.269675	1.49094	0.132394	hyper	33.4437	3.07172	ENSOCUG00000003734	intron
DMR_1_61189631	1	61189631	61189679	4	49	0.644403	0.519397	1.24068	0.125006	hyper	8.63132	2.19441	ENSOCUG00000003734	intron
DMR_1_61223645	1	61223645	61223993	10	349	0.572958	0.685502	0.835823	-0.112544	hypo	-26.9889	-2.36327	ENSOCUG00000003734	intron
DMR_1_86680121	1	86680121	86680431	15	311	0.325008	0.212576	1.5289	0.112431	hyper	32.5576	2.37148	ENSOCUG00000003736	intron	PRDM10	PR domain 10 [Source:HGNC Symbol;Acc:HGNC:13995]
DMR_1_175043846	1	175043846	175044163	10	318	0.58267	0.452827	1.28674	0.129843	hyper	23.899	2.76777	ENSOCUG00000003818	intron	TRIM44	tripartite motif containing 44 [Source:HGNC Symbol;Acc:HGNC:19016]
DMR_1_175057239	1	175057239	175058108	23	870	0.716534	0.593409	1.20749	0.123125	hyper	50.9035	2.27883	ENSOCUG00000003818	intron	TRIM44	tripartite motif containing 44 [Source:HGNC Symbol;Acc:HGNC:19016]
DMR_1_175076090	1	175076090	175076238	3	149	0.472684	0.356538	1.32576	0.116146	hyper	6.07655	2.05818	ENSOCUG00000003818	intron	TRIM44	tripartite motif containing 44 [Source:HGNC Symbol;Acc:HGNC:19016]
DMR_1_175042732	1	175042732	175042811	5	80	0.684629	0.569824	1.20147	0.114805	hyper	11.1693	2.35889	ENSOCUG00000003818	intron	TRIM44	tripartite motif containing 44 [Source:HGNC Symbol;Acc:HGNC:19016]
DMR_1_174983913	1	174983913	174984046	10	134	0.36755	0.259086	1.41864	0.108464	hyper	23.4077	2.43025	ENSOCUG00000003818	promoter	TRIM44	tripartite motif containing 44 [Source:HGNC Symbol;Acc:HGNC:19016]
DMR_1_175019230	1	175019230	175019373	6	144	0.553994	0.661414	0.837592	-0.107419	hypo	-11.1869	-1.84296	ENSOCUG00000003818	intron	TRIM44	tripartite motif containing 44 [Source:HGNC Symbol;Acc:HGNC:19016]
DMR_1_150260330	1	150260330	150260346	3	17	0.757347	0.865628	0.874911	-0.108281	hypo	-5.5731	-1.84814	ENSOCUG00000003826	intron	STK33	serine/threonine kinase 33 [Source:HGNC Symbol;Acc:HGNC:14568]
DMR_1_16085416	1	16085416	16085596	10	181	0.450573	0.229979	1.95919	0.220595	hyper	20.7869	2.15245	ENSOCUG00000003832	intron
DMR_1_16044794	1	16044794	16045258	34	465	0.195812	0.0395385	4.95244	0.156274	hyper	77.0936	2.4775	ENSOCUG00000003832	intron
DMR_1_16126698	1	16126698	16127172	27	475	0.693256	0.586309	1.18241	0.106947	hyper	56.4318	2.18951	ENSOCUG00000003832	intron
DMR_1_107719550	1	107719550	107719859	12	310	0.760498	0.566008	1.34362	0.19449	hyper	42.5915	3.62783	ENSOCUG00000003843	intron	DDX10	DEAD-box helicase 10 [Source:HGNC Symbol;Acc:HGNC:2735]
DMR_1_107718641	1	107718641	107719236	13	596	0.810822	0.647413	1.2524	0.163409	hyper	37.4799	3.34444	ENSOCUG00000003843	intron	DDX10	DEAD-box helicase 10 [Source:HGNC Symbol;Acc:HGNC:2735]
DMR_1_107714901	1	107714901	107715152	3	252	0.626076	0.480938	1.30178	0.145138	hyper	7.61439	2.69219	ENSOCUG00000003843	intron	DDX10	DEAD-box helicase 10 [Source:HGNC Symbol;Acc:HGNC:2735]
DMR_1_107692014	1	107692014	107692093	6	80	0.571738	0.679341	0.841607	-0.107603	hypo	-14.0002	-2.17225	ENSOCUG00000003843	intron	DDX10	DEAD-box helicase 10 [Source:HGNC Symbol;Acc:HGNC:2735]
DMR_1_107691022	1	107691022	107691196	3	175	0.562746	0.728168	0.772823	-0.165423	hypo	-10.2852	-2.7871	ENSOCUG00000003843	intron	DDX10	DEAD-box helicase 10 [Source:HGNC Symbol;Acc:HGNC:2735]
DMR_1_15015336	1	15015336	15015769	37	434	0.376167	0.253242	1.48541	0.122925	hyper	110.607	3.2304	ENSOCUG00000003913	exon,intron,utr3	TRIM14	tripartite motif containing 14 [Source:HGNC Symbol;Acc:HGNC:16283]
DMR_1_15000634	1	15000634	15000822	16	189	0.486957	0.382317	1.2737	0.10464	hyper	35.454	2.31471	ENSOCUG00000003913	intron	TRIM14	tripartite motif containing 14 [Source:HGNC Symbol;Acc:HGNC:16283]
DMR_1_15010737	1	15010737	15011009	15	273	0.502839	0.40134	1.2529	0.101498	hyper	34.4493	2.38693	ENSOCUG00000003913	exon,intron	TRIM14	tripartite motif containing 14 [Source:HGNC Symbol;Acc:HGNC:16283]
DMR_1_14995049	1	14995049	14995274	7	226	0.284595	0.388079	0.733343	-0.103484	hypo	-14.7347	-1.7943	ENSOCUG00000003913	intron	TRIM14	tripartite motif containing 14 [Source:HGNC Symbol;Acc:HGNC:16283]
DMR_1_15006173	1	15006173	15006572	13	400	0.49401	0.646694	0.7639	-0.152684	hypo	-27.6278	-1.89736	ENSOCUG00000003913	intron	TRIM14	tripartite motif containing 14 [Source:HGNC Symbol;Acc:HGNC:16283]
DMR_1_14984653	1	14984653	14985160	33	508	0.312809	0.165614	1.88878	0.147195	hyper	73.2728	2.39179	ENSOCUG00000003918	intron	CORO2A	coronin 2A [Source:HGNC Symbol;Acc:HGNC:2255]
DMR_1_14975158	1	14975158	14975904	59	747	0.793224	0.674981	1.17518	0.118243	hyper	132.152	2.40837	ENSOCUG00000003918	intron	CORO2A	coronin 2A [Source:HGNC Symbol;Acc:HGNC:2255]
DMR_1_14970791	1	14970791	14971173	48	383	0.534905	0.434583	1.23085	0.100322	hyper	124.835	2.71045	ENSOCUG00000003918	intron	CORO2A	coronin 2A [Source:HGNC Symbol;Acc:HGNC:2255]
DMR_1_14980110	1	14980110	14980932	47	823	0.681694	0.788826	0.864189	-0.107132	hypo	-121.365	-1.76727	ENSOCUG00000003918	intron	CORO2A	coronin 2A [Source:HGNC Symbol;Acc:HGNC:2255]
DMR_1_14972093	1	14972093	14972252	19	160	0.786581	0.897698	0.876221	-0.111117	hypo	-34.1851	-1.77175	ENSOCUG00000003918	intron	CORO2A	coronin 2A [Source:HGNC Symbol;Acc:HGNC:2255]
DMR_1_14966056	1	14966056	14966650	30	595	0.617604	0.765856	0.806424	-0.148251	hypo	-85.251	-1.83868	ENSOCUG00000003918	promoter	CORO2A	coronin 2A [Source:HGNC Symbol;Acc:HGNC:2255]
DMR_1_194816651	1	194816651	194816848	11	198	0.427619	0.571808	0.747837	-0.144189	hypo	-30.7469	-2.25799	ENSOCUG00000003943	intron	CLCF1	cardiotrophin-like cytokine factor 1 [Source:HGNC Symbol;Acc:HGNC:17412]
DMR_1_142526880	1	142526880	142527523	14	644	0.633341	0.38826	1.63123	0.245081	hyper	35.7251	2.73662	ENSOCUG00000004011	intron	C2CD3	C2 calcium dependent domain containing 3 [Source:HGNC Symbol;Acc:HGNC:24564]
DMR_1_142536471	1	142536471	142536575	7	105	0.292072	0.133987	2.17984	0.158084	hyper	14.061	2.0288	ENSOCUG00000004011	intron	C2CD3	C2 calcium dependent domain containing 3 [Source:HGNC Symbol;Acc:HGNC:24564]
DMR_1_142544625	1	142544625	142545272	24	648	0.721733	0.574626	1.25601	0.147107	hyper	65.8595	3.37295	ENSOCUG00000004011	exon,intron	C2CD3	C2 calcium dependent domain containing 3 [Source:HGNC Symbol;Acc:HGNC:24564]
DMR_1_142548396	1	142548396	142548601	26	206	0.565147	0.425578	1.32795	0.139569	hyper	59.0014	2.35941	ENSOCUG00000004011	intron	C2CD3	C2 calcium dependent domain containing 3 [Source:HGNC Symbol;Acc:HGNC:24564]
DMR_1_142505405	1	142505405	142505832	23	428	0.607987	0.472813	1.28589	0.135174	hyper	63.2817	2.96194	ENSOCUG00000004011	intron	C2CD3	C2 calcium dependent domain containing 3 [Source:HGNC Symbol;Acc:HGNC:24564]
DMR_1_142422049	1	142422049	142422345	20	297	0.521999	0.63252	0.825268	-0.110521	hypo	-41.7893	-1.78437	ENSOCUG00000004011	intron	C2CD3	C2 calcium dependent domain containing 3 [Source:HGNC Symbol;Acc:HGNC:24564]
DMR_1_142426448	1	142426448	142427538	17	1091	0.474465	0.590714	0.803205	-0.11625	hypo	-38.6389	-1.81033	ENSOCUG00000004011	intron	C2CD3	C2 calcium dependent domain containing 3 [Source:HGNC Symbol;Acc:HGNC:24564]
DMR_1_142484102	1	142484102	142484219	4	118	0.673431	0.816667	0.824609	-0.143236	hypo	-9.347	-2.1941	ENSOCUG00000004011	intron	C2CD3	C2 calcium dependent domain containing 3 [Source:HGNC Symbol;Acc:HGNC:24564]
DMR_1_142479412	1	142479412	142480313	19	902	0.498079	0.641479	0.776454	-0.1434	hypo	-47.8157	-1.79272	ENSOCUG00000004011	exon,intron	C2CD3	C2 calcium dependent domain containing 3 [Source:HGNC Symbol;Acc:HGNC:24564]
DMR_1_50518618	1	50518618	50519925	21	1308	0.531177	0.367638	1.44484	0.163539	hyper	55.2783	3.06498	ENSOCUG00000004030	intron
DMR_1_50484686	1	50484686	50484972	5	287	0.526065	0.366814	1.43415	0.159251	hyper	11.5817	2.33155	ENSOCUG00000004030	intron
DMR_1_50484115	1	50484115	50484351	8	237	0.485554	0.344824	1.40812	0.14073	hyper	16.8823	2.1659	ENSOCUG00000004030	intron
DMR_1_50536862	1	50536862	50537378	13	517	0.370713	0.234763	1.57909	0.13595	hyper	42.2436	3.72597	ENSOCUG00000004030	intron
DMR_1_50499978	1	50499978	50500225	8	248	0.392621	0.285919	1.37319	0.106701	hyper	16.8724	2.18373	ENSOCUG00000004030	intron
DMR_1_50545374	1	50545374	50545967	13	594	0.557394	0.45334	1.22953	0.104054	hyper	33.7234	2.75127	ENSOCUG00000004030	intron
DMR_1_50473145	1	50473145	50473761	7	617	0.588924	0.485371	1.21335	0.103553	hyper	14.8841	2.18032	ENSOCUG00000004030	intron
DMR_1_50558280	1	50558280	50558736	15	457	0.676627	0.789322	0.857225	-0.112695	hypo	-29.5253	-1.79014	ENSOCUG00000004030	exon,utr3
DMR_1_50549749	1	50549749	50550636	19	888	0.552755	0.684395	0.807655	-0.13164	hypo	-42.0932	-1.76679	ENSOCUG00000004030	intron
DMR_1_50481650	1	50481650	50482228	23	579	0.619498	0.765266	0.80952	-0.145768	hypo	-76.7936	-2.90839	ENSOCUG00000004030	intron
DMR_1_166328619	1	166328619	166329124	12	506	0.816038	0.609775	1.33826	0.206263	hyper	25.0045	2.28423	ENSOCUG00000004054	intron	CCDC34	coiled-coil domain containing 34 [Source:HGNC Symbol;Acc:HGNC:25079]
DMR_1_166312554	1	166312554	166312843	10	290	0.749409	0.594173	1.26127	0.155237	hyper	27.4806	2.89723	ENSOCUG00000004054	intron	CCDC34	coiled-coil domain containing 34 [Source:HGNC Symbol;Acc:HGNC:25079]
DMR_1_166326754	1	166326754	166326921	12	168	0.673911	0.53598	1.25734	0.137932	hyper	27.1989	2.99244	ENSOCUG00000004054	intron	CCDC34	coiled-coil domain containing 34 [Source:HGNC Symbol;Acc:HGNC:25079]
DMR_1_166417144	1	166417144	166417386	5	243	0.210393	0.10486	2.00643	0.105533	hyper	10.3282	2.09515	ENSOCUG00000004061	intron	LGR4	leucine rich repeat containing G protein-coupled receptor 4 [Source:HGNC Symbol;Acc:HGNC:13299]
DMR_1_166447078	1	166447078	166447941	14	864	0.616443	0.724897	0.850387	-0.108454	hypo	-31.2499	-1.77028	ENSOCUG00000004061	intron	LGR4	leucine rich repeat containing G protein-coupled receptor 4 [Source:HGNC Symbol;Acc:HGNC:13299]
DMR_1_51676655	1	51676655	51676964	14	310	0.780019	0.641394	1.21613	0.138625	hyper	33.3682	2.53028	ENSOCUG00000004189	intron
DMR_1_51674013	1	51674013	51674066	6	54	0.895456	0.785534	1.13993	0.109922	hyper	12.783	2.14351	ENSOCUG00000004189	intron
DMR_1_51678586	1	51678586	51679005	15	420	0.678273	0.785933	0.863016	-0.10766	hypo	-33.3067	-1.80268	ENSOCUG00000004189	exon,intron
DMR_1_51650796	1	51650796	51650828	6	33	0.640915	0.754416	0.849551	-0.113501	hypo	-10.8099	-1.79758	ENSOCUG00000004189	intron
DMR_1_51646750	1	51646750	51647707	23	958	0.643858	0.762781	0.844093	-0.118923	hypo	-45.1617	-1.80935	ENSOCUG00000004189	exon,intron,utr5
DMR_1_13293026	1	13293026	13293100	6	75	0.700549	0.582614	1.20242	0.117935	hyper	13.8737	2.33762	ENSOCUG00000004217	intron	STX17	syntaxin 17 [Source:HGNC Symbol;Acc:HGNC:11432]
DMR_1_13293466	1	13293466	13293504	4	39	0.694546	0.583277	1.19076	0.111269	hyper	8.63704	2.19089	ENSOCUG00000004217	intron	STX17	syntaxin 17 [Source:HGNC Symbol;Acc:HGNC:11432]
DMR_1_13281668	1	13281668	13281895	6	228	0.497771	0.395788	1.25767	0.101982	hyper	13.2364	2.4334	ENSOCUG00000004217	intron	STX17	syntaxin 17 [Source:HGNC Symbol;Acc:HGNC:11432]
DMR_1_13102905	1	13102905	13102994	10	90	0.73602	0.841091	0.875078	-0.105071	hypo	-19.979	-1.84799	ENSOCUG00000004220	intron	ERP44	endoplasmic reticulum protein 44 [Source:HGNC Symbol;Acc:HGNC:18311]
DMR_1_13120951	1	13120951	13120985	3	35	0.586765	0.69984	0.838427	-0.113076	hypo	-6.95523	-2.26841	ENSOCUG00000004220	intron	ERP44	endoplasmic reticulum protein 44 [Source:HGNC Symbol;Acc:HGNC:18311]
DMR_1_41355467	1	41355467	41355915	9	449	0.528885	0.67017	0.78918	-0.141285	hypo	-19.9737	-1.99634	ENSOCUG00000004221	intron	TYRP1	tyrosinase related protein 1 [Source:HGNC Symbol;Acc:HGNC:12450]
DMR_1_12910961	1	12910961	12911339	10	379	0.6469	0.542552	1.19233	0.104348	hyper	22.0153	2.3283	ENSOCUG00000004233	intron	INVS	inversin [Source:HGNC Symbol;Acc:HGNC:17870]
DMR_1_12955598	1	12955598	12955871	6	274	0.632517	0.763772	0.828149	-0.131255	hypo	-16.4865	-2.60228	ENSOCUG00000004233	intron	INVS	inversin [Source:HGNC Symbol;Acc:HGNC:17870]
DMR_1_12841001	1	12841001	12841687	9	687	0.401983	0.198343	2.02671	0.20364	hyper	22.4783	3.04159	ENSOCUG00000004242	promoter	TEX10	testis expressed 10 [Source:HGNC Symbol;Acc:HGNC:25988]
DMR_1_12860286	1	12860286	12860380	5	95	0.769918	0.610734	1.26064	0.159183	hyper	14.9327	3.08901	ENSOCUG00000004242	intron	TEX10	testis expressed 10 [Source:HGNC Symbol;Acc:HGNC:25988]
DMR_1_12868264	1	12868264	12868539	12	276	0.571163	0.415841	1.37351	0.155321	hyper	35.2888	2.99132	ENSOCUG00000004242	intron	TEX10	testis expressed 10 [Source:HGNC Symbol;Acc:HGNC:25988]
DMR_1_39788793	1	39788793	39789129	19	337	0.374751	0.187395	1.99979	0.187355	hyper	43.1848	2.34504	ENSOCUG00000004249	intron	NFIB	nuclear factor I B [Source:HGNC Symbol;Acc:HGNC:7785]
DMR_1_39882915	1	39882915	39883498	28	584	0.240207	0.0761705	3.15354	0.164036	hyper	89.6971	3.52443	ENSOCUG00000004249	intron	NFIB	nuclear factor I B [Source:HGNC Symbol;Acc:HGNC:7785]
DMR_1_39882213	1	39882213	39882576	17	364	0.26948	0.131704	2.0461	0.137776	hyper	44.2473	2.99896	ENSOCUG00000004249	intron	NFIB	nuclear factor I B [Source:HGNC Symbol;Acc:HGNC:7785]
DMR_1_39844119	1	39844119	39844315	6	197	0.234226	0.0976329	2.39905	0.136593	hyper	16.3068	2.82156	ENSOCUG00000004249	intron	NFIB	nuclear factor I B [Source:HGNC Symbol;Acc:HGNC:7785]
DMR_1_39885361	1	39885361	39885391	4	31	0.304789	0.16839	1.81002	0.136399	hyper	8.8237	2.21564	ENSOCUG00000004249	intron	NFIB	nuclear factor I B [Source:HGNC Symbol;Acc:HGNC:7785]
DMR_1_39760615	1	39760615	39761008	8	394	0.406992	0.272369	1.49427	0.134623	hyper	16.1235	2.05352	ENSOCUG00000004249	intron	NFIB	nuclear factor I B [Source:HGNC Symbol;Acc:HGNC:7785]
DMR_1_39885720	1	39885720	39885744	4	25	0.395202	0.266089	1.48523	0.129113	hyper	8.21702	2.06896	ENSOCUG00000004249	intron	NFIB	nuclear factor I B [Source:HGNC Symbol;Acc:HGNC:7785]
DMR_1_39845875	1	39845875	39846094	9	220	0.5367	0.412273	1.30181	0.124427	hyper	22.9237	3.05462	ENSOCUG00000004249	intron	NFIB	nuclear factor I B [Source:HGNC Symbol;Acc:HGNC:7785]
DMR_1_39743254	1	39743254	39743795	17	542	0.25118	0.127688	1.96714	0.123492	hyper	42.0737	2.70894	ENSOCUG00000004249	intron	NFIB	nuclear factor I B [Source:HGNC Symbol;Acc:HGNC:7785]
DMR_1_39746732	1	39746732	39747264	6	533	0.500037	0.380016	1.31583	0.120021	hyper	14.8773	2.59117	ENSOCUG00000004249	intron	NFIB	nuclear factor I B [Source:HGNC Symbol;Acc:HGNC:7785]
DMR_1_39843397	1	39843397	39843487	4	91	0.155775	0.0522707	2.98016	0.103504	hyper	7.94618	1.99242	ENSOCUG00000004249	intron	NFIB	nuclear factor I B [Source:HGNC Symbol;Acc:HGNC:7785]
DMR_1_39872839	1	39872839	39872969	4	131	0.373084	0.478611	0.779514	-0.105527	hypo	-8.93356	-1.95943	ENSOCUG00000004249	intron	NFIB	nuclear factor I B [Source:HGNC Symbol;Acc:HGNC:7785]
DMR_1_39855196	1	39855196	39856329	25	1134	0.639525	0.761792	0.839501	-0.122267	hypo	-58.7421	-1.86746	ENSOCUG00000004249	intron	NFIB	nuclear factor I B [Source:HGNC Symbol;Acc:HGNC:7785]
DMR_1_39871768	1	39871768	39871860	29	93	0.480233	0.764024	0.628558	-0.28379	hypo	-168.518	-5.52383	ENSOCUG00000004249	intron	NFIB	nuclear factor I B [Source:HGNC Symbol;Acc:HGNC:7785]
DMR_1_40811415	1	40811415	40811691	6	277	0.640042	0.744832	0.85931	-0.10479	hypo	-11.241	-1.7988	ENSOCUG00000004401	intron	MPDZ	multiple PDZ domain crumbs cell polarity complex component [Source:HGNC Symbol;Acc:HGNC:7208]
DMR_1_40868158	1	40868158	40868521	7	364	0.534155	0.663444	0.805125	-0.129289	hypo	-14.2687	-1.79163	ENSOCUG00000004401	intron	MPDZ	multiple PDZ domain crumbs cell polarity complex component [Source:HGNC Symbol;Acc:HGNC:7208]
DMR_1_40929745	1	40929745	40929872	5	128	0.646336	0.77802	0.830745	-0.131684	hypo	-9.42676	-1.83005	ENSOCUG00000004401	intron	MPDZ	multiple PDZ domain crumbs cell polarity complex component [Source:HGNC Symbol;Acc:HGNC:7208]
DMR_1_40836587	1	40836587	40837092	5	506	0.489472	0.653885	0.74856	-0.164413	hypo	-10.8767	-1.78817	ENSOCUG00000004401	exon,intron	MPDZ	multiple PDZ domain crumbs cell polarity complex component [Source:HGNC Symbol;Acc:HGNC:7208]
DMR_1_40845576	1	40845576	40845837	4	262	0.55766	0.726093	0.768028	-0.168433	hypo	-9.66528	-2.11385	ENSOCUG00000004401	intron	MPDZ	multiple PDZ domain crumbs cell polarity complex component [Source:HGNC Symbol;Acc:HGNC:7208]
DMR_1_40882429	1	40882429	40882569	4	141	0.527499	0.698284	0.755421	-0.170786	hypo	-8.85435	-2.14559	ENSOCUG00000004401	intron	MPDZ	multiple PDZ domain crumbs cell polarity complex component [Source:HGNC Symbol;Acc:HGNC:7208]
DMR_1_40911920	1	40911920	40911974	6	55	0.732308	0.908002	0.806505	-0.175694	hypo	-10.7651	-1.78324	ENSOCUG00000004401	intron	MPDZ	multiple PDZ domain crumbs cell polarity complex component [Source:HGNC Symbol;Acc:HGNC:7208]
DMR_1_40881589	1	40881589	40881996	9	408	0.569094	0.759536	0.749264	-0.190443	hypo	-23.1149	-2.55987	ENSOCUG00000004401	intron	MPDZ	multiple PDZ domain crumbs cell polarity complex component [Source:HGNC Symbol;Acc:HGNC:7208]
DMR_1_40913960	1	40913960	40914576	40	617	0.526317	0.760345	0.692209	-0.234028	hypo	-102.001	-1.90807	ENSOCUG00000004401	intron	MPDZ	multiple PDZ domain crumbs cell polarity complex component [Source:HGNC Symbol;Acc:HGNC:7208]
DMR_1_185648025	1	185648025	185648686	59	662	0.560009	0.418005	1.33972	0.142004	hyper	143.18	2.71249	ENSOCUG00000004418	intron	CREB3L1	cAMP responsive element binding protein 3 like 1 [Source:HGNC Symbol;Acc:HGNC:18856]
DMR_1_185654917	1	185654917	185655427	35	511	0.310596	0.200617	1.5482	0.109978	hyper	89.583	3.03733	ENSOCUG00000004418	intron	CREB3L1	cAMP responsive element binding protein 3 like 1 [Source:HGNC Symbol;Acc:HGNC:18856]
DMR_1_185661427	1	185661427	185661502	9	76	0.787983	0.679594	1.15949	0.108388	hyper	19.6585	2.21644	ENSOCUG00000004418	intron	CREB3L1	cAMP responsive element binding protein 3 like 1 [Source:HGNC Symbol;Acc:HGNC:18856]
DMR_1_185663977	1	185663977	185665056	42	1080	0.688095	0.790338	0.870634	-0.102243	hypo	-91.8062	-1.76518	ENSOCUG00000004418	intron	CREB3L1	cAMP responsive element binding protein 3 like 1 [Source:HGNC Symbol;Acc:HGNC:18856]
DMR_1_185646382	1	185646382	185646645	5	264	0.467095	0.575842	0.811151	-0.108747	hypo	-10.2169	-1.78244	ENSOCUG00000004418	intron	CREB3L1	cAMP responsive element binding protein 3 like 1 [Source:HGNC Symbol;Acc:HGNC:18856]
DMR_1_37463599	1	37463599	37464304	36	706	0.220346	0.0554319	3.97508	0.164914	hyper	79.5862	2.40578	ENSOCUG00000004460	intron	BNC2	basonuclin 2 [Source:HGNC Symbol;Acc:HGNC:30988]
DMR_1_37169303	1	37169303	37169466	6	164	0.279584	0.12065	2.31733	0.158935	hyper	13.9121	2.32846	ENSOCUG00000004460	intron	BNC2	basonuclin 2 [Source:HGNC Symbol;Acc:HGNC:30988]
DMR_1_37338624	1	37338624	37339103	21	480	0.256018	0.099166	2.58171	0.156852	hyper	47.0731	2.53387	ENSOCUG00000004460	intron	BNC2	basonuclin 2 [Source:HGNC Symbol;Acc:HGNC:30988]
DMR_1_37168834	1	37168834	37168969	4	136	0.230434	0.0779296	2.95695	0.152505	hyper	8.68192	2.22201	ENSOCUG00000004460	intron	BNC2	basonuclin 2 [Source:HGNC Symbol;Acc:HGNC:30988]
DMR_1_37467492	1	37467492	37467759	14	268	0.21427	0.0638731	3.35461	0.150397	hyper	30.4679	2.30574	ENSOCUG00000004460	exon,intron	BNC2	basonuclin 2 [Source:HGNC Symbol;Acc:HGNC:30988]
DMR_1_37465586	1	37465586	37466082	11	497	0.257113	0.106985	2.40327	0.150128	hyper	24.3379	2.38737	ENSOCUG00000004460	intron	BNC2	basonuclin 2 [Source:HGNC Symbol;Acc:HGNC:30988]
DMR_1_37419807	1	37419807	37420669	45	863	0.291588	0.142274	2.04948	0.149314	hyper	103.894	2.54834	ENSOCUG00000004460	intron	BNC2	basonuclin 2 [Source:HGNC Symbol;Acc:HGNC:30988]
DMR_1_37170146	1	37170146	37170320	6	175	0.278524	0.132085	2.10867	0.146439	hyper	12.349	2.08925	ENSOCUG00000004460	intron	BNC2	basonuclin 2 [Source:HGNC Symbol;Acc:HGNC:30988]
DMR_1_37268697	1	37268697	37268782	8	86	0.687842	0.542578	1.26773	0.145264	hyper	18.0517	2.28683	ENSOCUG00000004460	intron	BNC2	basonuclin 2 [Source:HGNC Symbol;Acc:HGNC:30988]
DMR_1_37563466	1	37563466	37563575	8	110	0.422985	0.281608	1.50203	0.141376	hyper	19.1189	2.56207	ENSOCUG00000004460	intron	BNC2	basonuclin 2 [Source:HGNC Symbol;Acc:HGNC:30988]
DMR_1_37503674	1	37503674	37504053	16	380	0.352723	0.221875	1.58974	0.130848	hyper	49.6697	3.79508	ENSOCUG00000004460	intron	BNC2	basonuclin 2 [Source:HGNC Symbol;Acc:HGNC:30988]
DMR_1_37512079	1	37512079	37512332	9	254	0.338252	0.208584	1.62166	0.129668	hyper	18.1973	2.044	ENSOCUG00000004460	intron	BNC2	basonuclin 2 [Source:HGNC Symbol;Acc:HGNC:30988]
DMR_1_37517190	1	37517190	37517586	22	397	0.279915	0.152505	1.83545	0.12741	hyper	47.3894	2.37841	ENSOCUG00000004460	intron	BNC2	basonuclin 2 [Source:HGNC Symbol;Acc:HGNC:30988]
DMR_1_37578879	1	37578879	37579105	10	227	0.331608	0.21519	1.541	0.116418	hyper	21.3774	2.19651	ENSOCUG00000004460	intron	BNC2	basonuclin 2 [Source:HGNC Symbol;Acc:HGNC:30988]
DMR_1_37608530	1	37608530	37608853	5	324	0.474778	0.370171	1.28259	0.104607	hyper	12.1977	2.62509	ENSOCUG00000004460	intron	BNC2	basonuclin 2 [Source:HGNC Symbol;Acc:HGNC:30988]
DMR_1_37502234	1	37502234	37502408	10	175	0.480384	0.600924	0.799409	-0.12054	hypo	-20.6367	-2.01602	ENSOCUG00000004460	intron	BNC2	basonuclin 2 [Source:HGNC Symbol;Acc:HGNC:30988]
DMR_1_37502959	1	37502959	37503041	3	83	0.419477	0.565958	0.74118	-0.146481	hypo	-7.95335	-2.62809	ENSOCUG00000004460	intron	BNC2	basonuclin 2 [Source:HGNC Symbol;Acc:HGNC:30988]
DMR_1_133638197	1	133638197	133638288	4	92	0.663596	0.54757	1.21189	0.116026	hyper	9.34156	2.45304	ENSOCUG00000004462	intron	PCF11	PCF11 cleavage and polyadenylation factor subunit [Source:HGNC Symbol;Acc:HGNC:30097]
DMR_1_91202486	1	91202486	91202525	3	40	0.592822	0.466315	1.27129	0.126507	hyper	7.80835	2.61149	ENSOCUG00000004468	promoter	PUS3	pseudouridylate synthase 3 [Source:HGNC Symbol;Acc:HGNC:25461]
DMR_1_158054475	1	158054475	158054789	7	315	0.433841	0.292598	1.48272	0.141243	hyper	19.233	2.95028	ENSOCUG00000004469	intron	ZDHHC13	zinc finger DHHC-type containing 13 [Source:HGNC Symbol;Acc:HGNC:18413]
DMR_1_158089883	1	158089883	158090679	16	797	0.56377	0.424378	1.32846	0.139392	hyper	58.0191	4.1653	ENSOCUG00000004469	intron	ZDHHC13	zinc finger DHHC-type containing 13 [Source:HGNC Symbol;Acc:HGNC:18413]
DMR_1_158055429	1	158055429	158055584	8	156	0.54306	0.41556	1.30681	0.1275	hyper	19.7343	2.60499	ENSOCUG00000004469	intron	ZDHHC13	zinc finger DHHC-type containing 13 [Source:HGNC Symbol;Acc:HGNC:18413]
DMR_1_158091037	1	158091037	158091217	3	181	0.664893	0.539218	1.23307	0.125674	hyper	9.95335	3.58417	ENSOCUG00000004469	intron	ZDHHC13	zinc finger DHHC-type containing 13 [Source:HGNC Symbol;Acc:HGNC:18413]
DMR_1_158041585	1	158041585	158041888	10	304	0.269065	0.155912	1.72575	0.113153	hyper	23.5412	2.46561	ENSOCUG00000004469	promoter	ZDHHC13	zinc finger DHHC-type containing 13 [Source:HGNC Symbol;Acc:HGNC:18413]
DMR_1_158092706	1	158092706	158092974	5	269	0.495148	0.60943	0.812476	-0.114283	hypo	-9.50768	-1.83644	ENSOCUG00000004469	intron	ZDHHC13	zinc finger DHHC-type containing 13 [Source:HGNC Symbol;Acc:HGNC:18413]
DMR_1_158084884	1	158084884	158086648	36	1765	0.641841	0.760351	0.844137	-0.118511	hypo	-75.1967	-1.86282	ENSOCUG00000004469	exon,intron	ZDHHC13	zinc finger DHHC-type containing 13 [Source:HGNC Symbol;Acc:HGNC:18413]
DMR_1_158069581	1	158069581	158069708	4	128	0.67848	0.797338	0.850932	-0.118858	hypo	-7.30354	-1.7931	ENSOCUG00000004469	intron	ZDHHC13	zinc finger DHHC-type containing 13 [Source:HGNC Symbol;Acc:HGNC:18413]
DMR_1_158081036	1	158081036	158081829	46	794	0.633748	0.796634	0.795533	-0.162886	hypo	-136.173	-1.76677	ENSOCUG00000004469	intron	ZDHHC13	zinc finger DHHC-type containing 13 [Source:HGNC Symbol;Acc:HGNC:18413]
DMR_1_133566379	1	133566379	133567208	36	830	0.665343	0.490625	1.35611	0.174717	hyper	110.004	3.55043	ENSOCUG00000004475	intron	ANKRD42	ankyrin repeat domain 42 [Source:HGNC Symbol;Acc:HGNC:26752]
DMR_1_133531601	1	133531601	133531773	5	173	0.483966	0.336838	1.43679	0.147128	hyper	10.9967	2.30682	ENSOCUG00000004475	intron	ANKRD42	ankyrin repeat domain 42 [Source:HGNC Symbol;Acc:HGNC:26752]
DMR_1_133527047	1	133527047	133527487	7	441	0.693948	0.554354	1.25181	0.139595	hyper	15.1464	2.39116	ENSOCUG00000004475	intron	ANKRD42	ankyrin repeat domain 42 [Source:HGNC Symbol;Acc:HGNC:26752]
DMR_1_133515888	1	133515888	133515951	5	64	0.592464	0.465026	1.27405	0.127438	hyper	10.23	2.05937	ENSOCUG00000004475	intron	ANKRD42	ankyrin repeat domain 42 [Source:HGNC Symbol;Acc:HGNC:26752]
DMR_1_133580169	1	133580169	133580239	10	71	0.727534	0.616898	1.17934	0.110636	hyper	21.2372	2.14536	ENSOCUG00000004475	intron	ANKRD42	ankyrin repeat domain 42 [Source:HGNC Symbol;Acc:HGNC:26752]
DMR_1_91180598	1	91180598	91180921	8	324	0.517768	0.620363	0.834621	-0.102595	hypo	-18.7115	-1.86046	ENSOCUG00000004476	intron	DDX25	DEAD-box helicase 25 [Source:HGNC Symbol;Acc:HGNC:18698]
DMR_1_91189089	1	91189089	91189508	11	420	0.59013	0.701624	0.841092	-0.111494	hypo	-25.8642	-1.98959	ENSOCUG00000004476	intron	DDX25	DEAD-box helicase 25 [Source:HGNC Symbol;Acc:HGNC:18698]
DMR_1_91199479	1	91199479	91199651	11	173	0.378801	0.514567	0.736155	-0.135766	hypo	-28.53	-1.98274	ENSOCUG00000004476	exon,intron	DDX25	DEAD-box helicase 25 [Source:HGNC Symbol;Acc:HGNC:18698]
DMR_1_158123526	1	158123526	158124037	13	512	0.262974	0.140804	1.86766	0.12217	hyper	34.8094	2.84388	ENSOCUG00000004480	intron	CSRP3	cysteine and glycine rich protein 3 [Source:HGNC Symbol;Acc:HGNC:2472]
DMR_1_158114317	1	158114317	158114593	43	277	0.741473	0.857659	0.864531	-0.116186	hypo	-89.9907	-1.98356	ENSOCUG00000004480	exon,utr3	CSRP3	cysteine and glycine rich protein 3 [Source:HGNC Symbol;Acc:HGNC:2472]
DMR_1_158121990	1	158121990	158122803	31	814	0.595594	0.749941	0.794188	-0.154347	hypo	-88.695	-1.87915	ENSOCUG00000004480	intron	CSRP3	cysteine and glycine rich protein 3 [Source:HGNC Symbol;Acc:HGNC:2472]
DMR_1_158156571	1	158156571	158157497	30	927	0.59903	0.440856	1.35879	0.158174	hyper	108.325	4.25852	ENSOCUG00000004485	exon,intron	E2F8	E2F transcription factor 8 [Source:HGNC Symbol;Acc:HGNC:24727]
DMR_1_109849270	1	109849270	109849694	8	425	0.508116	0.370674	1.37079	0.137442	hyper	21.4337	2.90982	ENSOCUG00000004490	intron	GUCY1A2	guanylate cyclase 1, soluble, alpha 2 [Source:HGNC Symbol;Acc:HGNC:4684]
DMR_1_109705970	1	109705970	109706222	8	253	0.594609	0.700499	0.848836	-0.10589	hypo	-15.4398	-1.89385	ENSOCUG00000004490	intron	GUCY1A2	guanylate cyclase 1, soluble, alpha 2 [Source:HGNC Symbol;Acc:HGNC:4684]
DMR_1_109822883	1	109822883	109823528	31	646	0.614688	0.733222	0.838338	-0.118534	hypo	-64.5367	-1.79139	ENSOCUG00000004490	intron	GUCY1A2	guanylate cyclase 1, soluble, alpha 2 [Source:HGNC Symbol;Acc:HGNC:4684]
DMR_1_109837003	1	109837003	109837244	3	242	0.332311	0.475991	0.698145	-0.14368	hypo	-6.61226	-2.19535	ENSOCUG00000004490	intron	GUCY1A2	guanylate cyclase 1, soluble, alpha 2 [Source:HGNC Symbol;Acc:HGNC:4684]
DMR_1_172074365	1	172074365	172074449	16	85	0.782004	0.918122	0.851743	-0.136118	hypo	-43.2295	-2.58551	ENSOCUG00000004491	intron	CCDC73	coiled-coil domain containing 73 [Source:HGNC Symbol;Acc:HGNC:23261]
DMR_1_172127774	1	172127774	172128182	7	409	0.431588	0.589349	0.732313	-0.157761	hypo	-21.476	-2.1926	ENSOCUG00000004491	intron	CCDC73	coiled-coil domain containing 73 [Source:HGNC Symbol;Acc:HGNC:23261]
DMR_1_53707322	1	53707322	53707623	14	302	0.436611	0.294391	1.4831	0.14222	hyper	39.3942	3.55319	ENSOCUG00000004582	intron	DMRT1	doublesex and mab-3 related transcription factor 1 [Source:HGNC Symbol;Acc:HGNC:2934]
DMR_1_53757370	1	53757370	53757575	4	206	0.698276	0.563113	1.24003	0.135163	hyper	8.1458	2.06436	ENSOCUG00000004582	intron	DMRT1	doublesex and mab-3 related transcription factor 1 [Source:HGNC Symbol;Acc:HGNC:2934]
DMR_1_53714772	1	53714772	53715209	22	438	0.255789	0.135603	1.88631	0.120186	hyper	51.5959	2.52874	ENSOCUG00000004582	intron	DMRT1	doublesex and mab-3 related transcription factor 1 [Source:HGNC Symbol;Acc:HGNC:2934]
DMR_1_53738917	1	53738917	53739247	10	331	0.580286	0.467788	1.24049	0.112498	hyper	26.8928	3.2151	ENSOCUG00000004582	intron	DMRT1	doublesex and mab-3 related transcription factor 1 [Source:HGNC Symbol;Acc:HGNC:2934]
DMR_1_53767704	1	53767704	53768140	10	437	0.53175	0.428792	1.24011	0.102958	hyper	21.6329	2.36815	ENSOCUG00000004582	intron	DMRT1	doublesex and mab-3 related transcription factor 1 [Source:HGNC Symbol;Acc:HGNC:2934]
DMR_1_53788625	1	53788625	53788763	5	139	0.469697	0.603013	0.778917	-0.133316	hypo	-9.5554	-1.77786	ENSOCUG00000004582	intron	DMRT1	doublesex and mab-3 related transcription factor 1 [Source:HGNC Symbol;Acc:HGNC:2934]
DMR_1_53776432	1	53776432	53777143	39	712	0.710853	0.854741	0.831659	-0.143888	hypo	-90.5064	-1.90436	ENSOCUG00000004582	intron	DMRT1	doublesex and mab-3 related transcription factor 1 [Source:HGNC Symbol;Acc:HGNC:2934]
DMR_1_99671386	1	99671386	99671769	8	384	0.847248	0.705711	1.20056	0.141538	hyper	22.3664	3.1893	ENSOCUG00000004615	intron	BUD13	BUD13 homolog [Source:HGNC Symbol;Acc:HGNC:28199]
DMR_1_99661253	1	99661253	99661329	4	77	0.671963	0.551807	1.21775	0.120157	hyper	9.25048	2.41235	ENSOCUG00000004615	intron	BUD13	BUD13 homolog [Source:HGNC Symbol;Acc:HGNC:28199]
DMR_1_99628422	1	99628422	99629089	28	668	0.420976	0.266566	1.57926	0.15441	hyper	82.8384	3.46261	ENSOCUG00000004628	promoter	APOA5	apolipoprotein A5 [Source:HGNC Symbol;Acc:HGNC:17288]
DMR_1_138006614	1	138006614	138007320	14	707	0.415931	0.258526	1.60886	0.157405	hyper	46.2072	3.69726	ENSOCUG00000004686	intron	TENM4	teneurin transmembrane protein 4 [Source:HGNC Symbol;Acc:HGNC:29945]
DMR_1_137586236	1	137586236	137587585	49	1350	0.244373	0.103624	2.35828	0.14075	hyper	150.227	3.70438	ENSOCUG00000004686	intron	TENM4	teneurin transmembrane protein 4 [Source:HGNC Symbol;Acc:HGNC:29945]
DMR_1_138105583	1	138105583	138105804	19	222	0.581507	0.446848	1.30135	0.134659	hyper	44.0934	2.46516	ENSOCUG00000004686	intron	TENM4	teneurin transmembrane protein 4 [Source:HGNC Symbol;Acc:HGNC:29945]
DMR_1_137833589	1	137833589	137834322	34	734	0.288663	0.154515	1.86819	0.134148	hyper	103.49	3.51696	ENSOCUG00000004686	intron	TENM4	teneurin transmembrane protein 4 [Source:HGNC Symbol;Acc:HGNC:29945]
DMR_1_137656217	1	137656217	137657056	17	840	0.554164	0.42956	1.29007	0.124603	hyper	45.4288	2.8363	ENSOCUG00000004686	intron	TENM4	teneurin transmembrane protein 4 [Source:HGNC Symbol;Acc:HGNC:29945]
DMR_1_137633905	1	137633905	137634616	23	712	0.44588	0.322103	1.38428	0.123777	hyper	53.0832	2.4419	ENSOCUG00000004686	intron	TENM4	teneurin transmembrane protein 4 [Source:HGNC Symbol;Acc:HGNC:29945]
DMR_1_137817161	1	137817161	137817922	27	762	0.234446	0.111228	2.1078	0.123218	hyper	79.4612	3.54352	ENSOCUG00000004686	intron	TENM4	teneurin transmembrane protein 4 [Source:HGNC Symbol;Acc:HGNC:29945]
DMR_1_137589428	1	137589428	137590235	33	808	0.344885	0.222186	1.55223	0.122698	hyper	97.5405	3.54393	ENSOCUG00000004686	intron	TENM4	teneurin transmembrane protein 4 [Source:HGNC Symbol;Acc:HGNC:29945]
DMR_1_137865104	1	137865104	137865252	6	149	0.749228	0.629668	1.18988	0.11956	hyper	17.2982	2.93259	ENSOCUG00000004686	intron	TENM4	teneurin transmembrane protein 4 [Source:HGNC Symbol;Acc:HGNC:29945]
DMR_1_137980511	1	137980511	137981518	61	1008	0.329812	0.210821	1.56442	0.118991	hyper	181.944	3.52175	ENSOCUG00000004686	intron	TENM4	teneurin transmembrane protein 4 [Source:HGNC Symbol;Acc:HGNC:29945]
DMR_1_137572630	1	137572630	137573424	27	795	0.638261	0.524458	1.21699	0.113803	hyper	67.6931	3.14759	ENSOCUG00000004686	intron	TENM4	teneurin transmembrane protein 4 [Source:HGNC Symbol;Acc:HGNC:29945]
DMR_1_137579096	1	137579096	137579472	23	377	0.679861	0.566763	1.19955	0.113098	hyper	53.7424	2.51471	ENSOCUG00000004686	intron	TENM4	teneurin transmembrane protein 4 [Source:HGNC Symbol;Acc:HGNC:29945]
DMR_1_137716009	1	137716009	137716192	14	184	0.447118	0.339359	1.31754	0.10776	hyper	31.8814	2.47695	ENSOCUG00000004686	intron	TENM4	teneurin transmembrane protein 4 [Source:HGNC Symbol;Acc:HGNC:29945]
DMR_1_137897734	1	137897734	137898196	14	463	0.655775	0.551679	1.18869	0.104095	hyper	42.7453	3.4814	ENSOCUG00000004686	intron	TENM4	teneurin transmembrane protein 4 [Source:HGNC Symbol;Acc:HGNC:29945]
DMR_1_137931210	1	137931210	137932224	39	1015	0.49856	0.395461	1.26071	0.103099	hyper	98.2132	2.84376	ENSOCUG00000004686	intron	TENM4	teneurin transmembrane protein 4 [Source:HGNC Symbol;Acc:HGNC:29945]
DMR_1_137989860	1	137989860	137990474	29	615	0.539254	0.437817	1.23169	0.101437	hyper	80.6144	3.13144	ENSOCUG00000004686	intron	TENM4	teneurin transmembrane protein 4 [Source:HGNC Symbol;Acc:HGNC:29945]
DMR_1_137759908	1	137759908	137761420	51	1513	0.435817	0.33562	1.29854	0.100197	hyper	137.869	3.06936	ENSOCUG00000004686	intron	TENM4	teneurin transmembrane protein 4 [Source:HGNC Symbol;Acc:HGNC:29945]
DMR_1_138018108	1	138018108	138018243	5	136	0.600117	0.700881	0.856232	-0.100764	hypo	-9.74084	-1.85477	ENSOCUG00000004686	intron	TENM4	teneurin transmembrane protein 4 [Source:HGNC Symbol;Acc:HGNC:29945]
DMR_1_137814628	1	137814628	137814737	6	110	0.604767	0.709523	0.852358	-0.104755	hypo	-11.1501	-1.84554	ENSOCUG00000004686	intron	TENM4	teneurin transmembrane protein 4 [Source:HGNC Symbol;Acc:HGNC:29945]
DMR_1_137588360	1	137588360	137588644	24	285	0.719054	0.826125	0.870393	-0.107071	hypo	-51.9519	-2.00741	ENSOCUG00000004686	intron	TENM4	teneurin transmembrane protein 4 [Source:HGNC Symbol;Acc:HGNC:29945]
DMR_1_137652269	1	137652269	137652633	12	365	0.672518	0.779948	0.862261	-0.107429	hypo	-23.5223	-1.7737	ENSOCUG00000004686	intron	TENM4	teneurin transmembrane protein 4 [Source:HGNC Symbol;Acc:HGNC:29945]
DMR_1_137750449	1	137750449	137750803	18	355	0.522557	0.630752	0.828466	-0.108195	hypo	-35.2392	-1.86552	ENSOCUG00000004686	intron	TENM4	teneurin transmembrane protein 4 [Source:HGNC Symbol;Acc:HGNC:29945]
DMR_1_137939161	1	137939161	137939604	25	444	0.743268	0.855075	0.869242	-0.111808	hypo	-59.1105	-1.9272	ENSOCUG00000004686	intron	TENM4	teneurin transmembrane protein 4 [Source:HGNC Symbol;Acc:HGNC:29945]
DMR_1_137872855	1	137872855	137873192	5	338	0.746958	0.863405	0.86513	-0.116447	hypo	-10.8937	-1.76463	ENSOCUG00000004686	intron	TENM4	teneurin transmembrane protein 4 [Source:HGNC Symbol;Acc:HGNC:29945]
DMR_1_137574947	1	137574947	137575281	23	335	0.46041	0.578133	0.796375	-0.117722	hypo	-45.108	-1.79481	ENSOCUG00000004686	intron	TENM4	teneurin transmembrane protein 4 [Source:HGNC Symbol;Acc:HGNC:29945]
DMR_1_137809004	1	137809004	137809471	27	468	0.656154	0.775237	0.846391	-0.119083	hypo	-59.2259	-1.76791	ENSOCUG00000004686	intron	TENM4	teneurin transmembrane protein 4 [Source:HGNC Symbol;Acc:HGNC:29945]
DMR_1_137560787	1	137560787	137561074	17	288	0.593878	0.716709	0.828619	-0.122831	hypo	-33.855	-1.82862	ENSOCUG00000004686	intron	TENM4	teneurin transmembrane protein 4 [Source:HGNC Symbol;Acc:HGNC:29945]
DMR_1_137922450	1	137922450	137922670	6	221	0.780329	0.903189	0.863971	-0.12286	hypo	-13.3117	-1.85653	ENSOCUG00000004686	intron	TENM4	teneurin transmembrane protein 4 [Source:HGNC Symbol;Acc:HGNC:29945]
DMR_1_137668553	1	137668553	137669002	22	450	0.671597	0.79766	0.841959	-0.126063	hypo	-47.9406	-1.76553	ENSOCUG00000004686	intron	TENM4	teneurin transmembrane protein 4 [Source:HGNC Symbol;Acc:HGNC:29945]
DMR_1_137577192	1	137577192	137577685	14	494	0.601368	0.734068	0.819226	-0.132701	hypo	-34.6541	-1.78624	ENSOCUG00000004686	intron	TENM4	teneurin transmembrane protein 4 [Source:HGNC Symbol;Acc:HGNC:29945]
DMR_1_137565236	1	137565236	137565488	4	253	0.572748	0.723132	0.792037	-0.150385	hypo	-9.84553	-2.22603	ENSOCUG00000004686	intron	TENM4	teneurin transmembrane protein 4 [Source:HGNC Symbol;Acc:HGNC:29945]
DMR_1_137968272	1	137968272	137968759	15	488	0.560435	0.711071	0.788156	-0.150636	hypo	-36.3683	-1.88459	ENSOCUG00000004686	intron	TENM4	teneurin transmembrane protein 4 [Source:HGNC Symbol;Acc:HGNC:29945]
DMR_1_137597690	1	137597690	137597956	11	267	0.585949	0.73879	0.79312	-0.152841	hypo	-24.0446	-1.77804	ENSOCUG00000004686	intron	TENM4	teneurin transmembrane protein 4 [Source:HGNC Symbol;Acc:HGNC:29945]
DMR_1_137565953	1	137565953	137566623	12	671	0.522978	0.691458	0.756341	-0.16848	hypo	-33.7144	-2.01777	ENSOCUG00000004686	intron	TENM4	teneurin transmembrane protein 4 [Source:HGNC Symbol;Acc:HGNC:29945]
DMR_1_137596810	1	137596810	137597367	8	558	0.505086	0.765776	0.659574	-0.26069	hypo	-36.6982	-3.42871	ENSOCUG00000004686	intron	TENM4	teneurin transmembrane protein 4 [Source:HGNC Symbol;Acc:HGNC:29945]
DMR_1_137596242	1	137596242	137596452	8	211	0.425777	0.758877	0.561061	-0.333101	hypo	-49.8954	-6.22381	ENSOCUG00000004686	intron	TENM4	teneurin transmembrane protein 4 [Source:HGNC Symbol;Acc:HGNC:29945]
DMR_1_20957941	1	20957941	20958681	19	741	0.54862	0.429413	1.2776	0.119207	hyper	63.3025	4.28518	ENSOCUG00000004710	intron	DDX58	DEXD/H-box helicase 58 [Source:HGNC Symbol;Acc:HGNC:19102]
DMR_1_20982587	1	20982587	20982811	12	225	0.570351	0.680193	0.838513	-0.109843	hypo	-29.5381	-2.42685	ENSOCUG00000004710	exon,intron	DDX58	DEXD/H-box helicase 58 [Source:HGNC Symbol;Acc:HGNC:19102]
DMR_1_20973970	1	20973970	20974107	11	138	0.713952	0.825454	0.86492	-0.111503	hypo	-23.6339	-2.1443	ENSOCUG00000004710	intron	DDX58	DEXD/H-box helicase 58 [Source:HGNC Symbol;Acc:HGNC:19102]
DMR_1_20962631	1	20962631	20963325	45	695	0.708197	0.881267	0.803612	-0.17307	hypo	-114.929	-2.22904	ENSOCUG00000004710	intron	DDX58	DEXD/H-box helicase 58 [Source:HGNC Symbol;Acc:HGNC:19102]
DMR_1_20961111	1	20961111	20961288	10	178	0.505657	0.698833	0.723573	-0.193176	hypo	-32.6512	-2.97743	ENSOCUG00000004710	intron	DDX58	DEXD/H-box helicase 58 [Source:HGNC Symbol;Acc:HGNC:19102]
DMR_1_53949820	1	53949820	53950212	13	393	0.31681	0.135387	2.34003	0.181423	hyper	30.1199	2.42989	ENSOCUG00000004753	intron	KANK1	KN motif and ankyrin repeat domains 1 [Source:HGNC Symbol;Acc:HGNC:19309]
DMR_1_53948701	1	53948701	53948927	17	227	0.605895	0.424868	1.42608	0.181026	hyper	39.7981	2.53935	ENSOCUG00000004753	intron	KANK1	KN motif and ankyrin repeat domains 1 [Source:HGNC Symbol;Acc:HGNC:19309]
DMR_1_53931582	1	53931582	53931737	14	156	0.586628	0.407853	1.43833	0.178775	hyper	34.9938	2.55824	ENSOCUG00000004753	intron	KANK1	KN motif and ankyrin repeat domains 1 [Source:HGNC Symbol;Acc:HGNC:19309]
DMR_1_53922390	1	53922390	53922912	14	523	0.367907	0.232315	1.58366	0.135592	hyper	31.1691	2.54265	ENSOCUG00000004753	intron	KANK1	KN motif and ankyrin repeat domains 1 [Source:HGNC Symbol;Acc:HGNC:19309]
DMR_1_53933684	1	53933684	53933740	3	57	0.429163	0.29581	1.45081	0.133353	hyper	5.94092	1.98423	ENSOCUG00000004753	intron	KANK1	KN motif and ankyrin repeat domains 1 [Source:HGNC Symbol;Acc:HGNC:19309]
DMR_1_53903561	1	53903561	53903931	32	371	0.637061	0.51668	1.23299	0.120381	hyper	74.3996	2.56339	ENSOCUG00000004753	exon,intron	KANK1	KN motif and ankyrin repeat domains 1 [Source:HGNC Symbol;Acc:HGNC:19309]
DMR_1_53901471	1	53901471	53901989	22	519	0.51414	0.634348	0.810501	-0.120209	hypo	-53.1222	-1.84497	ENSOCUG00000004753	intron	KANK1	KN motif and ankyrin repeat domains 1 [Source:HGNC Symbol;Acc:HGNC:19309]
DMR_1_19455709	1	19455709	19456060	16	352	0.604396	0.494536	1.22215	0.109861	hyper	34.3148	2.3658	ENSOCUG00000004768	promoter	KIAA1161	KIAA1161 [Source:HGNC Symbol;Acc:HGNC:19918]
DMR_1_19432874	1	19432874	19432901	4	28	0.602204	0.710528	0.847544	-0.108324	hypo	-7.12947	-1.77814	ENSOCUG00000004770	intron	C9orf24	chromosome 9 open reading frame 24 [Source:HGNC Symbol;Acc:HGNC:19919]
DMR_1_19439286	1	19439286	19439803	8	518	0.387142	0.508209	0.761778	-0.121067	hypo	-21.1649	-2.15875	ENSOCUG00000004770	intron	C9orf24	chromosome 9 open reading frame 24 [Source:HGNC Symbol;Acc:HGNC:19919]
DMR_1_153598680	1	153598680	153598917	8	238	0.581371	0.461578	1.25953	0.119793	hyper	19.4533	2.45425	ENSOCUG00000004832	intron	USP47	ubiquitin specific peptidase 47 [Source:HGNC Symbol;Acc:HGNC:20076]
DMR_1_153667033	1	153667033	153667406	7	374	0.579645	0.46035	1.25914	0.119295	hyper	16.3283	2.36771	ENSOCUG00000004832	intron	USP47	ubiquitin specific peptidase 47 [Source:HGNC Symbol;Acc:HGNC:20076]
DMR_1_20388396	1	20388396	20389086	16	691	0.251217	0.102742	2.44513	0.148475	hyper	38.3076	2.5734	ENSOCUG00000004833	intron	DNAJA1	DnaJ heat shock protein family (Hsp40) member A1 [Source:HGNC Symbol;Acc:HGNC:5229]
DMR_1_20396319	1	20396319	20396713	13	395	0.365556	0.23825	1.53434	0.127306	hyper	30.3376	2.60143	ENSOCUG00000004833	promoter	DNAJA1	DnaJ heat shock protein family (Hsp40) member A1 [Source:HGNC Symbol;Acc:HGNC:5229]
DMR_1_153736350	1	153736350	153736924	40	575	0.467752	0.305991	1.52864	0.161761	hyper	105.192	2.94223	ENSOCUG00000004841	intron	DKK3	dickkopf WNT signaling pathway inhibitor 3 [Source:HGNC Symbol;Acc:HGNC:2893]
DMR_1_153724406	1	153724406	153725699	74	1294	0.285854	0.124811	2.29031	0.161044	hyper	215.272	3.48822	ENSOCUG00000004841	intron	DKK3	dickkopf WNT signaling pathway inhibitor 3 [Source:HGNC Symbol;Acc:HGNC:2893]
DMR_1_153733366	1	153733366	153733811	29	446	0.419131	0.282351	1.48443	0.13678	hyper	64.2595	2.39547	ENSOCUG00000004841	intron	DKK3	dickkopf WNT signaling pathway inhibitor 3 [Source:HGNC Symbol;Acc:HGNC:2893]
DMR_1_153715118	1	153715118	153715188	7	71	0.587726	0.692046	0.849258	-0.104321	hypo	-12.7506	-1.76704	ENSOCUG00000004841	intron	DKK3	dickkopf WNT signaling pathway inhibitor 3 [Source:HGNC Symbol;Acc:HGNC:2893]
DMR_1_153749789	1	153749789	153750225	20	437	0.509966	0.618133	0.825011	-0.108167	hypo	-43.8299	-1.87491	ENSOCUG00000004841	intron	DKK3	dickkopf WNT signaling pathway inhibitor 3 [Source:HGNC Symbol;Acc:HGNC:2893]
DMR_1_153741451	1	153741451	153741575	7	125	0.673537	0.784048	0.85905	-0.110511	hypo	-16.1852	-1.76465	ENSOCUG00000004841	intron	DKK3	dickkopf WNT signaling pathway inhibitor 3 [Source:HGNC Symbol;Acc:HGNC:2893]
DMR_1_153726270	1	153726270	153726370	5	101	0.420536	0.532332	0.789987	-0.111797	hypo	-9.51116	-1.85155	ENSOCUG00000004841	intron	DKK3	dickkopf WNT signaling pathway inhibitor 3 [Source:HGNC Symbol;Acc:HGNC:2893]
DMR_1_1752151	1	1752151	1752243	8	93	0.668952	0.784438	0.852779	-0.115486	hypo	-14.9897	-1.76624	ENSOCUG00000004879	intron
DMR_1_1735365	1	1735365	1735765	5	401	0.571685	0.747291	0.76501	-0.175606	hypo	-10.7643	-1.83961	ENSOCUG00000004879	intron
DMR_1_35350746	1	35350746	35351171	15	426	0.388049	0.1813	2.14038	0.20675	hyper	53.9686	4.20973	ENSOCUG00000004895	intron	ADAMTSL1	ADAMTS like 1 [Source:HGNC Symbol;Acc:HGNC:14632]
DMR_1_35162843	1	35162843	35163044	6	202	0.457836	0.330529	1.38516	0.127307	hyper	18.6138	3.71412	ENSOCUG00000004895	intron	ADAMTSL1	ADAMTS like 1 [Source:HGNC Symbol;Acc:HGNC:14632]
DMR_1_35335558	1	35335558	35336068	9	511	0.456563	0.330495	1.38145	0.126068	hyper	21.1617	2.48158	ENSOCUG00000004895	intron	ADAMTSL1	ADAMTS like 1 [Source:HGNC Symbol;Acc:HGNC:14632]
DMR_1_35206074	1	35206074	35206471	11	398	0.71781	0.600463	1.19543	0.117347	hyper	28.2592	2.76241	ENSOCUG00000004895	intron	ADAMTSL1	ADAMTS like 1 [Source:HGNC Symbol;Acc:HGNC:14632]
DMR_1_35354255	1	35354255	35354523	9	269	0.612183	0.50164	1.22036	0.110543	hyper	20.1781	2.34693	ENSOCUG00000004895	intron	ADAMTSL1	ADAMTS like 1 [Source:HGNC Symbol;Acc:HGNC:14632]
DMR_1_35258044	1	35258044	35258132	9	89	0.689146	0.789969	0.872371	-0.100823	hypo	-16.8061	-1.82002	ENSOCUG00000004895	exon	ADAMTSL1	ADAMTS like 1 [Source:HGNC Symbol;Acc:HGNC:14632]
DMR_1_35116907	1	35116907	35116958	9	52	0.733789	0.838631	0.874985	-0.104842	hypo	-17.3938	-1.82796	ENSOCUG00000004895	intron	ADAMTSL1	ADAMTS like 1 [Source:HGNC Symbol;Acc:HGNC:14632]
DMR_1_35369199	1	35369199	35369833	27	635	0.677659	0.784023	0.864337	-0.106363	hypo	-50.9137	-1.79691	ENSOCUG00000004895	intron	ADAMTSL1	ADAMTS like 1 [Source:HGNC Symbol;Acc:HGNC:14632]
DMR_1_35353314	1	35353314	35353792	36	479	0.724967	0.837927	0.865191	-0.11296	hypo	-88.3758	-2.0194	ENSOCUG00000004895	intron	ADAMTSL1	ADAMTS like 1 [Source:HGNC Symbol;Acc:HGNC:14632]
DMR_1_35171394	1	35171394	35171501	6	108	0.730866	0.847935	0.861937	-0.117069	hypo	-11.564	-1.84626	ENSOCUG00000004895	intron	ADAMTSL1	ADAMTS like 1 [Source:HGNC Symbol;Acc:HGNC:14632]
DMR_1_35195478	1	35195478	35195959	9	482	0.443034	0.575409	0.769946	-0.132375	hypo	-16.2833	-1.76844	ENSOCUG00000004895	intron	ADAMTSL1	ADAMTS like 1 [Source:HGNC Symbol;Acc:HGNC:14632]
DMR_1_35467447	1	35467447	35468113	12	667	0.326128	0.45966	0.709499	-0.133532	hypo	-26.0821	-1.79237	ENSOCUG00000004895	promoter	ADAMTSL1	ADAMTS like 1 [Source:HGNC Symbol;Acc:HGNC:14632]
DMR_1_35343367	1	35343367	35344338	25	972	0.513823	0.648521	0.792299	-0.134698	hypo	-58.6263	-1.88916	ENSOCUG00000004895	intron	ADAMTSL1	ADAMTS like 1 [Source:HGNC Symbol;Acc:HGNC:14632]
DMR_1_35432335	1	35432335	35432529	6	195	0.526023	0.668611	0.78674	-0.142588	hypo	-13.1871	-2.1264	ENSOCUG00000004895	intron	ADAMTSL1	ADAMTS like 1 [Source:HGNC Symbol;Acc:HGNC:14632]
DMR_1_35436359	1	35436359	35436794	4	436	0.415018	0.600674	0.69092	-0.185656	hypo	-11.1096	-2.26405	ENSOCUG00000004895	intron	ADAMTSL1	ADAMTS like 1 [Source:HGNC Symbol;Acc:HGNC:14632]
DMR_1_35435450	1	35435450	35436005	10	556	0.494564	0.704659	0.701849	-0.210095	hypo	-33.3558	-1.92153	ENSOCUG00000004895	intron	ADAMTSL1	ADAMTS like 1 [Source:HGNC Symbol;Acc:HGNC:14632]
DMR_1_169660974	1	169660974	169661167	11	194	0.52212	0.408626	1.27774	0.113494	hyper	32.3038	3.48441	ENSOCUG00000004904	intron	MPPED2	metallophosphoesterase domain containing 2 [Source:HGNC Symbol;Acc:HGNC:1180]
DMR_1_169715792	1	169715792	169716038	13	247	0.763179	0.886577	0.860815	-0.123398	hypo	-23.8646	-1.78868	ENSOCUG00000004904	intron	MPPED2	metallophosphoesterase domain containing 2 [Source:HGNC Symbol;Acc:HGNC:1180]
DMR_1_169646284	1	169646284	169646422	5	139	0.545786	0.676645	0.806606	-0.130859	hypo	-9.29225	-1.77058	ENSOCUG00000004904	intron	MPPED2	metallophosphoesterase domain containing 2 [Source:HGNC Symbol;Acc:HGNC:1180]
DMR_1_169618314	1	169618314	169618629	15	316	0.736865	0.870834	0.84616	-0.133969	hypo	-29.5643	-1.78999	ENSOCUG00000004904	intron	MPPED2	metallophosphoesterase domain containing 2 [Source:HGNC Symbol;Acc:HGNC:1180]
DMR_1_169773736	1	169773736	169774465	19	730	0.706248	0.843224	0.837557	-0.136976	hypo	-49.0453	-1.92688	ENSOCUG00000004904	intron	MPPED2	metallophosphoesterase domain containing 2 [Source:HGNC Symbol;Acc:HGNC:1180]
DMR_1_152321	1	152321	152729	12	409	0.768733	0.637148	1.20652	0.131584	hyper	31.7218	4.37432	ENSOCUG00000005028	intron
DMR_1_151155	1	151155	151973	15	819	0.314507	0.183811	1.71103	0.130696	hyper	38.6128	3.15789	ENSOCUG00000005028	intron
DMR_1_63062	1	63062	63372	11	311	0.667903	0.550429	1.21342	0.117474	hyper	24.9084	2.45161	ENSOCUG00000005046	intron	PRPF4	pre-mRNA processing factor 4 [Source:HGNC Symbol;Acc:HGNC:17349]
DMR_1_20902589	1	20902589	20902881	28	293	0.50457	0.628348	0.80301	-0.123778	hypo	-57.9605	-1.80428	ENSOCUG00000005089	promoter	NDUFB6	NADH:ubiquinone oxidoreductase subunit B6 [Source:HGNC Symbol;Acc:HGNC:7701]
DMR_1_97545106	1	97545106	97546074	44	969	0.579104	0.427057	1.35603	0.152047	hyper	120.96	3.20098	ENSOCUG00000005196	intron	ARHGEF12	Rho guanine nucleotide exchange factor 12 [Source:HGNC Symbol;Acc:HGNC:14193]
DMR_1_97564499	1	97564499	97564715	4	217	0.787642	0.889952	0.88504	-0.102309	hypo	-7.66893	-1.85418	ENSOCUG00000005196	intron	ARHGEF12	Rho guanine nucleotide exchange factor 12 [Source:HGNC Symbol;Acc:HGNC:14193]
DMR_1_106345182	1	106345182	106346011	30	830	0.375903	0.21791	1.72504	0.157993	hyper	89.1414	3.42101	ENSOCUG00000005283	intron	ZC3H12C	zinc finger CCCH-type containing 12C [Source:HGNC Symbol;Acc:HGNC:29362]
DMR_1_184778919	1	184778919	184779044	8	126	0.700418	0.538368	1.301	0.16205	hyper	17.7723	2.41533	ENSOCUG00000005321	intron	SYT13	synaptotagmin 13 [Source:HGNC Symbol;Acc:HGNC:14962]
DMR_1_184788938	1	184788938	184789437	23	500	0.573649	0.445594	1.28738	0.128055	hyper	57.8764	2.78131	ENSOCUG00000005321	intron	SYT13	synaptotagmin 13 [Source:HGNC Symbol;Acc:HGNC:14962]
DMR_1_184753646	1	184753646	184753886	28	241	0.599439	0.486425	1.23234	0.113014	hyper	58.6695	2.12638	ENSOCUG00000005321	exon,intron	SYT13	synaptotagmin 13 [Source:HGNC Symbol;Acc:HGNC:14962]
DMR_1_184768348	1	184768348	184768673	33	326	0.548256	0.656687	0.834883	-0.10843	hypo	-68.9769	-1.83776	ENSOCUG00000005321	intron	SYT13	synaptotagmin 13 [Source:HGNC Symbol;Acc:HGNC:14962]
DMR_1_75359293	1	75359293	75359440	6	148	0.480202	0.331525	1.44847	0.148678	hyper	19.1515	3.29752	ENSOCUG00000005332	intron	CDC14B	cell division cycle 14B [Source:HGNC Symbol;Acc:HGNC:1719]
DMR_1_75374563	1	75374563	75374657	4	95	0.633939	0.520194	1.21866	0.113745	hyper	8.38517	2.19737	ENSOCUG00000005332	intron	CDC14B	cell division cycle 14B [Source:HGNC Symbol;Acc:HGNC:1719]
DMR_1_189990558	1	189990558	189990636	6	79	0.472063	0.364308	1.29578	0.107755	hyper	15.0847	2.63392	ENSOCUG00000005361	exon,promoter
DMR_1_189991167	1	189991167	189991229	8	63	0.411892	0.308668	1.33442	0.103224	hyper	19.1106	2.55788	ENSOCUG00000005361	promoter
DMR_1_69993452	1	69993452	69993745	9	294	0.600978	0.469745	1.27937	0.131233	hyper	23.2757	2.80629	ENSOCUG00000005373	exon,intron	MFSD14B	major facilitator superfamily domain containing 14B [Source:HGNC Symbol;Acc:HGNC:23376]
DMR_1_69951102	1	69951102	69951932	26	831	0.548149	0.650944	0.842082	-0.102796	hypo	-54.5307	-1.76682	ENSOCUG00000005373	intron	MFSD14B	major facilitator superfamily domain containing 14B [Source:HGNC Symbol;Acc:HGNC:23376]
DMR_1_191645365	1	191645365	191645563	4	199	0.426783	0.325306	1.31194	0.101477	hyper	9.57	2.39926	ENSOCUG00000005377	intron	LPXN	leupaxin [Source:RefSeq peptide;Acc:NP_001075517]
DMR_1_191681303	1	191681303	191681357	6	55	0.507414	0.37657	1.34746	0.130844	hyper	16.6831	2.81385	ENSOCUG00000005385	exon
DMR_1_191680766	1	191680766	191680922	4	157	0.500055	0.372372	1.34289	0.127683	hyper	10.8134	2.83595	ENSOCUG00000005385	intron
DMR_1_191659790	1	191659790	191659805	4	16	0.695946	0.576391	1.20742	0.119555	hyper	8.73945	2.18821	ENSOCUG00000005385	intron
DMR_1_150407195	1	150407195	150407499	17	305	0.578973	0.679082	0.852582	-0.100109	hypo	-33.0421	-1.77803	ENSOCUG00000005433	intron	TRIM66	tripartite motif containing 66 [Source:HGNC Symbol;Acc:HGNC:29005]
DMR_1_150378595	1	150378595	150378832	8	238	0.463699	0.657643	0.705092	-0.193944	hypo	-16.4737	-1.87388	ENSOCUG00000005433	intron	TRIM66	tripartite motif containing 66 [Source:HGNC Symbol;Acc:HGNC:29005]
DMR_1_150452368	1	150452368	150452890	20	523	0.402379	0.264451	1.52156	0.137927	hyper	60.9827	3.47504	ENSOCUG00000005442	promoter
DMR_1_150510355	1	150510355	150510785	6	431	0.738143	0.852471	0.865886	-0.114328	hypo	-11.238	-1.81132	ENSOCUG00000005447	intron	ST5	suppression of tumorigenicity 5 [Source:HGNC Symbol;Acc:HGNC:11350]
DMR_1_64030490	1	64030490	64031015	22	526	0.758743	0.540392	1.40406	0.21835	hyper	71.1723	3.65968	ENSOCUG00000005507	intron	GNA14	G protein subunit alpha 14 [Source:HGNC Symbol;Acc:HGNC:4382]
DMR_1_63866835	1	63866835	63867402	23	568	0.629543	0.412086	1.5277	0.217456	hyper	71.647	3.7015	ENSOCUG00000005507	intron	GNA14	G protein subunit alpha 14 [Source:HGNC Symbol;Acc:HGNC:4382]
DMR_1_64025369	1	64025369	64026486	20	1118	0.504859	0.291649	1.73105	0.21321	hyper	67.7707	4.07804	ENSOCUG00000005507	intron	GNA14	G protein subunit alpha 14 [Source:HGNC Symbol;Acc:HGNC:4382]
DMR_1_64040860	1	64040860	64041456	34	597	0.717258	0.527169	1.36059	0.190089	hyper	116.663	3.97142	ENSOCUG00000005507	intron	GNA14	G protein subunit alpha 14 [Source:HGNC Symbol;Acc:HGNC:4382]
DMR_1_63871262	1	63871262	63872154	45	893	0.35635	0.198702	1.79338	0.157647	hyper	143.771	4.08395	ENSOCUG00000005507	intron	GNA14	G protein subunit alpha 14 [Source:HGNC Symbol;Acc:HGNC:4382]
DMR_1_64008029	1	64008029	64008420	16	392	0.65644	0.517575	1.2683	0.138864	hyper	38.484	2.56261	ENSOCUG00000005507	intron	GNA14	G protein subunit alpha 14 [Source:HGNC Symbol;Acc:HGNC:4382]
DMR_1_64036698	1	64036698	64036710	3	13	0.753412	0.615724	1.22362	0.137688	hyper	5.93846	1.98098	ENSOCUG00000005507	intron	GNA14	G protein subunit alpha 14 [Source:HGNC Symbol;Acc:HGNC:4382]
DMR_1_63986779	1	63986779	63987720	22	942	0.410937	0.279638	1.46953	0.1313	hyper	56.0562	2.77761	ENSOCUG00000005507	intron	GNA14	G protein subunit alpha 14 [Source:HGNC Symbol;Acc:HGNC:4382]
DMR_1_63853871	1	63853871	63853941	8	71	0.498568	0.375933	1.32621	0.122635	hyper	18.9195	2.38875	ENSOCUG00000005507	intron	GNA14	G protein subunit alpha 14 [Source:HGNC Symbol;Acc:HGNC:4382]
DMR_1_64002983	1	64002983	64003076	6	94	0.471247	0.352023	1.33868	0.119224	hyper	13.4137	2.3085	ENSOCUG00000005507	intron	GNA14	G protein subunit alpha 14 [Source:HGNC Symbol;Acc:HGNC:4382]
DMR_1_63857169	1	63857169	63857518	6	350	0.266055	0.152435	1.74537	0.11362	hyper	12.4278	2.23145	ENSOCUG00000005507	intron	GNA14	G protein subunit alpha 14 [Source:HGNC Symbol;Acc:HGNC:4382]
DMR_1_63886429	1	63886429	63886893	18	465	0.689673	0.790116	0.872875	-0.100444	hypo	-39.8259	-1.82285	ENSOCUG00000005507	intron	GNA14	G protein subunit alpha 14 [Source:HGNC Symbol;Acc:HGNC:4382]
DMR_1_64017002	1	64017002	64018281	23	1280	0.641649	0.783095	0.819376	-0.141446	hypo	-73.0078	-2.40341	ENSOCUG00000005507	intron	GNA14	G protein subunit alpha 14 [Source:HGNC Symbol;Acc:HGNC:4382]
DMR_1_186726806	1	186726806	186727089	28	284	0.264876	0.0803366	3.29708	0.18454	hyper	70.8806	2.65365	ENSOCUG00000005557	promoter	SLC39A13	solute carrier family 39 member 13 [Source:HGNC Symbol;Acc:HGNC:20859]
DMR_1_186726250	1	186726250	186726585	11	336	0.133785	0.00650064	20.5802	0.127284	hyper	23.9472	2.38049	ENSOCUG00000005557	promoter	SLC39A13	solute carrier family 39 member 13 [Source:HGNC Symbol;Acc:HGNC:20859]
DMR_1_186725121	1	186725121	186725371	7	251	0.244406	0.13096	1.86626	0.113445	hyper	16.8202	2.78197	ENSOCUG00000005557	promoter	SLC39A13	solute carrier family 39 member 13 [Source:HGNC Symbol;Acc:HGNC:20859]
DMR_1_42055088	1	42055088	42055115	3	28	0.301541	0.445555	0.676775	-0.144015	hypo	-9.18076	-3.01527	ENSOCUG00000005565	promoter
DMR_1_8934917	1	8934917	8935282	6	366	0.835309	0.681884	1.225	0.153426	hyper	13.4558	2.28249	ENSOCUG00000005655	intron	SMC2	structural maintenance of chromosomes 2 [Source:HGNC Symbol;Acc:HGNC:14011]
DMR_1_8955542	1	8955542	8955747	4	206	0.548598	0.671852	0.816546	-0.123254	hypo	-9.30967	-2.24596	ENSOCUG00000005655	intron	SMC2	structural maintenance of chromosomes 2 [Source:HGNC Symbol;Acc:HGNC:14011]
DMR_1_8926471	1	8926471	8927177	10	707	0.707607	0.839289	0.843103	-0.131682	hypo	-18.5737	-1.77124	ENSOCUG00000005655	intron	SMC2	structural maintenance of chromosomes 2 [Source:HGNC Symbol;Acc:HGNC:14011]
DMR_1_142224555	1	142224555	142224801	12	247	0.680909	0.301209	2.26059	0.3797	hyper	86.4439	7.66771	ENSOCUG00000005709	intron	PGM2L1	phosphoglucomutase 2-like 1 [Source:HGNC Symbol;Acc:HGNC:20898]
DMR_1_142242356	1	142242356	142242907	12	552	0.596502	0.456105	1.30782	0.140396	hyper	30.8105	3.07715	ENSOCUG00000005709	intron	PGM2L1	phosphoglucomutase 2-like 1 [Source:HGNC Symbol;Acc:HGNC:20898]
DMR_1_142237865	1	142237865	142237979	6	115	0.358088	0.236552	1.51378	0.121536	hyper	14.0086	2.45107	ENSOCUG00000005709	intron	PGM2L1	phosphoglucomutase 2-like 1 [Source:HGNC Symbol;Acc:HGNC:20898]
DMR_1_142239315	1	142239315	142239975	17	661	0.64255	0.751914	0.854553	-0.109364	hypo	-44.7857	-2.31389	ENSOCUG00000005709	intron	PGM2L1	phosphoglucomutase 2-like 1 [Source:HGNC Symbol;Acc:HGNC:20898]
DMR_1_142218759	1	142218759	142218928	4	170	0.483884	0.593754	0.814957	-0.10987	hypo	-8.02356	-1.88653	ENSOCUG00000005709	intron	PGM2L1	phosphoglucomutase 2-like 1 [Source:HGNC Symbol;Acc:HGNC:20898]
DMR_1_142245357	1	142245357	142245934	18	578	0.647969	0.757921	0.854929	-0.109953	hypo	-47.6547	-1.87996	ENSOCUG00000005709	intron	PGM2L1	phosphoglucomutase 2-like 1 [Source:HGNC Symbol;Acc:HGNC:20898]
DMR_1_142248711	1	142248711	142249456	26	746	0.322923	0.484306	0.666775	-0.161383	hypo	-88.1134	-1.76771	ENSOCUG00000005709	intron	PGM2L1	phosphoglucomutase 2-like 1 [Source:HGNC Symbol;Acc:HGNC:20898]
DMR_1_147692069	1	147692069	147692658	10	590	0.389104	0.515517	0.754783	-0.126414	hypo	-23.0779	-1.91298	ENSOCUG00000005726	exon,utr3	MRPL17	mitochondrial ribosomal protein L17 [Source:HGNC Symbol;Acc:HGNC:14053]
DMR_1_7432885	1	7432885	7433144	10	260	0.66683	0.517586	1.28835	0.149244	hyper	26.6644	3.07645	ENSOCUG00000005809	intron	FKTN	fukutin [Source:HGNC Symbol;Acc:HGNC:3622]
DMR_1_7432201	1	7432201	7432513	6	313	0.439168	0.291705	1.50552	0.147462	hyper	15.6204	2.85775	ENSOCUG00000005809	intron	FKTN	fukutin [Source:HGNC Symbol;Acc:HGNC:3622]
DMR_1_7384977	1	7384977	7385203	4	227	0.430897	0.310318	1.38857	0.120579	hyper	12.1376	3.96349	ENSOCUG00000005809	intron	FKTN	fukutin [Source:HGNC Symbol;Acc:HGNC:3622]
DMR_1_7483559	1	7483559	7483859	3	301	0.691619	0.577078	1.19848	0.114541	hyper	6.66492	2.25171	ENSOCUG00000005809	intron	FKTN	fukutin [Source:HGNC Symbol;Acc:HGNC:3622]
DMR_1_7390671	1	7390671	7391069	16	399	0.38882	0.279854	1.38937	0.108966	hyper	41.7299	2.91621	ENSOCUG00000005809	intron	FKTN	fukutin [Source:HGNC Symbol;Acc:HGNC:3622]
DMR_1_7449948	1	7449948	7450214	23	267	0.755612	0.902797	0.836968	-0.147185	hypo	-48.6744	-1.98434	ENSOCUG00000005809	intron	FKTN	fukutin [Source:HGNC Symbol;Acc:HGNC:3622]
DMR_1_171736749	1	171736749	171737988	73	1240	0.25361	0.1132	2.24037	0.14041	hyper	226.407	3.55198	ENSOCUG00000005882	exon,intron,utr3	WT1	Wilms tumor 1 [Source:HGNC Symbol;Acc:HGNC:12796]
DMR_1_171775388	1	171775388	171775987	26	600	0.351147	0.230168	1.52561	0.120979	hyper	64.088	2.80303	ENSOCUG00000005882	intron	WT1	Wilms tumor 1 [Source:HGNC Symbol;Acc:HGNC:12796]
DMR_1_171753529	1	171753529	171753549	5	21	0.355093	0.249805	1.42148	0.105289	hyper	10.1415	2.02885	ENSOCUG00000005882	intron	WT1	Wilms tumor 1 [Source:HGNC Symbol;Acc:HGNC:12796]
DMR_1_155146763	1	155146763	155146966	6	204	0.562723	0.67022	0.839609	-0.107497	hypo	-11.2737	-1.7703	ENSOCUG00000005940	intron	ARNTL	aryl hydrocarbon receptor nuclear translocator like [Source:HGNC Symbol;Acc:HGNC:701]
DMR_1_7744295	1	7744295	7745441	49	1147	0.204633	0.0849115	2.40996	0.119721	hyper	143.354	3.55198	ENSOCUG00000005946	intron	SLC44A1	solute carrier family 44 member 1 [Source:HGNC Symbol;Acc:HGNC:18798]
DMR_1_7765172	1	7765172	7765267	3	96	0.566539	0.693716	0.816673	-0.127177	hypo	-6.26099	-2.03698	ENSOCUG00000005946	intron	SLC44A1	solute carrier family 44 member 1 [Source:HGNC Symbol;Acc:HGNC:18798]
DMR_1_7764338	1	7764338	7764780	8	443	0.649293	0.782474	0.829795	-0.133181	hypo	-17.6852	-1.9871	ENSOCUG00000005946	intron	SLC44A1	solute carrier family 44 member 1 [Source:HGNC Symbol;Acc:HGNC:18798]
DMR_1_61376341	1	61376341	61376726	14	386	0.613508	0.474326	1.29343	0.139181	hyper	33.1294	2.54707	ENSOCUG00000006076	promoter	C9orf40	chromosome 9 open reading frame 40 [Source:HGNC Symbol;Acc:HGNC:23433]
DMR_1_165995899	1	165995899	165996162	4	264	0.3042	0.195555	1.55557	0.108645	hyper	8.16285	2.07565	ENSOCUG00000006085	promoter	BBOX1	gamma-butyrobetaine hydroxylase 1 [Source:HGNC Symbol;Acc:HGNC:964]
DMR_1_114115050	1	114115050	114115466	16	417	0.567632	0.456535	1.24335	0.111096	hyper	39.9156	2.96046	ENSOCUG00000006165	intron	TMEM123	transmembrane protein 123 [Source:HGNC Symbol;Acc:HGNC:30138]
DMR_1_114096846	1	114096846	114096945	14	100	0.441613	0.331711	1.33132	0.109902	hyper	34.6895	2.50783	ENSOCUG00000006165	intron	TMEM123	transmembrane protein 123 [Source:HGNC Symbol;Acc:HGNC:30138]
DMR_1_114098716	1	114098716	114099340	36	625	0.702331	0.809297	0.867829	-0.106966	hypo	-78.5544	-1.97908	ENSOCUG00000006165	intron	TMEM123	transmembrane protein 123 [Source:HGNC Symbol;Acc:HGNC:30138]
DMR_1_114134680	1	114134680	114135199	21	520	0.661542	0.772633	0.856217	-0.111091	hypo	-52.2343	-1.94703	ENSOCUG00000006165	exon,intron	TMEM123	transmembrane protein 123 [Source:HGNC Symbol;Acc:HGNC:30138]
DMR_1_103271150	1	103271150	103271363	18	214	0.835156	0.635031	1.31514	0.200124	hyper	44.9196	2.89204	ENSOCUG00000006190	intron	NCAM1	neural cell adhesion molecule 1 [Source:HGNC Symbol;Acc:HGNC:7656]
DMR_1_103288790	1	103288790	103289203	28	414	0.607081	0.412292	1.47245	0.194788	hyper	68.1848	3.12804	ENSOCUG00000006190	intron	NCAM1	neural cell adhesion molecule 1 [Source:HGNC Symbol;Acc:HGNC:7656]
DMR_1_103262540	1	103262540	103262582	10	43	0.404996	0.210955	1.91982	0.194041	hyper	39.0567	4.00829	ENSOCUG00000006190	intron	NCAM1	neural cell adhesion molecule 1 [Source:HGNC Symbol;Acc:HGNC:7656]
DMR_1_103289509	1	103289509	103289727	8	219	0.589188	0.39992	1.47327	0.189268	hyper	20.4012	2.76945	ENSOCUG00000006190	intron	NCAM1	neural cell adhesion molecule 1 [Source:HGNC Symbol;Acc:HGNC:7656]
DMR_1_103237439	1	103237439	103238369	34	931	0.434205	0.257052	1.68917	0.177153	hyper	122.653	4.93918	ENSOCUG00000006190	intron	NCAM1	neural cell adhesion molecule 1 [Source:HGNC Symbol;Acc:HGNC:7656]
DMR_1_103229527	1	103229527	103229978	14	452	0.6637	0.499683	1.32824	0.164016	hyper	32.3822	2.3815	ENSOCUG00000006190	intron	NCAM1	neural cell adhesion molecule 1 [Source:HGNC Symbol;Acc:HGNC:7656]
DMR_1_103261498	1	103261498	103262205	16	708	0.505122	0.35415	1.42629	0.150972	hyper	51.7858	4.0316	ENSOCUG00000006190	intron	NCAM1	neural cell adhesion molecule 1 [Source:HGNC Symbol;Acc:HGNC:7656]
DMR_1_103326034	1	103326034	103326691	21	658	0.478465	0.334592	1.43	0.143873	hyper	65.1662	3.794	ENSOCUG00000006190	intron	NCAM1	neural cell adhesion molecule 1 [Source:HGNC Symbol;Acc:HGNC:7656]
DMR_1_103078170	1	103078170	103078468	38	299	0.239831	0.10024	2.39257	0.139591	hyper	83.0501	2.30475	ENSOCUG00000006190	exon,intron,utr3	NCAM1	neural cell adhesion molecule 1 [Source:HGNC Symbol;Acc:HGNC:7656]
DMR_1_103277742	1	103277742	103278067	17	326	0.436995	0.305168	1.43198	0.131827	hyper	42.0301	2.65188	ENSOCUG00000006190	intron	NCAM1	neural cell adhesion molecule 1 [Source:HGNC Symbol;Acc:HGNC:7656]
DMR_1_103262974	1	103262974	103263003	3	30	0.564485	0.447731	1.26077	0.116754	hyper	7.16513	2.50766	ENSOCUG00000006190	intron	NCAM1	neural cell adhesion molecule 1 [Source:HGNC Symbol;Acc:HGNC:7656]
DMR_1_103171175	1	103171175	103171244	5	70	0.271271	0.15703	1.72751	0.114241	hyper	10.0246	2.01977	ENSOCUG00000006190	intron	NCAM1	neural cell adhesion molecule 1 [Source:HGNC Symbol;Acc:HGNC:7656]
DMR_1_103249973	1	103249973	103251219	28	1247	0.647331	0.533387	1.21362	0.113944	hyper	74.4435	3.09164	ENSOCUG00000006190	intron	NCAM1	neural cell adhesion molecule 1 [Source:HGNC Symbol;Acc:HGNC:7656]
DMR_1_103239291	1	103239291	103239431	5	141	0.663502	0.553523	1.19869	0.10998	hyper	10.54	2.16734	ENSOCUG00000006190	intron	NCAM1	neural cell adhesion molecule 1 [Source:HGNC Symbol;Acc:HGNC:7656]
DMR_1_103306003	1	103306003	103306236	8	234	0.389351	0.279962	1.39072	0.109388	hyper	17.3224	2.24743	ENSOCUG00000006190	intron	NCAM1	neural cell adhesion molecule 1 [Source:HGNC Symbol;Acc:HGNC:7656]
DMR_1_103329221	1	103329221	103329591	13	371	0.56381	0.454711	1.23993	0.1091	hyper	26.7262	2.14444	ENSOCUG00000006190	intron	NCAM1	neural cell adhesion molecule 1 [Source:HGNC Symbol;Acc:HGNC:7656]
DMR_1_103349636	1	103349636	103350063	8	428	0.603873	0.500589	1.20632	0.103284	hyper	16.9837	2.23423	ENSOCUG00000006190	intron	NCAM1	neural cell adhesion molecule 1 [Source:HGNC Symbol;Acc:HGNC:7656]
DMR_1_103113545	1	103113545	103113791	19	247	0.291716	0.188592	1.54681	0.103124	hyper	44.5954	2.42358	ENSOCUG00000006190	intron	NCAM1	neural cell adhesion molecule 1 [Source:HGNC Symbol;Acc:HGNC:7656]
DMR_1_103281483	1	103281483	103281597	9	115	0.329014	0.436757	0.75331	-0.107744	hypo	-19.6844	-2.08228	ENSOCUG00000006190	intron	NCAM1	neural cell adhesion molecule 1 [Source:HGNC Symbol;Acc:HGNC:7656]
DMR_1_103254747	1	103254747	103254750	4	4	0.466102	0.575255	0.810253	-0.109153	hypo	-7.66409	-1.91076	ENSOCUG00000006190	intron	NCAM1	neural cell adhesion molecule 1 [Source:HGNC Symbol;Acc:HGNC:7656]
DMR_1_103112034	1	103112034	103112752	25	719	0.6405	0.751928	0.851809	-0.111429	hypo	-54.9808	-1.78501	ENSOCUG00000006190	intron	NCAM1	neural cell adhesion molecule 1 [Source:HGNC Symbol;Acc:HGNC:7656]
DMR_1_103282738	1	103282738	103283037	7	300	0.450853	0.564302	0.798956	-0.113449	hypo	-15.7356	-1.83376	ENSOCUG00000006190	intron	NCAM1	neural cell adhesion molecule 1 [Source:HGNC Symbol;Acc:HGNC:7656]
DMR_1_103332874	1	103332874	103333079	8	206	0.463068	0.58731	0.788456	-0.124242	hypo	-17.8547	-1.9955	ENSOCUG00000006190	intron	NCAM1	neural cell adhesion molecule 1 [Source:HGNC Symbol;Acc:HGNC:7656]
DMR_1_103346958	1	103346958	103347242	14	285	0.601403	0.731105	0.822595	-0.129702	hypo	-38.8917	-1.77303	ENSOCUG00000006190	intron	NCAM1	neural cell adhesion molecule 1 [Source:HGNC Symbol;Acc:HGNC:7656]
DMR_1_103290981	1	103290981	103291102	8	122	0.523652	0.654507	0.800071	-0.130855	hypo	-18.0381	-2.00317	ENSOCUG00000006190	intron	NCAM1	neural cell adhesion molecule 1 [Source:HGNC Symbol;Acc:HGNC:7656]
DMR_1_103340304	1	103340304	103341389	19	1086	0.63808	0.769553	0.829157	-0.131473	hypo	-51.8886	-2.57577	ENSOCUG00000006190	intron	NCAM1	neural cell adhesion molecule 1 [Source:HGNC Symbol;Acc:HGNC:7656]
DMR_1_103339429	1	103339429	103339924	19	496	0.52349	0.65649	0.797408	-0.133	hypo	-51.1177	-2.53875	ENSOCUG00000006190	intron	NCAM1	neural cell adhesion molecule 1 [Source:HGNC Symbol;Acc:HGNC:7656]
DMR_1_103290533	1	103290533	103290668	12	136	0.503015	0.653618	0.769585	-0.150604	hypo	-27.5875	-1.79785	ENSOCUG00000006190	intron	NCAM1	neural cell adhesion molecule 1 [Source:HGNC Symbol;Acc:HGNC:7656]
DMR_1_103302064	1	103302064	103302877	32	814	0.565925	0.71846	0.787691	-0.152536	hypo	-83.0353	-1.85444	ENSOCUG00000006190	intron	NCAM1	neural cell adhesion molecule 1 [Source:HGNC Symbol;Acc:HGNC:7656]
DMR_1_103281918	1	103281918	103282264	7	347	0.292425	0.446056	0.655578	-0.153632	hypo	-22.1305	-2.96924	ENSOCUG00000006190	intron	NCAM1	neural cell adhesion molecule 1 [Source:HGNC Symbol;Acc:HGNC:7656]
DMR_1_103299614	1	103299614	103300118	21	505	0.727986	0.881951	0.825427	-0.153965	hypo	-58.6017	-1.85766	ENSOCUG00000006190	intron	NCAM1	neural cell adhesion molecule 1 [Source:HGNC Symbol;Acc:HGNC:7656]
DMR_1_103330637	1	103330637	103331054	9	418	0.445715	0.604509	0.737317	-0.158795	hypo	-24.2607	-2.2451	ENSOCUG00000006190	intron	NCAM1	neural cell adhesion molecule 1 [Source:HGNC Symbol;Acc:HGNC:7656]
DMR_1_103240679	1	103240679	103241221	31	543	0.559099	0.73096	0.764884	-0.17186	hypo	-108.096	-1.87828	ENSOCUG00000006190	intron	NCAM1	neural cell adhesion molecule 1 [Source:HGNC Symbol;Acc:HGNC:7656]
DMR_1_103255994	1	103255994	103256299	3	306	0.415663	0.599638	0.693189	-0.183975	hypo	-10.2564	-2.80286	ENSOCUG00000006190	intron	NCAM1	neural cell adhesion molecule 1 [Source:HGNC Symbol;Acc:HGNC:7656]
DMR_1_103255223	1	103255223	103255620	7	398	0.416026	0.617745	0.67346	-0.201718	hypo	-26.4954	-3.46382	ENSOCUG00000006190	intron	NCAM1	neural cell adhesion molecule 1 [Source:HGNC Symbol;Acc:HGNC:7656]
DMR_1_33153540	1	33153540	33154371	15	832	0.610261	0.381889	1.59801	0.228372	hyper	61.8065	4.6371	ENSOCUG00000006192	intron	FOCAD	focadhesin [Source:HGNC Symbol;Acc:HGNC:23377]
DMR_1_32871790	1	32871790	32871817	3	28	0.639257	0.437096	1.46251	0.202161	hyper	11.5342	3.90355	ENSOCUG00000006192	intron	FOCAD	focadhesin [Source:HGNC Symbol;Acc:HGNC:23377]
DMR_1_32941312	1	32941312	32941642	5	331	0.410361	0.513841	0.798615	-0.10348	hypo	-9.38037	-1.83519	ENSOCUG00000006192	intron	FOCAD	focadhesin [Source:HGNC Symbol;Acc:HGNC:23377]
DMR_1_33130573	1	33130573	33130989	8	417	0.405574	0.511089	0.793548	-0.105516	hypo	-15.4356	-1.83294	ENSOCUG00000006192	intron	FOCAD	focadhesin [Source:HGNC Symbol;Acc:HGNC:23377]
DMR_1_32959295	1	32959295	32959501	10	207	0.504429	0.645822	0.781064	-0.141394	hypo	-23.1713	-2.22364	ENSOCUG00000006192	intron	FOCAD	focadhesin [Source:HGNC Symbol;Acc:HGNC:23377]
DMR_1_52507977	1	52507977	52508361	20	385	0.60392	0.414253	1.45785	0.189667	hyper	60.0291	3.46339	ENSOCUG00000006320	intron	SMARCA2	SWI/SNF related, matrix associated, actin dependent regulator of chromatin, subfamily a, member 2 [Source:HGNC Symbol;Acc:HGNC:11098]
DMR_1_52451234	1	52451234	52451657	67	424	0.471526	0.336178	1.40261	0.135349	hyper	197.782	3.29779	ENSOCUG00000006320	intron	SMARCA2	SWI/SNF related, matrix associated, actin dependent regulator of chromatin, subfamily a, member 2 [Source:HGNC Symbol;Acc:HGNC:11098]
DMR_1_52442858	1	52442858	52443314	27	457	0.340408	0.209007	1.62869	0.131401	hyper	68.9996	2.66483	ENSOCUG00000006320	intron	SMARCA2	SWI/SNF related, matrix associated, actin dependent regulator of chromatin, subfamily a, member 2 [Source:HGNC Symbol;Acc:HGNC:11098]
DMR_1_52414971	1	52414971	52415463	30	493	0.566027	0.437765	1.29299	0.128263	hyper	75.8829	2.73351	ENSOCUG00000006320	intron	SMARCA2	SWI/SNF related, matrix associated, actin dependent regulator of chromatin, subfamily a, member 2 [Source:HGNC Symbol;Acc:HGNC:11098]
DMR_1_52374984	1	52374984	52375773	13	790	0.60409	0.489397	1.23436	0.114693	hyper	28.5184	2.37891	ENSOCUG00000006320	intron	SMARCA2	SWI/SNF related, matrix associated, actin dependent regulator of chromatin, subfamily a, member 2 [Source:HGNC Symbol;Acc:HGNC:11098]
DMR_1_52502592	1	52502592	52502834	7	243	0.611572	0.497276	1.22984	0.114296	hyper	15.2589	2.22286	ENSOCUG00000006320	intron	SMARCA2	SWI/SNF related, matrix associated, actin dependent regulator of chromatin, subfamily a, member 2 [Source:HGNC Symbol;Acc:HGNC:11098]
DMR_1_52505467	1	52505467	52505756	13	290	0.733875	0.619586	1.18446	0.114288	hyper	28.9292	2.4386	ENSOCUG00000006320	intron	SMARCA2	SWI/SNF related, matrix associated, actin dependent regulator of chromatin, subfamily a, member 2 [Source:HGNC Symbol;Acc:HGNC:11098]
DMR_1_52327082	1	52327082	52327448	15	367	0.271685	0.159617	1.70211	0.112068	hyper	32.5188	2.30076	ENSOCUG00000006320	intron	SMARCA2	SWI/SNF related, matrix associated, actin dependent regulator of chromatin, subfamily a, member 2 [Source:HGNC Symbol;Acc:HGNC:11098]
DMR_1_52445386	1	52445386	52445481	4	96	0.865186	0.754708	1.14639	0.110478	hyper	8.95724	2.46862	ENSOCUG00000006320	intron	SMARCA2	SWI/SNF related, matrix associated, actin dependent regulator of chromatin, subfamily a, member 2 [Source:HGNC Symbol;Acc:HGNC:11098]
DMR_1_52454231	1	52454231	52454587	16	357	0.669954	0.561232	1.19372	0.108723	hyper	37.14	2.53343	ENSOCUG00000006320	intron	SMARCA2	SWI/SNF related, matrix associated, actin dependent regulator of chromatin, subfamily a, member 2 [Source:HGNC Symbol;Acc:HGNC:11098]
DMR_1_52338797	1	52338797	52339604	60	808	0.644963	0.538052	1.1987	0.106912	hyper	146.819	2.82202	ENSOCUG00000006320	intron	SMARCA2	SWI/SNF related, matrix associated, actin dependent regulator of chromatin, subfamily a, member 2 [Source:HGNC Symbol;Acc:HGNC:11098]
DMR_1_52499578	1	52499578	52500024	17	447	0.588261	0.694584	0.846926	-0.106323	hypo	-37.6905	-1.91782	ENSOCUG00000006320	intron	SMARCA2	SWI/SNF related, matrix associated, actin dependent regulator of chromatin, subfamily a, member 2 [Source:HGNC Symbol;Acc:HGNC:11098]
DMR_1_52482671	1	52482671	52483534	29	864	0.556676	0.665825	0.836071	-0.109148	hypo	-74.4457	-1.84205	ENSOCUG00000006320	intron	SMARCA2	SWI/SNF related, matrix associated, actin dependent regulator of chromatin, subfamily a, member 2 [Source:HGNC Symbol;Acc:HGNC:11098]
DMR_1_52491417	1	52491417	52491904	31	488	0.605836	0.734688	0.824617	-0.128852	hypo	-84.1982	-1.84081	ENSOCUG00000006320	intron	SMARCA2	SWI/SNF related, matrix associated, actin dependent regulator of chromatin, subfamily a, member 2 [Source:HGNC Symbol;Acc:HGNC:11098]
DMR_1_52426983	1	52426983	52427093	6	111	0.563169	0.69426	0.811179	-0.131091	hypo	-11.0426	-1.80185	ENSOCUG00000006320	intron	SMARCA2	SWI/SNF related, matrix associated, actin dependent regulator of chromatin, subfamily a, member 2 [Source:HGNC Symbol;Acc:HGNC:11098]
DMR_1_56667542	1	56667542	56668173	64	632	0.633597	0.761619	0.831908	-0.128022	hypo	-148.447	-1.80275	ENSOCUG00000006343	exon,utr3	KLF9	Kruppel like factor 9 [Source:HGNC Symbol;Acc:HGNC:1123]
DMR_1_186897235	1	186897235	186897891	53	657	0.522716	0.369946	1.41295	0.152771	hyper	140.207	2.92076	ENSOCUG00000006353	exon,intron	KBTBD4	kelch repeat and BTB domain containing 4 [Source:HGNC Symbol;Acc:HGNC:23761]
DMR_1_186896663	1	186896663	186896687	6	25	0.663389	0.783844	0.846329	-0.120454	hypo	-11.053	-1.80001	ENSOCUG00000006353	intron	KBTBD4	kelch repeat and BTB domain containing 4 [Source:HGNC Symbol;Acc:HGNC:23761]
DMR_1_186897235	1	186897235	186897891	53	657	0.522716	0.369946	1.41295	0.152771	hyper	140.207	2.92076	ENSOCUG00000006359	promoter	NDUFS3	NADH:ubiquinone oxidoreductase core subunit S3 [Source:HGNC Symbol;Acc:HGNC:7710]
DMR_1_186940043	1	186940043	186940668	32	626	0.721063	0.821109	0.878157	-0.100046	hypo	-65.9068	-1.91154	ENSOCUG00000006368	exon,intron	MTCH2	mitochondrial carrier 2 [Source:HGNC Symbol;Acc:HGNC:17587]
DMR_1_186934343	1	186934343	186934498	8	156	0.487944	0.595788	0.818989	-0.107844	hypo	-16.7468	-2.02071	ENSOCUG00000006368	intron	MTCH2	mitochondrial carrier 2 [Source:HGNC Symbol;Acc:HGNC:17587]
DMR_1_186928564	1	186928564	186928885	22	322	0.754929	0.863756	0.874008	-0.108826	hypo	-47.5854	-2.0125	ENSOCUG00000006368	exon,utr3	MTCH2	mitochondrial carrier 2 [Source:HGNC Symbol;Acc:HGNC:17587]
DMR_1_186944641	1	186944641	186944942	14	302	0.557324	0.685335	0.813214	-0.128011	hypo	-42.1882	-1.91902	ENSOCUG00000006368	exon,intron	MTCH2	mitochondrial carrier 2 [Source:HGNC Symbol;Acc:HGNC:17587]
DMR_1_12677454	1	12677454	12677563	7	110	0.801367	0.562472	1.42472	0.238895	hyper	23.4787	3.47917	ENSOCUG00000006373	intron
DMR_1_12716780	1	12716780	12717819	21	1040	0.721171	0.555387	1.2985	0.165785	hyper	78.9696	4.59234	ENSOCUG00000006373	intron
DMR_1_12569462	1	12569462	12569840	6	379	0.593405	0.429523	1.38155	0.163883	hyper	18.9046	3.43933	ENSOCUG00000006373	intron
DMR_1_12676881	1	12676881	12676893	5	13	0.866707	0.706911	1.22605	0.159796	hyper	10.1639	2.08086	ENSOCUG00000006373	intron
DMR_1_12675925	1	12675925	12675933	4	9	0.840168	0.691628	1.21477	0.14854	hyper	10.0911	2.58316	ENSOCUG00000006373	intron
DMR_1_12681798	1	12681798	12682500	14	703	0.756954	0.608909	1.24313	0.148045	hyper	36.0111	2.8179	ENSOCUG00000006373	intron
DMR_1_12570284	1	12570284	12570481	6	198	0.630275	0.491932	1.28122	0.138343	hyper	15.9376	2.99359	ENSOCUG00000006373	intron
DMR_1_12607577	1	12607577	12608101	16	525	0.447543	0.311635	1.43611	0.135908	hyper	47.8607	3.2121	ENSOCUG00000006373	intron
DMR_1_12672311	1	12672311	12672449	3	139	0.734991	0.606169	1.21252	0.128822	hyper	6.77978	2.38229	ENSOCUG00000006373	intron
DMR_1_12638615	1	12638615	12639384	17	770	0.590578	0.461804	1.27885	0.128774	hyper	39.3036	2.37883	ENSOCUG00000006373	intron
DMR_1_12719229	1	12719229	12719509	9	281	0.796192	0.673302	1.18252	0.12289	hyper	25.7881	3.04819	ENSOCUG00000006373	intron
DMR_1_12569114	1	12569114	12569160	4	47	0.574283	0.46228	1.24228	0.112003	hyper	8.31968	2.15498	ENSOCUG00000006373	intron
DMR_1_12665352	1	12665352	12665613	10	262	0.679978	0.570265	1.19239	0.109713	hyper	21.9015	2.43308	ENSOCUG00000006373	intron
DMR_1_12709679	1	12709679	12709926	15	248	0.788242	0.687575	1.14641	0.100667	hyper	39.604	3.00541	ENSOCUG00000006373	intron
DMR_1_12633216	1	12633216	12633310	4	95	0.63726	0.737961	0.863541	-0.100701	hypo	-7.1523	-1.78512	ENSOCUG00000006373	intron
DMR_1_12655275	1	12655275	12655947	22	673	0.716676	0.818252	0.875863	-0.101576	hypo	-44.7858	-1.86213	ENSOCUG00000006373	intron
DMR_1_12582116	1	12582116	12582368	7	253	0.66424	0.767122	0.865886	-0.102882	hypo	-13.2624	-1.87017	ENSOCUG00000006373	intron
DMR_1_12565102	1	12565102	12565588	13	487	0.646441	0.751249	0.860488	-0.104808	hypo	-29.8641	-1.84178	ENSOCUG00000006373	intron
DMR_1_12571394	1	12571394	12571918	12	525	0.413366	0.522516	0.791107	-0.10915	hypo	-28.2721	-1.94565	ENSOCUG00000006373	intron
DMR_1_12599223	1	12599223	12599334	4	112	0.658378	0.770446	0.854541	-0.112068	hypo	-7.35273	-1.8001	ENSOCUG00000006373	intron
DMR_1_12598103	1	12598103	12598771	12	669	0.589168	0.702986	0.838094	-0.113818	hypo	-22.2044	-1.82895	ENSOCUG00000006373	intron
DMR_1_12596681	1	12596681	12596740	4	60	0.664381	0.784599	0.846778	-0.120218	hypo	-7.70416	-1.88088	ENSOCUG00000006373	intron
DMR_1_12718385	1	12718385	12718688	6	304	0.635864	0.757281	0.839667	-0.121417	hypo	-14.6759	-1.81814	ENSOCUG00000006373	intron
DMR_1_12705178	1	12705178	12705195	3	18	0.590538	0.726508	0.812844	-0.13597	hypo	-6.19567	-2.00815	ENSOCUG00000006373	intron
DMR_1_12563885	1	12563885	12564726	27	842	0.652312	0.79209	0.823532	-0.139778	hypo	-70.5828	-1.94613	ENSOCUG00000006373	exon,intron
DMR_1_12702495	1	12702495	12702658	4	164	0.607436	0.788929	0.76995	-0.181493	hypo	-11.8691	-2.37785	ENSOCUG00000006373	intron
DMR_1_12720209	1	12720209	12720750	36	542	0.660009	0.852649	0.774068	-0.192641	hypo	-147.402	-1.84861	ENSOCUG00000006373	intron
DMR_1_12703904	1	12703904	12704736	47	833	0.653578	0.847092	0.771555	-0.193514	hypo	-154.01	-1.97823	ENSOCUG00000006373	intron
DMR_1_12686261	1	12686261	12686765	21	505	0.382794	0.621139	0.616277	-0.238345	hypo	-92.2899	-2.7634	ENSOCUG00000006373	intron
DMR_1_12701395	1	12701395	12702147	27	753	0.52058	0.769555	0.676469	-0.248975	hypo	-118.723	-2.82184	ENSOCUG00000006373	intron
DMR_1_194754971	1	194754971	194755148	26	178	0.364001	0.553024	0.658202	-0.189023	hypo	-73.833	-1.98744	ENSOCUG00000006388	exon,intron	ANKRD13D	ankyrin repeat domain 13D [Source:HGNC Symbol;Acc:HGNC:27880]
DMR_1_194762041	1	194762041	194762475	28	435	0.632021	0.505033	1.25144	0.126988	hyper	61.315	2.39125	ENSOCUG00000006393	exon,intron	SSH3	slingshot protein phosphatase 3 [Source:HGNC Symbol;Acc:HGNC:30581]
DMR_1_129793367	1	129793367	129793815	30	449	0.419295	0.286974	1.46109	0.132321	hyper	69.0389	2.43044	ENSOCUG00000006445	exon,intron	FZD4	frizzled class receptor 4 [Source:HGNC Symbol;Acc:HGNC:4042]
DMR_1_18148389	1	18148389	18148563	9	175	0.578165	0.459703	1.25769	0.118462	hyper	20.2834	2.30741	ENSOCUG00000006453	intron	NPR2	natriuretic peptide receptor 2 [Source:HGNC Symbol;Acc:HGNC:7944]
DMR_1_18143141	1	18143141	18143486	31	346	0.383637	0.505267	0.759276	-0.12163	hypo	-63.9448	-1.89006	ENSOCUG00000006453	intron	NPR2	natriuretic peptide receptor 2 [Source:HGNC Symbol;Acc:HGNC:7944]
DMR_1_18127083	1	18127083	18127222	7	140	0.326242	0.205516	1.58743	0.120726	hyper	16.1955	2.44375	ENSOCUG00000006464	promoter
DMR_1_18129062	1	18129062	18129395	35	334	0.328784	0.433614	0.758241	-0.10483	hypo	-69.9664	-1.78323	ENSOCUG00000006464	exon,intron
DMR_1_25971726	1	25971726	25971964	3	239	0.650245	0.51692	1.25792	0.133325	hyper	9.99015	3.3562	ENSOCUG00000006510	intron	C9orf72	chromosome 9 open reading frame 72 [Source:HGNC Symbol;Acc:HGNC:28337]
DMR_1_25965836	1	25965836	25966374	28	539	0.65612	0.764095	0.858689	-0.107975	hypo	-55.5145	-1.79969	ENSOCUG00000006510	intron	C9orf72	chromosome 9 open reading frame 72 [Source:HGNC Symbol;Acc:HGNC:28337]
DMR_1_25957789	1	25957789	25957823	3	35	0.652469	0.768864	0.848614	-0.116395	hypo	-6.33649	-2.10037	ENSOCUG00000006510	intron	C9orf72	chromosome 9 open reading frame 72 [Source:HGNC Symbol;Acc:HGNC:28337]
DMR_1_25950559	1	25950559	25951888	52	1330	0.747134	0.871578	0.85722	-0.124444	hypo	-117.013	-1.80227	ENSOCUG00000006510	intron	C9orf72	chromosome 9 open reading frame 72 [Source:HGNC Symbol;Acc:HGNC:28337]
DMR_1_25976004	1	25976004	25976802	14	799	0.717451	0.864679	0.829731	-0.147228	hypo	-37.9523	-1.82594	ENSOCUG00000006510	intron	C9orf72	chromosome 9 open reading frame 72 [Source:HGNC Symbol;Acc:HGNC:28337]
DMR_1_147606646	1	147606646	147607567	45	922	0.575701	0.709726	0.81116	-0.134024	hypo	-135.897	-1.76649	ENSOCUG00000006593	promoter	ILK	integrin linked kinase [Source:HGNC Symbol;Acc:HGNC:6040]
DMR_1_185057638	1	185057638	185057692	4	55	0.703815	0.599159	1.17467	0.104656	hyper	8.03246	2.02729	ENSOCUG00000006596	promoter	CHST1	carbohydrate sulfotransferase 1 [Source:HGNC Symbol;Acc:HGNC:1969]
DMR_1_185056389	1	185056389	185057101	58	713	0.688881	0.803721	0.857114	-0.114841	hypo	-149.243	-1.79037	ENSOCUG00000006596	exon,promoter	CHST1	carbohydrate sulfotransferase 1 [Source:HGNC Symbol;Acc:HGNC:1969]
DMR_1_47220250	1	47220250	47220521	9	272	0.334307	0.188226	1.77609	0.146081	hyper	23.7102	2.85924	ENSOCUG00000006819	intron
DMR_1_47274697	1	47274697	47274737	6	41	0.290861	0.147824	1.96761	0.143037	hyper	13.0804	2.19994	ENSOCUG00000006819	intron
DMR_1_47219422	1	47219422	47219478	6	57	0.368568	0.226975	1.62383	0.141593	hyper	15.154	2.62322	ENSOCUG00000006819	intron
DMR_1_47288870	1	47288870	47289524	11	655	0.434753	0.299686	1.45069	0.135067	hyper	28.5585	3.29115	ENSOCUG00000006819	intron
DMR_1_47271520	1	47271520	47271762	14	243	0.701189	0.573431	1.2228	0.127758	hyper	30.1871	2.2488	ENSOCUG00000006819	intron
DMR_1_47189400	1	47189400	47189554	5	155	0.713197	0.602506	1.18372	0.110691	hyper	10.8993	2.24638	ENSOCUG00000006819	intron
DMR_1_47130681	1	47130681	47130685	3	5	0.580494	0.680912	0.852525	-0.100418	hypo	-6.69861	-2.2269	ENSOCUG00000006819	intron
DMR_1_47394826	1	47394826	47395038	8	213	0.71543	0.833957	0.857874	-0.118527	hypo	-20.9807	-2.08418	ENSOCUG00000006819	intron
DMR_1_116011879	1	116011879	116013091	21	1213	0.492351	0.345579	1.42471	0.146772	hyper	61.546	3.54009	ENSOCUG00000006927	intron	ARHGAP42	Rho GTPase activating protein 42 [Source:HGNC Symbol;Acc:HGNC:26545]
DMR_1_115854496	1	115854496	115854700	6	205	0.766508	0.623842	1.22869	0.142665	hyper	14.9642	2.98488	ENSOCUG00000006927	intron	ARHGAP42	Rho GTPase activating protein 42 [Source:HGNC Symbol;Acc:HGNC:26545]
DMR_1_115952401	1	115952401	115952727	6	327	0.490209	0.351365	1.39516	0.138844	hyper	16.1169	2.77146	ENSOCUG00000006927	intron	ARHGAP42	Rho GTPase activating protein 42 [Source:HGNC Symbol;Acc:HGNC:26545]
DMR_1_115994531	1	115994531	115994748	3	218	0.331154	0.21394	1.54788	0.117214	hyper	8.71177	2.94095	ENSOCUG00000006927	intron	ARHGAP42	Rho GTPase activating protein 42 [Source:HGNC Symbol;Acc:HGNC:26545]
DMR_1_115797517	1	115797517	115797624	4	108	0.460268	0.350903	1.31167	0.109365	hyper	10.2097	2.60316	ENSOCUG00000006927	intron	ARHGAP42	Rho GTPase activating protein 42 [Source:HGNC Symbol;Acc:HGNC:26545]
DMR_1_115798113	1	115798113	115798196	5	84	0.520347	0.418734	1.24267	0.101613	hyper	11.9188	2.45023	ENSOCUG00000006927	intron	ARHGAP42	Rho GTPase activating protein 42 [Source:HGNC Symbol;Acc:HGNC:26545]
DMR_1_115976999	1	115976999	115977573	18	575	0.766824	0.871401	0.879991	-0.104576	hypo	-36.0778	-1.78684	ENSOCUG00000006927	intron	ARHGAP42	Rho GTPase activating protein 42 [Source:HGNC Symbol;Acc:HGNC:26545]
DMR_1_116004608	1	116004608	116004897	5	290	0.446392	0.554583	0.804915	-0.108191	hypo	-9.16954	-1.80078	ENSOCUG00000006927	intron	ARHGAP42	Rho GTPase activating protein 42 [Source:HGNC Symbol;Acc:HGNC:26545]
DMR_1_115969656	1	115969656	115969925	3	270	0.5879	0.699129	0.840904	-0.111229	hypo	-6.67827	-2.05992	ENSOCUG00000006927	intron	ARHGAP42	Rho GTPase activating protein 42 [Source:HGNC Symbol;Acc:HGNC:26545]
DMR_1_115721386	1	115721386	115721432	4	47	0.66842	0.792882	0.843026	-0.124461	hypo	-8.95663	-2.15703	ENSOCUG00000006927	intron	ARHGAP42	Rho GTPase activating protein 42 [Source:HGNC Symbol;Acc:HGNC:26545]
DMR_1_115766850	1	115766850	115766978	4	129	0.70521	0.829704	0.849954	-0.124494	hypo	-7.89268	-1.93924	ENSOCUG00000006927	intron	ARHGAP42	Rho GTPase activating protein 42 [Source:HGNC Symbol;Acc:HGNC:26545]
DMR_1_115719932	1	115719932	115720412	7	481	0.605042	0.743879	0.813362	-0.138836	hypo	-17.8607	-1.92222	ENSOCUG00000006927	intron	ARHGAP42	Rho GTPase activating protein 42 [Source:HGNC Symbol;Acc:HGNC:26545]
DMR_1_115968501	1	115968501	115968653	3	153	0.493438	0.63996	0.771044	-0.146522	hypo	-9.15318	-3.01069	ENSOCUG00000006927	intron	ARHGAP42	Rho GTPase activating protein 42 [Source:HGNC Symbol;Acc:HGNC:26545]
DMR_1_115969194	1	115969194	115969320	3	127	0.505033	0.653852	0.772396	-0.148819	hypo	-9.21101	-3.02539	ENSOCUG00000006927	intron	ARHGAP42	Rho GTPase activating protein 42 [Source:HGNC Symbol;Acc:HGNC:26545]
DMR_1_175898167	1	175898167	175898447	3	281	0.696425	0.44339	1.57068	0.253035	hyper	9.64483	5.46415	ENSOCUG00000006998	intron	C11orf74	chromosome 11 open reading frame 74 [Source:HGNC Symbol;Acc:HGNC:25142]
DMR_1_175917730	1	175917730	175917740	4	11	0.796865	0.655657	1.21537	0.141208	hyper	10.4965	2.63115	ENSOCUG00000006998	intron	C11orf74	chromosome 11 open reading frame 74 [Source:HGNC Symbol;Acc:HGNC:25142]
DMR_1_175857708	1	175857708	175857960	9	253	0.628489	0.513841	1.22312	0.114648	hyper	19.086	2.32786	ENSOCUG00000006998	intron	C11orf74	chromosome 11 open reading frame 74 [Source:HGNC Symbol;Acc:HGNC:25142]
DMR_1_175918076	1	175918076	175918100	5	25	0.719285	0.609356	1.1804	0.109929	hyper	10.5862	2.207	ENSOCUG00000006998	intron	C11orf74	chromosome 11 open reading frame 74 [Source:HGNC Symbol;Acc:HGNC:25142]
DMR_1_175917097	1	175917097	175917412	11	316	0.805924	0.699707	1.1518	0.106217	hyper	22.199	2.10185	ENSOCUG00000006998	intron	C11orf74	chromosome 11 open reading frame 74 [Source:HGNC Symbol;Acc:HGNC:25142]
DMR_1_175875319	1	175875319	175875906	9	588	0.627167	0.766663	0.818048	-0.139496	hypo	-22.3735	-1.83653	ENSOCUG00000006998	intron	C11orf74	chromosome 11 open reading frame 74 [Source:HGNC Symbol;Acc:HGNC:25142]
DMR_1_175921559	1	175921559	175921790	21	232	0.748036	0.89326	0.837423	-0.145224	hypo	-40.5507	-1.7647	ENSOCUG00000006998	intron	C11orf74	chromosome 11 open reading frame 74 [Source:HGNC Symbol;Acc:HGNC:25142]
DMR_1_175874490	1	175874490	175874660	3	171	0.424281	0.579512	0.732135	-0.155231	hypo	-8.57134	-2.70514	ENSOCUG00000006998	intron	C11orf74	chromosome 11 open reading frame 74 [Source:HGNC Symbol;Acc:HGNC:25142]
DMR_1_16596285	1	16596285	16596585	4	301	0.626625	0.496115	1.26307	0.130511	hyper	9.72462	2.49051	ENSOCUG00000007041	promoter	ZBTB5	zinc finger and BTB domain containing 5 [Source:HGNC Symbol;Acc:HGNC:23836]
DMR_1_190746314	1	190746314	190746884	25	571	0.267659	0.152077	1.76002	0.115581	hyper	53.3959	2.20209	ENSOCUG00000007047	intron
DMR_1_190781594	1	190781594	190781862	12	269	0.39908	0.29211	1.3662	0.10697	hyper	24.9988	2.18587	ENSOCUG00000007047	intron
DMR_1_139506922	1	139506922	139506959	3	38	0.300848	0.461856	0.651389	-0.161008	hypo	-6.38901	-2.11113	ENSOCUG00000007181	intron
DMR_1_139507424	1	139507424	139507702	7	279	0.287916	0.47351	0.608047	-0.185594	hypo	-17.9977	-2.55599	ENSOCUG00000007181	intron
DMR_1_116170619	1	116170619	116170765	4	147	0.717614	0.583757	1.2293	0.133857	hyper	10.9517	3.02924	ENSOCUG00000007222	promoter
DMR_1_70402788	1	70402788	70403448	37	661	0.337189	0.183036	1.8422	0.154153	hyper	108.844	3.18589	ENSOCUG00000007236	intron	CENPP	centromere protein P [Source:HGNC Symbol;Acc:HGNC:32933]
DMR_1_70201330	1	70201330	70201562	12	233	0.407876	0.286013	1.42607	0.121863	hyper	25.6993	2.25484	ENSOCUG00000007236	intron	CENPP	centromere protein P [Source:HGNC Symbol;Acc:HGNC:32933]
DMR_1_70316498	1	70316498	70316750	6	253	0.395919	0.276938	1.42963	0.118981	hyper	13.1897	2.30324	ENSOCUG00000007236	intron	CENPP	centromere protein P [Source:HGNC Symbol;Acc:HGNC:32933]
DMR_1_70332606	1	70332606	70333324	16	719	0.21286	0.108971	1.95336	0.103889	hyper	36.0166	2.32727	ENSOCUG00000007236	intron	CENPP	centromere protein P [Source:HGNC Symbol;Acc:HGNC:32933]
DMR_1_70415290	1	70415290	70415764	19	475	0.414997	0.554065	0.749004	-0.139068	hypo	-50.6876	-1.82845	ENSOCUG00000007236	intron	CENPP	centromere protein P [Source:HGNC Symbol;Acc:HGNC:32933]
DMR_1_70464352	1	70464352	70464716	30	365	0.624699	0.524298	1.1915	0.100401	hyper	67.5733	2.42536	ENSOCUG00000007241	intron	IPPK	inositol-pentakisphosphate 2-kinase [Source:HGNC Symbol;Acc:HGNC:14645]
DMR_1_144586531	1	144586531	144586937	17	407	0.646819	0.792239	0.816444	-0.145421	hypo	-36.9889	-1.82693	ENSOCUG00000007303	exon,utr3
DMR_1_144580938	1	144580938	144581468	23	531	0.635518	0.784655	0.809933	-0.149137	hypo	-42.9862	-1.78692	ENSOCUG00000007307	promoter
DMR_1_120406729	1	120406729	120407420	23	692	0.762828	0.867984	0.87885	-0.105156	hypo	-47.8126	-1.85984	ENSOCUG00000007312	intron	CCDC82	coiled-coil domain containing 82 [Source:HGNC Symbol;Acc:HGNC:26282]
DMR_1_130254432	1	130254432	130255267	27	836	0.684908	0.818038	0.837257	-0.13313	hypo	-68.5134	-2.11731	ENSOCUG00000007318	intron	CCDC81	coiled-coil domain containing 81 [Source:HGNC Symbol;Acc:HGNC:26281]
DMR_1_183731221	1	183731221	183731603	27	383	0.309427	0.431164	0.717656	-0.121737	hypo	-58.4709	-1.78992	ENSOCUG00000007357	promoter	ACCS	1-aminocyclopropane-1-carboxylate synthase homolog (inactive) [Source:HGNC Symbol;Acc:HGNC:23989]
DMR_1_104144877	1	104144877	104145358	21	482	0.406166	0.287034	1.41505	0.119133	hyper	44.7382	2.2888	ENSOCUG00000007360	exon,intron	PTS	6-pyruvoyltetrahydropterin synthase [Source:HGNC Symbol;Acc:HGNC:9689]
DMR_1_183919087	1	183919087	183919364	39	278	0.371682	0.179825	2.06691	0.191857	hyper	141.311	3.83977	ENSOCUG00000007361	exon	EXT2	exostosin glycosyltransferase 2 [Source:HGNC Symbol;Acc:HGNC:3513]
DMR_1_183809991	1	183809991	183810791	39	801	0.490471	0.322953	1.51871	0.167519	hyper	130.886	4.58734	ENSOCUG00000007361	intron	EXT2	exostosin glycosyltransferase 2 [Source:HGNC Symbol;Acc:HGNC:3513]
DMR_1_183912029	1	183912029	183912198	4	170	0.516666	0.394721	1.30894	0.121945	hyper	8.83955	2.33819	ENSOCUG00000007361	intron	EXT2	exostosin glycosyltransferase 2 [Source:HGNC Symbol;Acc:HGNC:3513]
DMR_1_183805868	1	183805868	183805920	6	53	0.37645	0.267667	1.40641	0.108783	hyper	12.0134	2.02303	ENSOCUG00000007361	intron	EXT2	exostosin glycosyltransferase 2 [Source:HGNC Symbol;Acc:HGNC:3513]
DMR_1_183948617	1	183948617	183948947	27	331	0.668785	0.778454	0.859119	-0.109669	hypo	-55.4543	-1.7865	ENSOCUG00000007369	intron	ALX4	ALX homeobox 4 [Source:HGNC Symbol;Acc:HGNC:450]
DMR_1_124188177	1	124188177	124188555	6	379	0.572399	0.414029	1.38251	0.15837	hyper	18.9653	3.38589	ENSOCUG00000007427	intron	FAT3	FAT atypical cadherin 3 [Source:HGNC Symbol;Acc:HGNC:23112]
DMR_1_124457153	1	124457153	124457593	23	441	0.472942	0.352723	1.34083	0.12022	hyper	58.7969	2.96181	ENSOCUG00000007427	intron	FAT3	FAT atypical cadherin 3 [Source:HGNC Symbol;Acc:HGNC:23112]
DMR_1_124154919	1	124154919	124155023	7	105	0.626278	0.728044	0.86022	-0.101766	hypo	-14.9504	-2.03421	ENSOCUG00000007427	intron	FAT3	FAT atypical cadherin 3 [Source:HGNC Symbol;Acc:HGNC:23112]
DMR_1_124205481	1	124205481	124205591	3	111	0.388051	0.493462	0.786384	-0.105411	hypo	-5.54196	-1.79913	ENSOCUG00000007427	intron	FAT3	FAT atypical cadherin 3 [Source:HGNC Symbol;Acc:HGNC:23112]
DMR_1_124537447	1	124537447	124537862	14	416	0.673347	0.783883	0.858989	-0.110536	hypo	-28.6245	-1.8996	ENSOCUG00000007427	intron	FAT3	FAT atypical cadherin 3 [Source:HGNC Symbol;Acc:HGNC:23112]
DMR_1_124359042	1	124359042	124360188	21	1147	0.596041	0.718776	0.829245	-0.122735	hypo	-46.9333	-1.78572	ENSOCUG00000007427	intron	FAT3	FAT atypical cadherin 3 [Source:HGNC Symbol;Acc:HGNC:23112]
DMR_1_124205925	1	124205925	124206159	6	235	0.351131	0.482266	0.728087	-0.131134	hypo	-13.6747	-2.25415	ENSOCUG00000007427	intron	FAT3	FAT atypical cadherin 3 [Source:HGNC Symbol;Acc:HGNC:23112]
DMR_1_76933205	1	76933205	76933651	19	447	0.418084	0.224982	1.8583	0.193103	hyper	67.4698	3.87246	ENSOCUG00000007430	intron	AUH	AU RNA binding protein/enoyl-CoA hydratase [Source:HGNC Symbol;Acc:HGNC:890]
DMR_1_76972470	1	76972470	76973145	16	676	0.477287	0.337215	1.41538	0.140072	hyper	39.6892	2.64065	ENSOCUG00000007430	intron	AUH	AU RNA binding protein/enoyl-CoA hydratase [Source:HGNC Symbol;Acc:HGNC:890]
DMR_1_76830369	1	76830369	76830681	26	313	0.464955	0.356496	1.30424	0.10846	hyper	61.4832	2.62366	ENSOCUG00000007430	intron	AUH	AU RNA binding protein/enoyl-CoA hydratase [Source:HGNC Symbol;Acc:HGNC:890]
DMR_1_76877656	1	76877656	76878099	10	444	0.666006	0.560196	1.18888	0.10581	hyper	22.7288	2.39099	ENSOCUG00000007430	intron	AUH	AU RNA binding protein/enoyl-CoA hydratase [Source:HGNC Symbol;Acc:HGNC:890]
DMR_1_76931060	1	76931060	76931304	9	245	0.656847	0.759728	0.864583	-0.10288	hypo	-21.7845	-2.32359	ENSOCUG00000007430	intron	AUH	AU RNA binding protein/enoyl-CoA hydratase [Source:HGNC Symbol;Acc:HGNC:890]
DMR_1_76929767	1	76929767	76930598	43	832	0.655673	0.762431	0.859977	-0.106758	hypo	-110.067	-1.80353	ENSOCUG00000007430	intron	AUH	AU RNA binding protein/enoyl-CoA hydratase [Source:HGNC Symbol;Acc:HGNC:890]
DMR_1_102564484	1	102564484	102564626	12	143	0.775836	0.636022	1.21982	0.139813	hyper	39.6461	3.35451	ENSOCUG00000007441	intron	USP28	ubiquitin specific peptidase 28 [Source:HGNC Symbol;Acc:HGNC:12625]
DMR_1_102585964	1	102585964	102586188	4	225	0.464741	0.332559	1.39747	0.132182	hyper	7.9748	2.00928	ENSOCUG00000007441	exon,utr3	USP28	ubiquitin specific peptidase 28 [Source:HGNC Symbol;Acc:HGNC:12625]
DMR_1_102273632	1	102273632	102273758	4	127	0.194407	0.0496066	3.91897	0.1448	hyper	8.10296	2.05665	ENSOCUG00000007470	intron	ZBTB16	zinc finger and BTB domain containing 16 [Source:HGNC Symbol;Acc:HGNC:12930]
DMR_1_102266273	1	102266273	102266401	10	129	0.227221	0.0882628	2.57437	0.138958	hyper	26.3563	2.85951	ENSOCUG00000007470	intron	ZBTB16	zinc finger and BTB domain containing 16 [Source:HGNC Symbol;Acc:HGNC:12930]
DMR_1_102268414	1	102268414	102268652	16	239	0.538162	0.402945	1.33557	0.135217	hyper	37.416	2.43879	ENSOCUG00000007470	intron	ZBTB16	zinc finger and BTB domain containing 16 [Source:HGNC Symbol;Acc:HGNC:12930]
DMR_1_102299543	1	102299543	102300109	24	567	0.239656	0.105616	2.26914	0.134041	hyper	63.5672	2.90452	ENSOCUG00000007470	intron	ZBTB16	zinc finger and BTB domain containing 16 [Source:HGNC Symbol;Acc:HGNC:12930]
DMR_1_102273875	1	102273875	102273967	11	93	0.171714	0.0387021	4.43682	0.133012	hyper	22.024	2.03008	ENSOCUG00000007470	intron	ZBTB16	zinc finger and BTB domain containing 16 [Source:HGNC Symbol;Acc:HGNC:12930]
DMR_1_102316646	1	102316646	102317392	35	747	0.324977	0.19484	1.66791	0.130136	hyper	106.565	3.75933	ENSOCUG00000007470	intron	ZBTB16	zinc finger and BTB domain containing 16 [Source:HGNC Symbol;Acc:HGNC:12930]
DMR_1_102273998	1	102273998	102274022	5	25	0.161158	0.0389431	4.1383	0.122215	hyper	9.96421	2.01421	ENSOCUG00000007470	intron	ZBTB16	zinc finger and BTB domain containing 16 [Source:HGNC Symbol;Acc:HGNC:12930]
DMR_1_102288470	1	102288470	102288863	23	394	0.56818	0.455726	1.24676	0.112454	hyper	55.3354	2.50874	ENSOCUG00000007470	intron	ZBTB16	zinc finger and BTB domain containing 16 [Source:HGNC Symbol;Acc:HGNC:12930]
DMR_1_102323521	1	102323521	102324048	27	528	0.291207	0.179008	1.62679	0.1122	hyper	59.8455	2.41094	ENSOCUG00000007470	intron	ZBTB16	zinc finger and BTB domain containing 16 [Source:HGNC Symbol;Acc:HGNC:12930]
DMR_1_102233317	1	102233317	102233706	13	390	0.332408	0.223295	1.48865	0.109113	hyper	30.7328	2.49103	ENSOCUG00000007470	intron	ZBTB16	zinc finger and BTB domain containing 16 [Source:HGNC Symbol;Acc:HGNC:12930]
DMR_1_102222766	1	102222766	102224179	58	1414	0.672826	0.568058	1.18443	0.104768	hyper	133.096	2.77522	ENSOCUG00000007470	intron	ZBTB16	zinc finger and BTB domain containing 16 [Source:HGNC Symbol;Acc:HGNC:12930]
DMR_1_102346457	1	102346457	102347038	38	582	0.357403	0.254686	1.40331	0.102717	hyper	89.595	2.45363	ENSOCUG00000007470	intron	ZBTB16	zinc finger and BTB domain containing 16 [Source:HGNC Symbol;Acc:HGNC:12930]
DMR_1_102285711	1	102285711	102285981	15	271	0.449752	0.549903	0.817875	-0.100151	hypo	-29.2861	-1.84401	ENSOCUG00000007470	intron	ZBTB16	zinc finger and BTB domain containing 16 [Source:HGNC Symbol;Acc:HGNC:12930]
DMR_1_102359800	1	102359800	102360165	19	366	0.672726	0.777511	0.865229	-0.104786	hypo	-36.468	-1.80793	ENSOCUG00000007470	intron	ZBTB16	zinc finger and BTB domain containing 16 [Source:HGNC Symbol;Acc:HGNC:12930]
DMR_1_102229116	1	102229116	102229518	6	403	0.617064	0.722836	0.853671	-0.105772	hypo	-12.1217	-1.80735	ENSOCUG00000007470	intron	ZBTB16	zinc finger and BTB domain containing 16 [Source:HGNC Symbol;Acc:HGNC:12930]
DMR_1_102293067	1	102293067	102293398	11	332	0.471788	0.587228	0.803416	-0.115439	hypo	-25.6251	-2.05994	ENSOCUG00000007470	intron	ZBTB16	zinc finger and BTB domain containing 16 [Source:HGNC Symbol;Acc:HGNC:12930]
DMR_1_102234208	1	102234208	102234690	34	483	0.744375	0.862565	0.862979	-0.11819	hypo	-74.0574	-1.79212	ENSOCUG00000007470	intron	ZBTB16	zinc finger and BTB domain containing 16 [Source:HGNC Symbol;Acc:HGNC:12930]
DMR_1_102225073	1	102225073	102225302	21	230	0.535758	0.671125	0.798298	-0.135368	hypo	-38.9627	-1.76564	ENSOCUG00000007470	intron	ZBTB16	zinc finger and BTB domain containing 16 [Source:HGNC Symbol;Acc:HGNC:12930]
DMR_1_102255024	1	102255024	102255174	7	151	0.174201	0.31767	0.54837	-0.143469	hypo	-13.7727	-1.76544	ENSOCUG00000007470	intron	ZBTB16	zinc finger and BTB domain containing 16 [Source:HGNC Symbol;Acc:HGNC:12930]
DMR_1_102254550	1	102254550	102254648	15	99	0.470598	0.614821	0.765423	-0.144223	hypo	-30.6826	-1.86409	ENSOCUG00000007470	intron	ZBTB16	zinc finger and BTB domain containing 16 [Source:HGNC Symbol;Acc:HGNC:12930]
DMR_1_102264770	1	102264770	102265360	37	591	0.669249	0.817104	0.81905	-0.147855	hypo	-132.643	-1.91566	ENSOCUG00000007470	intron	ZBTB16	zinc finger and BTB domain containing 16 [Source:HGNC Symbol;Acc:HGNC:12930]
DMR_1_102279732	1	102279732	102280261	23	530	0.318218	0.467637	0.680482	-0.149418	hypo	-67.6696	-1.80687	ENSOCUG00000007470	intron	ZBTB16	zinc finger and BTB domain containing 16 [Source:HGNC Symbol;Acc:HGNC:12930]
DMR_1_102255414	1	102255414	102256261	52	848	0.359382	0.521709	0.688855	-0.162327	hypo	-118.664	-1.78285	ENSOCUG00000007470	intron	ZBTB16	zinc finger and BTB domain containing 16 [Source:HGNC Symbol;Acc:HGNC:12930]
DMR_1_133833974	1	133833974	133834257	8	284	0.77969	0.910191	0.856622	-0.130501	hypo	-19.2499	-2.08098	ENSOCUG00000007575	exon,intron	DDIAS	DNA damage induced apoptosis suppressor [Source:HGNC Symbol;Acc:HGNC:26351]
DMR_1_133749576	1	133749576	133751119	29	1544	0.491177	0.32611	1.50617	0.165067	hyper	76.2299	3.44323	ENSOCUG00000007580	intron	RAB30	RAB30, member RAS oncogene family [Source:HGNC Symbol;Acc:HGNC:9770]
DMR_1_133781279	1	133781279	133781875	17	597	0.290671	0.162398	1.78987	0.128273	hyper	39.337	2.39121	ENSOCUG00000007580	intron	RAB30	RAB30, member RAS oncogene family [Source:HGNC Symbol;Acc:HGNC:9770]
DMR_1_133782246	1	133782246	133782348	6	103	0.273611	0.168038	1.62827	0.105573	hyper	12.302	2.13106	ENSOCUG00000007580	intron	RAB30	RAB30, member RAS oncogene family [Source:HGNC Symbol;Acc:HGNC:9770]
DMR_1_158881316	1	158881316	158882062	17	747	0.488974	0.253882	1.92599	0.235091	hyper	78.8065	5.47733	ENSOCUG00000007597	intron	NAV2	neuron navigator 2 [Source:HGNC Symbol;Acc:HGNC:15997]
DMR_1_158743559	1	158743559	158743828	8	270	0.435023	0.229772	1.89328	0.205251	hyper	18.4806	2.43979	ENSOCUG00000007597	intron	NAV2	neuron navigator 2 [Source:HGNC Symbol;Acc:HGNC:15997]
DMR_1_158684326	1	158684326	158685152	34	827	0.461858	0.260922	1.7701	0.200936	hyper	104.939	3.84073	ENSOCUG00000007597	intron	NAV2	neuron navigator 2 [Source:HGNC Symbol;Acc:HGNC:15997]
DMR_1_159006846	1	159006846	159008328	99	1483	0.353381	0.16834	2.09921	0.185041	hyper	291.775	3.73762	ENSOCUG00000007597	intron	NAV2	neuron navigator 2 [Source:HGNC Symbol;Acc:HGNC:15997]
DMR_1_158909143	1	158909143	158909604	26	462	0.687674	0.508317	1.35284	0.179357	hyper	69.8856	2.91128	ENSOCUG00000007597	intron	NAV2	neuron navigator 2 [Source:HGNC Symbol;Acc:HGNC:15997]
DMR_1_158876537	1	158876537	158877672	39	1136	0.418097	0.239025	1.74918	0.179072	hyper	93.2575	3.08679	ENSOCUG00000007597	intron	NAV2	neuron navigator 2 [Source:HGNC Symbol;Acc:HGNC:15997]
DMR_1_158662414	1	158662414	158662934	33	521	0.446986	0.274572	1.62793	0.172413	hyper	77.5961	2.59199	ENSOCUG00000007597	intron	NAV2	neuron navigator 2 [Source:HGNC Symbol;Acc:HGNC:15997]
DMR_1_158878420	1	158878420	158878802	16	383	0.348902	0.178368	1.95608	0.170534	hyper	38.1429	2.62664	ENSOCUG00000007597	intron	NAV2	neuron navigator 2 [Source:HGNC Symbol;Acc:HGNC:15997]
DMR_1_158984693	1	158984693	158985064	12	372	0.651986	0.490188	1.33007	0.161797	hyper	32.1852	2.81151	ENSOCUG00000007597	intron	NAV2	neuron navigator 2 [Source:HGNC Symbol;Acc:HGNC:15997]
DMR_1_158804942	1	158804942	158805429	29	488	0.311429	0.153469	2.02926	0.15796	hyper	86.7729	3.18946	ENSOCUG00000007597	intron	NAV2	neuron navigator 2 [Source:HGNC Symbol;Acc:HGNC:15997]
DMR_1_158970275	1	158970275	158970617	32	343	0.552108	0.396066	1.39398	0.156042	hyper	70.6423	2.3041	ENSOCUG00000007597	intron	NAV2	neuron navigator 2 [Source:HGNC Symbol;Acc:HGNC:15997]
DMR_1_159009266	1	159009266	159009929	37	664	0.44924	0.29459	1.52497	0.15465	hyper	90.2786	2.75063	ENSOCUG00000007597	exon,intron	NAV2	neuron navigator 2 [Source:HGNC Symbol;Acc:HGNC:15997]
DMR_1_158949825	1	158949825	158950629	52	805	0.45241	0.300067	1.5077	0.152343	hyper	149.438	3.25682	ENSOCUG00000007597	exon,intron	NAV2	neuron navigator 2 [Source:HGNC Symbol;Acc:HGNC:15997]
DMR_1_158933738	1	158933738	158934181	12	444	0.581704	0.430218	1.35212	0.151486	hyper	25.692	2.19872	ENSOCUG00000007597	intron	NAV2	neuron navigator 2 [Source:HGNC Symbol;Acc:HGNC:15997]
DMR_1_158788808	1	158788808	158788952	11	145	0.540982	0.395316	1.36848	0.145666	hyper	22.1375	2.03367	ENSOCUG00000007597	intron	NAV2	neuron navigator 2 [Source:HGNC Symbol;Acc:HGNC:15997]
DMR_1_158816269	1	158816269	158816804	18	536	0.35084	0.207779	1.68852	0.14306	hyper	41.1943	2.57582	ENSOCUG00000007597	intron	NAV2	neuron navigator 2 [Source:HGNC Symbol;Acc:HGNC:15997]
DMR_1_158771274	1	158771274	158771657	9	384	0.439393	0.298809	1.47048	0.140584	hyper	23.8789	3.27391	ENSOCUG00000007597	intron	NAV2	neuron navigator 2 [Source:HGNC Symbol;Acc:HGNC:15997]
DMR_1_158681609	1	158681609	158681633	4	25	0.36347	0.223134	1.62893	0.140336	hyper	8.10766	2.04932	ENSOCUG00000007597	intron	NAV2	neuron navigator 2 [Source:HGNC Symbol;Acc:HGNC:15997]
DMR_1_159010832	1	159010832	159011030	13	199	0.262328	0.124957	2.09934	0.137371	hyper	27.5478	2.18004	ENSOCUG00000007597	intron	NAV2	neuron navigator 2 [Source:HGNC Symbol;Acc:HGNC:15997]
DMR_1_158819728	1	158819728	158820147	20	420	0.781911	0.645108	1.21206	0.136804	hyper	43.0156	2.31338	ENSOCUG00000007597	intron	NAV2	neuron navigator 2 [Source:HGNC Symbol;Acc:HGNC:15997]
DMR_1_158952996	1	158952996	158953375	25	380	0.374421	0.240516	1.55674	0.133906	hyper	55.8656	2.44576	ENSOCUG00000007597	exon,intron	NAV2	neuron navigator 2 [Source:HGNC Symbol;Acc:HGNC:15997]
DMR_1_158765042	1	158765042	158766355	40	1314	0.217461	0.083564	2.60233	0.133897	hyper	97.8418	2.65635	ENSOCUG00000007597	exon,intron	NAV2	neuron navigator 2 [Source:HGNC Symbol;Acc:HGNC:15997]
DMR_1_158934807	1	158934807	158935383	35	577	0.722557	0.59704	1.21023	0.125517	hyper	80.3579	2.38888	ENSOCUG00000007597	exon,intron	NAV2	neuron navigator 2 [Source:HGNC Symbol;Acc:HGNC:15997]
DMR_1_158890020	1	158890020	158890281	14	262	0.467459	0.342226	1.36594	0.125233	hyper	29.4855	2.20219	ENSOCUG00000007597	intron	NAV2	neuron navigator 2 [Source:HGNC Symbol;Acc:HGNC:15997]
DMR_1_158992549	1	158992549	158993732	72	1184	0.171097	0.0499823	3.42315	0.121115	hyper	188.673	3.02689	ENSOCUG00000007597	exon,intron	NAV2	neuron navigator 2 [Source:HGNC Symbol;Acc:HGNC:15997]
DMR_1_158836928	1	158836928	158837946	56	1019	0.280211	0.165508	1.69303	0.114703	hyper	148.607	3.01197	ENSOCUG00000007597	intron	NAV2	neuron navigator 2 [Source:HGNC Symbol;Acc:HGNC:15997]
DMR_1_158987669	1	158987669	158988400	48	732	0.258685	0.144023	1.79614	0.114662	hyper	115.491	2.87735	ENSOCUG00000007597	exon,intron	NAV2	neuron navigator 2 [Source:HGNC Symbol;Acc:HGNC:15997]
DMR_1_158946368	1	158946368	158946538	21	171	0.510546	0.402529	1.26835	0.108017	hyper	45.7649	2.25091	ENSOCUG00000007597	intron	NAV2	neuron navigator 2 [Source:HGNC Symbol;Acc:HGNC:15997]
DMR_1_158858814	1	158858814	158859066	15	253	0.647816	0.543039	1.19294	0.104776	hyper	33.3229	2.29251	ENSOCUG00000007597	intron	NAV2	neuron navigator 2 [Source:HGNC Symbol;Acc:HGNC:15997]
DMR_1_158929067	1	158929067	158929136	7	70	0.613444	0.714164	0.858967	-0.10072	hypo	-16.5126	-2.15608	ENSOCUG00000007597	intron	NAV2	neuron navigator 2 [Source:HGNC Symbol;Acc:HGNC:15997]
DMR_1_158608023	1	158608023	158608241	12	219	0.754275	0.861845	0.875187	-0.107569	hypo	-27.6706	-1.76804	ENSOCUG00000007597	intron	NAV2	neuron navigator 2 [Source:HGNC Symbol;Acc:HGNC:15997]
DMR_1_158938162	1	158938162	158938416	10	255	0.587212	0.695827	0.843906	-0.108615	hypo	-20.0987	-1.87261	ENSOCUG00000007597	intron	NAV2	neuron navigator 2 [Source:HGNC Symbol;Acc:HGNC:15997]
DMR_1_158885755	1	158885755	158886627	17	873	0.684339	0.795811	0.859927	-0.111472	hypo	-43.9091	-1.79082	ENSOCUG00000007597	intron	NAV2	neuron navigator 2 [Source:HGNC Symbol;Acc:HGNC:15997]
DMR_1_158985837	1	158985837	158986917	61	1081	0.674832	0.786588	0.857923	-0.111756	hypo	-156.214	-1.80371	ENSOCUG00000007597	exon,intron	NAV2	neuron navigator 2 [Source:HGNC Symbol;Acc:HGNC:15997]
DMR_1_158849561	1	158849561	158850188	35	628	0.510393	0.62678	0.81431	-0.116387	hypo	-86.4439	-1.77488	ENSOCUG00000007597	intron	NAV2	neuron navigator 2 [Source:HGNC Symbol;Acc:HGNC:15997]
DMR_1_158939527	1	158939527	158939934	21	408	0.518326	0.638693	0.811543	-0.120366	hypo	-46.456	-1.79187	ENSOCUG00000007597	intron	NAV2	neuron navigator 2 [Source:HGNC Symbol;Acc:HGNC:15997]
DMR_1_158996219	1	158996219	158996307	8	89	0.572304	0.696811	0.82132	-0.124506	hypo	-14.3299	-1.77121	ENSOCUG00000007597	intron	NAV2	neuron navigator 2 [Source:HGNC Symbol;Acc:HGNC:15997]
DMR_1_158997988	1	158997988	158998558	30	571	0.657529	0.788307	0.834102	-0.130778	hypo	-64.7883	-1.84479	ENSOCUG00000007597	intron	NAV2	neuron navigator 2 [Source:HGNC Symbol;Acc:HGNC:15997]
DMR_1_158918321	1	158918321	158918974	24	654	0.581086	0.726162	0.800215	-0.145076	hypo	-89.9363	-1.80268	ENSOCUG00000007597	intron	NAV2	neuron navigator 2 [Source:HGNC Symbol;Acc:HGNC:15997]
DMR_1_158888961	1	158888961	158889298	29	338	0.654337	0.802486	0.815387	-0.14815	hypo	-109.227	-2.40599	ENSOCUG00000007597	intron	NAV2	neuron navigator 2 [Source:HGNC Symbol;Acc:HGNC:15997]
DMR_1_158848548	1	158848548	158849190	23	643	0.413782	0.585245	0.707024	-0.171463	hypo	-84.4173	-1.78464	ENSOCUG00000007597	intron	NAV2	neuron navigator 2 [Source:HGNC Symbol;Acc:HGNC:15997]
DMR_1_158862983	1	158862983	158863174	7	192	0.387042	0.563332	0.687058	-0.17629	hypo	-24.8848	-2.81714	ENSOCUG00000007597	intron	NAV2	neuron navigator 2 [Source:HGNC Symbol;Acc:HGNC:15997]
DMR_1_158904816	1	158904816	158905549	35	734	0.532686	0.709197	0.751112	-0.176511	hypo	-114.782	-1.77851	ENSOCUG00000007597	intron	NAV2	neuron navigator 2 [Source:HGNC Symbol;Acc:HGNC:15997]
DMR_1_158860479	1	158860479	158861211	32	733	0.639342	0.81653	0.782999	-0.177188	hypo	-112.759	-1.80417	ENSOCUG00000007597	intron	NAV2	neuron navigator 2 [Source:HGNC Symbol;Acc:HGNC:15997]
DMR_1_158869665	1	158869665	158869992	27	328	0.661232	0.839973	0.787207	-0.178741	hypo	-114.978	-3.78803	ENSOCUG00000007597	intron	NAV2	neuron navigator 2 [Source:HGNC Symbol;Acc:HGNC:15997]
DMR_1_158941698	1	158941698	158942186	23	489	0.504457	0.687903	0.733325	-0.183446	hypo	-82.891	-2.84788	ENSOCUG00000007597	intron	NAV2	neuron navigator 2 [Source:HGNC Symbol;Acc:HGNC:15997]
DMR_1_158873027	1	158873027	158873951	39	925	0.629739	0.821462	0.766608	-0.191723	hypo	-175.214	-1.95426	ENSOCUG00000007597	intron	NAV2	neuron navigator 2 [Source:HGNC Symbol;Acc:HGNC:15997]
DMR_1_158835188	1	158835188	158836280	59	1093	0.590928	0.801071	0.737672	-0.210143	hypo	-262.027	-2.18211	ENSOCUG00000007597	intron	NAV2	neuron navigator 2 [Source:HGNC Symbol;Acc:HGNC:15997]
DMR_1_158879451	1	158879451	158880431	53	981	0.591625	0.83432	0.70911	-0.242695	hypo	-274.895	-1.89965	ENSOCUG00000007597	intron	NAV2	neuron navigator 2 [Source:HGNC Symbol;Acc:HGNC:15997]
DMR_1_142838466	1	142838466	142839158	32	693	0.280016	0.141259	1.98229	0.138757	hyper	76.3769	2.7398	ENSOCUG00000007621	intron	PLEKHB1	pleckstrin homology domain containing B1 [Source:HGNC Symbol;Acc:HGNC:19079]
DMR_1_142832442	1	142832442	142832832	18	391	0.5412	0.415575	1.30229	0.125625	hyper	40.9112	2.43625	ENSOCUG00000007621	intron	PLEKHB1	pleckstrin homology domain containing B1 [Source:HGNC Symbol;Acc:HGNC:19079]
DMR_1_194838527	1	194838527	194838784	22	258	0.258001	0.437181	0.590146	-0.17918	hypo	-55.7221	-1.83128	ENSOCUG00000007702	promoter	TBC1D10C	TBC1 domain family member 10C [Source:HGNC Symbol;Acc:HGNC:24702]
DMR_1_156457154	1	156457154	156457382	6	229	0.589059	0.384906	1.5304	0.204153	hyper	13.2855	2.31385	ENSOCUG00000007719	intron	PDE3B	phosphodiesterase 3B [Source:HGNC Symbol;Acc:HGNC:8779]
DMR_1_156436915	1	156436915	156437094	4	180	0.446041	0.291254	1.53145	0.154787	hyper	9.99167	2.51363	ENSOCUG00000007719	intron	PDE3B	phosphodiesterase 3B [Source:HGNC Symbol;Acc:HGNC:8779]
DMR_1_156425689	1	156425689	156425827	5	139	0.639878	0.512739	1.24796	0.127138	hyper	10.4444	2.19572	ENSOCUG00000007719	intron	PDE3B	phosphodiesterase 3B [Source:HGNC Symbol;Acc:HGNC:8779]
DMR_1_156431429	1	156431429	156431434	3	6	0.686133	0.559401	1.22655	0.126732	hyper	6.52676	2.20314	ENSOCUG00000007719	intron	PDE3B	phosphodiesterase 3B [Source:HGNC Symbol;Acc:HGNC:8779]
DMR_1_64671663	1	64671663	64672050	4	388	0.275829	0.12113	2.27713	0.154699	hyper	8.68778	2.42074	ENSOCUG00000007758	intron	CEP78	centrosomal protein 78 [Source:HGNC Symbol;Acc:HGNC:25740]
DMR_1_64647695	1	64647695	64648094	8	400	0.640408	0.517549	1.23739	0.122859	hyper	19.9821	2.61527	ENSOCUG00000007758	intron	CEP78	centrosomal protein 78 [Source:HGNC Symbol;Acc:HGNC:25740]
DMR_1_64649087	1	64649087	64649291	7	205	0.768656	0.666474	1.15332	0.102183	hyper	14.3186	2.09403	ENSOCUG00000007758	intron	CEP78	centrosomal protein 78 [Source:HGNC Symbol;Acc:HGNC:25740]
DMR_1_64699342	1	64699342	64699715	6	374	0.309745	0.130973	2.36495	0.178772	hyper	15.4999	2.88761	ENSOCUG00000007765	intron	PSAT1	phosphoserine aminotransferase [Source:RefSeq peptide;Acc:NP_001075740]
DMR_1_64696876	1	64696876	64697057	20	182	0.226052	0.107222	2.10827	0.11883	hyper	44.8699	2.38632	ENSOCUG00000007765	promoter	PSAT1	phosphoserine aminotransferase [Source:RefSeq peptide;Acc:NP_001075740]
DMR_1_64714836	1	64714836	64715179	17	344	0.543984	0.652419	0.833795	-0.108435	hypo	-41.7302	-1.91079	ENSOCUG00000007765	intron	PSAT1	phosphoserine aminotransferase [Source:RefSeq peptide;Acc:NP_001075740]
DMR_1_79418633	1	79418633	79418885	8	253	0.232295	0.0906837	2.5616	0.141612	hyper	23.5016	3.33324	ENSOCUG00000007770	intron	CDK20	cyclin dependent kinase 20 [Source:HGNC Symbol;Acc:HGNC:21420]
DMR_1_79408579	1	79408579	79408703	12	125	0.869166	0.755028	1.15117	0.114138	hyper	24.6177	2.07299	ENSOCUG00000007770	exon,intron	CDK20	cyclin dependent kinase 20 [Source:HGNC Symbol;Acc:HGNC:21420]
DMR_1_79411992	1	79411992	79412546	16	555	0.667111	0.769643	0.86678	-0.102532	hypo	-35.5436	-1.82434	ENSOCUG00000007770	intron	CDK20	cyclin dependent kinase 20 [Source:HGNC Symbol;Acc:HGNC:21420]
DMR_1_147210484	1	147210484	147210525	4	42	0.763267	0.871285	0.876024	-0.108018	hypo	-7.92573	-1.91995	ENSOCUG00000007791	exon,utr3	FAM160A2	family with sequence similarity 160 member A2 [Source:HGNC Symbol;Acc:HGNC:25378]
DMR_1_147216929	1	147216929	147217489	7	561	0.59377	0.780474	0.760781	-0.186705	hypo	-13.9961	-1.90838	ENSOCUG00000007791	intron	FAM160A2	family with sequence similarity 160 member A2 [Source:HGNC Symbol;Acc:HGNC:25378]
DMR_1_8272165	1	8272165	8273137	15	973	0.776526	0.673303	1.15331	0.103223	hyper	36.9233	2.67261	ENSOCUG00000007880	exon,intron,utr3	NIPSNAP3A	nipsnap homolog 3A [Source:HGNC Symbol;Acc:HGNC:23619]
DMR_1_8284908	1	8284908	8285123	6	216	0.690227	0.813432	0.848537	-0.123205	hypo	-11.9535	-1.97901	ENSOCUG00000007880	intron	NIPSNAP3A	nipsnap homolog 3A [Source:HGNC Symbol;Acc:HGNC:23619]
DMR_1_8276251	1	8276251	8276485	5	235	0.538251	0.687262	0.783181	-0.149012	hypo	-12.6808	-2.50728	ENSOCUG00000007880	intron	NIPSNAP3A	nipsnap homolog 3A [Source:HGNC Symbol;Acc:HGNC:23619]
DMR_1_62871483	1	62871483	62871532	4	50	0.5553	0.423958	1.3098	0.131342	hyper	8.33107	2.16779	ENSOCUG00000007916	promoter	GCNT1	glucosaminyl (N-acetyl) transferase 1, core 2 [Source:HGNC Symbol;Acc:HGNC:4203]
DMR_1_193056086	1	193056086	193056402	6	317	0.67636	0.495286	1.36559	0.181074	hyper	16.3954	2.84394	ENSOCUG00000007941	exon,utr3	MS4A1	membrane spanning 4-domains A1 [Source:HGNC Symbol;Acc:HGNC:7315]
DMR_1_154634935	1	154634935	154635479	29	545	0.432798	0.301321	1.43633	0.131477	hyper	67.6517	2.53695	ENSOCUG00000007955	intron	TEAD1	TEA domain transcription factor 1 [Source:HGNC Symbol;Acc:HGNC:11714]
DMR_1_154598766	1	154598766	154599189	20	424	0.343044	0.219654	1.56175	0.12339	hyper	41.3861	2.1279	ENSOCUG00000007955	intron	TEAD1	TEA domain transcription factor 1 [Source:HGNC Symbol;Acc:HGNC:11714]
DMR_1_154672284	1	154672284	154672840	28	557	0.49041	0.368015	1.33258	0.122395	hyper	79.6035	3.28142	ENSOCUG00000007955	intron	TEAD1	TEA domain transcription factor 1 [Source:HGNC Symbol;Acc:HGNC:11714]
DMR_1_154594120	1	154594120	154594897	28	778	0.528245	0.406217	1.3004	0.122028	hyper	76.1671	2.98018	ENSOCUG00000007955	intron	TEAD1	TEA domain transcription factor 1 [Source:HGNC Symbol;Acc:HGNC:11714]
DMR_1_154645413	1	154645413	154645816	17	404	0.389797	0.269255	1.44769	0.120542	hyper	40.5788	2.49311	ENSOCUG00000007955	intron	TEAD1	TEA domain transcription factor 1 [Source:HGNC Symbol;Acc:HGNC:11714]
DMR_1_154540918	1	154540918	154541198	10	281	0.220542	0.110018	2.0046	0.110524	hyper	24.4479	2.62834	ENSOCUG00000007955	intron	TEAD1	TEA domain transcription factor 1 [Source:HGNC Symbol;Acc:HGNC:11714]
DMR_1_154626531	1	154626531	154627160	25	630	0.375571	0.267239	1.40537	0.108332	hyper	60.7642	2.56645	ENSOCUG00000007955	intron	TEAD1	TEA domain transcription factor 1 [Source:HGNC Symbol;Acc:HGNC:11714]
DMR_1_154583105	1	154583105	154583549	23	445	0.60149	0.711005	0.845971	-0.109515	hypo	-52.0945	-1.87973	ENSOCUG00000007955	intron	TEAD1	TEA domain transcription factor 1 [Source:HGNC Symbol;Acc:HGNC:11714]
DMR_1_154569822	1	154569822	154570356	45	535	0.667421	0.833593	0.800656	-0.166172	hypo	-150.028	-2.10795	ENSOCUG00000007955	intron	TEAD1	TEA domain transcription factor 1 [Source:HGNC Symbol;Acc:HGNC:11714]
DMR_1_174318364	1	174318364	174318789	18	426	0.417945	0.211566	1.97548	0.206379	hyper	43.7756	2.62784	ENSOCUG00000008004	intron	PDHX	pyruvate dehydrogenase complex component X [Source:HGNC Symbol;Acc:HGNC:21350]
DMR_1_174326952	1	174326952	174327480	19	529	0.393827	0.198886	1.98017	0.194941	hyper	45.4861	2.50572	ENSOCUG00000008004	intron	PDHX	pyruvate dehydrogenase complex component X [Source:HGNC Symbol;Acc:HGNC:21350]
DMR_1_174319787	1	174319787	174320334	20	548	0.355485	0.160883	2.20958	0.194602	hyper	43.3204	2.35233	ENSOCUG00000008004	intron	PDHX	pyruvate dehydrogenase complex component X [Source:HGNC Symbol;Acc:HGNC:21350]
DMR_1_174333896	1	174333896	174334532	15	637	0.459065	0.292482	1.56955	0.166583	hyper	43.7009	3.15168	ENSOCUG00000008004	intron	PDHX	pyruvate dehydrogenase complex component X [Source:HGNC Symbol;Acc:HGNC:21350]
DMR_1_174206806	1	174206806	174207054	22	249	0.479616	0.33596	1.4276	0.143656	hyper	65.5708	3.52147	ENSOCUG00000008004	promoter	PDHX	pyruvate dehydrogenase complex component X [Source:HGNC Symbol;Acc:HGNC:21350]
DMR_1_174323100	1	174323100	174323151	3	52	0.343539	0.202677	1.695	0.140861	hyper	5.98573	2.00597	ENSOCUG00000008004	intron	PDHX	pyruvate dehydrogenase complex component X [Source:HGNC Symbol;Acc:HGNC:21350]
DMR_1_174287477	1	174287477	174287824	17	348	0.433933	0.295171	1.47011	0.138762	hyper	40.0116	2.60751	ENSOCUG00000008004	intron	PDHX	pyruvate dehydrogenase complex component X [Source:HGNC Symbol;Acc:HGNC:21350]
DMR_1_174221469	1	174221469	174221924	20	456	0.443231	0.311884	1.42114	0.131347	hyper	60.2355	3.17532	ENSOCUG00000008004	intron	PDHX	pyruvate dehydrogenase complex component X [Source:HGNC Symbol;Acc:HGNC:21350]
DMR_1_174352884	1	174352884	174353043	5	160	0.562328	0.439174	1.28042	0.123154	hyper	12.7744	2.91897	ENSOCUG00000008004	intron	PDHX	pyruvate dehydrogenase complex component X [Source:HGNC Symbol;Acc:HGNC:21350]
DMR_1_174297433	1	174297433	174297588	7	156	0.546305	0.424693	1.28635	0.121612	hyper	15.3826	2.32509	ENSOCUG00000008004	intron	PDHX	pyruvate dehydrogenase complex component X [Source:HGNC Symbol;Acc:HGNC:21350]
DMR_1_174350917	1	174350917	174350970	6	54	0.470992	0.359798	1.30904	0.111194	hyper	13.1432	2.2571	ENSOCUG00000008004	intron	PDHX	pyruvate dehydrogenase complex component X [Source:HGNC Symbol;Acc:HGNC:21350]
DMR_1_174351405	1	174351405	174351548	8	144	0.346331	0.240346	1.44097	0.105985	hyper	16.6864	2.23865	ENSOCUG00000008004	intron	PDHX	pyruvate dehydrogenase complex component X [Source:HGNC Symbol;Acc:HGNC:21350]
DMR_1_19753234	1	19753234	19753434	17	201	0.512813	0.258584	1.98316	0.25423	hyper	37.5042	2.34557	ENSOCUG00000008044	intron	DCAF12	DDB1 and CUL4 associated factor 12 [Source:HGNC Symbol;Acc:HGNC:19911]
DMR_1_19734674	1	19734674	19734980	7	307	0.664533	0.554013	1.19949	0.110519	hyper	14.5173	2.16117	ENSOCUG00000008044	intron	DCAF12	DDB1 and CUL4 associated factor 12 [Source:HGNC Symbol;Acc:HGNC:19911]
DMR_1_19745950	1	19745950	19745981	9	32	0.688085	0.808222	0.851356	-0.120137	hypo	-15.8977	-1.76477	ENSOCUG00000008044	intron	DCAF12	DDB1 and CUL4 associated factor 12 [Source:HGNC Symbol;Acc:HGNC:19911]
DMR_1_19723374	1	19723374	19723603	6	230	0.661932	0.797401	0.830112	-0.135469	hypo	-14.6779	-2.19369	ENSOCUG00000008044	intron	DCAF12	DDB1 and CUL4 associated factor 12 [Source:HGNC Symbol;Acc:HGNC:19911]
DMR_1_76169734	1	76169734	76170466	22	733	0.412003	0.233539	1.76417	0.178463	hyper	62.4934	3.26874	ENSOCUG00000008078	intron	SPTLC1	serine palmitoyltransferase long chain base subunit 1 [Source:HGNC Symbol;Acc:HGNC:11277]
DMR_1_76190964	1	76190964	76191048	4	85	0.488535	0.343849	1.42079	0.144687	hyper	11.5677	2.94153	ENSOCUG00000008078	intron	SPTLC1	serine palmitoyltransferase long chain base subunit 1 [Source:HGNC Symbol;Acc:HGNC:11277]
DMR_1_33252458	1	33252458	33253949	38	1492	0.256418	0.101002	2.53874	0.155416	hyper	106.964	3.81356	ENSOCUG00000008137	intron	MLLT3	myeloid/lymphoid or mixed-lineage leukemia; translocated to, 3 [Source:HGNC Symbol;Acc:HGNC:7136]
DMR_1_33416930	1	33416930	33417021	3	92	0.330523	0.200372	1.64955	0.130151	hyper	7.60106	2.53929	ENSOCUG00000008137	intron	MLLT3	myeloid/lymphoid or mixed-lineage leukemia; translocated to, 3 [Source:HGNC Symbol;Acc:HGNC:7136]
DMR_1_33416492	1	33416492	33416554	6	63	0.463167	0.343179	1.34964	0.119988	hyper	13.5455	2.32604	ENSOCUG00000008137	intron	MLLT3	myeloid/lymphoid or mixed-lineage leukemia; translocated to, 3 [Source:HGNC Symbol;Acc:HGNC:7136]
DMR_1_33546475	1	33546475	33546598	6	124	0.444115	0.331688	1.33896	0.112427	hyper	15.3376	2.57928	ENSOCUG00000008137	intron	MLLT3	myeloid/lymphoid or mixed-lineage leukemia; translocated to, 3 [Source:HGNC Symbol;Acc:HGNC:7136]
DMR_1_33417379	1	33417379	33417464	9	86	0.314672	0.206392	1.52463	0.10828	hyper	19.3671	2.22994	ENSOCUG00000008137	intron	MLLT3	myeloid/lymphoid or mixed-lineage leukemia; translocated to, 3 [Source:HGNC Symbol;Acc:HGNC:7136]
DMR_1_49375944	1	49375944	49376441	36	498	0.809392	0.605005	1.33783	0.204387	hyper	79.9147	2.47197	ENSOCUG00000008161	intron	RCL1	RNA terminal phosphate cyclase like 1 [Source:HGNC Symbol;Acc:HGNC:17687]
DMR_1_49409143	1	49409143	49409338	5	196	0.743816	0.544831	1.36522	0.198985	hyper	13.0717	2.86675	ENSOCUG00000008161	intron	RCL1	RNA terminal phosphate cyclase like 1 [Source:HGNC Symbol;Acc:HGNC:17687]
DMR_1_49403298	1	49403298	49403507	7	210	0.640776	0.500379	1.28058	0.140398	hyper	14.7408	2.16794	ENSOCUG00000008161	exon,intron	RCL1	RNA terminal phosphate cyclase like 1 [Source:HGNC Symbol;Acc:HGNC:17687]
DMR_1_49396973	1	49396973	49397380	16	408	0.564493	0.431703	1.3076	0.132791	hyper	34.5151	2.24719	ENSOCUG00000008161	intron	RCL1	RNA terminal phosphate cyclase like 1 [Source:HGNC Symbol;Acc:HGNC:17687]
DMR_1_49428242	1	49428242	49428771	13	530	0.648457	0.526554	1.23151	0.121903	hyper	29.6405	2.44525	ENSOCUG00000008161	intron	RCL1	RNA terminal phosphate cyclase like 1 [Source:HGNC Symbol;Acc:HGNC:17687]
DMR_1_49450812	1	49450812	49450958	10	147	0.761645	0.659237	1.15534	0.102408	hyper	21.0314	2.17138	ENSOCUG00000008161	intron	RCL1	RNA terminal phosphate cyclase like 1 [Source:HGNC Symbol;Acc:HGNC:17687]
DMR_1_76033234	1	76033234	76033687	10	454	0.468384	0.348793	1.34287	0.119591	hyper	26.8726	2.83784	ENSOCUG00000008249	promoter
DMR_1_75702372	1	75702372	75702401	3	30	0.337748	0.183078	1.84483	0.154669	hyper	8.11981	2.74467	ENSOCUG00000008397	intron	CTSL	cathepsin L [Source:HGNC Symbol;Acc:HGNC:2537]
DMR_1_75701707	1	75701707	75701927	17	221	0.649565	0.528963	1.228	0.120602	hyper	36.2066	2.18946	ENSOCUG00000008397	exon,intron	CTSL	cathepsin L [Source:HGNC Symbol;Acc:HGNC:2537]
DMR_1_75132515	1	75132515	75132683	6	169	0.530011	0.646641	0.819636	-0.116631	hypo	-12.5663	-2.05108	ENSOCUG00000008531	intron	HSD17B3	hydroxysteroid 17-beta dehydrogenase 3 [Source:HGNC Symbol;Acc:HGNC:5212]
DMR_1_1644191	1	1644191	1644524	16	334	0.463392	0.355138	1.30482	0.108254	hyper	39.3428	2.56779	ENSOCUG00000008533	intron	DNAJC25	DnaJ heat shock protein family (Hsp40) member C25 [Source:HGNC Symbol;Acc:HGNC:34187]
DMR_1_1647208	1	1647208	1648084	41	877	0.566884	0.692699	0.81837	-0.125815	hypo	-95.0235	-1.78326	ENSOCUG00000008533	exon,intron	DNAJC25	DnaJ heat shock protein family (Hsp40) member C25 [Source:HGNC Symbol;Acc:HGNC:34187]
DMR_1_1652120	1	1652120	1652678	24	559	0.634107	0.774466	0.818766	-0.14036	hypo	-51.8528	-1.83577	ENSOCUG00000008533	intron	DNAJC25	DnaJ heat shock protein family (Hsp40) member C25 [Source:HGNC Symbol;Acc:HGNC:34187]
DMR_1_75232107	1	75232107	75232860	58	754	0.339308	0.191462	1.77219	0.147846	hyper	167.379	3.30473	ENSOCUG00000008540	intron	SLC35D2	solute carrier family 35 member D2 [Source:HGNC Symbol;Acc:HGNC:20799]
DMR_1_63213607	1	63213607	63214076	22	470	0.681823	0.411942	1.65514	0.269881	hyper	68.1082	3.39667	ENSOCUG00000008553	intron	PRUNE2	prune homolog 2 [Source:HGNC Symbol;Acc:HGNC:25209]
DMR_1_63214431	1	63214431	63214673	15	243	0.70912	0.467305	1.51747	0.241814	hyper	37.4166	2.766	ENSOCUG00000008553	intron	PRUNE2	prune homolog 2 [Source:HGNC Symbol;Acc:HGNC:25209]
DMR_1_63253484	1	63253484	63254057	14	574	0.560424	0.364223	1.53869	0.196202	hyper	41.914	3.23176	ENSOCUG00000008553	exon,intron	PRUNE2	prune homolog 2 [Source:HGNC Symbol;Acc:HGNC:25209]
DMR_1_63036652	1	63036652	63037116	13	465	0.538305	0.389471	1.38214	0.148833	hyper	41.0457	3.80864	ENSOCUG00000008553	intron	PRUNE2	prune homolog 2 [Source:HGNC Symbol;Acc:HGNC:25209]
DMR_1_63097417	1	63097417	63097863	21	447	0.552435	0.410996	1.34414	0.141439	hyper	61.8	3.24983	ENSOCUG00000008553	exon	PRUNE2	prune homolog 2 [Source:HGNC Symbol;Acc:HGNC:25209]
DMR_1_63095190	1	63095190	63095589	15	400	0.633277	0.494917	1.27956	0.13836	hyper	40.4733	3.003	ENSOCUG00000008553	intron	PRUNE2	prune homolog 2 [Source:HGNC Symbol;Acc:HGNC:25209]
DMR_1_63241102	1	63241102	63241214	4	113	0.693615	0.563658	1.23056	0.129957	hyper	8.89311	2.2514	ENSOCUG00000008553	intron	PRUNE2	prune homolog 2 [Source:HGNC Symbol;Acc:HGNC:25209]
DMR_1_63160172	1	63160172	63160917	28	746	0.352517	0.226136	1.55887	0.126381	hyper	76.3487	2.89759	ENSOCUG00000008553	intron	PRUNE2	prune homolog 2 [Source:HGNC Symbol;Acc:HGNC:25209]
DMR_1_63065768	1	63065768	63066681	27	914	0.334782	0.209864	1.59524	0.124918	hyper	75.7373	3.80238	ENSOCUG00000008553	intron	PRUNE2	prune homolog 2 [Source:HGNC Symbol;Acc:HGNC:25209]
DMR_1_63263542	1	63263542	63263837	11	296	0.463228	0.349564	1.32516	0.113665	hyper	28.5766	3.08741	ENSOCUG00000008553	intron	PRUNE2	prune homolog 2 [Source:HGNC Symbol;Acc:HGNC:25209]
DMR_1_63075217	1	63075217	63075252	4	36	0.512235	0.401884	1.27458	0.110351	hyper	9.45432	2.43376	ENSOCUG00000008553	intron	PRUNE2	prune homolog 2 [Source:HGNC Symbol;Acc:HGNC:25209]
DMR_1_63065408	1	63065408	63065433	3	26	0.523439	0.416618	1.2564	0.106821	hyper	7.15838	2.5004	ENSOCUG00000008553	intron	PRUNE2	prune homolog 2 [Source:HGNC Symbol;Acc:HGNC:25209]
DMR_1_63069617	1	63069617	63070339	27	723	0.493218	0.595229	0.82862	-0.102011	hypo	-57.6736	-1.82872	ENSOCUG00000008553	intron	PRUNE2	prune homolog 2 [Source:HGNC Symbol;Acc:HGNC:25209]
DMR_1_63227095	1	63227095	63227266	4	172	0.382412	0.485429	0.787782	-0.103017	hypo	-7.79512	-1.82065	ENSOCUG00000008553	intron	PRUNE2	prune homolog 2 [Source:HGNC Symbol;Acc:HGNC:25209]
DMR_1_63234151	1	63234151	63234477	8	327	0.471859	0.57714	0.817582	-0.105281	hypo	-14.5289	-1.76635	ENSOCUG00000008553	intron	PRUNE2	prune homolog 2 [Source:HGNC Symbol;Acc:HGNC:25209]
DMR_1_63217733	1	63217733	63218073	7	341	0.50394	0.613648	0.821219	-0.109709	hypo	-23.6001	-3.14539	ENSOCUG00000008553	intron	PRUNE2	prune homolog 2 [Source:HGNC Symbol;Acc:HGNC:25209]
DMR_1_63201011	1	63201011	63201365	8	355	0.508767	0.61927	0.821559	-0.110503	hypo	-15.2409	-1.81919	ENSOCUG00000008553	intron	PRUNE2	prune homolog 2 [Source:HGNC Symbol;Acc:HGNC:25209]
DMR_1_63281479	1	63281479	63281613	6	135	0.65945	0.773254	0.852824	-0.113805	hypo	-11.0822	-1.76463	ENSOCUG00000008553	intron	PRUNE2	prune homolog 2 [Source:HGNC Symbol;Acc:HGNC:25209]
DMR_1_63318923	1	63318923	63319549	27	627	0.454606	0.570513	0.796837	-0.115907	hypo	-72.0456	-1.78259	ENSOCUG00000008553	intron	PRUNE2	prune homolog 2 [Source:HGNC Symbol;Acc:HGNC:25209]
DMR_1_63087482	1	63087482	63087960	15	479	0.671411	0.790573	0.849271	-0.119163	hypo	-39.662	-1.84373	ENSOCUG00000008553	intron	PRUNE2	prune homolog 2 [Source:HGNC Symbol;Acc:HGNC:25209]
DMR_1_63280897	1	63280897	63281086	9	190	0.577748	0.702761	0.822111	-0.125013	hypo	-18.7581	-2.0028	ENSOCUG00000008553	intron	PRUNE2	prune homolog 2 [Source:HGNC Symbol;Acc:HGNC:25209]
DMR_1_63189228	1	63189228	63189387	3	160	0.542866	0.679386	0.799053	-0.13652	hypo	-5.92118	-1.82337	ENSOCUG00000008553	intron	PRUNE2	prune homolog 2 [Source:HGNC Symbol;Acc:HGNC:25209]
DMR_1_63228705	1	63228705	63229342	17	638	0.410533	0.547562	0.749748	-0.137029	hypo	-42.7998	-1.77887	ENSOCUG00000008553	intron	PRUNE2	prune homolog 2 [Source:HGNC Symbol;Acc:HGNC:25209]
DMR_1_63188812	1	63188812	63188902	5	91	0.523629	0.663734	0.788914	-0.140105	hypo	-9.98653	-1.94756	ENSOCUG00000008553	intron	PRUNE2	prune homolog 2 [Source:HGNC Symbol;Acc:HGNC:25209]
DMR_1_56122469	1	56122469	56122539	3	71	0.391979	0.263998	1.48478	0.127982	hyper	7.49774	2.56285	ENSOCUG00000008788	intron	C9orf135	chromosome 9 open reading frame 135 [Source:HGNC Symbol;Acc:HGNC:31422]
DMR_1_56063638	1	56063638	56064055	28	418	0.368626	0.242551	1.51979	0.126075	hyper	73.6257	3.13263	ENSOCUG00000008788	intron	C9orf135	chromosome 9 open reading frame 135 [Source:HGNC Symbol;Acc:HGNC:31422]
DMR_1_56102420	1	56102420	56102509	5	90	0.608823	0.484531	1.25652	0.124291	hyper	11.201	2.32513	ENSOCUG00000008788	intron	C9orf135	chromosome 9 open reading frame 135 [Source:HGNC Symbol;Acc:HGNC:31422]
DMR_1_56122907	1	56122907	56123319	6	413	0.299418	0.17652	1.69623	0.122898	hyper	14.4983	2.62751	ENSOCUG00000008788	intron	C9orf135	chromosome 9 open reading frame 135 [Source:HGNC Symbol;Acc:HGNC:31422]
DMR_1_56064484	1	56064484	56065413	28	930	0.736588	0.614945	1.19781	0.121642	hyper	73.2811	2.79927	ENSOCUG00000008788	intron	C9orf135	chromosome 9 open reading frame 135 [Source:HGNC Symbol;Acc:HGNC:31422]
DMR_1_56084007	1	56084007	56084601	11	595	0.370127	0.267714	1.38254	0.102412	hyper	27.1083	2.61422	ENSOCUG00000008788	intron	C9orf135	chromosome 9 open reading frame 135 [Source:HGNC Symbol;Acc:HGNC:31422]
DMR_1_56081015	1	56081015	56081489	29	475	0.643811	0.745031	0.86414	-0.10122	hypo	-57.2002	-1.77031	ENSOCUG00000008788	intron	C9orf135	chromosome 9 open reading frame 135 [Source:HGNC Symbol;Acc:HGNC:31422]
DMR_1_56100779	1	56100779	56101271	28	493	0.762067	0.867582	0.87838	-0.105515	hypo	-61.3022	-1.88271	ENSOCUG00000008788	intron	C9orf135	chromosome 9 open reading frame 135 [Source:HGNC Symbol;Acc:HGNC:31422]
DMR_1_56100304	1	56100304	56100439	6	136	0.622317	0.728167	0.854636	-0.10585	hypo	-13.0709	-1.96294	ENSOCUG00000008788	intron	C9orf135	chromosome 9 open reading frame 135 [Source:HGNC Symbol;Acc:HGNC:31422]
DMR_1_56136522	1	56136522	56136530	5	9	0.726011	0.84794	0.856205	-0.121929	hypo	-8.90165	-1.76847	ENSOCUG00000008788	intron	C9orf135	chromosome 9 open reading frame 135 [Source:HGNC Symbol;Acc:HGNC:31422]
DMR_1_56069048	1	56069048	56070312	26	1265	0.596378	0.71953	0.828844	-0.123152	hypo	-66.6446	-1.9221	ENSOCUG00000008788	intron	C9orf135	chromosome 9 open reading frame 135 [Source:HGNC Symbol;Acc:HGNC:31422]
DMR_1_56080230	1	56080230	56080624	16	395	0.676776	0.803795	0.841976	-0.127019	hypo	-40.3816	-1.98235	ENSOCUG00000008788	intron	C9orf135	chromosome 9 open reading frame 135 [Source:HGNC Symbol;Acc:HGNC:31422]
DMR_1_56139891	1	56139891	56140175	8	285	0.412755	0.542793	0.760427	-0.130038	hypo	-15.5293	-1.78045	ENSOCUG00000008788	intron	C9orf135	chromosome 9 open reading frame 135 [Source:HGNC Symbol;Acc:HGNC:31422]
DMR_1_56137016	1	56137016	56137130	5	115	0.620375	0.756025	0.820574	-0.13565	hypo	-10.5838	-2.00209	ENSOCUG00000008788	intron	C9orf135	chromosome 9 open reading frame 135 [Source:HGNC Symbol;Acc:HGNC:31422]
DMR_1_151481100	1	151481100	151481423	10	324	0.515236	0.279539	1.84316	0.235697	hyper	20.3799	2.2034	ENSOCUG00000008896	intron	SWAP70	SWAP switching B-cell complex 70kDa subunit [Source:HGNC Symbol;Acc:HGNC:17070]
DMR_1_151545894	1	151545894	151546338	21	445	0.59819	0.414121	1.44448	0.184069	hyper	46.2136	2.32843	ENSOCUG00000008896	exon,intron	SWAP70	SWAP switching B-cell complex 70kDa subunit [Source:HGNC Symbol;Acc:HGNC:17070]
DMR_1_151512112	1	151512112	151512126	4	15	0.445028	0.282181	1.5771	0.162846	hyper	11.926	2.9983	ENSOCUG00000008896	intron	SWAP70	SWAP switching B-cell complex 70kDa subunit [Source:HGNC Symbol;Acc:HGNC:17070]
DMR_1_151461770	1	151461770	151461820	4	51	0.823893	0.722807	1.13985	0.101086	hyper	9.02816	2.26708	ENSOCUG00000008896	intron	SWAP70	SWAP switching B-cell complex 70kDa subunit [Source:HGNC Symbol;Acc:HGNC:17070]
DMR_1_151473059	1	151473059	151473371	6	313	0.623515	0.77166	0.808018	-0.148145	hypo	-18.9587	-2.5229	ENSOCUG00000008896	intron	SWAP70	SWAP switching B-cell complex 70kDa subunit [Source:HGNC Symbol;Acc:HGNC:17070]
DMR_1_151472287	1	151472287	151472460	8	174	0.631169	0.796311	0.792617	-0.165142	hypo	-28.3114	-3.51322	ENSOCUG00000008896	intron	SWAP70	SWAP switching B-cell complex 70kDa subunit [Source:HGNC Symbol;Acc:HGNC:17070]
DMR_1_20375643	1	20375643	20376583	45	941	0.339539	0.203073	1.67201	0.136466	hyper	93.7557	2.16512	ENSOCUG00000008928	exon,intron	SMU1	DNA replication regulator and spliceosomal factor [Source:HGNC Symbol;Acc:HGNC:18247]
DMR_1_20209805	1	20209805	20210629	39	825	0.55754	0.765176	0.728642	-0.207636	hypo	-131.346	-1.78328	ENSOCUG00000008937	exon,intron,promoter	SPINK4	serine peptidase inhibitor, Kazal type 4 [Source:HGNC Symbol;Acc:HGNC:16646]
DMR_1_20211894	1	20211894	20212131	15	238	0.489526	0.699911	0.699411	-0.210386	hypo	-38.0655	-1.95996	ENSOCUG00000008937	promoter	SPINK4	serine peptidase inhibitor, Kazal type 4 [Source:HGNC Symbol;Acc:HGNC:16646]
DMR_1_20188530	1	20188530	20189340	50	811	0.749795	0.864302	0.867514	-0.114508	hypo	-135.51	-1.97544	ENSOCUG00000008945	intron
DMR_1_20180352	1	20180352	20180484	4	133	0.674137	0.789546	0.853828	-0.115409	hypo	-8.68327	-2.07806	ENSOCUG00000008948	intron	CHMP5	charged multivesicular body protein 5 [Source:HGNC Symbol;Acc:HGNC:26942]
DMR_1_20096569	1	20096569	20096996	33	428	0.490723	0.356777	1.37543	0.133945	hyper	112.327	3.95777	ENSOCUG00000008957	intron	NFX1	nuclear transcription factor, X-box binding 1 [Source:HGNC Symbol;Acc:HGNC:7803]
DMR_1_20097297	1	20097297	20097567	5	271	0.21124	0.0871709	2.42328	0.124069	hyper	15.9129	3.35972	ENSOCUG00000008957	intron	NFX1	nuclear transcription factor, X-box binding 1 [Source:HGNC Symbol;Acc:HGNC:7803]
DMR_1_20097884	1	20097884	20098219	6	336	0.319312	0.206371	1.54727	0.112941	hyper	17.6243	3.07875	ENSOCUG00000008957	exon,intron	NFX1	nuclear transcription factor, X-box binding 1 [Source:HGNC Symbol;Acc:HGNC:7803]
DMR_1_20125649	1	20125649	20125951	6	303	0.62088	0.512283	1.21198	0.108596	hyper	14.5565	2.55313	ENSOCUG00000008957	intron	NFX1	nuclear transcription factor, X-box binding 1 [Source:HGNC Symbol;Acc:HGNC:7803]
DMR_1_20135831	1	20135831	20136209	37	379	0.634802	0.742758	0.854655	-0.107956	hypo	-86.6199	-1.84615	ENSOCUG00000008957	intron	NFX1	nuclear transcription factor, X-box binding 1 [Source:HGNC Symbol;Acc:HGNC:7803]
DMR_1_20115941	1	20115941	20116079	8	139	0.700632	0.813388	0.861375	-0.112756	hypo	-14.4996	-1.78596	ENSOCUG00000008957	intron	NFX1	nuclear transcription factor, X-box binding 1 [Source:HGNC Symbol;Acc:HGNC:7803]
DMR_1_20101815	1	20101815	20101854	4	40	0.614723	0.735266	0.836054	-0.120544	hypo	-8.06629	-1.96277	ENSOCUG00000008957	exon	NFX1	nuclear transcription factor, X-box binding 1 [Source:HGNC Symbol;Acc:HGNC:7803]
DMR_1_20098735	1	20098735	20099083	47	349	0.746168	0.869362	0.858293	-0.123195	hypo	-100.797	-1.81561	ENSOCUG00000008957	intron	NFX1	nuclear transcription factor, X-box binding 1 [Source:HGNC Symbol;Acc:HGNC:7803]
DMR_1_20094842	1	20094842	20094953	3	112	0.578522	0.703641	0.822183	-0.12512	hypo	-6.58661	-2.09917	ENSOCUG00000008957	intron	NFX1	nuclear transcription factor, X-box binding 1 [Source:HGNC Symbol;Acc:HGNC:7803]
DMR_1_20095260	1	20095260	20095485	13	226	0.651053	0.778749	0.836024	-0.127696	hypo	-29.3724	-1.86882	ENSOCUG00000008957	intron	NFX1	nuclear transcription factor, X-box binding 1 [Source:HGNC Symbol;Acc:HGNC:7803]
DMR_1_20101111	1	20101111	20101380	6	270	0.365588	0.495688	0.737536	-0.1301	hypo	-13.3906	-2.04057	ENSOCUG00000008957	intron	NFX1	nuclear transcription factor, X-box binding 1 [Source:HGNC Symbol;Acc:HGNC:7803]
DMR_1_20121334	1	20121334	20121424	7	91	0.751709	0.895591	0.839344	-0.143882	hypo	-18.4879	-2.38775	ENSOCUG00000008957	intron	NFX1	nuclear transcription factor, X-box binding 1 [Source:HGNC Symbol;Acc:HGNC:7803]
DMR_1_20132827	1	20132827	20133566	22	740	0.554871	0.731492	0.758546	-0.176622	hypo	-75.3252	-2.38558	ENSOCUG00000008957	exon,intron	NFX1	nuclear transcription factor, X-box binding 1 [Source:HGNC Symbol;Acc:HGNC:7803]
DMR_1_152044459	1	152044459	152044745	4	287	0.583744	0.465553	1.25387	0.118191	hyper	11.1962	3.04198	ENSOCUG00000008986	intron	SBF2	SET binding factor 2 [Source:HGNC Symbol;Acc:HGNC:2135]
DMR_1_152074433	1	152074433	152074653	5	221	0.635775	0.742412	0.856365	-0.106636	hypo	-10.8879	-1.93166	ENSOCUG00000008986	intron	SBF2	SET binding factor 2 [Source:HGNC Symbol;Acc:HGNC:2135]
DMR_1_151913082	1	151913082	151913230	4	149	0.53018	0.644159	0.823056	-0.11398	hypo	-8.08215	-1.9816	ENSOCUG00000008986	intron	SBF2	SET binding factor 2 [Source:HGNC Symbol;Acc:HGNC:2135]
DMR_1_152083079	1	152083079	152083931	17	853	0.640723	0.755183	0.848434	-0.11446	hypo	-43.0926	-1.84335	ENSOCUG00000008986	promoter	SBF2	SET binding factor 2 [Source:HGNC Symbol;Acc:HGNC:2135]
DMR_1_151818279	1	151818279	151818735	4	457	0.241957	0.380484	0.635919	-0.138527	hypo	-9.25883	-1.78623	ENSOCUG00000008986	exon,intron	SBF2	SET binding factor 2 [Source:HGNC Symbol;Acc:HGNC:2135]
DMR_1_151614394	1	151614394	151614665	6	272	0.417553	0.556321	0.750561	-0.138768	hypo	-12.0295	-1.82652	ENSOCUG00000008986	intron	SBF2	SET binding factor 2 [Source:HGNC Symbol;Acc:HGNC:2135]
DMR_1_152028944	1	152028944	152029223	3	280	0.557775	0.699516	0.797373	-0.141741	hypo	-7.11446	-2.29711	ENSOCUG00000008986	intron	SBF2	SET binding factor 2 [Source:HGNC Symbol;Acc:HGNC:2135]
DMR_1_151848419	1	151848419	151848712	5	294	0.560913	0.713663	0.785963	-0.15275	hypo	-9.61451	-1.86706	ENSOCUG00000008986	intron	SBF2	SET binding factor 2 [Source:HGNC Symbol;Acc:HGNC:2135]
DMR_1_19606636	1	19606636	19607294	19	659	0.429925	0.290786	1.47849	0.139139	hyper	43.6616	2.43146	ENSOCUG00000009069	intron
DMR_1_19564400	1	19564400	19564936	15	537	0.767915	0.882121	0.870533	-0.114205	hypo	-38.2403	-1.83255	ENSOCUG00000009071	intron	KIF24	kinesin family member 24 [Source:HGNC Symbol;Acc:HGNC:19916]
DMR_1_8138785	1	8138785	8138904	8	120	0.322688	0.15599	2.06864	0.166698	hyper	25.5386	3.27069	ENSOCUG00000009279	intron	ABCA1	ATP binding cassette subfamily A member 1 [Source:HGNC Symbol;Acc:HGNC:29]
DMR_1_8127325	1	8127325	8127641	19	317	0.227127	0.0808091	2.81067	0.146318	hyper	55.7792	3.22976	ENSOCUG00000009279	promoter	ABCA1	ATP binding cassette subfamily A member 1 [Source:HGNC Symbol;Acc:HGNC:29]
DMR_1_8210972	1	8210972	8212095	38	1124	0.34898	0.211487	1.65012	0.137493	hyper	154.449	5.66533	ENSOCUG00000009279	intron	ABCA1	ATP binding cassette subfamily A member 1 [Source:HGNC Symbol;Acc:HGNC:29]
DMR_1_8260250	1	8260250	8260253	3	4	0.650787	0.517209	1.25827	0.133578	hyper	6.55718	2.18622	ENSOCUG00000009279	exon	ABCA1	ATP binding cassette subfamily A member 1 [Source:HGNC Symbol;Acc:HGNC:29]
DMR_1_8187484	1	8187484	8188490	31	1007	0.285437	0.15245	1.87233	0.132987	hyper	86.3808	3.11551	ENSOCUG00000009279	intron	ABCA1	ATP binding cassette subfamily A member 1 [Source:HGNC Symbol;Acc:HGNC:29]
DMR_1_8204203	1	8204203	8204639	21	437	0.458033	0.328799	1.39305	0.129234	hyper	82.5624	5.14553	ENSOCUG00000009279	intron	ABCA1	ATP binding cassette subfamily A member 1 [Source:HGNC Symbol;Acc:HGNC:29]
DMR_1_8220744	1	8220744	8221477	19	734	0.722879	0.596133	1.21261	0.126747	hyper	57.7654	3.87039	ENSOCUG00000009279	exon,intron	ABCA1	ATP binding cassette subfamily A member 1 [Source:HGNC Symbol;Acc:HGNC:29]
DMR_1_8235714	1	8235714	8235940	12	227	0.619349	0.510859	1.21237	0.108491	hyper	28.354	3.54295	ENSOCUG00000009279	exon,intron	ABCA1	ATP binding cassette subfamily A member 1 [Source:HGNC Symbol;Acc:HGNC:29]
DMR_1_8243760	1	8243760	8244294	14	535	0.419134	0.317264	1.32109	0.101871	hyper	30.5375	2.34692	ENSOCUG00000009279	intron	ABCA1	ATP binding cassette subfamily A member 1 [Source:HGNC Symbol;Acc:HGNC:29]
DMR_1_8177855	1	8177855	8178881	31	1027	0.625142	0.737945	0.847139	-0.112803	hypo	-70.0584	-1.93983	ENSOCUG00000009279	intron	ABCA1	ATP binding cassette subfamily A member 1 [Source:HGNC Symbol;Acc:HGNC:29]
DMR_1_8192540	1	8192540	8192712	8	173	0.31197	0.431422	0.72312	-0.119452	hypo	-17.7437	-1.85338	ENSOCUG00000009279	intron	ABCA1	ATP binding cassette subfamily A member 1 [Source:HGNC Symbol;Acc:HGNC:29]
DMR_1_8158659	1	8158659	8159558	37	900	0.612836	0.736393	0.832214	-0.123557	hypo	-80.4059	-1.78079	ENSOCUG00000009279	intron	ABCA1	ATP binding cassette subfamily A member 1 [Source:HGNC Symbol;Acc:HGNC:29]
DMR_1_8201482	1	8201482	8201545	10	64	0.834875	0.964989	0.865166	-0.130113	hypo	-18.7151	-1.76578	ENSOCUG00000009279	intron	ABCA1	ATP binding cassette subfamily A member 1 [Source:HGNC Symbol;Acc:HGNC:29]
DMR_1_8190502	1	8190502	8191001	22	500	0.286825	0.417464	0.687066	-0.130639	hypo	-55.5644	-1.83043	ENSOCUG00000009279	intron	ABCA1	ATP binding cassette subfamily A member 1 [Source:HGNC Symbol;Acc:HGNC:29]
DMR_1_8198972	1	8198972	8199692	30	721	0.539578	0.682201	0.790937	-0.142623	hypo	-70.1181	-1.77791	ENSOCUG00000009279	intron	ABCA1	ATP binding cassette subfamily A member 1 [Source:HGNC Symbol;Acc:HGNC:29]
DMR_1_8206030	1	8206030	8206163	7	134	0.63852	0.788522	0.809769	-0.150002	hypo	-14.5348	-2.05895	ENSOCUG00000009279	intron	ABCA1	ATP binding cassette subfamily A member 1 [Source:HGNC Symbol;Acc:HGNC:29]
DMR_1_8201850	1	8201850	8202008	6	159	0.755365	0.932823	0.809763	-0.177457	hypo	-17.0552	-2.80242	ENSOCUG00000009279	intron	ABCA1	ATP binding cassette subfamily A member 1 [Source:HGNC Symbol;Acc:HGNC:29]
DMR_1_142770637	1	142770637	142770697	3	61	0.663218	0.539413	1.22952	0.123805	hyper	7.82478	2.81209	ENSOCUG00000009297	intron
DMR_1_142683177	1	142683177	142683296	5	120	0.655942	0.779919	0.841039	-0.123976	hypo	-13.1749	-2.43523	ENSOCUG00000009302	intron
DMR_1_142677119	1	142677119	142677695	34	577	0.650024	0.796295	0.81631	-0.146271	hypo	-82.5866	-2.15325	ENSOCUG00000009302	intron
DMR_1_38595142	1	38595142	38595353	15	212	0.633873	0.504284	1.25698	0.129589	hyper	38.4562	2.76363	ENSOCUG00000009315	intron	SNAPC3	small nuclear RNA activating complex polypeptide 3 [Source:HGNC Symbol;Acc:HGNC:11136]
DMR_1_38572600	1	38572600	38573051	6	452	0.737052	0.622411	1.18419	0.114641	hyper	12.6262	2.30172	ENSOCUG00000009315	intron	SNAPC3	small nuclear RNA activating complex polypeptide 3 [Source:HGNC Symbol;Acc:HGNC:11136]
DMR_1_38594487	1	38594487	38594684	8	198	0.40197	0.287768	1.39685	0.114202	hyper	17.949	2.55532	ENSOCUG00000009315	intron	SNAPC3	small nuclear RNA activating complex polypeptide 3 [Source:HGNC Symbol;Acc:HGNC:11136]
DMR_1_38613581	1	38613581	38613664	4	84	0.332841	0.21919	1.51851	0.113652	hyper	9.72757	2.51372	ENSOCUG00000009315	intron	SNAPC3	small nuclear RNA activating complex polypeptide 3 [Source:HGNC Symbol;Acc:HGNC:11136]
DMR_1_38612969	1	38612969	38613137	7	169	0.503113	0.400118	1.25741	0.102995	hyper	15.4993	2.29181	ENSOCUG00000009315	intron	SNAPC3	small nuclear RNA activating complex polypeptide 3 [Source:HGNC Symbol;Acc:HGNC:11136]
DMR_1_38191130	1	38191130	38191678	9	549	0.559847	0.393155	1.42399	0.166692	hyper	35.1784	4.27321	ENSOCUG00000009327	intron	CCDC171	coiled-coil domain containing 171 [Source:HGNC Symbol;Acc:HGNC:29828]
DMR_1_38422731	1	38422731	38422911	6	181	0.39867	0.26975	1.47792	0.12892	hyper	18.7381	3.15778	ENSOCUG00000009327	intron	CCDC171	coiled-coil domain containing 171 [Source:HGNC Symbol;Acc:HGNC:29828]
DMR_1_38123328	1	38123328	38124076	40	749	0.332941	0.207777	1.6024	0.125164	hyper	98.7263	2.5314	ENSOCUG00000009327	intron	CCDC171	coiled-coil domain containing 171 [Source:HGNC Symbol;Acc:HGNC:29828]
DMR_1_38326891	1	38326891	38327157	6	267	0.721676	0.612148	1.17892	0.109528	hyper	12.7534	2.19922	ENSOCUG00000009327	intron	CCDC171	coiled-coil domain containing 171 [Source:HGNC Symbol;Acc:HGNC:29828]
DMR_1_38403128	1	38403128	38403236	4	109	0.787148	0.678555	1.16004	0.108593	hyper	8.71571	2.36262	ENSOCUG00000009327	intron	CCDC171	coiled-coil domain containing 171 [Source:HGNC Symbol;Acc:HGNC:29828]
DMR_1_38428159	1	38428159	38428624	9	466	0.627745	0.729943	0.859992	-0.102198	hypo	-17.1893	-1.77615	ENSOCUG00000009327	intron	CCDC171	coiled-coil domain containing 171 [Source:HGNC Symbol;Acc:HGNC:29828]
DMR_1_38192532	1	38192532	38192630	3	99	0.675452	0.778796	0.867303	-0.103344	hypo	-5.79656	-1.83796	ENSOCUG00000009327	intron	CCDC171	coiled-coil domain containing 171 [Source:HGNC Symbol;Acc:HGNC:29828]
DMR_1_38342103	1	38342103	38342355	18	253	0.634763	0.742937	0.854397	-0.108174	hypo	-40.8268	-2.25134	ENSOCUG00000009327	intron	CCDC171	coiled-coil domain containing 171 [Source:HGNC Symbol;Acc:HGNC:29828]
DMR_1_38172846	1	38172846	38172977	8	132	0.491541	0.605889	0.811272	-0.114348	hypo	-17.7772	-2.21404	ENSOCUG00000009327	intron	CCDC171	coiled-coil domain containing 171 [Source:HGNC Symbol;Acc:HGNC:29828]
DMR_1_38328588	1	38328588	38328886	5	299	0.358301	0.479527	0.747196	-0.121226	hypo	-9.70383	-1.82557	ENSOCUG00000009327	intron	CCDC171	coiled-coil domain containing 171 [Source:HGNC Symbol;Acc:HGNC:29828]
DMR_1_38364506	1	38364506	38364643	8	138	0.504932	0.63688	0.792822	-0.131948	hypo	-14.5106	-1.80645	ENSOCUG00000009327	intron	CCDC171	coiled-coil domain containing 171 [Source:HGNC Symbol;Acc:HGNC:29828]
DMR_1_38260550	1	38260550	38261149	49	600	0.71843	0.865887	0.829704	-0.147457	hypo	-143.555	-2.08691	ENSOCUG00000009327	intron	CCDC171	coiled-coil domain containing 171 [Source:HGNC Symbol;Acc:HGNC:29828]
DMR_1_38355381	1	38355381	38355681	14	301	0.557495	0.714213	0.780573	-0.156718	hypo	-33.4103	-1.92992	ENSOCUG00000009327	intron	CCDC171	coiled-coil domain containing 171 [Source:HGNC Symbol;Acc:HGNC:29828]
DMR_1_38374291	1	38374291	38374424	5	134	0.699935	0.868002	0.806376	-0.168066	hypo	-10.0715	-1.85229	ENSOCUG00000009327	intron	CCDC171	coiled-coil domain containing 171 [Source:HGNC Symbol;Acc:HGNC:29828]
DMR_1_38406699	1	38406699	38407484	42	786	0.646235	0.815478	0.792461	-0.169243	hypo	-153.586	-1.76824	ENSOCUG00000009327	intron	CCDC171	coiled-coil domain containing 171 [Source:HGNC Symbol;Acc:HGNC:29828]
DMR_1_59295605	1	59295605	59295610	3	6	0.698245	0.568115	1.22905	0.130129	hyper	6.60736	2.21206	ENSOCUG00000009437	intron	TMC1	transmembrane channel like 1 [Source:HGNC Symbol;Acc:HGNC:16513]
DMR_1_59330892	1	59330892	59331243	6	352	0.476536	0.359531	1.32544	0.117005	hyper	13.3489	2.35454	ENSOCUG00000009437	intron	TMC1	transmembrane channel like 1 [Source:HGNC Symbol;Acc:HGNC:16513]
DMR_1_59331560	1	59331560	59331691	7	132	0.34374	0.230334	1.49235	0.113406	hyper	14.9543	2.19093	ENSOCUG00000009437	intron	TMC1	transmembrane channel like 1 [Source:HGNC Symbol;Acc:HGNC:16513]
DMR_1_59303772	1	59303772	59304269	7	498	0.437435	0.551776	0.792777	-0.11434	hypo	-14.1149	-1.77062	ENSOCUG00000009437	intron	TMC1	transmembrane channel like 1 [Source:HGNC Symbol;Acc:HGNC:16513]
DMR_1_59175583	1	59175583	59176046	9	464	0.406796	0.524798	0.775148	-0.118002	hypo	-19.8246	-1.82717	ENSOCUG00000009437	intron	TMC1	transmembrane channel like 1 [Source:HGNC Symbol;Acc:HGNC:16513]
DMR_1_59311873	1	59311873	59312172	13	300	0.455483	0.608716	0.748268	-0.153233	hypo	-32.8545	-1.85777	ENSOCUG00000009437	intron	TMC1	transmembrane channel like 1 [Source:HGNC Symbol;Acc:HGNC:16513]
DMR_1_59437434	1	59437434	59437636	10	203	0.638023	0.740726	0.861348	-0.102703	hypo	-18.8293	-1.77103	ENSOCUG00000009444	exon,intron	ALDH1A1	retinal dehydrogenase 1 [Source:RefSeq peptide;Acc:NP_001075482]
DMR_1_122865113	1	122865113	122865730	11	618	0.433318	0.290979	1.48917	0.142339	hyper	30.8674	2.95877	ENSOCUG00000009466	intron	HEPHL1	hephaestin like 1 [Source:HGNC Symbol;Acc:HGNC:30477]
DMR_1_122791279	1	122791279	122791710	16	432	0.463154	0.321606	1.44013	0.141548	hyper	43.5681	3.35532	ENSOCUG00000009466	exon	HEPHL1	hephaestin like 1 [Source:HGNC Symbol;Acc:HGNC:30477]
DMR_1_122816354	1	122816354	122816590	6	237	0.740944	0.608217	1.21822	0.132727	hyper	12.9194	2.24	ENSOCUG00000009466	intron	HEPHL1	hephaestin like 1 [Source:HGNC Symbol;Acc:HGNC:30477]
DMR_1_122867592	1	122867592	122867742	9	151	0.533836	0.410596	1.30015	0.12324	hyper	19.9438	2.23305	ENSOCUG00000009466	intron	HEPHL1	hephaestin like 1 [Source:HGNC Symbol;Acc:HGNC:30477]
DMR_1_122811967	1	122811967	122812362	7	396	0.248336	0.133992	1.85337	0.114344	hyper	15.8928	2.50692	ENSOCUG00000009466	intron	HEPHL1	hephaestin like 1 [Source:HGNC Symbol;Acc:HGNC:30477]
DMR_1_122809954	1	122809954	122810139	5	186	0.410745	0.603868	0.68019	-0.193123	hypo	-21.0283	-3.97788	ENSOCUG00000009466	intron	HEPHL1	hephaestin like 1 [Source:HGNC Symbol;Acc:HGNC:30477]
DMR_1_122778729	1	122778729	122779327	18	599	0.23881	0.111739	2.13722	0.127071	hyper	47.3846	3.37777	ENSOCUG00000009473	intron	PANX1	pannexin 1 [Source:HGNC Symbol;Acc:HGNC:8599]
DMR_1_122741085	1	122741085	122741549	23	465	0.574319	0.474265	1.21097	0.100054	hyper	53.244	2.48463	ENSOCUG00000009473	intron	PANX1	pannexin 1 [Source:HGNC Symbol;Acc:HGNC:8599]
DMR_1_104191874	1	104191874	104192182	9	309	0.493553	0.594569	0.830102	-0.101016	hypo	-16.6783	-1.79773	ENSOCUG00000009662	promoter	BCO2	beta-carotene oxygenase 2 [Source:HGNC Symbol;Acc:HGNC:18503]
DMR_1_104183277	1	104183277	104183688	15	412	0.680211	0.782506	0.869273	-0.102295	hypo	-31.056	-1.8211	ENSOCUG00000009662	intron	BCO2	beta-carotene oxygenase 2 [Source:HGNC Symbol;Acc:HGNC:18503]
DMR_1_104119440	1	104119440	104119785	26	346	0.23663	0.0845399	2.79903	0.15209	hyper	55.0542	2.22265	ENSOCUG00000009672	intron	PLET1	placenta expressed transcript 1 [Source:HGNC Symbol;Acc:HGNC:30053]
DMR_1_104117214	1	104117214	104117616	11	403	0.207334	0.0631391	3.28377	0.144195	hyper	24.5619	2.40748	ENSOCUG00000009672	intron	PLET1	placenta expressed transcript 1 [Source:HGNC Symbol;Acc:HGNC:30053]
DMR_1_194442323	1	194442323	194442535	18	213	0.413376	0.195425	2.11527	0.217951	hyper	60.4128	3.43685	ENSOCUG00000009821	exon,intron	RCE1	Ras converting CAAX endopeptidase 1 [Source:HGNC Symbol;Acc:HGNC:13721]
DMR_1_582567	1	582567	583262	32	696	0.421296	0.238975	1.76293	0.182321	hyper	115.508	3.93466	ENSOCUG00000009834	intron	SNX30	sorting nexin family member 30 [Source:HGNC Symbol;Acc:HGNC:23685]
DMR_1_561896	1	561896	562131	7	236	0.407246	0.251546	1.61897	0.1557	hyper	15.0265	2.32863	ENSOCUG00000009834	intron	SNX30	sorting nexin family member 30 [Source:HGNC Symbol;Acc:HGNC:23685]
DMR_1_558887	1	558887	559193	40	307	0.483512	0.329536	1.46725	0.153977	hyper	92.2759	2.49517	ENSOCUG00000009834	intron	SNX30	sorting nexin family member 30 [Source:HGNC Symbol;Acc:HGNC:23685]
DMR_1_475392	1	475392	475427	5	36	0.355652	0.208245	1.70785	0.147407	hyper	10.0815	2.04238	ENSOCUG00000009834	exon,utr3	SNX30	sorting nexin family member 30 [Source:HGNC Symbol;Acc:HGNC:23685]
DMR_1_514380	1	514380	514571	8	192	0.680149	0.534033	1.27361	0.146116	hyper	23.3575	3.06866	ENSOCUG00000009834	intron	SNX30	sorting nexin family member 30 [Source:HGNC Symbol;Acc:HGNC:23685]
DMR_1_553229	1	553229	553396	4	168	0.565304	0.426682	1.32488	0.138621	hyper	9.65518	2.54524	ENSOCUG00000009834	intron	SNX30	sorting nexin family member 30 [Source:HGNC Symbol;Acc:HGNC:23685]
DMR_1_513017	1	513017	513310	5	294	0.598553	0.482701	1.24001	0.115853	hyper	11.4819	2.38432	ENSOCUG00000009834	intron	SNX30	sorting nexin family member 30 [Source:HGNC Symbol;Acc:HGNC:23685]
DMR_1_549694	1	549694	549955	18	262	0.331618	0.219459	1.51107	0.112158	hyper	36.2416	2.03632	ENSOCUG00000009834	intron	SNX30	sorting nexin family member 30 [Source:HGNC Symbol;Acc:HGNC:23685]
DMR_1_494828	1	494828	495202	37	375	0.567597	0.464818	1.22112	0.102779	hyper	94.8893	2.75593	ENSOCUG00000009834	intron	SNX30	sorting nexin family member 30 [Source:HGNC Symbol;Acc:HGNC:23685]
DMR_1_479166	1	479166	479744	49	579	0.790352	0.902106	0.876118	-0.111754	hypo	-116.939	-1.80709	ENSOCUG00000009834	intron	SNX30	sorting nexin family member 30 [Source:HGNC Symbol;Acc:HGNC:23685]
DMR_1_537010	1	537010	537264	24	255	0.653498	0.768504	0.850351	-0.115006	hypo	-47.8425	-1.78386	ENSOCUG00000009834	intron	SNX30	sorting nexin family member 30 [Source:HGNC Symbol;Acc:HGNC:23685]
DMR_1_511855	1	511855	512440	55	586	0.754773	0.877398	0.860241	-0.122625	hypo	-137.836	-1.78726	ENSOCUG00000009834	intron	SNX30	sorting nexin family member 30 [Source:HGNC Symbol;Acc:HGNC:23685]
DMR_1_481523	1	481523	482182	46	660	0.730078	0.859378	0.849542	-0.1293	hypo	-119.231	-1.95525	ENSOCUG00000009834	intron	SNX30	sorting nexin family member 30 [Source:HGNC Symbol;Acc:HGNC:23685]
DMR_1_501324	1	501324	501771	28	448	0.537188	0.687256	0.781642	-0.150068	hypo	-85.3739	-2.17606	ENSOCUG00000009834	intron	SNX30	sorting nexin family member 30 [Source:HGNC Symbol;Acc:HGNC:23685]
DMR_1_459623	1	459623	460005	24	383	0.746225	0.855846	0.871915	-0.109621	hypo	-56.2907	-2.06748	ENSOCUG00000009840	exon,intron	SLC46A2	solute carrier family 46 member 2 [Source:HGNC Symbol;Acc:HGNC:16055]
DMR_1_157650341	1	157650341	157650956	25	616	0.272507	0.157747	1.7275	0.11476	hyper	56.7273	2.61012	ENSOCUG00000009923	intron	PTPN5	protein tyrosine phosphatase, non-receptor type 5 [Source:HGNC Symbol;Acc:HGNC:9657]
DMR_1_127655177	1	127655177	127656230	22	1054	0.320027	0.173182	1.84792	0.146844	hyper	67.0348	3.31823	ENSOCUG00000009965	intron	TYR	tyrosinase [Source:HGNC Symbol;Acc:HGNC:12442]
DMR_1_127603343	1	127603343	127603457	5	115	0.521824	0.398574	1.30923	0.12325	hyper	15.1525	3.29409	ENSOCUG00000009965	intron	TYR	tyrosinase [Source:HGNC Symbol;Acc:HGNC:12442]
DMR_1_127657895	1	127657895	127658075	4	181	0.554203	0.667534	0.830224	-0.113331	hypo	-9.9352	-2.36452	ENSOCUG00000009965	intron	TYR	tyrosinase [Source:HGNC Symbol;Acc:HGNC:12442]
DMR_1_194721066	1	194721066	194721476	25	411	0.38773	0.223657	1.73359	0.164073	hyper	70.7472	3.0024	ENSOCUG00000009988	exon,intron	KDM2A	lysine demethylase 2A [Source:HGNC Symbol;Acc:HGNC:13606]
DMR_1_194672481	1	194672481	194672520	6	40	0.448726	0.296194	1.51498	0.152533	hyper	16.1193	2.78864	ENSOCUG00000009988	intron	KDM2A	lysine demethylase 2A [Source:HGNC Symbol;Acc:HGNC:13606]
DMR_1_194687882	1	194687882	194688873	31	992	0.441898	0.296981	1.48797	0.144917	hyper	81.9933	3.14534	ENSOCUG00000009988	intron	KDM2A	lysine demethylase 2A [Source:HGNC Symbol;Acc:HGNC:13606]
DMR_1_86472010	1	86472010	86472332	14	323	0.513118	0.30012	1.70971	0.212998	hyper	31.9152	2.46374	ENSOCUG00000010051	intron	APLP2	amyloid beta precursor like protein 2 [Source:HGNC Symbol;Acc:HGNC:598]
DMR_1_86492099	1	86492099	86492564	29	466	0.51981	0.345672	1.50377	0.174138	hyper	80.0458	3.20781	ENSOCUG00000010051	exon,intron,promoter	APLP2	amyloid beta precursor like protein 2 [Source:HGNC Symbol;Acc:HGNC:598]
DMR_1_86462253	1	86462253	86462482	10	230	0.402271	0.2409	1.66987	0.161371	hyper	22.1364	2.25467	ENSOCUG00000010051	intron	APLP2	amyloid beta precursor like protein 2 [Source:HGNC Symbol;Acc:HGNC:598]
DMR_1_86480837	1	86480837	86481205	9	369	0.617409	0.488553	1.26375	0.128856	hyper	20.0538	2.46955	ENSOCUG00000010051	intron	APLP2	amyloid beta precursor like protein 2 [Source:HGNC Symbol;Acc:HGNC:598]
DMR_1_192907089	1	192907089	192907479	7	391	0.593027	0.462074	1.2834	0.130954	hyper	15.039	2.2146	ENSOCUG00000010079	intron
DMR_1_192920510	1	192920510	192921554	19	1045	0.412655	0.526953	0.783096	-0.114298	hypo	-46.5318	-1.90392	ENSOCUG00000010079	intron
DMR_1_48526997	1	48526997	48527435	10	439	0.459461	0.29607	1.55187	0.163391	hyper	30.6446	3.20998	ENSOCUG00000010108	intron	RIC1	RIC1 homolog, RAB6A GEF complex partner 1 [Source:HGNC Symbol;Acc:HGNC:17686]
DMR_1_48399231	1	48399231	48399916	15	686	0.377534	0.25839	1.4611	0.119144	hyper	34.0168	2.33601	ENSOCUG00000010108	exon,utr3	RIC1	RIC1 homolog, RAB6A GEF complex partner 1 [Source:HGNC Symbol;Acc:HGNC:17686]
DMR_1_48532131	1	48532131	48532683	9	553	0.369289	0.252232	1.46408	0.117057	hyper	22.0005	2.66519	ENSOCUG00000010108	intron	RIC1	RIC1 homolog, RAB6A GEF complex partner 1 [Source:HGNC Symbol;Acc:HGNC:17686]
DMR_1_48563214	1	48563214	48563312	6	99	0.226203	0.114365	1.9779	0.111838	hyper	14.1467	2.39405	ENSOCUG00000010108	intron	RIC1	RIC1 homolog, RAB6A GEF complex partner 1 [Source:HGNC Symbol;Acc:HGNC:17686]
DMR_1_48519538	1	48519538	48519938	5	401	0.530782	0.646936	0.820456	-0.116154	hypo	-11.0453	-1.89068	ENSOCUG00000010108	intron	RIC1	RIC1 homolog, RAB6A GEF complex partner 1 [Source:HGNC Symbol;Acc:HGNC:17686]
DMR_1_142301041	1	142301041	142302556	39	1516	0.272154	0.155892	1.74579	0.116262	hyper	110.178	3.39169	ENSOCUG00000010111	exon,intron	P4HA3	prolyl 4-hydroxylase subunit alpha 3 [Source:HGNC Symbol;Acc:HGNC:30135]
DMR_1_142316137	1	142316137	142316344	9	208	0.596126	0.717551	0.830779	-0.121425	hypo	-24.7657	-2.62609	ENSOCUG00000010111	intron	P4HA3	prolyl 4-hydroxylase subunit alpha 3 [Source:HGNC Symbol;Acc:HGNC:30135]
DMR_1_142305478	1	142305478	142305877	10	400	0.551279	0.678665	0.8123	-0.127385	hypo	-27.0845	-2.31323	ENSOCUG00000010111	intron	P4HA3	prolyl 4-hydroxylase subunit alpha 3 [Source:HGNC Symbol;Acc:HGNC:30135]
DMR_1_142298888	1	142298888	142299082	28	195	0.577666	0.77454	0.745817	-0.196875	hypo	-104.203	-3.26363	ENSOCUG00000010111	intron	P4HA3	prolyl 4-hydroxylase subunit alpha 3 [Source:HGNC Symbol;Acc:HGNC:30135]
DMR_1_18255506	1	18255506	18255686	11	181	0.362686	0.200805	1.80616	0.161881	hyper	23.7036	2.25124	ENSOCUG00000010187	intron	CA9	carbonic anhydrase 9 [Source:HGNC Symbol;Acc:HGNC:1383]
DMR_1_18257046	1	18257046	18257216	6	171	0.379245	0.238454	1.59044	0.140792	hyper	12.1724	2.08757	ENSOCUG00000010187	promoter	CA9	carbonic anhydrase 9 [Source:HGNC Symbol;Acc:HGNC:1383]
DMR_1_18242503	1	18242503	18242869	22	367	0.241925	0.0247328	9.78154	0.217192	hyper	64.7406	3.36452	ENSOCUG00000010198	exon,intron,utr5,promoter	TPM2	Tropomyosin beta chain [Source:UniProtKB/Swiss-Prot;Acc:P58776]
DMR_1_173951146	1	173951146	173951566	12	421	0.297179	0.153715	1.93331	0.143464	hyper	38.1449	3.43701	ENSOCUG00000010261	intron	EHF	ETS homologous factor [Source:HGNC Symbol;Acc:HGNC:3246]
DMR_1_173952474	1	173952474	173953140	16	667	0.495811	0.371465	1.33474	0.124346	hyper	42.1994	3.44299	ENSOCUG00000010261	intron	EHF	ETS homologous factor [Source:HGNC Symbol;Acc:HGNC:3246]
DMR_1_173931097	1	173931097	173932035	30	939	0.548722	0.429784	1.27674	0.118938	hyper	74.9761	2.72125	ENSOCUG00000010261	intron	EHF	ETS homologous factor [Source:HGNC Symbol;Acc:HGNC:3246]
DMR_1_173950088	1	173950088	173950794	37	707	0.15801	0.0435977	3.62428	0.114413	hyper	93.5078	2.68055	ENSOCUG00000010261	intron	EHF	ETS homologous factor [Source:HGNC Symbol;Acc:HGNC:3246]
DMR_1_173921929	1	173921929	173922048	4	120	0.694312	0.794741	0.873634	-0.100428	hypo	-8.18303	-1.98514	ENSOCUG00000010261	intron	EHF	ETS homologous factor [Source:HGNC Symbol;Acc:HGNC:3246]
DMR_1_173924970	1	173924970	173925330	20	361	0.674236	0.778745	0.865798	-0.104509	hypo	-39.9913	-1.77854	ENSOCUG00000010261	intron	EHF	ETS homologous factor [Source:HGNC Symbol;Acc:HGNC:3246]
DMR_1_173919129	1	173919129	173920360	47	1232	0.66647	0.792717	0.840742	-0.126246	hypo	-124.951	-1.96529	ENSOCUG00000010261	intron	EHF	ETS homologous factor [Source:HGNC Symbol;Acc:HGNC:3246]
DMR_1_173939332	1	173939332	173939800	16	469	0.726446	0.868563	0.836377	-0.142117	hypo	-35.8988	-2.06978	ENSOCUG00000010261	intron	EHF	ETS homologous factor [Source:HGNC Symbol;Acc:HGNC:3246]
DMR_1_173943413	1	173943413	173944325	22	913	0.514296	0.657263	0.782481	-0.142967	hypo	-63.1378	-1.78996	ENSOCUG00000010261	exon,intron	EHF	ETS homologous factor [Source:HGNC Symbol;Acc:HGNC:3246]
DMR_1_99070157	1	99070157	99070627	38	471	0.76582	0.621244	1.23272	0.144576	hyper	93.9981	2.78173	ENSOCUG00000010318	exon,intron	CEP164	centrosomal protein 164 [Source:HGNC Symbol;Acc:HGNC:29182]
DMR_1_99069184	1	99069184	99069600	10	417	0.783265	0.640667	1.22258	0.142598	hyper	23.5593	2.59395	ENSOCUG00000010318	intron	CEP164	centrosomal protein 164 [Source:HGNC Symbol;Acc:HGNC:29182]
DMR_1_99088649	1	99088649	99089129	24	481	0.317263	0.180042	1.76216	0.137221	hyper	59.4874	2.56874	ENSOCUG00000010318	intron	CEP164	centrosomal protein 164 [Source:HGNC Symbol;Acc:HGNC:29182]
DMR_1_98978638	1	98978638	98979071	24	434	0.496392	0.333311	1.48927	0.163081	hyper	57.2363	2.54426	ENSOCUG00000010335	intron	DSCAML1	DS cell adhesion molecule like 1 [Source:HGNC Symbol;Acc:HGNC:14656]
DMR_1_98999459	1	98999459	98999955	29	497	0.396949	0.241538	1.64342	0.155411	hyper	69.2532	2.6176	ENSOCUG00000010335	intron	DSCAML1	DS cell adhesion molecule like 1 [Source:HGNC Symbol;Acc:HGNC:14656]
DMR_1_98985775	1	98985775	98986494	34	720	0.351711	0.208004	1.69089	0.143707	hyper	97.8386	3.66192	ENSOCUG00000010335	intron	DSCAML1	DS cell adhesion molecule like 1 [Source:HGNC Symbol;Acc:HGNC:14656]
DMR_1_98965610	1	98965610	98965702	10	93	0.397113	0.262934	1.51032	0.13418	hyper	20.0232	2.01374	ENSOCUG00000010335	intron	DSCAML1	DS cell adhesion molecule like 1 [Source:HGNC Symbol;Acc:HGNC:14656]
DMR_1_99003726	1	99003726	99004245	25	520	0.525112	0.403566	1.30118	0.121545	hyper	58.7965	3.03644	ENSOCUG00000010335	intron	DSCAML1	DS cell adhesion molecule like 1 [Source:HGNC Symbol;Acc:HGNC:14656]
DMR_1_98813146	1	98813146	98813985	24	840	0.250967	0.133102	1.88552	0.117865	hyper	66.3125	3.59027	ENSOCUG00000010335	intron	DSCAML1	DS cell adhesion molecule like 1 [Source:HGNC Symbol;Acc:HGNC:14656]
DMR_1_98697829	1	98697829	98698135	17	307	0.551044	0.435547	1.26518	0.115497	hyper	37.2942	2.31616	ENSOCUG00000010335	intron	DSCAML1	DS cell adhesion molecule like 1 [Source:HGNC Symbol;Acc:HGNC:14656]
DMR_1_98811253	1	98811253	98811707	11	455	0.461721	0.352546	1.30968	0.109176	hyper	25.661	2.58504	ENSOCUG00000010335	intron	DSCAML1	DS cell adhesion molecule like 1 [Source:HGNC Symbol;Acc:HGNC:14656]
DMR_1_98841325	1	98841325	98841496	13	172	0.662211	0.554278	1.19473	0.107933	hyper	28.0239	2.19645	ENSOCUG00000010335	intron	DSCAML1	DS cell adhesion molecule like 1 [Source:HGNC Symbol;Acc:HGNC:14656]
DMR_1_98732406	1	98732406	98732842	21	437	0.671068	0.563503	1.19089	0.107565	hyper	63.9679	3.60667	ENSOCUG00000010335	intron	DSCAML1	DS cell adhesion molecule like 1 [Source:HGNC Symbol;Acc:HGNC:14656]
DMR_1_98828596	1	98828596	98828772	19	177	0.65891	0.551477	1.19481	0.107433	hyper	40.2554	2.15482	ENSOCUG00000010335	intron	DSCAML1	DS cell adhesion molecule like 1 [Source:HGNC Symbol;Acc:HGNC:14656]
DMR_1_98743725	1	98743725	98744032	9	308	0.461693	0.56447	0.817922	-0.102778	hypo	-17.1317	-1.87358	ENSOCUG00000010335	intron	DSCAML1	DS cell adhesion molecule like 1 [Source:HGNC Symbol;Acc:HGNC:14656]
DMR_1_98769432	1	98769432	98769962	28	531	0.497858	0.615104	0.809389	-0.117245	hypo	-62.1572	-1.7915	ENSOCUG00000010335	intron	DSCAML1	DS cell adhesion molecule like 1 [Source:HGNC Symbol;Acc:HGNC:14656]
DMR_1_98715459	1	98715459	98715522	6	64	0.351004	0.471373	0.744641	-0.120369	hypo	-10.7133	-1.77412	ENSOCUG00000010335	intron	DSCAML1	DS cell adhesion molecule like 1 [Source:HGNC Symbol;Acc:HGNC:14656]
DMR_1_98708196	1	98708196	98708229	5	34	0.502609	0.627775	0.800621	-0.125165	hypo	-8.93427	-1.77552	ENSOCUG00000010335	intron	DSCAML1	DS cell adhesion molecule like 1 [Source:HGNC Symbol;Acc:HGNC:14656]
DMR_1_98723871	1	98723871	98723967	4	97	0.600102	0.725581	0.827064	-0.125479	hypo	-7.33355	-1.811	ENSOCUG00000010335	intron	DSCAML1	DS cell adhesion molecule like 1 [Source:HGNC Symbol;Acc:HGNC:14656]
DMR_1_98800858	1	98800858	98801392	16	535	0.61153	0.739278	0.827199	-0.127748	hypo	-39.1449	-1.91936	ENSOCUG00000010335	intron	DSCAML1	DS cell adhesion molecule like 1 [Source:HGNC Symbol;Acc:HGNC:14656]
DMR_1_98781739	1	98781739	98782117	7	379	0.355025	0.534993	0.663607	-0.179968	hypo	-14.3844	-1.81802	ENSOCUG00000010335	intron	DSCAML1	DS cell adhesion molecule like 1 [Source:HGNC Symbol;Acc:HGNC:14656]
DMR_1_98669476	1	98669476	98669798	16	323	0.544954	0.651904	0.835942	-0.10695	hypo	-35.4775	-1.96114	ENSOCUG00000010359	promoter
DMR_1_39271155	1	39271155	39271367	10	213	0.339549	0.466325	0.728138	-0.126776	hypo	-21.8683	-1.93083	ENSOCUG00000010367	intron	ZDHHC21	zinc finger DHHC-type containing 21 [Source:HGNC Symbol;Acc:HGNC:20750]
DMR_1_39060037	1	39060037	39060314	12	278	0.605515	0.478861	1.26449	0.126654	hyper	31.7371	2.71562	ENSOCUG00000010379	intron	FREM1	FRAS1 related extracellular matrix 1 [Source:HGNC Symbol;Acc:HGNC:23399]
DMR_1_39106942	1	39106942	39107408	8	467	0.492703	0.371884	1.32488	0.120819	hyper	25.687	3.63032	ENSOCUG00000010379	intron	FREM1	FRAS1 related extracellular matrix 1 [Source:HGNC Symbol;Acc:HGNC:23399]
DMR_1_39059452	1	39059452	39059717	6	266	0.510266	0.392267	1.30082	0.118	hyper	14.5936	2.60266	ENSOCUG00000010379	intron	FREM1	FRAS1 related extracellular matrix 1 [Source:HGNC Symbol;Acc:HGNC:23399]
DMR_1_39068270	1	39068270	39068412	6	143	0.494756	0.607317	0.814659	-0.112561	hypo	-11.0654	-1.77711	ENSOCUG00000010379	intron	FREM1	FRAS1 related extracellular matrix 1 [Source:HGNC Symbol;Acc:HGNC:23399]
DMR_1_39103829	1	39103829	39104326	21	498	0.607243	0.725108	0.837453	-0.117864	hypo	-41.409	-1.77498	ENSOCUG00000010379	intron	FREM1	FRAS1 related extracellular matrix 1 [Source:HGNC Symbol;Acc:HGNC:23399]
DMR_1_39066868	1	39066868	39067404	17	537	0.668384	0.796103	0.83957	-0.127719	hypo	-38.1828	-1.87487	ENSOCUG00000010379	intron	FREM1	FRAS1 related extracellular matrix 1 [Source:HGNC Symbol;Acc:HGNC:23399]
DMR_1_39089099	1	39089099	39089813	11	715	0.538766	0.666607	0.808222	-0.127841	hypo	-24.205	-1.92172	ENSOCUG00000010379	intron	FREM1	FRAS1 related extracellular matrix 1 [Source:HGNC Symbol;Acc:HGNC:23399]
DMR_1_39096908	1	39096908	39097330	13	423	0.534968	0.666687	0.802429	-0.131718	hypo	-26.8011	-1.92017	ENSOCUG00000010379	intron	FREM1	FRAS1 related extracellular matrix 1 [Source:HGNC Symbol;Acc:HGNC:23399]
DMR_1_39168371	1	39168371	39168864	14	494	0.636106	0.775493	0.82026	-0.139387	hypo	-25.6676	-1.76906	ENSOCUG00000010379	intron	FREM1	FRAS1 related extracellular matrix 1 [Source:HGNC Symbol;Acc:HGNC:23399]
DMR_1_39170895	1	39170895	39171079	7	185	0.55992	0.72198	0.775534	-0.16206	hypo	-13.9879	-1.7929	ENSOCUG00000010379	intron	FREM1	FRAS1 related extracellular matrix 1 [Source:HGNC Symbol;Acc:HGNC:23399]
DMR_1_1233797	1	1233797	1234487	32	691	0.695116	0.441831	1.57326	0.253285	hyper	90.175	3.62741	ENSOCUG00000010435	intron	SUSD1	sushi domain containing 1 [Source:HGNC Symbol;Acc:HGNC:25413]
DMR_1_1227259	1	1227259	1227818	32	560	0.765325	0.520477	1.47043	0.244848	hyper	86.8516	3.03241	ENSOCUG00000010435	intron	SUSD1	sushi domain containing 1 [Source:HGNC Symbol;Acc:HGNC:25413]
DMR_1_1271136	1	1271136	1271482	24	347	0.843722	0.604204	1.39642	0.239519	hyper	59.4002	2.58178	ENSOCUG00000010435	intron	SUSD1	sushi domain containing 1 [Source:HGNC Symbol;Acc:HGNC:25413]
DMR_1_1166618	1	1166618	1167529	26	912	0.524089	0.318423	1.64589	0.205667	hyper	95.9746	4.65159	ENSOCUG00000010435	intron	SUSD1	sushi domain containing 1 [Source:HGNC Symbol;Acc:HGNC:25413]
DMR_1_1251148	1	1251148	1251223	4	76	0.863557	0.681825	1.26654	0.181733	hyper	8.02109	2.02981	ENSOCUG00000010435	intron	SUSD1	sushi domain containing 1 [Source:HGNC Symbol;Acc:HGNC:25413]
DMR_1_1273992	1	1273992	1274525	29	534	0.396448	0.214823	1.84546	0.181625	hyper	81.707	3.17889	ENSOCUG00000010435	exon,intron,utr3	SUSD1	sushi domain containing 1 [Source:HGNC Symbol;Acc:HGNC:25413]
DMR_1_1261784	1	1261784	1261838	6	55	0.586507	0.424615	1.38127	0.161891	hyper	17.0198	2.95423	ENSOCUG00000010435	intron	SUSD1	sushi domain containing 1 [Source:HGNC Symbol;Acc:HGNC:25413]
DMR_1_1268986	1	1268986	1269562	26	577	0.406593	0.249569	1.62918	0.157024	hyper	72.3277	3.62673	ENSOCUG00000010435	intron	SUSD1	sushi domain containing 1 [Source:HGNC Symbol;Acc:HGNC:25413]
DMR_1_1161196	1	1161196	1161518	7	323	0.589977	0.435242	1.35551	0.154735	hyper	15.8462	2.42488	ENSOCUG00000010435	intron	SUSD1	sushi domain containing 1 [Source:HGNC Symbol;Acc:HGNC:25413]
DMR_1_1190101	1	1190101	1190607	17	507	0.198486	0.0525794	3.77497	0.145906	hyper	45.6	2.81784	ENSOCUG00000010435	intron	SUSD1	sushi domain containing 1 [Source:HGNC Symbol;Acc:HGNC:25413]
DMR_1_1262212	1	1262212	1262636	14	425	0.299557	0.159006	1.88394	0.140551	hyper	33.3137	2.7169	ENSOCUG00000010435	intron	SUSD1	sushi domain containing 1 [Source:HGNC Symbol;Acc:HGNC:25413]
DMR_1_1257820	1	1257820	1257894	3	75	0.581891	0.441749	1.31724	0.140142	hyper	6.01323	2.0123	ENSOCUG00000010435	intron	SUSD1	sushi domain containing 1 [Source:HGNC Symbol;Acc:HGNC:25413]
DMR_1_1189028	1	1189028	1189781	19	754	0.256753	0.125682	2.04287	0.13107	hyper	44.7973	2.58239	ENSOCUG00000010435	intron	SUSD1	sushi domain containing 1 [Source:HGNC Symbol;Acc:HGNC:25413]
DMR_1_1197624	1	1197624	1198041	13	418	0.388025	0.263448	1.47287	0.124578	hyper	29.1797	2.51114	ENSOCUG00000010435	exon,intron	SUSD1	sushi domain containing 1 [Source:HGNC Symbol;Acc:HGNC:25413]
DMR_1_1222143	1	1222143	1222226	9	84	0.411083	0.293199	1.40206	0.117884	hyper	18.4873	2.07218	ENSOCUG00000010435	intron	SUSD1	sushi domain containing 1 [Source:HGNC Symbol;Acc:HGNC:25413]
DMR_1_1270510	1	1270510	1270579	6	70	0.672649	0.775319	0.867578	-0.102669	hypo	-11.6365	-1.78555	ENSOCUG00000010435	intron	SUSD1	sushi domain containing 1 [Source:HGNC Symbol;Acc:HGNC:25413]
DMR_1_1224381	1	1224381	1224384	4	4	0.66937	0.777362	0.861079	-0.107992	hypo	-11.1252	-2.78008	ENSOCUG00000010435	intron	SUSD1	sushi domain containing 1 [Source:HGNC Symbol;Acc:HGNC:25413]
DMR_1_1131855	1	1131855	1132246	30	392	0.215908	0.360237	0.599349	-0.144329	hypo	-66.612	-1.80128	ENSOCUG00000010435	exon,utr5	SUSD1	sushi domain containing 1 [Source:HGNC Symbol;Acc:HGNC:25413]
DMR_1_143517517	1	143517517	143518105	9	589	0.323185	0.155912	2.07287	0.167273	hyper	27.3986	3.90603	ENSOCUG00000010457	intron	FCHSD2	FCH and double SH3 domains 2 [Source:HGNC Symbol;Acc:HGNC:29114]
DMR_1_143441207	1	143441207	143441584	10	378	0.61723	0.452085	1.3653	0.165145	hyper	33.7321	3.69519	ENSOCUG00000010457	intron	FCHSD2	FCH and double SH3 domains 2 [Source:HGNC Symbol;Acc:HGNC:29114]
DMR_1_143596314	1	143596314	143596997	17	684	0.334377	0.175301	1.90744	0.159075	hyper	46.7815	3.1342	ENSOCUG00000010457	intron	FCHSD2	FCH and double SH3 domains 2 [Source:HGNC Symbol;Acc:HGNC:29114]
DMR_1_143597410	1	143597410	143597519	7	110	0.404989	0.248413	1.63031	0.156576	hyper	18.6812	3.19191	ENSOCUG00000010457	intron	FCHSD2	FCH and double SH3 domains 2 [Source:HGNC Symbol;Acc:HGNC:29114]
DMR_1_143579042	1	143579042	143579048	4	7	0.339644	0.224688	1.51163	0.114956	hyper	7.9848	2.0021	ENSOCUG00000010457	intron	FCHSD2	FCH and double SH3 domains 2 [Source:HGNC Symbol;Acc:HGNC:29114]
DMR_1_143385516	1	143385516	143385576	6	61	0.25979	0.159094	1.63294	0.100696	hyper	12.0086	2.0255	ENSOCUG00000010457	intron	FCHSD2	FCH and double SH3 domains 2 [Source:HGNC Symbol;Acc:HGNC:29114]
DMR_1_143441959	1	143441959	143441983	4	25	0.511581	0.410951	1.24487	0.100631	hyper	8.15332	2.07608	ENSOCUG00000010457	intron	FCHSD2	FCH and double SH3 domains 2 [Source:HGNC Symbol;Acc:HGNC:29114]
DMR_1_143366794	1	143366794	143367413	12	620	0.617761	0.722038	0.855579	-0.104277	hypo	-29.573	-1.87244	ENSOCUG00000010457	intron	FCHSD2	FCH and double SH3 domains 2 [Source:HGNC Symbol;Acc:HGNC:29114]
DMR_1_74112628	1	74112628	74112719	4	92	0.309006	0.14347	2.1538	0.165535	hyper	8.18702	2.10259	ENSOCUG00000010476	intron	FANCC	Fanconi anemia complementation group C [Source:HGNC Symbol;Acc:HGNC:3584]
DMR_1_74193736	1	74193736	74194298	28	563	0.513155	0.351512	1.45985	0.161642	hyper	72.0045	2.92589	ENSOCUG00000010476	intron	FANCC	Fanconi anemia complementation group C [Source:HGNC Symbol;Acc:HGNC:3584]
DMR_1_74114364	1	74114364	74114634	31	271	0.48339	0.323574	1.49391	0.159816	hyper	66.1497	2.27345	ENSOCUG00000010476	intron	FANCC	Fanconi anemia complementation group C [Source:HGNC Symbol;Acc:HGNC:3584]
DMR_1_74143328	1	74143328	74144131	42	804	0.343194	0.196506	1.74648	0.146688	hyper	124.869	3.82971	ENSOCUG00000010476	intron	FANCC	Fanconi anemia complementation group C [Source:HGNC Symbol;Acc:HGNC:3584]
DMR_1_74194704	1	74194704	74195098	21	395	0.372844	0.238815	1.56122	0.134029	hyper	45.1421	2.35154	ENSOCUG00000010476	intron	FANCC	Fanconi anemia complementation group C [Source:HGNC Symbol;Acc:HGNC:3584]
DMR_1_74126409	1	74126409	74127017	67	609	0.625849	0.496958	1.25936	0.128892	hyper	166.227	2.86656	ENSOCUG00000010476	intron	FANCC	Fanconi anemia complementation group C [Source:HGNC Symbol;Acc:HGNC:3584]
DMR_1_74132184	1	74132184	74133396	59	1213	0.193328	0.0672759	2.87365	0.126052	hyper	154.539	3.23276	ENSOCUG00000010476	intron	FANCC	Fanconi anemia complementation group C [Source:HGNC Symbol;Acc:HGNC:3584]
DMR_1_74135727	1	74135727	74136224	13	498	0.633631	0.768239	0.824784	-0.134608	hypo	-39.8871	-1.79317	ENSOCUG00000010476	intron	FANCC	Fanconi anemia complementation group C [Source:HGNC Symbol;Acc:HGNC:3584]
DMR_1_149731383	1	149731383	149732171	32	789	0.479967	0.335054	1.43251	0.144913	hyper	110.746	4.01212	ENSOCUG00000010489	intron	NLRP10	NLR family pyrin domain containing 10 [Source:HGNC Symbol;Acc:HGNC:21464]
DMR_1_88385072	1	88385072	88385378	24	307	0.398336	0.232652	1.71216	0.165685	hyper	86.4244	3.73349	ENSOCUG00000010492	intron	ETS1	ETS proto-oncogene 1, transcription factor [Source:HGNC Symbol;Acc:HGNC:3488]
DMR_1_88423257	1	88423257	88423655	37	399	0.314982	0.182769	1.72338	0.132212	hyper	81.9714	2.35828	ENSOCUG00000010492	intron	ETS1	ETS proto-oncogene 1, transcription factor [Source:HGNC Symbol;Acc:HGNC:3488]
DMR_1_88391167	1	88391167	88392611	43	1445	0.44845	0.334605	1.34024	0.113846	hyper	112.427	3.32422	ENSOCUG00000010492	intron	ETS1	ETS proto-oncogene 1, transcription factor [Source:HGNC Symbol;Acc:HGNC:3488]
DMR_1_88364462	1	88364462	88365035	42	574	0.692663	0.833705	0.830826	-0.141041	hypo	-88.6058	-1.84041	ENSOCUG00000010492	intron	ETS1	ETS proto-oncogene 1, transcription factor [Source:HGNC Symbol;Acc:HGNC:3488]
DMR_1_88332775	1	88332775	88332927	11	153	0.633044	0.781964	0.809557	-0.14892	hypo	-29.3071	-2.63012	ENSOCUG00000010492	intron	ETS1	ETS proto-oncogene 1, transcription factor [Source:HGNC Symbol;Acc:HGNC:3488]
DMR_1_94675578	1	94675578	94676232	19	655	0.307756	0.151685	2.02891	0.15607	hyper	56.8353	3.272	ENSOCUG00000010493	promoter	GRAMD1B	GRAM domain containing 1B [Source:HGNC Symbol;Acc:HGNC:29214]
DMR_1_94575528	1	94575528	94575765	15	238	0.614676	0.471435	1.30384	0.14324	hyper	34.3248	2.40629	ENSOCUG00000010493	intron	GRAMD1B	GRAM domain containing 1B [Source:HGNC Symbol;Acc:HGNC:29214]
DMR_1_94482211	1	94482211	94483512	31	1302	0.309763	0.174147	1.77875	0.135616	hyper	79.2831	2.63914	ENSOCUG00000010493	exon,utr3	GRAMD1B	GRAM domain containing 1B [Source:HGNC Symbol;Acc:HGNC:29214]
DMR_1_94550931	1	94550931	94551381	14	451	0.343656	0.219389	1.56642	0.124267	hyper	33.2361	2.48308	ENSOCUG00000010493	intron	GRAMD1B	GRAM domain containing 1B [Source:HGNC Symbol;Acc:HGNC:29214]
DMR_1_94622815	1	94622815	94623279	22	465	0.439584	0.316121	1.39055	0.123462	hyper	52.6596	2.56663	ENSOCUG00000010493	intron	GRAMD1B	GRAM domain containing 1B [Source:HGNC Symbol;Acc:HGNC:29214]
DMR_1_94508458	1	94508458	94509030	15	573	0.839239	0.722479	1.16161	0.11676	hyper	39.2762	2.94167	ENSOCUG00000010493	intron	GRAMD1B	GRAM domain containing 1B [Source:HGNC Symbol;Acc:HGNC:29214]
DMR_1_94662396	1	94662396	94662586	10	191	0.550766	0.434527	1.26751	0.116239	hyper	22.8202	2.43457	ENSOCUG00000010493	intron	GRAMD1B	GRAM domain containing 1B [Source:HGNC Symbol;Acc:HGNC:29214]
DMR_1_94558786	1	94558786	94559050	7	265	0.444029	0.342983	1.29461	0.101047	hyper	14.2005	2.0992	ENSOCUG00000010493	intron	GRAMD1B	GRAM domain containing 1B [Source:HGNC Symbol;Acc:HGNC:29214]
DMR_1_94660952	1	94660952	94661475	13	524	0.617215	0.723444	0.853162	-0.106229	hypo	-25.952	-1.81533	ENSOCUG00000010493	intron	GRAMD1B	GRAM domain containing 1B [Source:HGNC Symbol;Acc:HGNC:29214]
DMR_1_94658130	1	94658130	94658372	11	243	0.434355	0.544915	0.797105	-0.110561	hypo	-21.6134	-1.9115	ENSOCUG00000010493	intron	GRAMD1B	GRAM domain containing 1B [Source:HGNC Symbol;Acc:HGNC:29214]
DMR_1_94604363	1	94604363	94605258	32	896	0.585129	0.719476	0.813271	-0.134347	hypo	-84.7686	-1.81866	ENSOCUG00000010493	intron	GRAMD1B	GRAM domain containing 1B [Source:HGNC Symbol;Acc:HGNC:29214]
DMR_1_94651049	1	94651049	94651805	26	757	0.460218	0.630356	0.730092	-0.170138	hypo	-93.7213	-1.85919	ENSOCUG00000010493	intron	GRAMD1B	GRAM domain containing 1B [Source:HGNC Symbol;Acc:HGNC:29214]
DMR_1_127030766	1	127030766	127030787	3	22	0.266716	0.390369	0.68324	-0.123653	hypo	-6.45082	-2.13232	ENSOCUG00000010514	intron
DMR_1_133262618	1	133262618	133263820	28	1203	0.611811	0.450478	1.35814	0.161333	hyper	93.3008	3.67091	ENSOCUG00000010534	intron	DLG2	discs large MAGUK scaffold protein 2 [Source:HGNC Symbol;Acc:HGNC:2901]
DMR_1_133192762	1	133192762	133192852	5	91	0.602989	0.460336	1.30989	0.142654	hyper	11.5294	2.31937	ENSOCUG00000010534	intron	DLG2	discs large MAGUK scaffold protein 2 [Source:HGNC Symbol;Acc:HGNC:2901]
DMR_1_132659979	1	132659979	132660723	26	745	0.422328	0.285534	1.47908	0.136793	hyper	81.1184	3.32952	ENSOCUG00000010534	intron	DLG2	discs large MAGUK scaffold protein 2 [Source:HGNC Symbol;Acc:HGNC:2901]
DMR_1_133192142	1	133192142	133192384	7	243	0.60246	0.468663	1.28549	0.133798	hyper	14.9715	2.2153	ENSOCUG00000010534	intron	DLG2	discs large MAGUK scaffold protein 2 [Source:HGNC Symbol;Acc:HGNC:2901]
DMR_1_132899665	1	132899665	132900080	11	416	0.337691	0.208881	1.61667	0.12881	hyper	37.1414	3.4649	ENSOCUG00000010534	intron	DLG2	discs large MAGUK scaffold protein 2 [Source:HGNC Symbol;Acc:HGNC:2901]
DMR_1_133284483	1	133284483	133284651	5	169	0.732635	0.611949	1.19722	0.120686	hyper	10.0909	2.03853	ENSOCUG00000010534	intron	DLG2	discs large MAGUK scaffold protein 2 [Source:HGNC Symbol;Acc:HGNC:2901]
DMR_1_133284972	1	133284972	133284985	4	14	0.796427	0.67778	1.17505	0.118647	hyper	7.92096	1.98509	ENSOCUG00000010534	intron	DLG2	discs large MAGUK scaffold protein 2 [Source:HGNC Symbol;Acc:HGNC:2901]
DMR_1_133088167	1	133088167	133088229	6	63	0.469282	0.353069	1.32915	0.116213	hyper	14.9443	2.55706	ENSOCUG00000010534	intron	DLG2	discs large MAGUK scaffold protein 2 [Source:HGNC Symbol;Acc:HGNC:2901]
DMR_1_133087681	1	133087681	133087809	15	129	0.608151	0.498648	1.2196	0.109503	hyper	35.3082	2.48765	ENSOCUG00000010534	intron	DLG2	discs large MAGUK scaffold protein 2 [Source:HGNC Symbol;Acc:HGNC:2901]
DMR_1_132473336	1	132473336	132473724	11	389	0.638622	0.534579	1.19463	0.104043	hyper	27.5547	2.99114	ENSOCUG00000010534	intron	DLG2	discs large MAGUK scaffold protein 2 [Source:HGNC Symbol;Acc:HGNC:2901]
DMR_1_133042290	1	133042290	133042695	7	406	0.478623	0.375404	1.27495	0.103218	hyper	14.722	2.19846	ENSOCUG00000010534	intron	DLG2	discs large MAGUK scaffold protein 2 [Source:HGNC Symbol;Acc:HGNC:2901]
DMR_1_133318035	1	133318035	133318623	19	589	0.53679	0.434169	1.23636	0.10262	hyper	51.1353	2.85675	ENSOCUG00000010534	intron	DLG2	discs large MAGUK scaffold protein 2 [Source:HGNC Symbol;Acc:HGNC:2901]
DMR_1_133049735	1	133049735	133049770	3	36	0.757472	0.858164	0.882665	-0.100693	hypo	-5.93269	-1.97554	ENSOCUG00000010534	intron	DLG2	discs large MAGUK scaffold protein 2 [Source:HGNC Symbol;Acc:HGNC:2901]
DMR_1_133272083	1	133272083	133272841	20	759	0.635973	0.743333	0.85557	-0.10736	hypo	-42.9522	-1.86425	ENSOCUG00000010534	intron	DLG2	discs large MAGUK scaffold protein 2 [Source:HGNC Symbol;Acc:HGNC:2901]
DMR_1_132891418	1	132891418	132891550	3	133	0.416679	0.528072	0.789057	-0.111393	hypo	-5.89947	-1.81483	ENSOCUG00000010534	intron	DLG2	discs large MAGUK scaffold protein 2 [Source:HGNC Symbol;Acc:HGNC:2901]
DMR_1_133337419	1	133337419	133337460	3	42	0.532613	0.655818	0.812136	-0.123205	hypo	-5.79019	-1.90025	ENSOCUG00000010534	intron	DLG2	discs large MAGUK scaffold protein 2 [Source:HGNC Symbol;Acc:HGNC:2901]
DMR_1_133084697	1	133084697	133084931	8	235	0.574056	0.69759	0.822914	-0.123533	hypo	-19.076	-2.01167	ENSOCUG00000010534	intron	DLG2	discs large MAGUK scaffold protein 2 [Source:HGNC Symbol;Acc:HGNC:2901]
DMR_1_133341142	1	133341142	133341364	6	223	0.691322	0.818964	0.844142	-0.127642	hypo	-12.2131	-1.85457	ENSOCUG00000010534	intron	DLG2	discs large MAGUK scaffold protein 2 [Source:HGNC Symbol;Acc:HGNC:2901]
DMR_1_133327711	1	133327711	133327964	6	254	0.483837	0.6118	0.790842	-0.127963	hypo	-12.3932	-2.03819	ENSOCUG00000010534	intron	DLG2	discs large MAGUK scaffold protein 2 [Source:HGNC Symbol;Acc:HGNC:2901]
DMR_1_132890974	1	132890974	132891021	3	48	0.384268	0.519762	0.739316	-0.135493	hypo	-7.52754	-2.49498	ENSOCUG00000010534	intron	DLG2	discs large MAGUK scaffold protein 2 [Source:HGNC Symbol;Acc:HGNC:2901]
DMR_1_133085880	1	133085880	133086003	4	124	0.739143	0.926069	0.798151	-0.186926	hypo	-14.695	-3.56007	ENSOCUG00000010534	intron	DLG2	discs large MAGUK scaffold protein 2 [Source:HGNC Symbol;Acc:HGNC:2901]
DMR_1_139410977	1	139410977	139411389	4	413	0.511998	0.661113	0.774449	-0.149115	hypo	-13.7282	-3.05674	ENSOCUG00000010538	intron	PAK1	p21 (RAC1) activated kinase 1 [Source:HGNC Symbol;Acc:HGNC:8590]
DMR_1_73580177	1	73580177	73580756	23	580	0.532761	0.402348	1.32413	0.130414	hyper	65.3614	3.42403	ENSOCUG00000010583	promoter	FBP2	fructose-1,6-bisphosphatase isozyme 2 [Source:RefSeq peptide;Acc:NP_001075597]
DMR_1_71101716	1	71101716	71102458	35	743	0.271481	0.137789	1.97026	0.133692	hyper	78.7554	2.30995	ENSOCUG00000010598	exon,intron	FAM120A	family with sequence similarity 120A [Source:HGNC Symbol;Acc:HGNC:13247]
DMR_1_71079262	1	71079262	71079946	16	685	0.34875	0.241013	1.44702	0.107737	hyper	38.1923	2.82689	ENSOCUG00000010598	intron	FAM120A	family with sequence similarity 120A [Source:HGNC Symbol;Acc:HGNC:13247]
DMR_1_71075260	1	71075260	71075664	15	405	0.406663	0.305317	1.33194	0.101346	hyper	34.9061	2.48075	ENSOCUG00000010598	intron	FAM120A	family with sequence similarity 120A [Source:HGNC Symbol;Acc:HGNC:13247]
DMR_1_71066754	1	71066754	71066842	4	89	0.511353	0.615052	0.831398	-0.103699	hypo	-7.35966	-1.83464	ENSOCUG00000010598	intron	FAM120A	family with sequence similarity 120A [Source:HGNC Symbol;Acc:HGNC:13247]
DMR_1_138791535	1	138791535	138791755	15	221	0.592615	0.431449	1.37355	0.161166	hyper	38.2046	2.70024	ENSOCUG00000010638	exon,intron	INTS4	integrator complex subunit 4 [Source:HGNC Symbol;Acc:HGNC:25048]
DMR_1_138766106	1	138766106	138766555	14	450	0.537582	0.398359	1.34949	0.139223	hyper	35.6689	2.67629	ENSOCUG00000010638	intron	INTS4	integrator complex subunit 4 [Source:HGNC Symbol;Acc:HGNC:25048]
DMR_1_138841370	1	138841370	138842212	41	843	0.771285	0.883713	0.872777	-0.112428	hypo	-86.7438	-1.7654	ENSOCUG00000010638	intron	INTS4	integrator complex subunit 4 [Source:HGNC Symbol;Acc:HGNC:25048]
DMR_1_38779196	1	38779196	38779376	12	181	0.778465	0.589523	1.3205	0.188942	hyper	27.788	2.38819	ENSOCUG00000010656	intron	TTC39B	tetratricopeptide repeat domain 39B [Source:HGNC Symbol;Acc:HGNC:23704]
DMR_1_38787274	1	38787274	38788113	31	840	0.782779	0.594323	1.31709	0.188457	hyper	82.0536	3.02065	ENSOCUG00000010656	intron	TTC39B	tetratricopeptide repeat domain 39B [Source:HGNC Symbol;Acc:HGNC:23704]
DMR_1_38893271	1	38893271	38894174	45	904	0.743135	0.567824	1.30874	0.175311	hyper	149.906	3.66041	ENSOCUG00000010656	intron	TTC39B	tetratricopeptide repeat domain 39B [Source:HGNC Symbol;Acc:HGNC:23704]
DMR_1_38862605	1	38862605	38862996	20	392	0.80838	0.64193	1.2593	0.16645	hyper	57.1838	3.34181	ENSOCUG00000010656	intron	TTC39B	tetratricopeptide repeat domain 39B [Source:HGNC Symbol;Acc:HGNC:23704]
DMR_1_38861661	1	38861661	38862165	5	505	0.730076	0.566099	1.28966	0.163977	hyper	14.2774	3.34976	ENSOCUG00000010656	intron	TTC39B	tetratricopeptide repeat domain 39B [Source:HGNC Symbol;Acc:HGNC:23704]
DMR_1_38813351	1	38813351	38814119	14	769	0.753661	0.608607	1.23834	0.145055	hyper	38.4592	3.14563	ENSOCUG00000010656	intron	TTC39B	tetratricopeptide repeat domain 39B [Source:HGNC Symbol;Acc:HGNC:23704]
DMR_1_38770646	1	38770646	38771119	16	474	0.423343	0.289745	1.46109	0.133598	hyper	40.3187	2.80904	ENSOCUG00000010656	intron	TTC39B	tetratricopeptide repeat domain 39B [Source:HGNC Symbol;Acc:HGNC:23704]
DMR_1_38823365	1	38823365	38823607	4	243	0.556683	0.434256	1.28192	0.122427	hyper	10.4715	2.80498	ENSOCUG00000010656	intron	TTC39B	tetratricopeptide repeat domain 39B [Source:HGNC Symbol;Acc:HGNC:23704]
DMR_1_38894484	1	38894484	38894487	3	4	0.69327	0.572302	1.21137	0.120968	hyper	7.5819	2.53949	ENSOCUG00000010656	intron	TTC39B	tetratricopeptide repeat domain 39B [Source:HGNC Symbol;Acc:HGNC:23704]
DMR_1_38838146	1	38838146	38839183	33	1038	0.261629	0.152062	1.72054	0.109566	hyper	80.8591	2.63447	ENSOCUG00000010656	intron	TTC39B	tetratricopeptide repeat domain 39B [Source:HGNC Symbol;Acc:HGNC:23704]
DMR_1_38831250	1	38831250	38831829	17	580	0.186589	0.0826241	2.25829	0.103965	hyper	34.9554	2.10223	ENSOCUG00000010656	intron	TTC39B	tetratricopeptide repeat domain 39B [Source:HGNC Symbol;Acc:HGNC:23704]
DMR_1_38874984	1	38874984	38875070	3	87	0.569615	0.67219	0.847402	-0.102575	hypo	-7.42689	-2.28259	ENSOCUG00000010656	intron	TTC39B	tetratricopeptide repeat domain 39B [Source:HGNC Symbol;Acc:HGNC:23704]
DMR_1_38811278	1	38811278	38812227	15	950	0.341958	0.46348	0.737804	-0.121523	hypo	-39.3017	-2.15386	ENSOCUG00000010656	intron	TTC39B	tetratricopeptide repeat domain 39B [Source:HGNC Symbol;Acc:HGNC:23704]
DMR_1_38776227	1	38776227	38776671	18	445	0.367208	0.490558	0.748551	-0.12335	hypo	-35.9691	-1.82182	ENSOCUG00000010656	intron	TTC39B	tetratricopeptide repeat domain 39B [Source:HGNC Symbol;Acc:HGNC:23704]
DMR_1_38784843	1	38784843	38786127	38	1285	0.651286	0.782138	0.8327	-0.130851	hypo	-96.5607	-1.77654	ENSOCUG00000010656	intron	TTC39B	tetratricopeptide repeat domain 39B [Source:HGNC Symbol;Acc:HGNC:23704]
DMR_1_38842612	1	38842612	38842662	6	51	0.672891	0.851955	0.78982	-0.179064	hypo	-21.0262	-3.43481	ENSOCUG00000010656	intron	TTC39B	tetratricopeptide repeat domain 39B [Source:HGNC Symbol;Acc:HGNC:23704]
DMR_1_38841340	1	38841340	38842297	37	958	0.57422	0.761115	0.754445	-0.186896	hypo	-135.27	-1.7978	ENSOCUG00000010656	exon,intron	TTC39B	tetratricopeptide repeat domain 39B [Source:HGNC Symbol;Acc:HGNC:23704]
DMR_1_15129879	1	15129879	15130314	27	436	0.652946	0.542175	1.20431	0.110771	hyper	62.5365	2.64158	ENSOCUG00000010701	intron	HEMGN	hemogen [Source:HGNC Symbol;Acc:HGNC:17509]
DMR_1_15129496	1	15129496	15129529	6	34	0.391661	0.287426	1.36265	0.104235	hyper	13.1063	2.22671	ENSOCUG00000010701	intron	HEMGN	hemogen [Source:HGNC Symbol;Acc:HGNC:17509]
DMR_1_70581297	1	70581297	70581610	20	314	0.264732	0.100185	2.64244	0.164547	hyper	68.8422	4.1931	ENSOCUG00000010743	promoter	BICD2	BICD cargo adaptor 2 [Source:HGNC Symbol;Acc:HGNC:17208]
DMR_1_70551615	1	70551615	70551755	6	141	0.43072	0.269234	1.5998	0.161485	hyper	12.0892	2.0344	ENSOCUG00000010743	intron	BICD2	BICD cargo adaptor 2 [Source:HGNC Symbol;Acc:HGNC:17208]
DMR_1_70541386	1	70541386	70541458	8	73	0.356337	0.226732	1.57162	0.129605	hyper	16.8399	2.11513	ENSOCUG00000010743	intron	BICD2	BICD cargo adaptor 2 [Source:HGNC Symbol;Acc:HGNC:17208]
DMR_1_70572464	1	70572464	70573223	31	760	0.699433	0.801373	0.872794	-0.10194	hypo	-83.9059	-1.80732	ENSOCUG00000010743	intron	BICD2	BICD cargo adaptor 2 [Source:HGNC Symbol;Acc:HGNC:17208]
DMR_1_152376161	1	152376161	152377124	28	964	0.321895	0.165004	1.95083	0.156891	hyper	94.335	3.64262	ENSOCUG00000010773	intron	MRVI1	murine retrovirus integration site 1 homolog [Source:HGNC Symbol;Acc:HGNC:7237]
DMR_1_152389658	1	152389658	152390094	35	437	0.632835	0.477432	1.3255	0.155403	hyper	85.1279	2.57864	ENSOCUG00000010773	intron	MRVI1	murine retrovirus integration site 1 homolog [Source:HGNC Symbol;Acc:HGNC:7237]
DMR_1_152428135	1	152428135	152428566	20	432	0.691141	0.56679	1.2194	0.124351	hyper	46.7228	2.55484	ENSOCUG00000010773	intron	MRVI1	murine retrovirus integration site 1 homolog [Source:HGNC Symbol;Acc:HGNC:7237]
DMR_1_152438144	1	152438144	152438317	5	174	0.541559	0.645909	0.838446	-0.104349	hypo	-9.70755	-1.7709	ENSOCUG00000010773	promoter	MRVI1	murine retrovirus integration site 1 homolog [Source:HGNC Symbol;Acc:HGNC:7237]
DMR_1_120754078	1	120754078	120754231	3	154	0.497431	0.303583	1.63853	0.193848	hyper	9.35698	3.35015	ENSOCUG00000010820	intron	MAML2	mastermind like transcriptional coactivator 2 [Source:HGNC Symbol;Acc:HGNC:16259]
DMR_1_120754755	1	120754755	120755043	11	289	0.430217	0.246838	1.74292	0.18338	hyper	31.6505	3.09617	ENSOCUG00000010820	intron	MAML2	mastermind like transcriptional coactivator 2 [Source:HGNC Symbol;Acc:HGNC:16259]
DMR_1_120739137	1	120739137	120739145	5	9	0.743338	0.576936	1.28842	0.166402	hyper	10.0512	2.0124	ENSOCUG00000010820	intron	MAML2	mastermind like transcriptional coactivator 2 [Source:HGNC Symbol;Acc:HGNC:16259]
DMR_1_120660434	1	120660434	120661709	30	1276	0.307667	0.141981	2.16695	0.165686	hyper	82.8911	3.36556	ENSOCUG00000010820	intron	MAML2	mastermind like transcriptional coactivator 2 [Source:HGNC Symbol;Acc:HGNC:16259]
DMR_1_120738676	1	120738676	120738826	30	151	0.790955	0.625328	1.26486	0.165627	hyper	62.4465	2.19959	ENSOCUG00000010820	intron	MAML2	mastermind like transcriptional coactivator 2 [Source:HGNC Symbol;Acc:HGNC:16259]
DMR_1_120613592	1	120613592	120614291	25	700	0.316864	0.15608	2.03014	0.160784	hyper	58.6841	2.66577	ENSOCUG00000010820	intron	MAML2	mastermind like transcriptional coactivator 2 [Source:HGNC Symbol;Acc:HGNC:16259]
DMR_1_120583074	1	120583074	120583934	38	861	0.513023	0.365037	1.4054	0.147987	hyper	113.929	3.72455	ENSOCUG00000010820	intron	MAML2	mastermind like transcriptional coactivator 2 [Source:HGNC Symbol;Acc:HGNC:16259]
DMR_1_120640888	1	120640888	120641470	12	583	0.359373	0.217892	1.64931	0.14148	hyper	24.2329	2.04747	ENSOCUG00000010820	intron	MAML2	mastermind like transcriptional coactivator 2 [Source:HGNC Symbol;Acc:HGNC:16259]
DMR_1_120601243	1	120601243	120601448	18	206	0.435276	0.314936	1.38211	0.12034	hyper	39.229	2.27497	ENSOCUG00000010820	intron	MAML2	mastermind like transcriptional coactivator 2 [Source:HGNC Symbol;Acc:HGNC:16259]
DMR_1_120708928	1	120708928	120709363	23	436	0.388666	0.283018	1.37329	0.105648	hyper	52.0385	2.41686	ENSOCUG00000010820	intron	MAML2	mastermind like transcriptional coactivator 2 [Source:HGNC Symbol;Acc:HGNC:16259]
DMR_1_120620837	1	120620837	120621175	8	339	0.732674	0.833056	0.879501	-0.100383	hypo	-23.312	-2.55771	ENSOCUG00000010820	intron	MAML2	mastermind like transcriptional coactivator 2 [Source:HGNC Symbol;Acc:HGNC:16259]
DMR_1_108599850	1	108599850	108600287	5	438	0.641361	0.515847	1.24332	0.125514	hyper	11.8109	2.58535	ENSOCUG00000010907	intron	CUL5	cullin-5 [Source:RefSeq peptide;Acc:NP_001075824]
DMR_1_108558101	1	108558101	108558141	3	41	0.420089	0.303001	1.38643	0.117088	hyper	6.23057	2.13007	ENSOCUG00000010907	intron	CUL5	cullin-5 [Source:RefSeq peptide;Acc:NP_001075824]
DMR_1_72326436	1	72326436	72326758	10	323	0.271032	0.155917	1.73831	0.115115	hyper	22.4137	2.51086	ENSOCUG00000010949	intron	ZCCHC6	zinc finger CCHC-type containing 6 [Source:HGNC Symbol;Acc:HGNC:25817]
DMR_1_72332365	1	72332365	72332750	15	386	0.512587	0.628082	0.816116	-0.115494	hypo	-34.7929	-1.98514	ENSOCUG00000010949	intron	ZCCHC6	zinc finger CCHC-type containing 6 [Source:HGNC Symbol;Acc:HGNC:25817]
DMR_1_72333221	1	72333221	72333751	10	531	0.500977	0.627761	0.798038	-0.126784	hypo	-25.4023	-2.01134	ENSOCUG00000010949	intron	ZCCHC6	zinc finger CCHC-type containing 6 [Source:HGNC Symbol;Acc:HGNC:25817]
DMR_1_16281572	1	16281572	16281768	15	197	0.366291	0.229591	1.5954	0.1367	hyper	33.6124	2.42012	ENSOCUG00000010994	intron	TRMT10B	tRNA methyltransferase 10B [Source:HGNC Symbol;Acc:HGNC:26454]
DMR_1_16273610	1	16273610	16274297	16	688	0.690688	0.575135	1.20092	0.115554	hyper	40.0423	3.02118	ENSOCUG00000010994	intron	TRMT10B	tRNA methyltransferase 10B [Source:HGNC Symbol;Acc:HGNC:26454]
DMR_1_171116271	1	171116271	171117353	52	1083	0.620538	0.761385	0.815013	-0.140846	hypo	-148.104	-1.81617	ENSOCUG00000011075	exon,intron	PAX6	paired box protein Pax-6 [Source:RefSeq peptide;Acc:NP_001075686]
DMR_1_193703711	1	193703711	193704178	36	468	0.357905	0.208132	1.7196	0.149773	hyper	113.517	3.99425	ENSOCUG00000011143	promoter	FOSL1	FOS like 1, AP-1 transcription factor subunit [Source:HGNC Symbol;Acc:HGNC:13718]
DMR_1_83856822	1	83856822	83857518	24	697	0.395916	0.255229	1.55122	0.140687	hyper	65.0405	3.01438	ENSOCUG00000011172	intron	OPCML	opioid binding protein/cell adhesion molecule-like [Source:HGNC Symbol;Acc:HGNC:8143]
DMR_1_83967551	1	83967551	83968500	34	950	0.49871	0.376327	1.3252	0.122383	hyper	90.236	3.32825	ENSOCUG00000011172	intron	OPCML	opioid binding protein/cell adhesion molecule-like [Source:HGNC Symbol;Acc:HGNC:8143]
DMR_1_83890100	1	83890100	83890405	10	306	0.637417	0.520537	1.22454	0.11688	hyper	23.3692	2.63442	ENSOCUG00000011172	intron	OPCML	opioid binding protein/cell adhesion molecule-like [Source:HGNC Symbol;Acc:HGNC:8143]
DMR_1_83942488	1	83942488	83942889	18	402	0.229826	0.117151	1.9618	0.112675	hyper	50.7343	3.25302	ENSOCUG00000011172	intron	OPCML	opioid binding protein/cell adhesion molecule-like [Source:HGNC Symbol;Acc:HGNC:8143]
DMR_1_83810184	1	83810184	83810996	16	813	0.258846	0.1499	1.72678	0.108945	hyper	39.4112	2.90896	ENSOCUG00000011172	intron	OPCML	opioid binding protein/cell adhesion molecule-like [Source:HGNC Symbol;Acc:HGNC:8143]
DMR_1_83815023	1	83815023	83815201	5	179	0.502895	0.402103	1.25066	0.100791	hyper	10.3233	2.17696	ENSOCUG00000011172	intron	OPCML	opioid binding protein/cell adhesion molecule-like [Source:HGNC Symbol;Acc:HGNC:8143]
DMR_1_84022923	1	84022923	84023057	10	135	0.706295	0.806601	0.875643	-0.100306	hypo	-19.5483	-1.83436	ENSOCUG00000011172	intron	OPCML	opioid binding protein/cell adhesion molecule-like [Source:HGNC Symbol;Acc:HGNC:8143]
DMR_1_83822720	1	83822720	83823663	20	944	0.514442	0.616655	0.834247	-0.102213	hypo	-40.25	-1.77514	ENSOCUG00000011172	intron	OPCML	opioid binding protein/cell adhesion molecule-like [Source:HGNC Symbol;Acc:HGNC:8143]
DMR_1_84041297	1	84041297	84041879	21	583	0.526884	0.668674	0.787953	-0.14179	hypo	-56.352	-1.83645	ENSOCUG00000011172	intron	OPCML	opioid binding protein/cell adhesion molecule-like [Source:HGNC Symbol;Acc:HGNC:8143]
DMR_1_99440220	1	99440220	99440835	10	616	0.582148	0.448023	1.29937	0.134125	hyper	21.0179	2.18656	ENSOCUG00000011238	intron	SIK3	SIK family kinase 3 [Source:HGNC Symbol;Acc:HGNC:29165]
DMR_1_99530660	1	99530660	99530807	5	148	0.617063	0.492713	1.25238	0.12435	hyper	12.8614	2.77274	ENSOCUG00000011238	intron	SIK3	SIK family kinase 3 [Source:HGNC Symbol;Acc:HGNC:29165]
DMR_1_99482139	1	99482139	99482367	7	229	0.534679	0.416313	1.28432	0.118366	hyper	15.1587	2.27772	ENSOCUG00000011238	exon,intron	SIK3	SIK family kinase 3 [Source:HGNC Symbol;Acc:HGNC:29165]
DMR_1_99482983	1	99482983	99483039	4	57	0.59457	0.476297	1.24832	0.118272	hyper	8.72558	2.21155	ENSOCUG00000011238	intron	SIK3	SIK family kinase 3 [Source:HGNC Symbol;Acc:HGNC:29165]
DMR_1_99342340	1	99342340	99342349	3	10	0.240744	0.129479	1.85933	0.111265	hyper	6.55101	2.18375	ENSOCUG00000011238	promoter	SIK3	SIK family kinase 3 [Source:HGNC Symbol;Acc:HGNC:29165]
DMR_1_99403986	1	99403986	99404178	8	193	0.726237	0.620631	1.17016	0.105606	hyper	18.0459	2.3703	ENSOCUG00000011238	intron	SIK3	SIK family kinase 3 [Source:HGNC Symbol;Acc:HGNC:29165]
DMR_1_138652883	1	138652883	138653215	11	333	0.590203	0.4137	1.42665	0.176503	hyper	37.2003	4.01484	ENSOCUG00000011266	exon,intron	ALG8	ALG8, alpha-1,3-glucosyltransferase [Source:HGNC Symbol;Acc:HGNC:23161]
DMR_1_150707605	1	150707605	150708271	50	667	0.610059	0.488317	1.24931	0.121742	hyper	137.033	3.09344	ENSOCUG00000011310	promoter	ASCL3	achaete-scute family bHLH transcription factor 3 [Source:HGNC Symbol;Acc:HGNC:740]
DMR_1_113648998	1	113648998	113649456	64	459	0.630194	0.504568	1.24898	0.125626	hyper	187.169	3.28632	ENSOCUG00000011333	promoter
DMR_1_96538514	1	96538514	96538826	19	313	0.578423	0.384985	1.50246	0.193439	hyper	43.8883	2.4348	ENSOCUG00000011346	exon,intron	SORL1	sortilin-related receptor, L(DLR class) A repeats containing [Source:HGNC Symbol;Acc:HGNC:11185]
DMR_1_96446933	1	96446933	96447403	25	471	0.637841	0.465184	1.37116	0.172657	hyper	54.0861	2.3245	ENSOCUG00000011346	intron	SORL1	sortilin-related receptor, L(DLR class) A repeats containing [Source:HGNC Symbol;Acc:HGNC:11185]
DMR_1_96438158	1	96438158	96438197	7	40	0.487121	0.319699	1.52369	0.167423	hyper	13.9578	2.00164	ENSOCUG00000011346	intron	SORL1	sortilin-related receptor, L(DLR class) A repeats containing [Source:HGNC Symbol;Acc:HGNC:11185]
DMR_1_96546636	1	96546636	96546780	19	145	0.491479	0.327969	1.49855	0.16351	hyper	52.6445	2.92895	ENSOCUG00000011346	intron	SORL1	sortilin-related receptor, L(DLR class) A repeats containing [Source:HGNC Symbol;Acc:HGNC:11185]
DMR_1_96446879	1	96446879	96446885	3	7	0.650418	0.51115	1.27246	0.139268	hyper	5.98986	2.01056	ENSOCUG00000011346	intron	SORL1	sortilin-related receptor, L(DLR class) A repeats containing [Source:HGNC Symbol;Acc:HGNC:11185]
DMR_1_96524064	1	96524064	96524222	10	159	0.411204	0.301634	1.36325	0.10957	hyper	20.2139	2.05582	ENSOCUG00000011346	intron	SORL1	sortilin-related receptor, L(DLR class) A repeats containing [Source:HGNC Symbol;Acc:HGNC:11185]
DMR_1_96399289	1	96399289	96399784	30	496	0.334149	0.228123	1.46478	0.106026	hyper	69.2261	2.42069	ENSOCUG00000011346	exon,intron	SORL1	sortilin-related receptor, L(DLR class) A repeats containing [Source:HGNC Symbol;Acc:HGNC:11185]
DMR_1_96413344	1	96413344	96413740	32	397	0.495611	0.392794	1.26176	0.102817	hyper	71.8185	2.43107	ENSOCUG00000011346	intron	SORL1	sortilin-related receptor, L(DLR class) A repeats containing [Source:HGNC Symbol;Acc:HGNC:11185]
DMR_1_96525083	1	96525083	96525601	39	519	0.735422	0.842979	0.872409	-0.107556	hypo	-100.298	-2.03045	ENSOCUG00000011346	intron	SORL1	sortilin-related receptor, L(DLR class) A repeats containing [Source:HGNC Symbol;Acc:HGNC:11185]
DMR_1_96529938	1	96529938	96531368	76	1431	0.590062	0.717166	0.822768	-0.127105	hypo	-211.668	-1.77752	ENSOCUG00000011346	intron	SORL1	sortilin-related receptor, L(DLR class) A repeats containing [Source:HGNC Symbol;Acc:HGNC:11185]
DMR_1_155914155	1	155914155	155914727	24	573	0.42466	0.297569	1.4271	0.127091	hyper	59.1555	2.67872	ENSOCUG00000011350	intron	SPON1	spondin 1 [Source:HGNC Symbol;Acc:HGNC:11252]
DMR_1_155932397	1	155932397	155932464	3	68	0.429762	0.31262	1.37471	0.117142	hyper	6.53848	2.22917	ENSOCUG00000011350	intron	SPON1	spondin 1 [Source:HGNC Symbol;Acc:HGNC:11252]
DMR_1_155997998	1	155997998	155998368	24	371	0.522075	0.409064	1.27627	0.113011	hyper	52.5985	2.33994	ENSOCUG00000011350	intron	SPON1	spondin 1 [Source:HGNC Symbol;Acc:HGNC:11252]
DMR_1_155719008	1	155719008	155719438	28	431	0.528644	0.418266	1.26389	0.110378	hyper	62.3928	2.27873	ENSOCUG00000011350	intron	SPON1	spondin 1 [Source:HGNC Symbol;Acc:HGNC:11252]
DMR_1_155798208	1	155798208	155799585	48	1378	0.192713	0.0823939	2.33892	0.110319	hyper	138.201	3.05588	ENSOCUG00000011350	intron	SPON1	spondin 1 [Source:HGNC Symbol;Acc:HGNC:11252]
DMR_1_155877857	1	155877857	155878020	5	164	0.43343	0.323313	1.34059	0.110117	hyper	12.7084	2.66241	ENSOCUG00000011350	intron	SPON1	spondin 1 [Source:HGNC Symbol;Acc:HGNC:11252]
DMR_1_155949086	1	155949086	155949987	34	902	0.420424	0.316494	1.32838	0.10393	hyper	97.0062	3.27348	ENSOCUG00000011350	intron	SPON1	spondin 1 [Source:HGNC Symbol;Acc:HGNC:11252]
DMR_1_155835833	1	155835833	155836181	15	349	0.242822	0.141894	1.7113	0.100929	hyper	32.3612	2.17086	ENSOCUG00000011350	exon,intron	SPON1	spondin 1 [Source:HGNC Symbol;Acc:HGNC:11252]
DMR_1_155761179	1	155761179	155761588	29	410	0.472541	0.578942	0.816215	-0.106401	hypo	-71.0266	-1.82251	ENSOCUG00000011350	intron	SPON1	spondin 1 [Source:HGNC Symbol;Acc:HGNC:11252]
DMR_1_155999034	1	155999034	155999396	8	363	0.559469	0.668698	0.836654	-0.109229	hypo	-19.8293	-1.88982	ENSOCUG00000011350	intron	SPON1	spondin 1 [Source:HGNC Symbol;Acc:HGNC:11252]
DMR_1_155783099	1	155783099	155783803	18	705	0.720276	0.83065	0.867123	-0.110374	hypo	-35.9963	-1.78065	ENSOCUG00000011350	intron	SPON1	spondin 1 [Source:HGNC Symbol;Acc:HGNC:11252]
DMR_1_155930546	1	155930546	155931100	18	555	0.664563	0.777382	0.854874	-0.112819	hypo	-38.2063	-1.76821	ENSOCUG00000011350	intron	SPON1	spondin 1 [Source:HGNC Symbol;Acc:HGNC:11252]
DMR_1_156047764	1	156047764	156048117	4	354	0.558925	0.388006	1.4405	0.170919	hyper	13.889	4.57474	ENSOCUG00000011362	intron	RRAS2	related RAS viral (r-ras) oncogene homolog 2 [Source:HGNC Symbol;Acc:HGNC:17271]
DMR_1_156041130	1	156041130	156042190	34	1061	0.286301	0.137436	2.08316	0.148865	hyper	92.3596	3.47549	ENSOCUG00000011362	intron	RRAS2	related RAS viral (r-ras) oncogene homolog 2 [Source:HGNC Symbol;Acc:HGNC:17271]
DMR_1_72828641	1	72828641	72828824	14	184	0.233131	0.128878	1.80892	0.104253	hyper	31.2891	2.28003	ENSOCUG00000011405	intron
DMR_1_49499449	1	49499449	49500350	41	902	0.500047	0.39242	1.27426	0.107626	hyper	89.8934	2.34864	ENSOCUG00000011411	promoter	AK3	adenylate kinase 3 [Source:HGNC Symbol;Acc:HGNC:17376]
DMR_1_71172191	1	71172191	71172538	21	348	0.464249	0.328001	1.41539	0.136249	hyper	52.195	2.65267	ENSOCUG00000011530	intron	PHF2	PHD finger protein 2 [Source:HGNC Symbol;Acc:HGNC:8920]
DMR_1_71173617	1	71173617	71173774	5	158	0.847853	0.727396	1.1656	0.120456	hyper	10.6009	2.23274	ENSOCUG00000011530	intron	PHF2	PHD finger protein 2 [Source:HGNC Symbol;Acc:HGNC:8920]
DMR_1_18395395	1	18395395	18396142	20	748	0.59378	0.354148	1.67664	0.239632	hyper	68.4968	4.46624	ENSOCUG00000011567	intron
DMR_1_18445518	1	18445518	18445986	9	469	0.439535	0.334399	1.3144	0.105136	hyper	20.9737	2.502	ENSOCUG00000011567	promoter
DMR_1_18405680	1	18405680	18405853	3	174	0.392512	0.495529	0.792106	-0.103018	hypo	-6.5242	-1.92137	ENSOCUG00000011567	intron
DMR_1_18327657	1	18327657	18328022	15	366	0.427974	0.53282	0.803225	-0.104846	hypo	-32.0072	-2.00699	ENSOCUG00000011571	intron	RUSC2	RUN and SH3 domain containing 2 [Source:HGNC Symbol;Acc:HGNC:23625]
DMR_1_103013205	1	103013205	103013831	30	627	0.861891	0.75485	1.14181	0.107041	hyper	82.5096	3.36879	ENSOCUG00000011625	intron	TTC12	tetratricopeptide repeat domain 12 [Source:HGNC Symbol;Acc:HGNC:23700]
DMR_1_103048430	1	103048430	103048455	6	26	0.67709	0.570746	1.18632	0.106344	hyper	12.1589	2.05926	ENSOCUG00000011625	intron	TTC12	tetratricopeptide repeat domain 12 [Source:HGNC Symbol;Acc:HGNC:23700]
DMR_1_103042754	1	103042754	103043143	9	390	0.684118	0.798847	0.856381	-0.114729	hypo	-22.2059	-1.97416	ENSOCUG00000011625	intron	TTC12	tetratricopeptide repeat domain 12 [Source:HGNC Symbol;Acc:HGNC:23700]
DMR_1_103043479	1	103043479	103043887	11	409	0.679628	0.797408	0.852296	-0.117781	hypo	-28.3625	-1.92947	ENSOCUG00000011625	intron	TTC12	tetratricopeptide repeat domain 12 [Source:HGNC Symbol;Acc:HGNC:23700]
DMR_1_102964955	1	102964955	102965779	41	825	0.474789	0.36056	1.31681	0.114229	hyper	119.952	3.23883	ENSOCUG00000011657	exon,intron	DRD2	dopamine receptor D2 [Source:HGNC Symbol;Acc:HGNC:3023]
DMR_1_161992453	1	161992453	161992712	10	260	0.532311	0.676507	0.786852	-0.144196	hypo	-19.585	-1.83871	ENSOCUG00000011726	exon,intron,utr3
DMR_1_108873060	1	108873060	108873944	16	885	0.542753	0.657002	0.826105	-0.114249	hypo	-41.4893	-1.78282	ENSOCUG00000011869	intron	ELMOD1	ELMO domain containing 1 [Source:HGNC Symbol;Acc:HGNC:25334]
DMR_1_108897415	1	108897415	108898222	12	808	0.566599	0.688089	0.823438	-0.121491	hypo	-28.3522	-1.91469	ENSOCUG00000011869	intron	ELMOD1	ELMO domain containing 1 [Source:HGNC Symbol;Acc:HGNC:25334]
DMR_1_108819313	1	108819313	108819382	4	70	0.329041	0.191423	1.71892	0.137618	hyper	8.34349	2.09224	ENSOCUG00000011876	promoter	-	Sarcolipin [Source:UniProtKB/Swiss-Prot;Acc:P42532]
DMR_1_108818719	1	108818719	108818864	3	146	0.444129	0.309563	1.4347	0.134566	hyper	6.28727	2.14546	ENSOCUG00000011876	promoter	-	Sarcolipin [Source:UniProtKB/Swiss-Prot;Acc:P42532]
DMR_1_79133663	1	79133663	79133705	4	43	0.322329	0.197371	1.63311	0.124958	hyper	8.4682	2.14712	ENSOCUG00000011880	intron
DMR_1_66151849	1	66151849	66152101	3	253	0.39037	0.197035	1.98122	0.193334	hyper	13.4693	4.63201	ENSOCUG00000011891	intron	TLE4	transducin like enhancer of split 4 [Source:HGNC Symbol;Acc:HGNC:11840]
DMR_1_66215515	1	66215515	66215737	9	223	0.497317	0.356708	1.39419	0.140609	hyper	27.1594	3.20106	ENSOCUG00000011891	intron	TLE4	transducin like enhancer of split 4 [Source:HGNC Symbol;Acc:HGNC:11840]
DMR_1_66265633	1	66265633	66265756	6	124	0.893657	0.765896	1.16681	0.127761	hyper	17.2738	2.94442	ENSOCUG00000011891	intron	TLE4	transducin like enhancer of split 4 [Source:HGNC Symbol;Acc:HGNC:11840]
DMR_1_66216039	1	66216039	66216228	10	190	0.442262	0.314708	1.40531	0.127554	hyper	27.093	2.98717	ENSOCUG00000011891	intron	TLE4	transducin like enhancer of split 4 [Source:HGNC Symbol;Acc:HGNC:11840]
DMR_1_66154884	1	66154884	66155224	6	341	0.531711	0.422862	1.25741	0.108849	hyper	15.4421	2.74414	ENSOCUG00000011891	intron	TLE4	transducin like enhancer of split 4 [Source:HGNC Symbol;Acc:HGNC:11840]
DMR_1_66171766	1	66171766	66172185	10	420	0.63557	0.737795	0.861445	-0.102225	hypo	-20.5529	-1.78111	ENSOCUG00000011891	intron	TLE4	transducin like enhancer of split 4 [Source:HGNC Symbol;Acc:HGNC:11840]
DMR_1_66277814	1	66277814	66277887	5	74	0.556786	0.66359	0.839051	-0.106804	hypo	-9.90362	-1.87666	ENSOCUG00000011891	intron	TLE4	transducin like enhancer of split 4 [Source:HGNC Symbol;Acc:HGNC:11840]
DMR_1_66159673	1	66159673	66160503	19	831	0.675901	0.801599	0.84319	-0.125699	hypo	-43.2552	-2.12848	ENSOCUG00000011891	intron	TLE4	transducin like enhancer of split 4 [Source:HGNC Symbol;Acc:HGNC:11840]
DMR_1_66150266	1	66150266	66151137	38	872	0.629153	0.781431	0.80513	-0.152278	hypo	-119.446	-2.61374	ENSOCUG00000011891	intron	TLE4	transducin like enhancer of split 4 [Source:HGNC Symbol;Acc:HGNC:11840]
DMR_1_66127858	1	66127858	66128437	10	580	0.254065	0.426656	0.595478	-0.172592	hypo	-28.5807	-2.32011	ENSOCUG00000011891	intron	TLE4	transducin like enhancer of split 4 [Source:HGNC Symbol;Acc:HGNC:11840]
DMR_1_139016824	1	139016824	139017025	8	202	0.573413	0.441963	1.29742	0.13145	hyper	17.3517	2.20912	ENSOCUG00000011923	intron	RSF1	remodeling and spacing factor 1 [Source:HGNC Symbol;Acc:HGNC:18118]
DMR_1_138975088	1	138975088	138975929	23	842	0.486152	0.372753	1.30422	0.113398	hyper	64.6466	3.11253	ENSOCUG00000011923	intron	RSF1	remodeling and spacing factor 1 [Source:HGNC Symbol;Acc:HGNC:18118]
DMR_1_138971378	1	138971378	138972247	16	870	0.505562	0.653257	0.773909	-0.147695	hypo	-44.7519	-1.81584	ENSOCUG00000011923	intron	RSF1	remodeling and spacing factor 1 [Source:HGNC Symbol;Acc:HGNC:18118]
DMR_1_109002379	1	109002379	109002452	3	74	0.794677	0.616679	1.28864	0.177998	hyper	9.53444	3.20783	ENSOCUG00000011931	intron	ALKBH8	alkB homolog 8, tRNA methyltransferase [Source:HGNC Symbol;Acc:HGNC:25189]
DMR_1_109021821	1	109021821	109022002	4	182	0.835957	0.735655	1.13634	0.100302	hyper	8.67742	2.33935	ENSOCUG00000011931	intron	ALKBH8	alkB homolog 8, tRNA methyltransferase [Source:HGNC Symbol;Acc:HGNC:25189]
DMR_1_109029074	1	109029074	109029244	3	171	0.5925	0.697438	0.849537	-0.104938	hypo	-7.64404	-2.44679	ENSOCUG00000011931	intron	ALKBH8	alkB homolog 8, tRNA methyltransferase [Source:HGNC Symbol;Acc:HGNC:25189]
DMR_1_18532222	1	18532222	18532541	5	320	0.723899	0.557037	1.29955	0.166862	hyper	19.0192	4.40702	ENSOCUG00000011954	intron	UNC13B	unc-13 homolog B (C. elegans) [Source:HGNC Symbol;Acc:HGNC:12566]
DMR_1_18531200	1	18531200	18531599	10	400	0.754223	0.605138	1.24637	0.149085	hyper	34.1932	3.88982	ENSOCUG00000011954	intron	UNC13B	unc-13 homolog B (C. elegans) [Source:HGNC Symbol;Acc:HGNC:12566]
DMR_1_18638849	1	18638849	18639158	12	310	0.670721	0.54527	1.23007	0.12545	hyper	31.2648	3.13114	ENSOCUG00000011954	intron	UNC13B	unc-13 homolog B (C. elegans) [Source:HGNC Symbol;Acc:HGNC:12566]
DMR_1_18607251	1	18607251	18607513	5	263	0.585159	0.460042	1.27197	0.125117	hyper	12.5717	3.04816	ENSOCUG00000011954	intron	UNC13B	unc-13 homolog B (C. elegans) [Source:HGNC Symbol;Acc:HGNC:12566]
DMR_1_18606504	1	18606504	18606748	6	245	0.696797	0.573349	1.21531	0.123448	hyper	14.902	2.9058	ENSOCUG00000011954	intron	UNC13B	unc-13 homolog B (C. elegans) [Source:HGNC Symbol;Acc:HGNC:12566]
DMR_1_18659635	1	18659635	18660143	16	509	0.426413	0.304136	1.40204	0.122276	hyper	42.7661	3.00447	ENSOCUG00000011954	exon,intron	UNC13B	unc-13 homolog B (C. elegans) [Source:HGNC Symbol;Acc:HGNC:12566]
DMR_1_18564378	1	18564378	18564840	5	463	0.398736	0.298375	1.33636	0.100361	hyper	11.761	2.49086	ENSOCUG00000011954	intron	UNC13B	unc-13 homolog B (C. elegans) [Source:HGNC Symbol;Acc:HGNC:12566]
DMR_1_18603093	1	18603093	18603188	4	96	0.684582	0.794459	0.861696	-0.109877	hypo	-7.17276	-1.77216	ENSOCUG00000011954	intron	UNC13B	unc-13 homolog B (C. elegans) [Source:HGNC Symbol;Acc:HGNC:12566]
DMR_1_18539473	1	18539473	18540363	30	891	0.687728	0.812462	0.846474	-0.124734	hypo	-70.8783	-1.80701	ENSOCUG00000011954	exon,intron	UNC13B	unc-13 homolog B (C. elegans) [Source:HGNC Symbol;Acc:HGNC:12566]
DMR_1_18614043	1	18614043	18614045	3	3	0.709385	0.849413	0.835148	-0.140027	hypo	-5.30591	-1.76628	ENSOCUG00000011954	intron	UNC13B	unc-13 homolog B (C. elegans) [Source:HGNC Symbol;Acc:HGNC:12566]
DMR_1_18614035	1	18614035	18614041	5	7	0.710242	0.851658	0.833951	-0.141417	hypo	-8.88787	-1.76873	ENSOCUG00000011954	intron	UNC13B	unc-13 homolog B (C. elegans) [Source:HGNC Symbol;Acc:HGNC:12566]
DMR_1_18674227	1	18674227	18674652	13	426	0.672239	0.81377	0.82608	-0.141531	hypo	-35.8531	-2.25779	ENSOCUG00000011954	intron	UNC13B	unc-13 homolog B (C. elegans) [Source:HGNC Symbol;Acc:HGNC:12566]
DMR_1_18598032	1	18598032	18598327	13	296	0.672584	0.816157	0.824086	-0.143574	hypo	-29.0602	-1.77288	ENSOCUG00000011954	intron	UNC13B	unc-13 homolog B (C. elegans) [Source:HGNC Symbol;Acc:HGNC:12566]
DMR_1_18613564	1	18613564	18613610	7	47	0.752258	0.901026	0.83489	-0.148768	hypo	-12.8813	-1.77028	ENSOCUG00000011954	intron	UNC13B	unc-13 homolog B (C. elegans) [Source:HGNC Symbol;Acc:HGNC:12566]
DMR_1_18648195	1	18648195	18648219	3	25	0.531044	0.684384	0.775945	-0.15334	hypo	-5.55135	-1.83326	ENSOCUG00000011954	intron	UNC13B	unc-13 homolog B (C. elegans) [Source:HGNC Symbol;Acc:HGNC:12566]
DMR_1_99244076	1	99244076	99244233	5	158	0.555343	0.393556	1.41109	0.161788	hyper	10.7363	2.19637	ENSOCUG00000011955	intron	SIDT2	SID1 transmembrane family member 2 [Source:HGNC Symbol;Acc:HGNC:24272]
DMR_1_99240915	1	99240915	99241486	36	572	0.464389	0.591025	0.785735	-0.126636	hypo	-78.8983	-1.77737	ENSOCUG00000011955	intron	SIDT2	SID1 transmembrane family member 2 [Source:HGNC Symbol;Acc:HGNC:24272]
DMR_1_99232047	1	99232047	99232373	22	327	0.419946	0.560693	0.748977	-0.140747	hypo	-47.7394	-1.8974	ENSOCUG00000011955	exon,intron	SIDT2	SID1 transmembrane family member 2 [Source:HGNC Symbol;Acc:HGNC:24272]
DMR_1_99206742	1	99206742	99207220	14	479	0.351285	0.155381	2.26079	0.195904	hyper	31.2465	2.56933	ENSOCUG00000011974	intron	PCSK7	proprotein convertase subtilisin/kexin type 7 [Source:HGNC Symbol;Acc:HGNC:8748]
DMR_1_99200068	1	99200068	99200950	59	883	0.420033	0.258331	1.62595	0.161702	hyper	157.635	3.24339	ENSOCUG00000011974	exon,intron	PCSK7	proprotein convertase subtilisin/kexin type 7 [Source:HGNC Symbol;Acc:HGNC:8748]
DMR_1_130168312	1	130168312	130169777	38	1466	0.467191	0.298028	1.56761	0.169163	hyper	121.002	3.64743	ENSOCUG00000012005	intron	ME3	malic enzyme 3 [Source:HGNC Symbol;Acc:HGNC:6985]
DMR_1_130065594	1	130065594	130065902	8	309	0.447328	0.330926	1.35175	0.116402	hyper	21.9839	2.84672	ENSOCUG00000012005	intron	ME3	malic enzyme 3 [Source:HGNC Symbol;Acc:HGNC:6985]
DMR_1_130056623	1	130056623	130056744	8	122	0.339418	0.235502	1.44126	0.103916	hyper	18.5278	2.48322	ENSOCUG00000012005	intron	ME3	malic enzyme 3 [Source:HGNC Symbol;Acc:HGNC:6985]
DMR_1_130089238	1	130089238	130089695	19	458	0.679373	0.782309	0.86842	-0.102936	hypo	-35.7327	-1.83431	ENSOCUG00000012005	intron	ME3	malic enzyme 3 [Source:HGNC Symbol;Acc:HGNC:6985]
DMR_1_130146024	1	130146024	130146032	3	9	0.681625	0.800221	0.851796	-0.118596	hypo	-5.64455	-1.87034	ENSOCUG00000012005	intron	ME3	malic enzyme 3 [Source:HGNC Symbol;Acc:HGNC:6985]
DMR_1_130030420	1	130030420	130031332	16	913	0.720955	0.839704	0.858583	-0.118748	hypo	-31.1847	-1.76929	ENSOCUG00000012005	intron	ME3	malic enzyme 3 [Source:HGNC Symbol;Acc:HGNC:6985]
DMR_1_130031786	1	130031786	130031944	4	159	0.727372	0.864224	0.841648	-0.136852	hypo	-9.30153	-2.32031	ENSOCUG00000012005	intron	ME3	malic enzyme 3 [Source:HGNC Symbol;Acc:HGNC:6985]
DMR_1_130135329	1	130135329	130135901	23	573	0.579253	0.761015	0.761158	-0.181763	hypo	-63.9591	-1.86832	ENSOCUG00000012005	intron	ME3	malic enzyme 3 [Source:HGNC Symbol;Acc:HGNC:6985]
DMR_1_175733438	1	175733438	175733875	21	438	0.801944	0.490417	1.63523	0.311527	hyper	77.9142	4.15641	ENSOCUG00000012007	intron	PRR5L	proline rich 5 like [Source:HGNC Symbol;Acc:HGNC:25878]
DMR_1_175744019	1	175744019	175744143	6	125	0.510415	0.353729	1.44296	0.156686	hyper	12.1685	2.05163	ENSOCUG00000012007	exon,utr3	PRR5L	proline rich 5 like [Source:HGNC Symbol;Acc:HGNC:25878]
DMR_1_175700026	1	175700026	175700418	17	393	0.567118	0.422091	1.34359	0.145027	hyper	44.3496	2.70376	ENSOCUG00000012007	intron	PRR5L	proline rich 5 like [Source:HGNC Symbol;Acc:HGNC:25878]
DMR_1_34758652	1	34758652	34758831	5	180	0.659831	0.484383	1.36221	0.175448	hyper	18.3098	3.76081	ENSOCUG00000012244	intron	PLIN2	perilipin 2 [Source:HGNC Symbol;Acc:HGNC:248]
DMR_1_34737698	1	34737698	34738173	13	476	0.455974	0.346436	1.31619	0.109539	hyper	28.456	2.26553	ENSOCUG00000012244	intron	PLIN2	perilipin 2 [Source:HGNC Symbol;Acc:HGNC:248]
DMR_1_34749806	1	34749806	34750122	47	317	0.74466	0.856725	0.869194	-0.112064	hypo	-117.121	-2.18015	ENSOCUG00000012244	intron	PLIN2	perilipin 2 [Source:HGNC Symbol;Acc:HGNC:248]
DMR_1_17152971	1	17152971	17153720	15	750	0.550792	0.385087	1.4303	0.165704	hyper	36.8036	2.65968	ENSOCUG00000012281	intron	PAX5	paired box 5 [Source:HGNC Symbol;Acc:HGNC:8619]
DMR_1_17146079	1	17146079	17146384	20	306	0.562102	0.406314	1.38342	0.155788	hyper	47.6254	2.64303	ENSOCUG00000012281	intron	PAX5	paired box 5 [Source:HGNC Symbol;Acc:HGNC:8619]
DMR_1_17195927	1	17195927	17196636	41	710	0.361956	0.210963	1.71573	0.150993	hyper	129.663	3.94846	ENSOCUG00000012281	intron	PAX5	paired box 5 [Source:HGNC Symbol;Acc:HGNC:8619]
DMR_1_17162839	1	17162839	17163333	23	495	0.431357	0.282272	1.52816	0.149085	hyper	50.7804	2.30127	ENSOCUG00000012281	intron	PAX5	paired box 5 [Source:HGNC Symbol;Acc:HGNC:8619]
DMR_1_17048951	1	17048951	17049292	33	342	0.644204	0.50117	1.2854	0.143034	hyper	75.3662	2.421	ENSOCUG00000012281	intron	PAX5	paired box 5 [Source:HGNC Symbol;Acc:HGNC:8619]
DMR_1_17059868	1	17059868	17060519	32	652	0.494114	0.358729	1.3774	0.135385	hyper	86.9687	3.1305	ENSOCUG00000012281	intron	PAX5	paired box 5 [Source:HGNC Symbol;Acc:HGNC:8619]
DMR_1_17108880	1	17108880	17109675	42	796	0.371928	0.238166	1.56164	0.133762	hyper	131.431	3.61364	ENSOCUG00000012281	intron	PAX5	paired box 5 [Source:HGNC Symbol;Acc:HGNC:8619]
DMR_1_17194523	1	17194523	17194873	26	351	0.688818	0.556764	1.23718	0.132054	hyper	58.206	2.39319	ENSOCUG00000012281	intron	PAX5	paired box 5 [Source:HGNC Symbol;Acc:HGNC:8619]
DMR_1_17100977	1	17100977	17101208	5	232	0.831161	0.709523	1.17144	0.121638	hyper	10.6844	2.19609	ENSOCUG00000012281	intron	PAX5	paired box 5 [Source:HGNC Symbol;Acc:HGNC:8619]
DMR_1_17126593	1	17126593	17126691	4	99	0.704145	0.584153	1.20541	0.119992	hyper	8.54832	2.14319	ENSOCUG00000012281	intron	PAX5	paired box 5 [Source:HGNC Symbol;Acc:HGNC:8619]
DMR_1_17176245	1	17176245	17176662	32	418	0.72179	0.619655	1.16483	0.102136	hyper	74.6317	2.52605	ENSOCUG00000012281	intron	PAX5	paired box 5 [Source:HGNC Symbol;Acc:HGNC:8619]
DMR_1_17167996	1	17167996	17169665	55	1670	0.382112	0.280132	1.36404	0.10198	hyper	138.567	2.8481	ENSOCUG00000012281	intron	PAX5	paired box 5 [Source:HGNC Symbol;Acc:HGNC:8619]
DMR_1_17138827	1	17138827	17139018	22	192	0.643979	0.542028	1.18809	0.101951	hyper	45.6413	2.13218	ENSOCUG00000012281	intron	PAX5	paired box 5 [Source:HGNC Symbol;Acc:HGNC:8619]
DMR_1_17156665	1	17156665	17157138	14	474	0.45502	0.56141	0.810494	-0.10639	hypo	-27.9113	-1.80714	ENSOCUG00000012281	intron	PAX5	paired box 5 [Source:HGNC Symbol;Acc:HGNC:8619]
DMR_1_17107938	1	17107938	17108254	15	317	0.549855	0.658722	0.834729	-0.108867	hypo	-30.8478	-1.8012	ENSOCUG00000012281	intron	PAX5	paired box 5 [Source:HGNC Symbol;Acc:HGNC:8619]
DMR_1_17125429	1	17125429	17125946	40	518	0.654517	0.763594	0.857153	-0.109077	hypo	-84.9429	-1.77655	ENSOCUG00000012281	intron	PAX5	paired box 5 [Source:HGNC Symbol;Acc:HGNC:8619]
DMR_1_17190066	1	17190066	17190449	11	384	0.452649	0.563063	0.803906	-0.110413	hypo	-21.1947	-1.7922	ENSOCUG00000012281	intron	PAX5	paired box 5 [Source:HGNC Symbol;Acc:HGNC:8619]
DMR_1_17172275	1	17172275	17172764	18	490	0.584256	0.721876	0.809358	-0.13762	hypo	-48.4528	-1.82738	ENSOCUG00000012281	intron	PAX5	paired box 5 [Source:HGNC Symbol;Acc:HGNC:8619]
DMR_1_17158129	1	17158129	17158460	8	332	0.627984	0.784068	0.800931	-0.156084	hypo	-20.2451	-1.93121	ENSOCUG00000012281	intron	PAX5	paired box 5 [Source:HGNC Symbol;Acc:HGNC:8619]
DMR_1_31906555	1	31906555	31906808	7	254	0.576244	0.40968	1.40657	0.166564	hyper	20.5203	3.18969	ENSOCUG00000012289	intron	MTAP	methylthioadenosine phosphorylase [Source:HGNC Symbol;Acc:HGNC:7413]
DMR_1_31907128	1	31907128	31907272	6	145	0.556469	0.403269	1.3799	0.1532	hyper	16.1232	2.92569	ENSOCUG00000012289	intron	MTAP	methylthioadenosine phosphorylase [Source:HGNC Symbol;Acc:HGNC:7413]
DMR_1_31918681	1	31918681	31918805	7	125	0.874634	0.758423	1.15323	0.116212	hyper	14.9964	2.178	ENSOCUG00000012289	intron	MTAP	methylthioadenosine phosphorylase [Source:HGNC Symbol;Acc:HGNC:7413]
DMR_1_144479400	1	144479400	144479604	10	205	0.811321	0.711023	1.14106	0.100298	hyper	20.7519	2.11919	ENSOCUG00000012313	exon,intron
DMR_1_144499933	1	144499933	144500036	5	104	0.458548	0.576506	0.795392	-0.117958	hypo	-9.21692	-1.78954	ENSOCUG00000012313	exon,utr3
DMR_1_144378182	1	144378182	144378661	14	480	0.473337	0.319251	1.48265	0.154086	hyper	31.9961	2.4177	ENSOCUG00000012317	intron	RNF121	ring finger protein 121 [Source:HGNC Symbol;Acc:HGNC:21070]
DMR_1_144454109	1	144454109	144454353	13	245	0.401574	0.255623	1.57096	0.145951	hyper	31.8224	2.70231	ENSOCUG00000012317	intron	RNF121	ring finger protein 121 [Source:HGNC Symbol;Acc:HGNC:21070]
DMR_1_144358242	1	144358242	144358672	19	431	0.453131	0.253991	1.78404	0.199139	hyper	50.1051	2.92172	ENSOCUG00000012335	exon,intron	NUMA1	nuclear mitotic apparatus protein 1 [Source:HGNC Symbol;Acc:HGNC:8059]
DMR_1_144353591	1	144353591	144353898	36	308	0.402881	0.228217	1.76535	0.174665	hyper	79.6313	2.299	ENSOCUG00000012335	exon,intron	NUMA1	nuclear mitotic apparatus protein 1 [Source:HGNC Symbol;Acc:HGNC:8059]
DMR_1_144352919	1	144352919	144352969	4	51	0.434825	0.264565	1.64355	0.17026	hyper	7.91183	1.98351	ENSOCUG00000012335	exon	NUMA1	nuclear mitotic apparatus protein 1 [Source:HGNC Symbol;Acc:HGNC:8059]
DMR_1_34838546	1	34838546	34838737	7	192	0.65305	0.549306	1.18886	0.103744	hyper	15.0293	2.24849	ENSOCUG00000012362	intron	SAXO1	stabilizer of axonemal microtubules 1 [Source:HGNC Symbol;Acc:HGNC:28566]
DMR_1_34908632	1	34908632	34909060	21	429	0.398804	0.29795	1.33849	0.100854	hyper	42.7267	2.08442	ENSOCUG00000012362	intron	SAXO1	stabilizer of axonemal microtubules 1 [Source:HGNC Symbol;Acc:HGNC:28566]
DMR_1_34928051	1	34928051	34928150	5	100	0.468411	0.57928	0.808609	-0.110869	hypo	-9.41498	-1.81181	ENSOCUG00000012362	intron	SAXO1	stabilizer of axonemal microtubules 1 [Source:HGNC Symbol;Acc:HGNC:28566]
DMR_1_34927310	1	34927310	34927669	4	360	0.446308	0.576743	0.773843	-0.130434	hypo	-9.07799	-2.24132	ENSOCUG00000012362	intron	SAXO1	stabilizer of axonemal microtubules 1 [Source:HGNC Symbol;Acc:HGNC:28566]
DMR_1_141294387	1	141294387	141294746	31	360	0.438666	0.299061	1.46681	0.139605	hyper	71.9277	2.47069	ENSOCUG00000012395	exon,utr3	KLHL35	kelch like family member 35 [Source:HGNC Symbol;Acc:HGNC:26597]
DMR_1_34476836	1	34476836	34477072	3	237	0.308685	0.160876	1.91878	0.147809	hyper	6.48691	2.2174	ENSOCUG00000012439	intron	ACER2	alkaline ceramidase 2 [Source:HGNC Symbol;Acc:HGNC:23675]
DMR_1_34473223	1	34473223	34473846	20	624	0.489385	0.358024	1.3669	0.131361	hyper	50.7857	2.77388	ENSOCUG00000012439	intron	ACER2	alkaline ceramidase 2 [Source:HGNC Symbol;Acc:HGNC:23675]
DMR_1_172215346	1	172215346	172215574	4	229	0.635646	0.505434	1.25762	0.130211	hyper	10.1584	2.95619	ENSOCUG00000012440	exon,intron	PRRG4	proline rich and Gla domain 4 [Source:HGNC Symbol;Acc:HGNC:30799]
DMR_1_193624729	1	193624729	193625059	13	331	0.723772	0.833779	0.868062	-0.110007	hypo	-24.6335	-1.76498	ENSOCUG00000012464	intron	CD6	CD6 molecule [Source:HGNC Symbol;Acc:HGNC:1691]
DMR_1_15031189	1	15031189	15031910	28	722	0.431027	0.324651	1.32766	0.106375	hyper	68.7481	2.80422	ENSOCUG00000012467	intron	NANS	N-acetylneuraminate synthase [Source:HGNC Symbol;Acc:HGNC:19237]
DMR_1_15041616	1	15041616	15041723	4	108	0.318548	0.420332	0.75785	-0.101784	hypo	-8.66695	-2.06804	ENSOCUG00000012467	promoter	NANS	N-acetylneuraminate synthase [Source:HGNC Symbol;Acc:HGNC:19237]
DMR_1_15042260	1	15042260	15043696	56	1437	0.71445	0.817931	0.873485	-0.103481	hypo	-128.206	-1.9061	ENSOCUG00000012467	promoter	NANS	N-acetylneuraminate synthase [Source:HGNC Symbol;Acc:HGNC:19237]
DMR_1_15039503	1	15039503	15039533	3	31	0.415997	0.538173	0.772981	-0.122175	hypo	-6.67696	-2.16935	ENSOCUG00000012467	intron	NANS	N-acetylneuraminate synthase [Source:HGNC Symbol;Acc:HGNC:19237]
DMR_1_141785655	1	141785655	141785953	15	299	0.654684	0.521846	1.25455	0.132837	hyper	44.2457	3.5355	ENSOCUG00000012514	intron	XRRA1	X-ray radiation resistance associated 1 [Source:HGNC Symbol;Acc:HGNC:18868]
DMR_1_141742184	1	141742184	141742798	13	615	0.774947	0.658598	1.17666	0.116349	hyper	32.0851	2.68328	ENSOCUG00000012514	intron	XRRA1	X-ray radiation resistance associated 1 [Source:HGNC Symbol;Acc:HGNC:18868]
DMR_1_141799134	1	141799134	141799639	32	506	0.656083	0.756953	0.866742	-0.10087	hypo	-69.4982	-1.90872	ENSOCUG00000012514	intron	XRRA1	X-ray radiation resistance associated 1 [Source:HGNC Symbol;Acc:HGNC:18868]
DMR_1_141779032	1	141779032	141779431	10	400	0.665888	0.77138	0.863242	-0.105492	hypo	-19.9484	-1.7856	ENSOCUG00000012514	intron	XRRA1	X-ray radiation resistance associated 1 [Source:HGNC Symbol;Acc:HGNC:18868]
DMR_1_141806957	1	141806957	141807779	88	823	0.335957	0.485195	0.692416	-0.149238	hypo	-258.212	-1.8294	ENSOCUG00000012514	exon,intron,utr3	XRRA1	X-ray radiation resistance associated 1 [Source:HGNC Symbol;Acc:HGNC:18868]
DMR_1_90793228	1	90793228	90793823	84	596	0.658772	0.530905	1.24085	0.127868	hyper	190.092	2.43657	ENSOCUG00000012519	exon,intron	TIRAP	toll-interleukin 1 receptor (TIR) domain containing adaptor protein [Source:HGNC Symbol;Acc:HGNC:17192]
DMR_1_90803577	1	90803577	90804157	37	581	0.676618	0.779294	0.868245	-0.102675	hypo	-86.0666	-1.78773	ENSOCUG00000012519	promoter	TIRAP	toll-interleukin 1 receptor (TIR) domain containing adaptor protein [Source:HGNC Symbol;Acc:HGNC:17192]
DMR_1_90798759	1	90798759	90799094	11	336	0.572373	0.688326	0.831543	-0.115953	hypo	-24.5084	-2.06292	ENSOCUG00000012519	intron	TIRAP	toll-interleukin 1 receptor (TIR) domain containing adaptor protein [Source:HGNC Symbol;Acc:HGNC:17192]
DMR_1_90761258	1	90761258	90761769	19	512	0.383484	0.23112	1.65924	0.152364	hyper	46.3396	2.90044	ENSOCUG00000012520	intron
DMR_1_90741395	1	90741395	90742332	17	938	0.282747	0.133968	2.11055	0.148779	hyper	46.4479	2.97152	ENSOCUG00000012520	intron
DMR_1_90762350	1	90762350	90763162	25	813	0.24419	0.346859	0.704004	-0.102669	hypo	-62.4322	-1.77864	ENSOCUG00000012520	intron
DMR_1_90734760	1	90734760	90735709	25	950	0.573575	0.687458	0.834341	-0.113884	hypo	-59.4741	-1.88325	ENSOCUG00000012520	intron
DMR_1_90769005	1	90769005	90769271	6	267	0.636456	0.750744	0.847767	-0.114288	hypo	-11.0848	-1.77614	ENSOCUG00000012520	intron
DMR_1_90674649	1	90674649	90675076	27	428	0.384362	0.201872	1.90399	0.18249	hyper	67.4537	2.71368	ENSOCUG00000012528	exon,utr3	ST3GAL4	CMP-N-acetylneuraminate-beta-galactosamide-alpha-2, 3-sialyltransferase 4 precursor [Source:RefSeq peptide;Acc:NP_001075520]
DMR_1_90698461	1	90698461	90698720	8	260	0.688895	0.520951	1.32238	0.167944	hyper	16.2793	2.09076	ENSOCUG00000012528	intron	ST3GAL4	CMP-N-acetylneuraminate-beta-galactosamide-alpha-2, 3-sialyltransferase 4 precursor [Source:RefSeq peptide;Acc:NP_001075520]
DMR_1_90682331	1	90682331	90682530	18	200	0.569423	0.44295	1.28553	0.126473	hyper	36.5738	2.0564	ENSOCUG00000012528	exon,intron	ST3GAL4	CMP-N-acetylneuraminate-beta-galactosamide-alpha-2, 3-sialyltransferase 4 precursor [Source:RefSeq peptide;Acc:NP_001075520]
DMR_1_90708631	1	90708631	90709291	15	661	0.423449	0.526265	0.804631	-0.102816	hypo	-39.382	-1.78589	ENSOCUG00000012528	promoter	ST3GAL4	CMP-N-acetylneuraminate-beta-galactosamide-alpha-2, 3-sialyltransferase 4 precursor [Source:RefSeq peptide;Acc:NP_001075520]
DMR_1_90572982	1	90572982	90573140	13	159	0.451723	0.308926	1.46224	0.142797	hyper	26.8502	2.10164	ENSOCUG00000012544	promoter	KIRREL3	kin of IRRE like 3 (Drosophila) [Source:HGNC Symbol;Acc:HGNC:23204]
DMR_1_90602345	1	90602345	90602741	24	397	0.315914	0.183789	1.71889	0.132125	hyper	65.9263	3.02644	ENSOCUG00000012544	intron	KIRREL3	kin of IRRE like 3 (Drosophila) [Source:HGNC Symbol;Acc:HGNC:23204]
DMR_1_90572111	1	90572111	90572188	4	78	0.693418	0.794524	0.872746	-0.101106	hypo	-7.39067	-1.83732	ENSOCUG00000012544	promoter	KIRREL3	kin of IRRE like 3 (Drosophila) [Source:HGNC Symbol;Acc:HGNC:23204]
DMR_1_90648318	1	90648318	90649009	29	692	0.666577	0.814039	0.818852	-0.147462	hypo	-82.1787	-1.89457	ENSOCUG00000012544	intron	KIRREL3	kin of IRRE like 3 (Drosophila) [Source:HGNC Symbol;Acc:HGNC:23204]
DMR_1_6205524	1	6205524	6206267	26	744	0.257871	0.109317	2.35894	0.148554	hyper	61.684	2.64292	ENSOCUG00000012546	promoter	ZNF462	zinc finger protein 462 [Source:HGNC Symbol;Acc:HGNC:21684]
DMR_1_6183731	1	6183731	6184096	19	366	0.240509	0.105824	2.27273	0.134685	hyper	51.7215	2.8541	ENSOCUG00000012546	intron	ZNF462	zinc finger protein 462 [Source:HGNC Symbol;Acc:HGNC:21684]
DMR_1_6195833	1	6195833	6196988	72	1156	0.209475	0.0825325	2.53809	0.126942	hyper	168.491	2.56157	ENSOCUG00000012546	exon,intron	ZNF462	zinc finger protein 462 [Source:HGNC Symbol;Acc:HGNC:21684]
DMR_1_6174933	1	6174933	6175055	11	123	0.394597	0.273679	1.44182	0.120918	hyper	22.8281	2.09636	ENSOCUG00000012546	intron	ZNF462	zinc finger protein 462 [Source:HGNC Symbol;Acc:HGNC:21684]
DMR_1_192967104	1	192967104	192967297	8	194	0.468479	0.348479	1.34435	0.119999	hyper	16.8444	2.14997	ENSOCUG00000012559	intron	MS4A14	membrane spanning 4-domains A14 [Source:HGNC Symbol;Acc:HGNC:30706]
DMR_1_190515934	1	190515934	190516027	27	94	0.386691	0.260603	1.48383	0.126087	hyper	70.1481	2.80372	ENSOCUG00000012561	intron	SLC43A3	solute carrier family 43 member 3 [Source:HGNC Symbol;Acc:HGNC:17466]
DMR_1_190516377	1	190516377	190516861	13	485	0.14738	0.0394553	3.73536	0.107924	hyper	28.4902	2.35877	ENSOCUG00000012561	intron	SLC43A3	solute carrier family 43 member 3 [Source:HGNC Symbol;Acc:HGNC:17466]
DMR_1_105028880	1	105028880	105029506	44	627	0.663131	0.440159	1.50657	0.222972	hyper	170.003	4.67595	ENSOCUG00000012566	intron	POU2AF1	POU class 2 associating factor 1 [Source:HGNC Symbol;Acc:HGNC:9211]
DMR_1_105026341	1	105026341	105027154	24	814	0.527768	0.388204	1.35951	0.139564	hyper	62.5084	3.14117	ENSOCUG00000012566	promoter	POU2AF1	POU class 2 associating factor 1 [Source:HGNC Symbol;Acc:HGNC:9211]
DMR_1_105053017	1	105053017	105053471	15	455	0.421764	0.306225	1.3773	0.115539	hyper	38.5373	2.91676	ENSOCUG00000012566	exon,utr3	POU2AF1	POU class 2 associating factor 1 [Source:HGNC Symbol;Acc:HGNC:9211]
DMR_1_105049973	1	105049973	105050965	31	993	0.311711	0.2012	1.54926	0.110511	hyper	81.778	2.82397	ENSOCUG00000012566	intron	POU2AF1	POU class 2 associating factor 1 [Source:HGNC Symbol;Acc:HGNC:9211]
DMR_1_105038733	1	105038733	105039075	8	343	0.576748	0.697606	0.826753	-0.120858	hypo	-17.0815	-1.90101	ENSOCUG00000012566	intron	POU2AF1	POU class 2 associating factor 1 [Source:HGNC Symbol;Acc:HGNC:9211]
DMR_1_142622646	1	142622646	142623477	17	832	0.349442	0.198081	1.76414	0.151362	hyper	60.1147	3.93726	ENSOCUG00000012572	intron	PAAF1	proteasomal ATPase associated factor 1 [Source:HGNC Symbol;Acc:HGNC:25687]
DMR_1_142597764	1	142597764	142598009	7	246	0.653337	0.763162	0.856092	-0.109825	hypo	-13.3231	-1.78689	ENSOCUG00000012572	intron	PAAF1	proteasomal ATPase associated factor 1 [Source:HGNC Symbol;Acc:HGNC:25687]
DMR_1_142573175	1	142573175	142574016	50	842	0.677907	0.496169	1.36628	0.181738	hyper	172.672	4.48832	ENSOCUG00000012583	exon,intron,utr3	DNAJB13	DnaJ heat shock protein family (Hsp40) member B13 [Source:HGNC Symbol;Acc:HGNC:30718]
DMR_1_142571566	1	142571566	142572411	29	846	0.682839	0.546465	1.24956	0.136374	hyper	65.8131	2.45343	ENSOCUG00000012583	exon,utr3	DNAJB13	DnaJ heat shock protein family (Hsp40) member B13 [Source:HGNC Symbol;Acc:HGNC:30718]
DMR_1_142588007	1	142588007	142588144	4	138	0.490268	0.598068	0.819752	-0.107801	hypo	-7.72885	-1.87156	ENSOCUG00000012583	promoter	DNAJB13	DnaJ heat shock protein family (Hsp40) member B13 [Source:HGNC Symbol;Acc:HGNC:30718]
DMR_1_142584823	1	142584823	142585123	5	301	0.515243	0.64466	0.799247	-0.129417	hypo	-12.0066	-1.79844	ENSOCUG00000012583	intron	DNAJB13	DnaJ heat shock protein family (Hsp40) member B13 [Source:HGNC Symbol;Acc:HGNC:30718]
DMR_1_142578262	1	142578262	142578677	37	416	0.530876	0.689015	0.770486	-0.158139	hypo	-107.493	-1.84755	ENSOCUG00000012583	intron	DNAJB13	DnaJ heat shock protein family (Hsp40) member B13 [Source:HGNC Symbol;Acc:HGNC:30718]
DMR_1_142569933	1	142569933	142570359	11	427	0.504632	0.639034	0.789678	-0.134403	hypo	-29.7907	-2.18261	ENSOCUG00000012591	exon,utr3	UCP2	uncoupling protein 2 [Source:HGNC Symbol;Acc:HGNC:12518]
DMR_1_142560960	1	142560960	142561105	5	146	0.441454	0.579991	0.76114	-0.138537	hypo	-10.7932	-2.11443	ENSOCUG00000012591	promoter	UCP2	uncoupling protein 2 [Source:HGNC Symbol;Acc:HGNC:12518]
DMR_1_91091994	1	91091994	91092589	27	596	0.443027	0.305507	1.45014	0.137521	hyper	67.9902	2.68408	ENSOCUG00000012610	intron	CDON	cell adhesion associated, oncogene regulated [Source:HGNC Symbol;Acc:HGNC:17104]
DMR_1_91116196	1	91116196	91116215	6	20	0.605688	0.483034	1.25392	0.122654	hyper	12.4132	2.08621	ENSOCUG00000012610	exon	CDON	cell adhesion associated, oncogene regulated [Source:HGNC Symbol;Acc:HGNC:17104]
DMR_1_91113730	1	91113730	91114019	10	290	0.453376	0.332537	1.36338	0.120838	hyper	21.9351	2.35368	ENSOCUG00000012610	intron	CDON	cell adhesion associated, oncogene regulated [Source:HGNC Symbol;Acc:HGNC:17104]
DMR_1_91123387	1	91123387	91123592	5	206	0.631072	0.512704	1.23087	0.118367	hyper	12.033	2.51545	ENSOCUG00000012610	intron	CDON	cell adhesion associated, oncogene regulated [Source:HGNC Symbol;Acc:HGNC:17104]
DMR_1_91038840	1	91038840	91039305	12	466	0.60265	0.735255	0.819647	-0.132606	hypo	-22.1695	-1.77559	ENSOCUG00000012610	intron	CDON	cell adhesion associated, oncogene regulated [Source:HGNC Symbol;Acc:HGNC:17104]
DMR_1_91058086	1	91058086	91058496	17	411	0.584655	0.731388	0.799377	-0.146733	hypo	-33.6722	-1.77054	ENSOCUG00000012610	intron	CDON	cell adhesion associated, oncogene regulated [Source:HGNC Symbol;Acc:HGNC:17104]
DMR_1_128241204	1	128241204	128241479	4	276	0.570025	0.466144	1.22285	0.103881	hyper	9.61836	2.59902	ENSOCUG00000012817	intron	GRM5	glutamate metabotropic receptor 5 [Source:HGNC Symbol;Acc:HGNC:4597]
DMR_1_128149436	1	128149436	128149730	4	295	0.577047	0.68213	0.845948	-0.105083	hypo	-7.45342	-1.77218	ENSOCUG00000012817	intron	GRM5	glutamate metabotropic receptor 5 [Source:HGNC Symbol;Acc:HGNC:4597]
DMR_1_128285692	1	128285692	128286527	21	836	0.617612	0.73495	0.840346	-0.117338	hypo	-40.906	-1.91452	ENSOCUG00000012817	intron	GRM5	glutamate metabotropic receptor 5 [Source:HGNC Symbol;Acc:HGNC:4597]
DMR_1_104865621	1	104865621	104865866	14	246	0.289059	0.158681	1.82164	0.130378	hyper	42.9808	3.41019	ENSOCUG00000012904	promoter	LAYN	layilin [Source:HGNC Symbol;Acc:HGNC:29471]
DMR_1_104654217	1	104654217	104654224	4	8	0.282904	0.137109	2.06336	0.145796	hyper	8.16458	2.04737	ENSOCUG00000012915	intron	SIK2	salt inducible kinase 2 [Source:HGNC Symbol;Acc:HGNC:21680]
DMR_1_104688499	1	104688499	104688886	10	388	0.482434	0.340482	1.41692	0.141952	hyper	20.9081	2.17419	ENSOCUG00000012915	intron	SIK2	salt inducible kinase 2 [Source:HGNC Symbol;Acc:HGNC:21680]
DMR_1_104720753	1	104720753	104721587	40	835	0.73429	0.600525	1.22275	0.133765	hyper	107.999	3.49377	ENSOCUG00000012915	intron	SIK2	salt inducible kinase 2 [Source:HGNC Symbol;Acc:HGNC:21680]
DMR_1_104721902	1	104721902	104722001	8	100	0.759745	0.633998	1.19834	0.125747	hyper	20.3745	2.58392	ENSOCUG00000012915	intron	SIK2	salt inducible kinase 2 [Source:HGNC Symbol;Acc:HGNC:21680]
DMR_1_104777212	1	104777212	104777356	3	145	0.58381	0.46309	1.26068	0.12072	hyper	6.89845	2.36417	ENSOCUG00000012915	intron	SIK2	salt inducible kinase 2 [Source:HGNC Symbol;Acc:HGNC:21680]
DMR_1_104760758	1	104760758	104760931	13	174	0.654297	0.785482	0.832987	-0.131186	hypo	-25.2713	-1.8768	ENSOCUG00000012915	intron	SIK2	salt inducible kinase 2 [Source:HGNC Symbol;Acc:HGNC:21680]
DMR_1_104745720	1	104745720	104746492	17	773	0.585383	0.731849	0.799868	-0.146466	hypo	-39.1656	-1.87274	ENSOCUG00000012915	intron	SIK2	salt inducible kinase 2 [Source:HGNC Symbol;Acc:HGNC:21680]
DMR_1_104383280	1	104383280	104383671	11	392	0.503852	0.396337	1.27127	0.107515	hyper	26.7144	2.6335	ENSOCUG00000012919	intron	DIXDC1	DIX domain containing 1 [Source:HGNC Symbol;Acc:HGNC:23695]
DMR_1_104407588	1	104407588	104407791	3	204	0.341508	0.468479	0.728971	-0.126971	hypo	-6.38272	-2.09075	ENSOCUG00000012919	intron	DIXDC1	DIX domain containing 1 [Source:HGNC Symbol;Acc:HGNC:23695]
DMR_1_104635919	1	104635919	104636334	21	416	0.417784	0.212073	1.97	0.205711	hyper	54.2386	2.73397	ENSOCUG00000012930	intron	PPP2R1B	protein phosphatase 2 scaffold subunit Abeta [Source:HGNC Symbol;Acc:HGNC:9303]
DMR_1_78451483	1	78451483	78451676	13	194	0.503763	0.332703	1.51415	0.17106	hyper	39.978	3.31302	ENSOCUG00000012932	intron	SECISBP2	SECIS binding protein 2 [Source:HGNC Symbol;Acc:HGNC:30972]
DMR_1_78483704	1	78483704	78483876	9	173	0.22087	0.324196	0.681286	-0.103326	hypo	-16.8227	-1.82185	ENSOCUG00000012932	promoter	SECISBP2	SECIS binding protein 2 [Source:HGNC Symbol;Acc:HGNC:30972]
DMR_1_78421899	1	78421899	78422075	5	177	0.254698	0.145327	1.75258	0.109371	hyper	10.0695	2.04715	ENSOCUG00000012955	intron	SEMA4D	semaphorin 4D [Source:HGNC Symbol;Acc:HGNC:10732]
DMR_1_78370978	1	78370978	78371332	29	355	0.543815	0.647123	0.840357	-0.103308	hypo	-62.1074	-1.77108	ENSOCUG00000012955	intron	SEMA4D	semaphorin 4D [Source:HGNC Symbol;Acc:HGNC:10732]
DMR_1_78392220	1	78392220	78392826	43	607	0.648032	0.786365	0.824086	-0.138333	hypo	-103.555	-1.85335	ENSOCUG00000012955	intron	SEMA4D	semaphorin 4D [Source:HGNC Symbol;Acc:HGNC:10732]
DMR_1_78404657	1	78404657	78405267	34	611	0.596298	0.74762	0.797595	-0.151322	hypo	-100.81	-1.84796	ENSOCUG00000012955	intron	SEMA4D	semaphorin 4D [Source:HGNC Symbol;Acc:HGNC:10732]
DMR_1_78406426	1	78406426	78407589	111	1164	0.684203	0.847086	0.807714	-0.162883	hypo	-361.853	-1.97287	ENSOCUG00000012955	intron	SEMA4D	semaphorin 4D [Source:HGNC Symbol;Acc:HGNC:10732]
DMR_1_104525507	1	104525507	104525919	11	413	0.482023	0.324374	1.48601	0.157649	hyper	32.1473	3.19457	ENSOCUG00000012966	intron
DMR_1_104528172	1	104528172	104528183	4	12	0.676148	0.544338	1.24215	0.13181	hyper	8.82582	2.21996	ENSOCUG00000012966	intron
DMR_1_104482473	1	104482473	104483078	32	606	0.197676	0.0818162	2.4161	0.11586	hyper	108.017	4.31065	ENSOCUG00000012966	exon,intron
DMR_1_104521923	1	104521923	104522943	37	1021	0.788566	0.890989	0.885046	-0.102423	hypo	-104.043	-1.83921	ENSOCUG00000012966	intron
DMR_1_104478041	1	104478041	104478091	3	51	0.64115	0.754681	0.849564	-0.113531	hypo	-6.42606	-2.07026	ENSOCUG00000012966	exon
DMR_1_104484222	1	104484222	104484423	13	202	0.70782	0.847034	0.835646	-0.139214	hypo	-25.4429	-1.8846	ENSOCUG00000012966	intron
DMR_1_104501619	1	104501619	104501843	12	225	0.721589	0.871037	0.828425	-0.149448	hypo	-24.1961	-1.88235	ENSOCUG00000012966	intron
DMR_1_104500672	1	104500672	104500915	20	244	0.735075	0.892684	0.823443	-0.15761	hypo	-42.5265	-1.85983	ENSOCUG00000012966	intron
DMR_1_104504617	1	104504617	104505442	15	826	0.613041	0.822317	0.745505	-0.209276	hypo	-55.2602	-2.04823	ENSOCUG00000012966	intron
DMR_1_104462559	1	104462559	104463610	42	1052	0.327954	0.134	2.44742	0.193954	hyper	123.226	3.4979	ENSOCUG00000012972	exon,intron,utr5,promoter	CRYAB	alpha-crystallin B chain [Source:RefSeq peptide;Acc:NP_001075876]
DMR_1_104463940	1	104463940	104464021	4	82	0.459681	0.307817	1.49336	0.151864	hyper	8.66767	2.33918	ENSOCUG00000012972	exon,intron	CRYAB	alpha-crystallin B chain [Source:RefSeq peptide;Acc:NP_001075876]
DMR_1_104462559	1	104462559	104463610	42	1052	0.327954	0.134	2.44742	0.193954	hyper	123.226	3.4979	ENSOCUG00000012976	promoter
DMR_1_104456343	1	104456343	104457256	33	914	0.327101	0.130212	2.51206	0.196889	hyper	94.3243	4.10295	ENSOCUG00000012977	exon,intron,promoter	C11orf52	chromosome 11 open reading frame 52 [Source:HGNC Symbol;Acc:HGNC:30531]
DMR_1_55507167	1	55507167	55508192	33	1026	0.660012	0.465487	1.41789	0.194524	hyper	97.0183	3.48843	ENSOCUG00000013019	intron
DMR_1_55505758	1	55505758	55506051	8	294	0.706139	0.515356	1.3702	0.190783	hyper	22.752	3.24408	ENSOCUG00000013019	intron
DMR_1_55533864	1	55533864	55534522	33	659	0.486929	0.384138	1.26759	0.10279	hyper	76.8005	2.53808	ENSOCUG00000013019	exon,intron
DMR_1_55547454	1	55547454	55548087	37	634	0.589168	0.715146	0.823844	-0.125977	hypo	-87.9611	-1.79155	ENSOCUG00000013019	exon,intron
DMR_1_55527950	1	55527950	55528691	17	742	0.586402	0.737712	0.794893	-0.151309	hypo	-49.7312	-1.89393	ENSOCUG00000013019	intron
DMR_1_55540736	1	55540736	55543117	112	2382	0.571442	0.836027	0.68352	-0.264586	hypo	-628.828	-2.08827	ENSOCUG00000013019	intron
DMR_1_95378926	1	95378926	95379569	25	644	0.474243	0.315947	1.50102	0.158296	hyper	83.1491	3.78242	ENSOCUG00000013072	intron	UBASH3B	ubiquitin associated and SH3 domain containing B [Source:HGNC Symbol;Acc:HGNC:29884]
DMR_1_95279310	1	95279310	95279835	35	526	0.361466	0.204931	1.76384	0.156535	hyper	108.686	3.48085	ENSOCUG00000013072	intron	UBASH3B	ubiquitin associated and SH3 domain containing B [Source:HGNC Symbol;Acc:HGNC:29884]
DMR_1_95405388	1	95405388	95406448	34	1061	0.236511	0.0983913	2.40378	0.13812	hyper	85.0295	2.82037	ENSOCUG00000013072	promoter	UBASH3B	ubiquitin associated and SH3 domain containing B [Source:HGNC Symbol;Acc:HGNC:29884]
DMR_1_95304068	1	95304068	95304291	15	224	0.572035	0.438488	1.30456	0.133547	hyper	31.1339	2.13965	ENSOCUG00000013072	intron	UBASH3B	ubiquitin associated and SH3 domain containing B [Source:HGNC Symbol;Acc:HGNC:29884]
DMR_1_95327644	1	95327644	95327805	8	162	0.638537	0.514072	1.24212	0.124465	hyper	19.971	2.7432	ENSOCUG00000013072	intron	UBASH3B	ubiquitin associated and SH3 domain containing B [Source:HGNC Symbol;Acc:HGNC:29884]
DMR_1_95319129	1	95319129	95319958	37	830	0.297579	0.183167	1.62463	0.114411	hyper	113.077	3.38466	ENSOCUG00000013072	intron	UBASH3B	ubiquitin associated and SH3 domain containing B [Source:HGNC Symbol;Acc:HGNC:29884]
DMR_1_95371501	1	95371501	95371621	9	121	0.541797	0.428567	1.26421	0.11323	hyper	18.5719	2.07605	ENSOCUG00000013072	intron	UBASH3B	ubiquitin associated and SH3 domain containing B [Source:HGNC Symbol;Acc:HGNC:29884]
DMR_1_95359223	1	95359223	95360174	30	952	0.288551	0.181581	1.58911	0.106971	hyper	69.9884	2.56501	ENSOCUG00000013072	intron	UBASH3B	ubiquitin associated and SH3 domain containing B [Source:HGNC Symbol;Acc:HGNC:29884]
DMR_1_95295858	1	95295858	95295887	4	30	0.656729	0.759224	0.864999	-0.102496	hypo	-7.2848	-1.814	ENSOCUG00000013072	intron	UBASH3B	ubiquitin associated and SH3 domain containing B [Source:HGNC Symbol;Acc:HGNC:29884]
DMR_1_95347915	1	95347915	95349038	39	1124	0.526425	0.630129	0.835424	-0.103704	hypo	-78.7868	-1.76779	ENSOCUG00000013072	intron	UBASH3B	ubiquitin associated and SH3 domain containing B [Source:HGNC Symbol;Acc:HGNC:29884]
DMR_1_95309605	1	95309605	95310530	22	926	0.643541	0.750292	0.857721	-0.106751	hypo	-45.2142	-1.76576	ENSOCUG00000013072	intron	UBASH3B	ubiquitin associated and SH3 domain containing B [Source:HGNC Symbol;Acc:HGNC:29884]
DMR_1_95312661	1	95312661	95312816	14	156	0.564449	0.671707	0.84032	-0.107258	hypo	-26.9596	-1.77606	ENSOCUG00000013072	intron	UBASH3B	ubiquitin associated and SH3 domain containing B [Source:HGNC Symbol;Acc:HGNC:29884]
DMR_1_95321943	1	95321943	95322859	42	917	0.689162	0.83513	0.825215	-0.145968	hypo	-104.317	-1.7888	ENSOCUG00000013072	intron	UBASH3B	ubiquitin associated and SH3 domain containing B [Source:HGNC Symbol;Acc:HGNC:29884]
DMR_1_151385598	1	151385598	151385708	7	111	0.48279	0.244508	1.97454	0.238282	hyper	15.2846	2.2217	ENSOCUG00000013074	intron	WEE1	WEE1 G2 checkpoint kinase [Source:HGNC Symbol;Acc:HGNC:12761]
DMR_1_95227442	1	95227442	95227575	6	134	0.425689	0.321206	1.32528	0.104483	hyper	13.251	2.2449	ENSOCUG00000013086	intron	CRTAM	cytotoxic and regulatory T-cell molecule [Source:HGNC Symbol;Acc:HGNC:24313]
DMR_1_95240218	1	95240218	95240505	12	288	0.608336	0.73985	0.822242	-0.131515	hypo	-28.2523	-1.99751	ENSOCUG00000013086	intron	CRTAM	cytotoxic and regulatory T-cell molecule [Source:HGNC Symbol;Acc:HGNC:24313]
DMR_1_95240853	1	95240853	95240909	4	57	0.539262	0.674	0.800092	-0.134738	hypo	-9.62736	-2.32236	ENSOCUG00000013086	intron	CRTAM	cytotoxic and regulatory T-cell molecule [Source:HGNC Symbol;Acc:HGNC:24313]
DMR_1_154242568	1	154242568	154242983	27	416	0.611782	0.398975	1.53339	0.212808	hyper	62.8314	2.49998	ENSOCUG00000013101	intron	PARVA	parvin alpha [Source:HGNC Symbol;Acc:HGNC:14652]
DMR_1_154082153	1	154082153	154082425	11	273	0.250982	0.110636	2.26854	0.140346	hyper	29.2508	3.03848	ENSOCUG00000013101	promoter	PARVA	parvin alpha [Source:HGNC Symbol;Acc:HGNC:14652]
DMR_1_154089730	1	154089730	154089736	3	7	0.618259	0.493849	1.25192	0.12441	hyper	7.0701	2.38597	ENSOCUG00000013101	intron	PARVA	parvin alpha [Source:HGNC Symbol;Acc:HGNC:14652]
DMR_1_154102227	1	154102227	154102903	42	677	0.326794	0.215718	1.51491	0.111076	hyper	88.2567	2.18233	ENSOCUG00000013101	intron	PARVA	parvin alpha [Source:HGNC Symbol;Acc:HGNC:14652]
DMR_1_154193820	1	154193820	154193893	9	74	0.592734	0.736604	0.804684	-0.143871	hypo	-17.1849	-1.78405	ENSOCUG00000013101	intron	PARVA	parvin alpha [Source:HGNC Symbol;Acc:HGNC:14652]
DMR_1_130371762	1	130371762	130372053	4	292	0.718249	0.604186	1.18879	0.114062	hyper	9.79987	2.4663	ENSOCUG00000013108	intron	HIKESHI	Hikeshi, heat shock protein nuclear import factor [Source:HGNC Symbol;Acc:HGNC:26938]
DMR_1_75467657	1	75467657	75468011	12	355	0.761052	0.649304	1.1721	0.111747	hyper	27.0855	2.39503	ENSOCUG00000013208	intron	AAED1	AhpC/TSA antioxidant enzyme domain containing 1 [Source:HGNC Symbol;Acc:HGNC:16881]
DMR_1_56597155	1	56597155	56597669	5	515	0.699623	0.566835	1.23426	0.132789	hyper	12.7176	2.72457	ENSOCUG00000013243	intron	SMC5	structural maintenance of chromosomes 5 [Source:HGNC Symbol;Acc:HGNC:20465]
DMR_1_56541937	1	56541937	56542020	3	84	0.552385	0.427034	1.29354	0.125351	hyper	6.16214	2.13165	ENSOCUG00000013243	intron	SMC5	structural maintenance of chromosomes 5 [Source:HGNC Symbol;Acc:HGNC:20465]
DMR_1_56598027	1	56598027	56598243	7	217	0.71923	0.598644	1.20143	0.120586	hyper	15.9958	2.43625	ENSOCUG00000013243	intron	SMC5	structural maintenance of chromosomes 5 [Source:HGNC Symbol;Acc:HGNC:20465]
DMR_1_50018645	1	50018645	50019210	14	566	0.429995	0.264817	1.62374	0.165178	hyper	51.7317	4.30908	ENSOCUG00000013264	intron
DMR_1_50015590	1	50015590	50015901	12	312	0.471029	0.367059	1.28325	0.10397	hyper	30.9745	3.01377	ENSOCUG00000013264	intron
DMR_1_186602012	1	186602012	186602485	16	474	0.441671	0.274504	1.60898	0.167168	hyper	48.9269	3.77602	ENSOCUG00000013342	promoter	ACP2	acid phosphatase 2, lysosomal [Source:HGNC Symbol;Acc:HGNC:123]
DMR_1_144987969	1	144987969	144988867	29	899	0.709178	0.507344	1.39782	0.201834	hyper	100.425	3.94067	ENSOCUG00000013363	exon,intron	STIM1	stromal interaction molecule 1 [Source:HGNC Symbol;Acc:HGNC:11386]
DMR_1_144936396	1	144936396	144936660	16	265	0.491017	0.31829	1.54267	0.172727	hyper	59.5634	3.85643	ENSOCUG00000013363	intron	STIM1	stromal interaction molecule 1 [Source:HGNC Symbol;Acc:HGNC:11386]
DMR_1_144818065	1	144818065	144818365	10	301	0.255592	0.100719	2.53767	0.154873	hyper	28.3565	2.86585	ENSOCUG00000013363	intron	STIM1	stromal interaction molecule 1 [Source:HGNC Symbol;Acc:HGNC:11386]
DMR_1_144829546	1	144829546	144829757	8	212	0.460623	0.310684	1.48261	0.149939	hyper	26.0913	3.48049	ENSOCUG00000013363	intron	STIM1	stromal interaction molecule 1 [Source:HGNC Symbol;Acc:HGNC:11386]
DMR_1_144818716	1	144818716	144819046	13	331	0.357077	0.217541	1.64142	0.139536	hyper	32.6602	2.81205	ENSOCUG00000013363	intron	STIM1	stromal interaction molecule 1 [Source:HGNC Symbol;Acc:HGNC:11386]
DMR_1_144918693	1	144918693	144918875	11	183	0.502021	0.365947	1.37184	0.136074	hyper	22.8501	2.12021	ENSOCUG00000013363	intron	STIM1	stromal interaction molecule 1 [Source:HGNC Symbol;Acc:HGNC:11386]
DMR_1_144816994	1	144816994	144817330	4	337	0.290851	0.156893	1.85382	0.133958	hyper	9.47378	2.49781	ENSOCUG00000013363	intron	STIM1	stromal interaction molecule 1 [Source:HGNC Symbol;Acc:HGNC:11386]
DMR_1_144810975	1	144810975	144811614	15	640	0.299629	0.167942	1.78413	0.131688	hyper	37.0217	2.88196	ENSOCUG00000013363	intron	STIM1	stromal interaction molecule 1 [Source:HGNC Symbol;Acc:HGNC:11386]
DMR_1_144968800	1	144968800	144968876	7	77	0.220306	0.0949773	2.31957	0.125329	hyper	14.2089	2.06618	ENSOCUG00000013363	intron	STIM1	stromal interaction molecule 1 [Source:HGNC Symbol;Acc:HGNC:11386]
DMR_1_144968245	1	144968245	144968367	5	123	0.202864	0.0800738	2.53346	0.12279	hyper	10.0564	2.03891	ENSOCUG00000013363	intron	STIM1	stromal interaction molecule 1 [Source:HGNC Symbol;Acc:HGNC:11386]
DMR_1_144800328	1	144800328	144800722	7	395	0.574508	0.680152	0.844675	-0.105644	hypo	-16.1984	-2.15292	ENSOCUG00000013363	intron	STIM1	stromal interaction molecule 1 [Source:HGNC Symbol;Acc:HGNC:11386]
DMR_1_144859629	1	144859629	144859926	8	298	0.666728	0.780559	0.854167	-0.113831	hypo	-15.5885	-1.78089	ENSOCUG00000013363	intron	STIM1	stromal interaction molecule 1 [Source:HGNC Symbol;Acc:HGNC:11386]
DMR_1_144937888	1	144937888	144938121	3	234	0.554069	0.705558	0.785292	-0.151489	hypo	-9.29262	-3.08697	ENSOCUG00000013363	intron	STIM1	stromal interaction molecule 1 [Source:HGNC Symbol;Acc:HGNC:11386]
DMR_1_145019868	1	145019868	145020255	13	388	0.437127	0.318376	1.37299	0.118751	hyper	32.0877	2.67687	ENSOCUG00000013372	intron	RRM1	ribonucleotide reductase catalytic subunit M1 [Source:HGNC Symbol;Acc:HGNC:10451]
DMR_1_192598061	1	192598061	192598676	38	616	0.706928	0.532712	1.32704	0.174216	hyper	106.139	3.34695	ENSOCUG00000013382	intron	STX3	syntaxin 3 [Source:HGNC Symbol;Acc:HGNC:11438]
DMR_1_192589257	1	192589257	192589446	10	190	0.678958	0.550728	1.23284	0.12823	hyper	24.0215	2.57765	ENSOCUG00000013382	exon,intron	STX3	syntaxin 3 [Source:HGNC Symbol;Acc:HGNC:11438]
DMR_1_192586805	1	192586805	192587199	18	395	0.533756	0.429916	1.24153	0.10384	hyper	38.2474	2.27266	ENSOCUG00000013382	promoter	STX3	syntaxin 3 [Source:HGNC Symbol;Acc:HGNC:11438]
DMR_1_88100440	1	88100440	88100638	14	199	0.67734	0.508904	1.33098	0.168436	hyper	32.1979	2.42883	ENSOCUG00000013415	exon,intron	FLI1	Fli-1 proto-oncogene, ETS transcription factor [Source:HGNC Symbol;Acc:HGNC:3749]
DMR_1_88100940	1	88100940	88100977	4	38	0.520395	0.361458	1.43971	0.158937	hyper	8.31442	2.12958	ENSOCUG00000013415	intron	FLI1	Fli-1 proto-oncogene, ETS transcription factor [Source:HGNC Symbol;Acc:HGNC:3749]
DMR_1_88069628	1	88069628	88070101	11	474	0.47001	0.311524	1.50874	0.158485	hyper	24.5904	2.31572	ENSOCUG00000013415	intron	FLI1	Fli-1 proto-oncogene, ETS transcription factor [Source:HGNC Symbol;Acc:HGNC:3749]
DMR_1_88149867	1	88149867	88150024	15	158	0.472896	0.341544	1.38459	0.131353	hyper	31.219	2.11792	ENSOCUG00000013415	intron	FLI1	Fli-1 proto-oncogene, ETS transcription factor [Source:HGNC Symbol;Acc:HGNC:3749]
DMR_1_88173780	1	88173780	88173805	5	26	0.660806	0.763985	0.864946	-0.103179	hypo	-8.92106	-1.77184	ENSOCUG00000013415	intron	FLI1	Fli-1 proto-oncogene, ETS transcription factor [Source:HGNC Symbol;Acc:HGNC:3749]
DMR_1_88150831	1	88150831	88151343	31	513	0.602075	0.709085	0.849087	-0.10701	hypo	-73.4297	-1.78086	ENSOCUG00000013415	intron	FLI1	Fli-1 proto-oncogene, ETS transcription factor [Source:HGNC Symbol;Acc:HGNC:3749]
DMR_1_88136203	1	88136203	88136774	26	572	0.574086	0.690846	0.830989	-0.11676	hypo	-61.9064	-1.8427	ENSOCUG00000013415	intron	FLI1	Fli-1 proto-oncogene, ETS transcription factor [Source:HGNC Symbol;Acc:HGNC:3749]
DMR_1_88186683	1	88186683	88186927	9	245	0.628089	0.755874	0.830944	-0.127785	hypo	-17.0419	-1.79293	ENSOCUG00000013415	intron	FLI1	Fli-1 proto-oncogene, ETS transcription factor [Source:HGNC Symbol;Acc:HGNC:3749]
DMR_1_88163333	1	88163333	88164490	60	1158	0.537246	0.667275	0.805135	-0.130029	hypo	-154.32	-1.79525	ENSOCUG00000013415	intron	FLI1	Fli-1 proto-oncogene, ETS transcription factor [Source:HGNC Symbol;Acc:HGNC:3749]
DMR_1_88195306	1	88195306	88195837	25	532	0.521941	0.653915	0.798178	-0.131974	hypo	-50.6403	-1.7822	ENSOCUG00000013415	intron	FLI1	Fli-1 proto-oncogene, ETS transcription factor [Source:HGNC Symbol;Acc:HGNC:3749]
DMR_1_122545620	1	122545620	122546479	38	860	0.47244	0.33316	1.41806	0.13928	hyper	96.1623	2.77109	ENSOCUG00000013431	promoter	IZUMO1R	IZUMO1 receptor, JUNO [Source:HGNC Symbol;Acc:HGNC:32565]
DMR_1_122546928	1	122546928	122548277	68	1350	0.27549	0.137096	2.00947	0.138394	hyper	185.117	3.05673	ENSOCUG00000013431	promoter	IZUMO1R	IZUMO1 receptor, JUNO [Source:HGNC Symbol;Acc:HGNC:32565]
DMR_1_55606629	1	55606629	55607259	15	631	0.512166	0.369309	1.38682	0.142857	hyper	38.9749	3.15308	ENSOCUG00000013503	promoter	FAM189A2	family with sequence similarity 189 member A2 [Source:HGNC Symbol;Acc:HGNC:24820]
DMR_1_55683733	1	55683733	55684361	47	629	0.58287	0.446038	1.30677	0.136831	hyper	141.111	3.58234	ENSOCUG00000013503	exon,intron	FAM189A2	family with sequence similarity 189 member A2 [Source:HGNC Symbol;Acc:HGNC:24820]
DMR_1_55669304	1	55669304	55669528	19	225	0.70575	0.818874	0.861854	-0.113124	hypo	-38.6006	-1.87934	ENSOCUG00000013503	intron	FAM189A2	family with sequence similarity 189 member A2 [Source:HGNC Symbol;Acc:HGNC:24820]
DMR_1_55626487	1	55626487	55626809	24	323	0.664525	0.782105	0.849662	-0.11758	hypo	-51.7991	-1.91553	ENSOCUG00000013503	intron	FAM189A2	family with sequence similarity 189 member A2 [Source:HGNC Symbol;Acc:HGNC:24820]
DMR_1_55676547	1	55676547	55677123	38	577	0.568304	0.705693	0.805314	-0.137389	hypo	-102.356	-1.81954	ENSOCUG00000013503	intron	FAM189A2	family with sequence similarity 189 member A2 [Source:HGNC Symbol;Acc:HGNC:24820]
DMR_1_55660352	1	55660352	55661599	46	1248	0.600025	0.745249	0.805135	-0.145223	hypo	-129.691	-1.777	ENSOCUG00000013503	intron	FAM189A2	family with sequence similarity 189 member A2 [Source:HGNC Symbol;Acc:HGNC:24820]
DMR_1_55631947	1	55631947	55632205	17	259	0.516517	0.668974	0.772103	-0.152457	hypo	-48.1615	-2.50883	ENSOCUG00000013503	intron	FAM189A2	family with sequence similarity 189 member A2 [Source:HGNC Symbol;Acc:HGNC:24820]
DMR_1_55742320	1	55742320	55742326	4	7	0.466305	0.236302	1.97334	0.230003	hyper	8.19604	2.04955	ENSOCUG00000013515	exon	APBA1	amyloid beta precursor protein binding family A member 1 [Source:HGNC Symbol;Acc:HGNC:578]
DMR_1_55772203	1	55772203	55772294	10	92	0.469739	0.339946	1.38181	0.129793	hyper	20.7031	2.1246	ENSOCUG00000013515	intron	APBA1	amyloid beta precursor protein binding family A member 1 [Source:HGNC Symbol;Acc:HGNC:578]
DMR_1_55713126	1	55713126	55713660	31	535	0.462632	0.359694	1.28618	0.102938	hyper	70.1497	2.4657	ENSOCUG00000013515	exon,utr3	APBA1	amyloid beta precursor protein binding family A member 1 [Source:HGNC Symbol;Acc:HGNC:578]
DMR_1_12028960	1	12028960	12029799	14	840	0.516369	0.39344	1.31245	0.122929	hyper	63.6164	4.73974	ENSOCUG00000013668	intron	PLPPR1	phospholipid phosphatase related 1 [Source:HGNC Symbol;Acc:HGNC:25993]
DMR_1_11968793	1	11968793	11969525	19	733	0.26532	0.145148	1.82793	0.120173	hyper	69.9729	4.47663	ENSOCUG00000013668	intron	PLPPR1	phospholipid phosphatase related 1 [Source:HGNC Symbol;Acc:HGNC:25993]
DMR_1_11968171	1	11968171	11968301	6	131	0.431167	0.31582	1.36523	0.115348	hyper	21.9822	4.15512	ENSOCUG00000013668	intron	PLPPR1	phospholipid phosphatase related 1 [Source:HGNC Symbol;Acc:HGNC:25993]
DMR_1_11812594	1	11812594	11813575	27	982	0.365577	0.252993	1.44501	0.112584	hyper	73.7042	3.02854	ENSOCUG00000013668	intron	PLPPR1	phospholipid phosphatase related 1 [Source:HGNC Symbol;Acc:HGNC:25993]
DMR_1_11988091	1	11988091	11988709	15	619	0.459386	0.586245	0.783608	-0.126859	hypo	-28.7446	-1.83086	ENSOCUG00000013668	intron	PLPPR1	phospholipid phosphatase related 1 [Source:HGNC Symbol;Acc:HGNC:25993]
DMR_1_11905985	1	11905985	11906433	15	449	0.539642	0.66955	0.805977	-0.129908	hypo	-35.9608	-2.31888	ENSOCUG00000013668	intron	PLPPR1	phospholipid phosphatase related 1 [Source:HGNC Symbol;Acc:HGNC:25993]
DMR_1_12075938	1	12075938	12076290	21	353	0.462131	0.597075	0.77399	-0.134945	hypo	-46.6388	-1.77533	ENSOCUG00000013668	intron	PLPPR1	phospholipid phosphatase related 1 [Source:HGNC Symbol;Acc:HGNC:25993]
DMR_1_12067870	1	12067870	12068774	20	905	0.473662	0.614677	0.770588	-0.141014	hypo	-46.9483	-1.77436	ENSOCUG00000013668	intron	PLPPR1	phospholipid phosphatase related 1 [Source:HGNC Symbol;Acc:HGNC:25993]
DMR_1_11970250	1	11970250	11970927	30	678	0.563897	0.708285	0.796144	-0.144388	hypo	-67.2572	-1.88694	ENSOCUG00000013668	intron	PLPPR1	phospholipid phosphatase related 1 [Source:HGNC Symbol;Acc:HGNC:25993]
DMR_1_11781304	1	11781304	11781872	25	569	0.656503	0.801958	0.818626	-0.145454	hypo	-48.9746	-1.78992	ENSOCUG00000013668	intron	PLPPR1	phospholipid phosphatase related 1 [Source:HGNC Symbol;Acc:HGNC:25993]
DMR_1_11967067	1	11967067	11967535	30	469	0.644194	0.79227	0.813099	-0.148076	hypo	-61.228	-1.81092	ENSOCUG00000013668	intron	PLPPR1	phospholipid phosphatase related 1 [Source:HGNC Symbol;Acc:HGNC:25993]
DMR_1_12023262	1	12023262	12023396	4	135	0.532954	0.69325	0.768777	-0.160295	hypo	-7.20399	-1.767	ENSOCUG00000013668	intron	PLPPR1	phospholipid phosphatase related 1 [Source:HGNC Symbol;Acc:HGNC:25993]
DMR_1_11842689	1	11842689	11843812	27	1124	0.491325	0.652095	0.753455	-0.160771	hypo	-58.3371	-1.81903	ENSOCUG00000013668	intron	PLPPR1	phospholipid phosphatase related 1 [Source:HGNC Symbol;Acc:HGNC:25993]
DMR_1_11963734	1	11963734	11964480	43	747	0.704229	0.867638	0.811662	-0.163409	hypo	-93.8874	-1.81869	ENSOCUG00000013668	intron	PLPPR1	phospholipid phosphatase related 1 [Source:HGNC Symbol;Acc:HGNC:25993]
DMR_1_11820953	1	11820953	11821487	32	535	0.612521	0.783241	0.782034	-0.17072	hypo	-69.0442	-1.83856	ENSOCUG00000013668	intron	PLPPR1	phospholipid phosphatase related 1 [Source:HGNC Symbol;Acc:HGNC:25993]
DMR_1_12052274	1	12052274	12052587	13	314	0.494302	0.676438	0.730743	-0.182136	hypo	-26.0069	-1.8486	ENSOCUG00000013668	intron	PLPPR1	phospholipid phosphatase related 1 [Source:HGNC Symbol;Acc:HGNC:25993]
DMR_1_11849710	1	11849710	11849991	5	282	0.359234	0.548621	0.654793	-0.189388	hypo	-11.0067	-2.09512	ENSOCUG00000013668	intron	PLPPR1	phospholipid phosphatase related 1 [Source:HGNC Symbol;Acc:HGNC:25993]
DMR_1_12036582	1	12036582	12037004	9	423	0.419354	0.626674	0.669174	-0.20732	hypo	-17.7636	-1.81808	ENSOCUG00000013668	intron	PLPPR1	phospholipid phosphatase related 1 [Source:HGNC Symbol;Acc:HGNC:25993]
DMR_1_12037367	1	12037367	12037510	3	144	0.411021	0.629616	0.652812	-0.218595	hypo	-6.74024	-2.23768	ENSOCUG00000013668	intron	PLPPR1	phospholipid phosphatase related 1 [Source:HGNC Symbol;Acc:HGNC:25993]
DMR_1_11852874	1	11852874	11852955	8	82	0.461387	0.682599	0.675928	-0.221211	hypo	-17.075	-2.07036	ENSOCUG00000013668	intron	PLPPR1	phospholipid phosphatase related 1 [Source:HGNC Symbol;Acc:HGNC:25993]
DMR_1_12034133	1	12034133	12034479	17	347	0.299701	0.57255	0.52345	-0.272848	hypo	-37.3193	-2.01556	ENSOCUG00000013668	intron	PLPPR1	phospholipid phosphatase related 1 [Source:HGNC Symbol;Acc:HGNC:25993]
DMR_1_11823088	1	11823088	11824671	57	1584	0.482549	0.805194	0.599295	-0.322645	hypo	-298.583	-2.03265	ENSOCUG00000013668	intron	PLPPR1	phospholipid phosphatase related 1 [Source:HGNC Symbol;Acc:HGNC:25993]
DMR_1_130965148	1	130965148	130965333	3	186	0.352194	0.236713	1.48785	0.115481	hyper	6.0385	2.02396	ENSOCUG00000013753	intron	SYTL2	synaptotagmin like 2 [Source:HGNC Symbol;Acc:HGNC:15585]
DMR_1_130964390	1	130964390	130964647	10	258	0.367507	0.253749	1.44831	0.113758	hyper	20.033	2.0189	ENSOCUG00000013753	intron	SYTL2	synaptotagmin like 2 [Source:HGNC Symbol;Acc:HGNC:15585]
DMR_1_131066611	1	131066611	131066667	11	57	0.473142	0.60659	0.780003	-0.133448	hypo	-19.6331	-1.77389	ENSOCUG00000013753	intron	SYTL2	synaptotagmin like 2 [Source:HGNC Symbol;Acc:HGNC:15585]
DMR_1_15168599	1	15168599	15168722	7	124	0.554744	0.38221	1.45141	0.172534	hyper	14.4385	2.08361	ENSOCUG00000013794	intron	TRMO	tRNA methyltransferase O [Source:HGNC Symbol;Acc:HGNC:30967]
DMR_1_47927071	1	47927071	47927208	4	138	0.771727	0.881105	0.875862	-0.109379	hypo	-7.9446	-1.85368	ENSOCUG00000013813	intron	IL33	interleukin 33 [Source:HGNC Symbol;Acc:HGNC:16028]
DMR_1_47939611	1	47939611	47939844	4	234	0.295756	0.424359	0.696948	-0.128603	hypo	-9.92279	-2.36272	ENSOCUG00000013813	intron	IL33	interleukin 33 [Source:HGNC Symbol;Acc:HGNC:16028]
DMR_1_47927764	1	47927764	47928284	11	521	0.587915	0.732637	0.802465	-0.144722	hypo	-29.6698	-1.78308	ENSOCUG00000013813	intron	IL33	interleukin 33 [Source:HGNC Symbol;Acc:HGNC:16028]
DMR_1_47939086	1	47939086	47939250	5	165	0.455314	0.605842	0.751538	-0.150529	hypo	-14.7837	-2.75308	ENSOCUG00000013813	intron	IL33	interleukin 33 [Source:HGNC Symbol;Acc:HGNC:16028]
DMR_1_15483693	1	15483693	15484084	30	392	0.433455	0.277822	1.56019	0.155634	hyper	75.844	2.81619	ENSOCUG00000013831	intron	TMOD1	tropomodulin 1 [Source:HGNC Symbol;Acc:HGNC:11871]
DMR_1_15491513	1	15491513	15492056	32	544	0.473736	0.325879	1.45372	0.147857	hyper	73.7947	2.49411	ENSOCUG00000013831	intron	TMOD1	tropomodulin 1 [Source:HGNC Symbol;Acc:HGNC:11871]
DMR_1_15515373	1	15515373	15516222	53	850	0.61047	0.466815	1.30773	0.143655	hyper	139.692	3.12032	ENSOCUG00000013831	intron	TMOD1	tropomodulin 1 [Source:HGNC Symbol;Acc:HGNC:11871]
DMR_1_15504731	1	15504731	15505208	29	478	0.683094	0.571342	1.1956	0.111752	hyper	67.0565	2.74617	ENSOCUG00000013831	intron	TMOD1	tropomodulin 1 [Source:HGNC Symbol;Acc:HGNC:11871]
DMR_1_15517231	1	15517231	15517379	8	149	0.707372	0.80835	0.875081	-0.100978	hypo	-14.7328	-1.81258	ENSOCUG00000013831	intron	TMOD1	tropomodulin 1 [Source:HGNC Symbol;Acc:HGNC:11871]
DMR_1_15492480	1	15492480	15493071	10	592	0.678304	0.792776	0.855606	-0.114472	hypo	-22.9143	-1.88325	ENSOCUG00000013831	intron	TMOD1	tropomodulin 1 [Source:HGNC Symbol;Acc:HGNC:11871]
DMR_1_15475758	1	15475758	15476677	31	920	0.553347	0.686558	0.805973	-0.133211	hypo	-94.5132	-1.77976	ENSOCUG00000013831	intron	TMOD1	tropomodulin 1 [Source:HGNC Symbol;Acc:HGNC:11871]
DMR_1_15440961	1	15440961	15441762	19	802	0.510689	0.38417	1.32933	0.126519	hyper	50.1534	3.08543	ENSOCUG00000013841	exon,intron,promoter	TSTD2	thiosulfate sulfurtransferase like domain containing 2 [Source:HGNC Symbol;Acc:HGNC:30087]
DMR_1_15444956	1	15444956	15445097	9	142	0.582156	0.478161	1.21749	0.103995	hyper	19.0636	2.13223	ENSOCUG00000013841	intron	TSTD2	thiosulfate sulfurtransferase like domain containing 2 [Source:HGNC Symbol;Acc:HGNC:30087]
DMR_1_15397075	1	15397075	15397673	12	599	0.492695	0.380909	1.29347	0.111786	hyper	28.3786	2.54053	ENSOCUG00000013853	intron	NCBP1	nuclear cap binding protein subunit 1 [Source:HGNC Symbol;Acc:HGNC:7658]
DMR_1_15430739	1	15430739	15431369	21	631	0.721659	0.843717	0.855333	-0.122058	hypo	-50.5167	-2.03577	ENSOCUG00000013853	intron	NCBP1	nuclear cap binding protein subunit 1 [Source:HGNC Symbol;Acc:HGNC:7658]
DMR_1_15372189	1	15372189	15372532	20	344	0.331854	0.446317	0.743539	-0.114463	hypo	-44.4577	-1.79729	ENSOCUG00000013881	exon,intron
DMR_1_143235422	1	143235422	143235810	25	389	0.55383	0.376284	1.47184	0.177545	hyper	77.8403	3.32672	ENSOCUG00000013929	intron	P2RY2	purinergic receptor P2Y2 [Source:HGNC Symbol;Acc:HGNC:8541]
DMR_1_143232733	1	143232733	143233464	26	732	0.381245	0.221735	1.71938	0.159511	hyper	81.8751	3.46882	ENSOCUG00000013929	exon,intron,utr5	P2RY2	purinergic receptor P2Y2 [Source:HGNC Symbol;Acc:HGNC:8541]
DMR_1_143234014	1	143234014	143234214	15	201	0.583854	0.472764	1.23498	0.11109	hyper	33.2203	2.2858	ENSOCUG00000013929	intron	P2RY2	purinergic receptor P2Y2 [Source:HGNC Symbol;Acc:HGNC:8541]
DMR_1_105894767	1	105894767	105894998	17	232	0.663479	0.763589	0.868896	-0.10011	hypo	-34.4427	-1.76672	ENSOCUG00000013948	intron	ARHGAP20	Rho GTPase activating protein 20 [Source:HGNC Symbol;Acc:HGNC:18357]
DMR_1_121798060	1	121798060	121798245	6	186	0.309916	0.141649	2.18792	0.168268	hyper	14.0459	2.45697	ENSOCUG00000014040	intron	ENDOD1	endonuclease domain containing 1 [Source:HGNC Symbol;Acc:HGNC:29129]
DMR_1_121790127	1	121790127	121790190	6	64	0.487944	0.334069	1.46061	0.153875	hyper	12.3182	2.12544	ENSOCUG00000014040	intron	ENDOD1	endonuclease domain containing 1 [Source:HGNC Symbol;Acc:HGNC:29129]
DMR_1_121779313	1	121779313	121779548	22	236	0.484174	0.357452	1.35451	0.126722	hyper	60.5603	2.92022	ENSOCUG00000014040	intron	ENDOD1	endonuclease domain containing 1 [Source:HGNC Symbol;Acc:HGNC:29129]
DMR_1_51173835	1	51173835	51174139	11	305	0.319081	0.149413	2.13557	0.169668	hyper	29.5876	2.74942	ENSOCUG00000014086	intron	RFX3	regulatory factor X3 [Source:HGNC Symbol;Acc:HGNC:9984]
DMR_1_51146170	1	51146170	51146475	21	306	0.607087	0.475628	1.27639	0.131459	hyper	49.1266	2.42202	ENSOCUG00000014086	exon,intron	RFX3	regulatory factor X3 [Source:HGNC Symbol;Acc:HGNC:9984]
DMR_1_51099707	1	51099707	51100070	19	364	0.785146	0.679241	1.15592	0.105905	hyper	43.7938	2.32079	ENSOCUG00000014086	intron	RFX3	regulatory factor X3 [Source:HGNC Symbol;Acc:HGNC:9984]
DMR_1_51095259	1	51095259	51095998	36	740	0.68513	0.797196	0.859425	-0.112066	hypo	-78.4529	-1.83553	ENSOCUG00000014086	intron	RFX3	regulatory factor X3 [Source:HGNC Symbol;Acc:HGNC:9984]
DMR_1_51070400	1	51070400	51070532	5	133	0.518792	0.643622	0.806051	-0.12483	hypo	-10.1424	-1.9162	ENSOCUG00000014086	intron	RFX3	regulatory factor X3 [Source:HGNC Symbol;Acc:HGNC:9984]
DMR_1_51088349	1	51088349	51088449	4	101	0.497049	0.626659	0.793174	-0.129609	hypo	-8.36277	-2.06639	ENSOCUG00000014086	intron	RFX3	regulatory factor X3 [Source:HGNC Symbol;Acc:HGNC:9984]
DMR_1_51089116	1	51089116	51089661	6	546	0.49133	0.622959	0.788703	-0.131629	hypo	-13.2271	-2.06688	ENSOCUG00000014086	intron	RFX3	regulatory factor X3 [Source:HGNC Symbol;Acc:HGNC:9984]
DMR_1_51074306	1	51074306	51074547	3	242	0.473445	0.741136	0.63881	-0.267691	hypo	-12.3715	-3.53075	ENSOCUG00000014086	intron	RFX3	regulatory factor X3 [Source:HGNC Symbol;Acc:HGNC:9984]
DMR_1_51074903	1	51074903	51075420	27	518	0.427122	0.745293	0.573093	-0.318171	hypo	-139.211	-4.90507	ENSOCUG00000014086	intron	RFX3	regulatory factor X3 [Source:HGNC Symbol;Acc:HGNC:9984]
DMR_1_54600792	1	54600792	54601172	7	381	0.448659	0.283309	1.58364	0.16535	hyper	27.234	4.18955	ENSOCUG00000014125	intron	PGM5	phosphoglucomutase 5 [Source:HGNC Symbol;Acc:HGNC:8908]
DMR_1_54616169	1	54616169	54616365	6	197	0.445571	0.292857	1.52146	0.152713	hyper	21.4108	3.69494	ENSOCUG00000014125	intron	PGM5	phosphoglucomutase 5 [Source:HGNC Symbol;Acc:HGNC:8908]
DMR_1_54756500	1	54756500	54756689	9	190	0.467965	0.32746	1.42908	0.140506	hyper	31.3395	3.51986	ENSOCUG00000014125	intron	PGM5	phosphoglucomutase 5 [Source:HGNC Symbol;Acc:HGNC:8908]
DMR_1_54757073	1	54757073	54757577	13	505	0.531105	0.405431	1.30998	0.125674	hyper	41.0562	3.54313	ENSOCUG00000014125	intron	PGM5	phosphoglucomutase 5 [Source:HGNC Symbol;Acc:HGNC:8908]
DMR_1_54595145	1	54595145	54595691	11	547	0.498689	0.375791	1.32704	0.122899	hyper	30.9475	3.53458	ENSOCUG00000014125	intron	PGM5	phosphoglucomutase 5 [Source:HGNC Symbol;Acc:HGNC:8908]
DMR_1_54719962	1	54719962	54720463	8	502	0.424348	0.304793	1.39225	0.119555	hyper	18.3576	2.60826	ENSOCUG00000014125	intron	PGM5	phosphoglucomutase 5 [Source:HGNC Symbol;Acc:HGNC:8908]
DMR_1_54603685	1	54603685	54604022	12	338	0.328852	0.220334	1.49251	0.108518	hyper	32.5823	2.84054	ENSOCUG00000014125	exon,intron	PGM5	phosphoglucomutase 5 [Source:HGNC Symbol;Acc:HGNC:8908]
DMR_1_54799074	1	54799074	54799248	14	175	0.309974	0.410317	0.75545	-0.100343	hypo	-29.7951	-1.98904	ENSOCUG00000014125	intron	PGM5	phosphoglucomutase 5 [Source:HGNC Symbol;Acc:HGNC:8908]
DMR_1_54607870	1	54607870	54607905	4	36	0.581704	0.691944	0.840681	-0.11024	hypo	-8.1318	-2.00896	ENSOCUG00000014125	intron	PGM5	phosphoglucomutase 5 [Source:HGNC Symbol;Acc:HGNC:8908]
DMR_1_54769160	1	54769160	54769785	18	626	0.605537	0.720716	0.840189	-0.115179	hypo	-37.2491	-1.78353	ENSOCUG00000014125	intron	PGM5	phosphoglucomutase 5 [Source:HGNC Symbol;Acc:HGNC:8908]
DMR_1_54653135	1	54653135	54653331	6	197	0.499013	0.614932	0.811492	-0.11592	hypo	-11.0972	-1.82677	ENSOCUG00000014125	intron	PGM5	phosphoglucomutase 5 [Source:HGNC Symbol;Acc:HGNC:8908]
DMR_1_54681797	1	54681797	54681856	5	60	0.618002	0.740087	0.835039	-0.122085	hypo	-11.571	-2.25216	ENSOCUG00000014125	intron	PGM5	phosphoglucomutase 5 [Source:HGNC Symbol;Acc:HGNC:8908]
DMR_1_54640623	1	54640623	54641099	11	477	0.393022	0.523629	0.750575	-0.130606	hypo	-24.3217	-1.76946	ENSOCUG00000014125	intron	PGM5	phosphoglucomutase 5 [Source:HGNC Symbol;Acc:HGNC:8908]
DMR_1_54658388	1	54658388	54658677	6	290	0.697069	0.833322	0.836494	-0.136254	hypo	-11.6857	-1.79723	ENSOCUG00000014125	intron	PGM5	phosphoglucomutase 5 [Source:HGNC Symbol;Acc:HGNC:8908]
DMR_1_54689207	1	54689207	54689712	12	506	0.509181	0.646296	0.787845	-0.137115	hypo	-28.2635	-2.2804	ENSOCUG00000014125	intron	PGM5	phosphoglucomutase 5 [Source:HGNC Symbol;Acc:HGNC:8908]
DMR_1_54681275	1	54681275	54681430	4	156	0.618322	0.756916	0.816896	-0.138594	hypo	-10.6964	-2.62477	ENSOCUG00000014125	intron	PGM5	phosphoglucomutase 5 [Source:HGNC Symbol;Acc:HGNC:8908]
DMR_1_57103758	1	57103758	57104144	12	387	0.502035	0.389269	1.28969	0.112766	hyper	26.1169	2.25573	ENSOCUG00000014193	intron	TRPM3	transient receptor potential cation channel subfamily M member 3 [Source:HGNC Symbol;Acc:HGNC:17992]
DMR_1_57135866	1	57135866	57136401	19	536	0.340377	0.22864	1.4887	0.111736	hyper	42.5911	2.43956	ENSOCUG00000014193	promoter	TRPM3	transient receptor potential cation channel subfamily M member 3 [Source:HGNC Symbol;Acc:HGNC:17992]
DMR_1_56875600	1	56875600	56876116	39	517	0.726725	0.621843	1.16866	0.104882	hyper	86.7514	2.44925	ENSOCUG00000014193	intron	TRPM3	transient receptor potential cation channel subfamily M member 3 [Source:HGNC Symbol;Acc:HGNC:17992]
DMR_1_56906002	1	56906002	56906051	8	50	0.670051	0.565875	1.1841	0.104176	hyper	16.0848	2.02487	ENSOCUG00000014193	exon	TRPM3	transient receptor potential cation channel subfamily M member 3 [Source:HGNC Symbol;Acc:HGNC:17992]
DMR_1_56866092	1	56866092	56867121	16	1030	0.626383	0.738626	0.848038	-0.112243	hypo	-33.1478	-1.76978	ENSOCUG00000014193	intron	TRPM3	transient receptor potential cation channel subfamily M member 3 [Source:HGNC Symbol;Acc:HGNC:17992]
DMR_1_56907208	1	56907208	56907641	17	434	0.677248	0.804383	0.841948	-0.127135	hypo	-51.712	-2.80292	ENSOCUG00000014193	intron	TRPM3	transient receptor potential cation channel subfamily M member 3 [Source:HGNC Symbol;Acc:HGNC:17992]
DMR_1_173762407	1	173762407	173762849	48	443	0.372879	0.173909	2.14411	0.19897	hyper	115.444	2.61357	ENSOCUG00000014198	exon,intron,utr3	CAT	catalase [Source:HGNC Symbol;Acc:HGNC:1516]
DMR_1_173729703	1	173729703	173730025	10	323	0.246683	0.0942545	2.6172	0.152428	hyper	31.3864	3.34283	ENSOCUG00000014198	intron	CAT	catalase [Source:HGNC Symbol;Acc:HGNC:1516]
DMR_1_173728860	1	173728860	173729361	26	502	0.306875	0.191429	1.60308	0.115446	hyper	66.5815	2.87586	ENSOCUG00000014198	intron	CAT	catalase [Source:HGNC Symbol;Acc:HGNC:1516]
DMR_1_173735231	1	173735231	173735389	7	159	0.670653	0.781654	0.857991	-0.111002	hypo	-16.6231	-2.20879	ENSOCUG00000014198	intron	CAT	catalase [Source:HGNC Symbol;Acc:HGNC:1516]
DMR_1_173724823	1	173724823	173725728	27	906	0.41929	0.558574	0.750643	-0.139284	hypo	-68.3352	-1.82667	ENSOCUG00000014198	promoter	CAT	catalase [Source:HGNC Symbol;Acc:HGNC:1516]
[truncated: 45,175 more rows]
