# Supplementary material for: Analysis of Genome DNA Methylation at Inherited Coat Color Dilutions of Rex Rabbits
Source: Front Genet. 2021 Jan 21;11:603528. doi: 10.3389/fgene.2020.603528 (PMC7859435; doi:10.3389/fgene.2020.603528)
Supplement: Supplementary file 6 [file Table_6.XLSX]

## Sheet: Sheet1
TableS6 Significant Gene Ontology (GO) terms of DMG between DCh and Ch
GO_accession	Description	Term_type	Corrected_pValue	DMR_item	DMR_list	Bg_item	Bg_list	DMR genes
GO:0046717	acid secretion	biological_process	0.0026433	34	9866	39	16906	ENSOCUG00000011657,ENSOCUG00000023958,ENSOCUG00000008823,ENSOCUG00000002022,ENSOCUG00000023825,ENSOCUG00000015493,ENSOCUG00000008567,ENSOCUG00000001903,ENSOCUG00000014644,ENSOCUG00000002605,ENSOCUG00000013515,ENSOCUG00000012527,ENSOCUG00000014828,ENSOCUG00000012256,ENSOCUG00000011139,ENSOCUG00000010189,ENSOCUG00000006075,ENSOCUG00000011985,ENSOCUG00000000144,ENSOCUG00000011051,ENSOCUG00000014610,…
GO:0030036	actin cytoskeleton organization	biological_process	2.2966e-07	276	9866	380	16906	ENSOCUG00000025362,ENSOCUG00000023758,ENSOCUG00000005197,ENSOCUG00000023730,ENSOCUG00000004923,ENSOCUG00000008499,ENSOCUG00000012207,ENSOCUG00000010323,ENSOCUG00000016115,ENSOCUG00000021056,ENSOCUG00000012981,ENSOCUG00000022473,ENSOCUG00000000726,ENSOCUG00000015992,ENSOCUG00000005276,ENSOCUG00000013133,ENSOCUG00000008567,ENSOCUG00000025312,ENSOCUG00000020990,ENSOCUG00000004848,ENSOCUG00000024877,…
GO:0031532	actin cytoskeleton reorganization	biological_process	0.027515	41	9866	52	16906	ENSOCUG00000017133,ENSOCUG00000007668,ENSOCUG00000010538,ENSOCUG00000010520,ENSOCUG00000000792,ENSOCUG00000008157,ENSOCUG00000008632,ENSOCUG00000011104,ENSOCUG00000011982,ENSOCUG00000023758,ENSOCUG00000010794,ENSOCUG00000010677,ENSOCUG00000021321,ENSOCUG00000016188,ENSOCUG00000015242,ENSOCUG00000017317,ENSOCUG00000010918,ENSOCUG00000021056,ENSOCUG00000016450,ENSOCUG00000027681,ENSOCUG00000008485,…
GO:0051017	actin filament bundle assembly	biological_process	0.0026019	63	9866	80	16906	ENSOCUG00000014019,ENSOCUG00000024333,ENSOCUG00000000895,ENSOCUG00000008896,ENSOCUG00000013053,ENSOCUG00000010844,ENSOCUG00000012851,ENSOCUG00000009956,ENSOCUG00000006059,ENSOCUG00000015957,ENSOCUG00000006113,ENSOCUG00000011082,ENSOCUG00000003323,ENSOCUG00000025879,ENSOCUG00000026291,ENSOCUG00000007774,ENSOCUG00000009742,ENSOCUG00000025878,ENSOCUG00000002835,ENSOCUG00000014450,ENSOCUG00000022473,…
GO:0061572	actin filament bundle organization	biological_process	0.0046247	63	9866	81	16906	ENSOCUG00000011060,ENSOCUG00000002394,ENSOCUG00000009585,ENSOCUG00000000792,ENSOCUG00000010538,ENSOCUG00000001726,ENSOCUG00000009270,ENSOCUG00000014267,ENSOCUG00000011982,ENSOCUG00000023758,ENSOCUG00000017636,ENSOCUG00000015840,ENSOCUG00000010660,ENSOCUG00000001467,ENSOCUG00000005116,ENSOCUG00000017943,ENSOCUG00000014216,ENSOCUG00000026842,ENSOCUG00000000073,ENSOCUG00000010039,ENSOCUG00000003073,…
GO:0007015	actin filament organization	biological_process	0.01345	157	9866	228	16906	ENSOCUG00000001299,ENSOCUG00000021900,ENSOCUG00000005013,ENSOCUG00000004488,ENSOCUG00000002997,ENSOCUG00000002394,ENSOCUG00000009270,ENSOCUG00000002391,ENSOCUG00000000073,ENSOCUG00000000167,ENSOCUG00000003073,ENSOCUG00000017725,ENSOCUG00000023521,ENSOCUG00000000459,ENSOCUG00000000091,ENSOCUG00000010313,ENSOCUG00000024437,ENSOCUG00000007109,ENSOCUG00000001467,ENSOCUG00000005696,ENSOCUG00000027519,…
GO:0030029	actin filament-based process	biological_process	1.319e-07	305	9866	423	16906	ENSOCUG00000004492,ENSOCUG00000007381,ENSOCUG00000011916,ENSOCUG00000024481,ENSOCUG00000007141,ENSOCUG00000007492,ENSOCUG00000015242,ENSOCUG00000017943,ENSOCUG00000013357,ENSOCUG00000016107,ENSOCUG00000005597,ENSOCUG00000004973,ENSOCUG00000014267,ENSOCUG00000009226,ENSOCUG00000007668,ENSOCUG00000010538,ENSOCUG00000012693,ENSOCUG00000001719,ENSOCUG00000009585,ENSOCUG00000027017,ENSOCUG00000008277,…
GO:0002253	activation of immune response	biological_process	0.0044588	137	9866	193	16906	ENSOCUG00000000172,ENSOCUG00000024892,ENSOCUG00000007401,ENSOCUG00000013278,ENSOCUG00000027945,ENSOCUG00000004345,ENSOCUG00000022216,ENSOCUG00000001929,ENSOCUG00000013722,ENSOCUG00000015859,ENSOCUG00000002100,ENSOCUG00000008231,ENSOCUG00000025312,ENSOCUG00000003056,ENSOCUG00000015992,ENSOCUG00000001758,ENSOCUG00000000965,ENSOCUG00000002582,ENSOCUG00000014520,ENSOCUG00000007140,ENSOCUG00000013612,…
GO:0032147	activation of protein kinase activity	biological_process	0.043942	93	9866	132	16906	ENSOCUG00000014689,ENSOCUG00000010527,ENSOCUG00000011051,ENSOCUG00000006898,ENSOCUG00000003722,ENSOCUG00000026988,ENSOCUG00000007668,ENSOCUG00000007221,ENSOCUG00000000979,ENSOCUG00000003517,ENSOCUG00000005836,ENSOCUG00000008499,ENSOCUG00000026842,ENSOCUG00000013282,ENSOCUG00000003271,ENSOCUG00000024789,ENSOCUG00000008782,ENSOCUG00000017539,ENSOCUG00000017154,ENSOCUG00000012090,ENSOCUG00000010372,…
GO:0031032	actomyosin structure organization	biological_process	0.023445	76	9866	104	16906	ENSOCUG00000008381,ENSOCUG00000025861,ENSOCUG00000004848,ENSOCUG00000005146,ENSOCUG00000005487,ENSOCUG00000010594,ENSOCUG00000005276,ENSOCUG00000006224,ENSOCUG00000025878,ENSOCUG00000022473,ENSOCUG00000026291,ENSOCUG00000011649,ENSOCUG00000016177,ENSOCUG00000013831,ENSOCUG00000000895,ENSOCUG00000001726,ENSOCUG00000010538,ENSOCUG00000012693,ENSOCUG00000009585,ENSOCUG00000017419,ENSOCUG00000010660,…
GO:0034333	adherens junction assembly	biological_process	0.0029982	39	9866	46	16906	ENSOCUG00000015957,ENSOCUG00000017666,ENSOCUG00000003163,ENSOCUG00000009956,ENSOCUG00000009742,ENSOCUG00000022530,ENSOCUG00000025883,ENSOCUG00000008774,ENSOCUG00000003282,ENSOCUG00000025312,ENSOCUG00000008381,ENSOCUG00000004848,ENSOCUG00000001933,ENSOCUG00000023829,ENSOCUG00000001026,ENSOCUG00000024877,ENSOCUG00000021218,ENSOCUG00000002180,ENSOCUG00000022473,ENSOCUG00000001043,ENSOCUG00000001467,…
GO:0034332	adherens junction organization	biological_process	0.00017423	47	9866	54	16906	ENSOCUG00000016107,ENSOCUG00000001467,ENSOCUG00000024309,ENSOCUG00000025582,ENSOCUG00000008805,ENSOCUG00000005062,ENSOCUG00000011687,ENSOCUG00000015242,ENSOCUG00000001058,ENSOCUG00000013150,ENSOCUG00000003073,ENSOCUG00000001697,ENSOCUG00000015449,ENSOCUG00000003962,ENSOCUG00000010465,ENSOCUG00000007297,ENSOCUG00000003035,ENSOCUG00000014233,ENSOCUG00000006156,ENSOCUG00000014267,ENSOCUG00000010794,…
GO:0030534	adult behavior	biological_process	0.0080872	87	9866	118	16906	ENSOCUG00000006811,ENSOCUG00000005023,ENSOCUG00000027758,ENSOCUG00000022715,ENSOCUG00000009584,ENSOCUG00000009190,ENSOCUG00000000784,ENSOCUG00000029681,ENSOCUG00000017204,ENSOCUG00000017258,ENSOCUG00000022674,ENSOCUG00000000268,ENSOCUG00000025701,ENSOCUG00000007266,ENSOCUG00000006980,ENSOCUG00000016205,ENSOCUG00000009680,ENSOCUG00000017667,ENSOCUG00000010189,ENSOCUG00000011138,ENSOCUG00000000462,…
GO:0008344	adult locomotory behavior	biological_process	0.032128	55	9866	73	16906	ENSOCUG00000016511,ENSOCUG00000002964,ENSOCUG00000017667,ENSOCUG00000001781,ENSOCUG00000013147,ENSOCUG00000010034,ENSOCUG00000007266,ENSOCUG00000006723,ENSOCUG00000015076,ENSOCUG00000000792,ENSOCUG00000007581,ENSOCUG00000008641,ENSOCUG00000000268,ENSOCUG00000004486,ENSOCUG00000022674,ENSOCUG00000006337,ENSOCUG00000017204,ENSOCUG00000017258,ENSOCUG00000000784,ENSOCUG00000015436,ENSOCUG00000011442,…
GO:0006066	alcohol metabolic process	biological_process	0.023445	120	9866	172	16906	ENSOCUG00000000754,ENSOCUG00000009279,ENSOCUG00000021869,ENSOCUG00000016511,ENSOCUG00000008587,ENSOCUG00000000123,ENSOCUG00000021601,ENSOCUG00000021559,ENSOCUG00000015742,ENSOCUG00000011943,ENSOCUG00000006432,ENSOCUG00000013795,ENSOCUG00000007241,ENSOCUG00000007668,ENSOCUG00000013147,ENSOCUG00000007823,ENSOCUG00000023550,ENSOCUG00000011944,ENSOCUG00000016301,ENSOCUG00000014973,ENSOCUG00000010733,…
GO:1901605	alpha-amino acid metabolic process	biological_process	0.026255	105	9866	149	16906	ENSOCUG00000005127,ENSOCUG00000009957,ENSOCUG00000009215,ENSOCUG00000021947,ENSOCUG00000025853,ENSOCUG00000002448,ENSOCUG00000010988,ENSOCUG00000011320,ENSOCUG00000007799,ENSOCUG00000001322,ENSOCUG00000003858,ENSOCUG00000011526,ENSOCUG00000001227,ENSOCUG00000009762,ENSOCUG00000005264,ENSOCUG00000007842,ENSOCUG00000017716,ENSOCUG00000009739,ENSOCUG00000009989,ENSOCUG00000017523,ENSOCUG00000013237,…
GO:0001667	ameboidal-type cell migration	biological_process	0.00041364	168	9866	234	16906	ENSOCUG00000027603,ENSOCUG00000000476,ENSOCUG00000008231,ENSOCUG00000024877,ENSOCUG00000010718,ENSOCUG00000023370,ENSOCUG00000003008,ENSOCUG00000005279,ENSOCUG00000015992,ENSOCUG00000007576,ENSOCUG00000005853,ENSOCUG00000008567,ENSOCUG00000005115,ENSOCUG00000022971,ENSOCUG00000015945,ENSOCUG00000012067,ENSOCUG00000016177,ENSOCUG00000013534,ENSOCUG00000005579,ENSOCUG00000005634,ENSOCUG00000006286,…
GO:0006865	amino acid transport	biological_process	0.020028	57	9866	75	16906	ENSOCUG00000009458,ENSOCUG00000015850,ENSOCUG00000000076,ENSOCUG00000017782,ENSOCUG00000004479,ENSOCUG00000009443,ENSOCUG00000005164,ENSOCUG00000001662,ENSOCUG00000017971,ENSOCUG00000010821,ENSOCUG00000001727,ENSOCUG00000013354,ENSOCUG00000027668,ENSOCUG00000023733,ENSOCUG00000022674,ENSOCUG00000009736,ENSOCUG00000012066,ENSOCUG00000004403,ENSOCUG00000001685,ENSOCUG00000000757,ENSOCUG00000015500,…
GO:0046033	AMP metabolic process	biological_process	0.043942	11	9866	11	16906	ENSOCUG00000016161,ENSOCUG00000001832,ENSOCUG00000027070,ENSOCUG00000010012,ENSOCUG00000009950,ENSOCUG00000008919,ENSOCUG00000013982,ENSOCUG00000002805,ENSOCUG00000005171,ENSOCUG00000025341,ENSOCUG00000011411
GO:0048856	anatomical structure development	biological_process	5.0593e-42	2266	9866	3277	16906	ENSOCUG00000003973,ENSOCUG00000010733,ENSOCUG00000002240,ENSOCUG00000002537,ENSOCUG00000001738,ENSOCUG00000000775,ENSOCUG00000003271,ENSOCUG00000016539,ENSOCUG00000003641,ENSOCUG00000013420,ENSOCUG00000012034,ENSOCUG00000010538,ENSOCUG00000007265,ENSOCUG00000010205,ENSOCUG00000011741,ENSOCUG00000009526,ENSOCUG00000003722,ENSOCUG00000004378,ENSOCUG00000008804,ENSOCUG00000006139,ENSOCUG00000001676,…
GO:0048646	anatomical structure formation involved in morphogenesis	biological_process	3.0533e-08	575	9866	840	16906	ENSOCUG00000024379,ENSOCUG00000012120,ENSOCUG00000000526,ENSOCUG00000015449,ENSOCUG00000004545,ENSOCUG00000011720,ENSOCUG00000017919,ENSOCUG00000006137,ENSOCUG00000003328,ENSOCUG00000003528,ENSOCUG00000013166,ENSOCUG00000014602,ENSOCUG00000007586,ENSOCUG00000006747,ENSOCUG00000013358,ENSOCUG00000022857,ENSOCUG00000016919,ENSOCUG00000011937,ENSOCUG00000026784,ENSOCUG00000000329,ENSOCUG00000012438,…
GO:0009653	anatomical structure morphogenesis	biological_process	2.4169e-28	1254	9866	1767	16906	ENSOCUG00000014859,ENSOCUG00000021633,ENSOCUG00000002455,ENSOCUG00000021468,ENSOCUG00000001228,ENSOCUG00000003684,ENSOCUG00000001842,ENSOCUG00000014420,ENSOCUG00000015523,ENSOCUG00000001475,ENSOCUG00000009400,ENSOCUG00000017595,ENSOCUG00000012955,ENSOCUG00000005884,ENSOCUG00000023433,ENSOCUG00000023836,ENSOCUG00000003201,ENSOCUG00000016243,ENSOCUG00000001247,ENSOCUG00000012654,ENSOCUG00000005673,…
GO:0001525	angiogenesis	biological_process	0.015487	187	9866	276	16906	ENSOCUG00000026941,ENSOCUG00000008969,ENSOCUG00000007640,ENSOCUG00000004899,ENSOCUG00000023757,ENSOCUG00000010834,ENSOCUG00000016902,ENSOCUG00000006542,ENSOCUG00000022234,ENSOCUG00000013540,ENSOCUG00000005673,ENSOCUG00000004052,ENSOCUG00000002038,ENSOCUG00000015220,ENSOCUG00000002394,ENSOCUG00000012615,ENSOCUG00000002455,ENSOCUG00000010520,ENSOCUG00000016068,ENSOCUG00000017650,ENSOCUG00000006227,…
GO:0098656	anion transmembrane transport	biological_process	0.025097	66	9866	89	16906	ENSOCUG00000023500,ENSOCUG00000007298,ENSOCUG00000023733,ENSOCUG00000011569,ENSOCUG00000001685,ENSOCUG00000026260,ENSOCUG00000010782,ENSOCUG00000001808,ENSOCUG00000016776,ENSOCUG00000017971,ENSOCUG00000017638,ENSOCUG00000029461,ENSOCUG00000001662,ENSOCUG00000003052,ENSOCUG00000006500,ENSOCUG00000003118,ENSOCUG00000006162,ENSOCUG00000012634,ENSOCUG00000000724,ENSOCUG00000010780,ENSOCUG00000022624,…
GO:0006820	anion transport	biological_process	7.6494e-06	229	9866	317	16906	ENSOCUG00000001903,ENSOCUG00000022545,ENSOCUG00000000098,ENSOCUG00000012244,ENSOCUG00000008164,ENSOCUG00000007728,ENSOCUG00000023958,ENSOCUG00000015211,ENSOCUG00000004158,ENSOCUG00000003871,ENSOCUG00000016742,ENSOCUG00000022624,ENSOCUG00000029484,ENSOCUG00000011985,ENSOCUG00000024393,ENSOCUG00000017218,ENSOCUG00000013073,ENSOCUG00000003118,ENSOCUG00000004216,ENSOCUG00000011139,ENSOCUG00000010189,…
GO:0050851	antigen receptor-mediated signaling pathway	biological_process	0.0061245	64	9866	83	16906	ENSOCUG00000017821,ENSOCUG00000015875,ENSOCUG00000016179,ENSOCUG00000000144,ENSOCUG00000014545,ENSOCUG00000013105,ENSOCUG00000005819,ENSOCUG00000007496,ENSOCUG00000006769,ENSOCUG00000026784,ENSOCUG00000003715,ENSOCUG00000013226,ENSOCUG00000003829,ENSOCUG00000011689,ENSOCUG00000003832,ENSOCUG00000025837,ENSOCUG00000003599,ENSOCUG00000001933,ENSOCUG00000005603,ENSOCUG00000013916,ENSOCUG00000006204,…
GO:0006915	apoptotic process	biological_process	9.7905e-06	637	9866	963	16906	ENSOCUG00000000737,ENSOCUG00000004187,ENSOCUG00000003142,ENSOCUG00000009840,ENSOCUG00000001718,ENSOCUG00000010013,ENSOCUG00000006229,ENSOCUG00000005182,ENSOCUG00000017302,ENSOCUG00000010235,ENSOCUG00000023958,ENSOCUG00000017322,ENSOCUG00000003707,ENSOCUG00000021159,ENSOCUG00000009724,ENSOCUG00000013360,ENSOCUG00000002158,ENSOCUG00000004992,ENSOCUG00000026586,ENSOCUG00000000927,ENSOCUG00000000364,…
GO:0097190	apoptotic signaling pathway	biological_process	0.023175	265	9866	403	16906	ENSOCUG00000012076,ENSOCUG00000023446,ENSOCUG00000015986,ENSOCUG00000013629,ENSOCUG00000016772,ENSOCUG00000005116,ENSOCUG00000006435,ENSOCUG00000004370,ENSOCUG00000010676,ENSOCUG00000012930,ENSOCUG00000016266,ENSOCUG00000016465,ENSOCUG00000005489,ENSOCUG00000008632,ENSOCUG00000013799,ENSOCUG00000007221,ENSOCUG00000022141,ENSOCUG00000017137,ENSOCUG00000026917,ENSOCUG00000016862,ENSOCUG00000023896,…
GO:0032011	ARF protein signal transduction	biological_process	0.0071907	15	9866	15	16906	ENSOCUG00000026563,ENSOCUG00000004863,ENSOCUG00000027852,ENSOCUG00000025413,ENSOCUG00000022679,ENSOCUG00000015867,ENSOCUG00000008965,ENSOCUG00000009001,ENSOCUG00000001343,ENSOCUG00000005446,ENSOCUG00000005714,ENSOCUG00000005751,ENSOCUG00000008888,ENSOCUG00000004754,ENSOCUG00000004174
GO:0019438	aromatic compound biosynthetic process	biological_process	0.004805	1519	9866	2465	16906	ENSOCUG00000010587,ENSOCUG00000006208,ENSOCUG00000002132,ENSOCUG00000011786,ENSOCUG00000016439,ENSOCUG00000004415,ENSOCUG00000001250,ENSOCUG00000007804,ENSOCUG00000002256,ENSOCUG00000013415,ENSOCUG00000025077,ENSOCUG00000000403,ENSOCUG00000000437,ENSOCUG00000012903,ENSOCUG00000017952,ENSOCUG00000017211,ENSOCUG00000008870,ENSOCUG00000010632,ENSOCUG00000004532,ENSOCUG00000025866,ENSOCUG00000017821,…
GO:0006914	autophagy	biological_process	0.036549	212	9866	320	16906	ENSOCUG00000003950,ENSOCUG00000004942,ENSOCUG00000010141,ENSOCUG00000005062,ENSOCUG00000014951,ENSOCUG00000009451,ENSOCUG00000007795,ENSOCUG00000006867,ENSOCUG00000014896,ENSOCUG00000011823,ENSOCUG00000005992,ENSOCUG00000027924,ENSOCUG00000008632,ENSOCUG00000007241,ENSOCUG00000006217,ENSOCUG00000016596,ENSOCUG00000008289,ENSOCUG00000004426,ENSOCUG00000009483,ENSOCUG00000011763,ENSOCUG00000012023,…
GO:0061564	axon development	biological_process	7.3608e-06	187	9866	253	16906	ENSOCUG00000014768,ENSOCUG00000013536,ENSOCUG00000017302,ENSOCUG00000012050,ENSOCUG00000010569,ENSOCUG00000000737,ENSOCUG00000005182,ENSOCUG00000002226,ENSOCUG00000003436,ENSOCUG00000007978,ENSOCUG00000009050,ENSOCUG00000025224,ENSOCUG00000003129,ENSOCUG00000015211,ENSOCUG00000011500,ENSOCUG00000008452,ENSOCUG00000017490,ENSOCUG00000000672,ENSOCUG00000017377,ENSOCUG00000011386,ENSOCUG00000015363,…
GO:0007411	axon guidance	biological_process	0.00027954	95	9866	123	16906	ENSOCUG00000005101,ENSOCUG00000013726,ENSOCUG00000016862,ENSOCUG00000015552,ENSOCUG00000009427,ENSOCUG00000014846,ENSOCUG00000008031,ENSOCUG00000016622,ENSOCUG00000016125,ENSOCUG00000004668,ENSOCUG00000002157,ENSOCUG00000006943,ENSOCUG00000015191,ENSOCUG00000000638,ENSOCUG00000006721,ENSOCUG00000022822,ENSOCUG00000005279,ENSOCUG00000025264,ENSOCUG00000016002,ENSOCUG00000011670,ENSOCUG00000011025,…
GO:0007409	axonogenesis	biological_process	1.4362e-06	178	9866	236	16906	ENSOCUG00000000134,ENSOCUG00000004098,ENSOCUG00000015070,ENSOCUG00000002537,ENSOCUG00000016107,ENSOCUG00000008782,ENSOCUG00000016932,ENSOCUG00000004486,ENSOCUG00000004048,ENSOCUG00000010252,ENSOCUG00000012323,ENSOCUG00000017848,ENSOCUG00000013457,ENSOCUG00000011670,ENSOCUG00000011025,ENSOCUG00000003521,ENSOCUG00000013209,ENSOCUG00000012979,ENSOCUG00000011938,ENSOCUG00000007042,ENSOCUG00000000787,…
GO:0050853	B cell receptor signaling pathway	biological_process	0.039302	26	9866	31	16906	ENSOCUG00000015875,ENSOCUG00000012556,ENSOCUG00000017793,ENSOCUG00000015859,ENSOCUG00000002100,ENSOCUG00000013105,ENSOCUG00000004345,ENSOCUG00000007140,ENSOCUG00000017539,ENSOCUG00000029354,ENSOCUG00000003056,ENSOCUG00000013226,ENSOCUG00000008317,ENSOCUG00000015992,ENSOCUG00000006423,ENSOCUG00000003599,ENSOCUG00000025837,ENSOCUG00000005377,ENSOCUG00000000172,ENSOCUG00000013916,ENSOCUG00000013692,…
GO:0007610	behavior	biological_process	5.0591e-05	332	9866	483	16906	ENSOCUG00000006114,ENSOCUG00000002580,ENSOCUG00000000185,ENSOCUG00000014370,ENSOCUG00000013880,ENSOCUG00000015552,ENSOCUG00000026841,ENSOCUG00000008567,ENSOCUG00000012747,ENSOCUG00000009906,ENSOCUG00000012981,ENSOCUG00000020990,ENSOCUG00000027603,ENSOCUG00000017426,ENSOCUG00000016171,ENSOCUG00000013292,ENSOCUG00000012674,ENSOCUG00000025312,ENSOCUG00000009736,ENSOCUG00000011627,ENSOCUG00000012082,…
GO:0022610	biological adhesion	biological_process	5.4392e-15	617	9866	859	16906	ENSOCUG00000006769,ENSOCUG00000016293,ENSOCUG00000017821,ENSOCUG00000017726,ENSOCUG00000000403,ENSOCUG00000006973,ENSOCUG00000010843,ENSOCUG00000004753,ENSOCUG00000016050,ENSOCUG00000010938,ENSOCUG00000003829,ENSOCUG00000013774,ENSOCUG00000011239,ENSOCUG00000007545,ENSOCUG00000027505,ENSOCUG00000007155,ENSOCUG00000013181,ENSOCUG00000023595,ENSOCUG00000001717,ENSOCUG00000027340,ENSOCUG00000012863,…
GO:0008015	blood circulation	biological_process	0.032646	156	9866	230	16906	ENSOCUG00000014849,ENSOCUG00000000170,ENSOCUG00000007763,ENSOCUG00000011239,ENSOCUG00000015082,ENSOCUG00000007597,ENSOCUG00000013415,ENSOCUG00000013645,ENSOCUG00000011657,ENSOCUG00000009958,ENSOCUG00000001145,ENSOCUG00000001250,ENSOCUG00000007804,ENSOCUG00000004532,ENSOCUG00000023792,ENSOCUG00000009431,ENSOCUG00000014828,ENSOCUG00000013485,ENSOCUG00000015474,ENSOCUG00000017782,ENSOCUG00000022794,…
GO:0007596	blood coagulation	biological_process	0.039498	79	9866	110	16906	ENSOCUG00000014292,ENSOCUG00000016254,ENSOCUG00000001009,ENSOCUG00000022794,ENSOCUG00000006284,ENSOCUG00000016068,ENSOCUG00000014350,ENSOCUG00000007656,ENSOCUG00000008962,ENSOCUG00000003479,ENSOCUG00000001662,ENSOCUG00000008253,ENSOCUG00000007452,ENSOCUG00000004359,ENSOCUG00000000091,ENSOCUG00000004899,ENSOCUG00000011473,ENSOCUG00000007640,ENSOCUG00000012078,ENSOCUG00000006229,ENSOCUG00000006841,…
GO:0001568	blood vessel development	biological_process	8.3455e-05	287	9866	414	16906	ENSOCUG00000007362,ENSOCUG00000013276,ENSOCUG00000011687,ENSOCUG00000006134,ENSOCUG00000013315,ENSOCUG00000012045,ENSOCUG00000012048,ENSOCUG00000006445,ENSOCUG00000008523,ENSOCUG00000009070,ENSOCUG00000000749,ENSOCUG00000004485,ENSOCUG00000007422,ENSOCUG00000015495,ENSOCUG00000016125,ENSOCUG00000005329,ENSOCUG00000009464,ENSOCUG00000007899,ENSOCUG00000001230,ENSOCUG00000013692,ENSOCUG00000005314,…
GO:0048514	blood vessel morphogenesis	biological_process	0.0049097	231	9866	341	16906	ENSOCUG00000000476,ENSOCUG00000008231,ENSOCUG00000004848,ENSOCUG00000023370,ENSOCUG00000016388,ENSOCUG00000022971,ENSOCUG00000003016,ENSOCUG00000022473,ENSOCUG00000002556,ENSOCUG00000008567,ENSOCUG00000005853,ENSOCUG00000005579,ENSOCUG00000013534,ENSOCUG00000014520,ENSOCUG00000005652,ENSOCUG00000013449,ENSOCUG00000011808,ENSOCUG00000013232,ENSOCUG00000002580,ENSOCUG00000013369,ENSOCUG00000016930,…
GO:0010171	body morphogenesis	biological_process	0.017547	31	9866	37	16906	ENSOCUG00000005279,ENSOCUG00000010173,ENSOCUG00000011415,ENSOCUG00000005487,ENSOCUG00000004533,ENSOCUG00000003439,ENSOCUG00000013015,ENSOCUG00000006714,ENSOCUG00000001752,ENSOCUG00000022080,ENSOCUG00000027029,ENSOCUG00000010120,ENSOCUG00000010436,ENSOCUG00000002022,ENSOCUG00000009616,ENSOCUG00000014321,ENSOCUG00000012881,ENSOCUG00000014910,ENSOCUG00000017968,ENSOCUG00000014805,ENSOCUG00000000258,…
GO:0098751	bone cell development	biological_process	0.003884	24	9866	26	16906	ENSOCUG00000017248,ENSOCUG00000024849,ENSOCUG00000010747,ENSOCUG00000023340,ENSOCUG00000001842,ENSOCUG00000010891,ENSOCUG00000005468,ENSOCUG00000011434,ENSOCUG00000007086,ENSOCUG00000011051,ENSOCUG00000013019,ENSOCUG00000017112,ENSOCUG00000002394,ENSOCUG00000009585,ENSOCUG00000024755,ENSOCUG00000003599,ENSOCUG00000017631,ENSOCUG00000008730,ENSOCUG00000004533,ENSOCUG00000013415,ENSOCUG00000014967,…
GO:0060348	bone development	biological_process	0.00065428	104	9866	138	16906	ENSOCUG00000000714,ENSOCUG00000012078,ENSOCUG00000012955,ENSOCUG00000011739,ENSOCUG00000010076,ENSOCUG00000029354,ENSOCUG00000012120,ENSOCUG00000012070,ENSOCUG00000017242,ENSOCUG00000023796,ENSOCUG00000008556,ENSOCUG00000012585,ENSOCUG00000014967,ENSOCUG00000012173,ENSOCUG00000015048,ENSOCUG00000000167,ENSOCUG00000011161,ENSOCUG00000007133,ENSOCUG00000008730,ENSOCUG00000024755,ENSOCUG00000008153,…
GO:0007420	brain development	biological_process	4.673e-07	297	9866	414	16906	ENSOCUG00000012932,ENSOCUG00000012713,ENSOCUG00000006934,ENSOCUG00000000857,ENSOCUG00000014663,ENSOCUG00000012568,ENSOCUG00000022666,ENSOCUG00000025550,ENSOCUG00000013520,ENSOCUG00000016878,ENSOCUG00000012919,ENSOCUG00000000169,ENSOCUG00000004150,ENSOCUG00000010481,ENSOCUG00000007909,ENSOCUG00000001720,ENSOCUG00000021411,ENSOCUG00000012544,ENSOCUG00000007349,ENSOCUG00000004327,ENSOCUG00000009700,…
GO:0070588	calcium ion transmembrane transport	biological_process	7.4786e-07	89	9866	106	16906	ENSOCUG00000016507,ENSOCUG00000005231,ENSOCUG00000008702,ENSOCUG00000013474,ENSOCUG00000012148,ENSOCUG00000013363,ENSOCUG00000014078,ENSOCUG00000009904,ENSOCUG00000001228,ENSOCUG00000014855,ENSOCUG00000017832,ENSOCUG00000017709,ENSOCUG00000001914,ENSOCUG00000002733,ENSOCUG00000002462,ENSOCUG00000009437,ENSOCUG00000017626,ENSOCUG00000026221,ENSOCUG00000003986,ENSOCUG00000012739,ENSOCUG00000012228,…
GO:0006816	calcium ion transport	biological_process	1.5416e-05	164	9866	220	16906	ENSOCUG00000025390,ENSOCUG00000016507,ENSOCUG00000013474,ENSOCUG00000013363,ENSOCUG00000025140,ENSOCUG00000016738,ENSOCUG00000014078,ENSOCUG00000001228,ENSOCUG00000009680,ENSOCUG00000014855,ENSOCUG00000017709,ENSOCUG00000023757,ENSOCUG00000009437,ENSOCUG00000017865,ENSOCUG00000003986,ENSOCUG00000012739,ENSOCUG00000023061,ENSOCUG00000007559,ENSOCUG00000011608,ENSOCUG00000000073,ENSOCUG00000029588,…
GO:0060070	canonical Wnt signaling pathway	biological_process	0.016387	124	9866	177	16906	ENSOCUG00000015594,ENSOCUG00000010371,ENSOCUG00000013696,ENSOCUG00000016667,ENSOCUG00000008774,ENSOCUG00000017821,ENSOCUG00000015620,ENSOCUG00000008142,ENSOCUG00000014805,ENSOCUG00000015935,ENSOCUG00000012010,ENSOCUG00000001984,ENSOCUG00000002874,ENSOCUG00000002947,ENSOCUG00000002425,ENSOCUG00000003674,ENSOCUG00000009442,ENSOCUG00000006593,ENSOCUG00000016173,ENSOCUG00000007857,ENSOCUG00000017078,…
GO:0005975	carbohydrate metabolic process	biological_process	0.0015715	342	9866	513	16906	ENSOCUG00000014125,ENSOCUG00000010189,ENSOCUG00000000286,ENSOCUG00000001673,ENSOCUG00000015139,ENSOCUG00000026022,ENSOCUG00000011985,ENSOCUG00000003036,ENSOCUG00000026268,ENSOCUG00000012032,ENSOCUG00000002188,ENSOCUG00000016593,ENSOCUG00000003589,ENSOCUG00000013721,ENSOCUG00000029484,ENSOCUG00000004115,ENSOCUG00000004119,ENSOCUG00000015051,ENSOCUG00000023580,ENSOCUG00000003384,ENSOCUG00000027209,…
GO:0046835	carbohydrate phosphorylation	biological_process	0.025109	16	9866	17	16906	ENSOCUG00000004115,ENSOCUG00000007725,ENSOCUG00000006461,ENSOCUG00000006196,ENSOCUG00000007516,ENSOCUG00000007241,ENSOCUG00000001018,ENSOCUG00000014355,ENSOCUG00000014973,ENSOCUG00000000197,ENSOCUG00000004938,ENSOCUG00000006697,ENSOCUG00000010692,ENSOCUG00000001673,ENSOCUG00000001716,ENSOCUG00000009299
GO:0008643	carbohydrate transport	biological_process	0.031235	65	9866	88	16906	ENSOCUG00000014985,ENSOCUG00000006934,ENSOCUG00000015193,ENSOCUG00000011735,ENSOCUG00000017851,ENSOCUG00000000718,ENSOCUG00000010519,ENSOCUG00000017852,ENSOCUG00000004436,ENSOCUG00000025013,ENSOCUG00000015240,ENSOCUG00000001752,ENSOCUG00000017569,ENSOCUG00000027685,ENSOCUG00000004635,ENSOCUG00000005487,ENSOCUG00000014563,ENSOCUG00000004533,ENSOCUG00000000243,ENSOCUG00000011709,ENSOCUG00000013806,…
GO:0019752	carboxylic acid metabolic process	biological_process	0.00014535	361	9866	533	16906	ENSOCUG00000009762,ENSOCUG00000009353,ENSOCUG00000000661,ENSOCUG00000007842,ENSOCUG00000003025,ENSOCUG00000012747,ENSOCUG00000016888,ENSOCUG00000010544,ENSOCUG00000017440,ENSOCUG00000005334,ENSOCUG00000014644,ENSOCUG00000001322,ENSOCUG00000013017,ENSOCUG00000003858,ENSOCUG00000011320,ENSOCUG00000023219,ENSOCUG00000007620,ENSOCUG00000001455,ENSOCUG00000014303,ENSOCUG00000004820,ENSOCUG00000009045,…
GO:0046942	carboxylic acid transport	biological_process	9.2231e-05	112	9866	146	16906	ENSOCUG00000013073,ENSOCUG00000014545,ENSOCUG00000000144,ENSOCUG00000011985,ENSOCUG00000014828,ENSOCUG00000013515,ENSOCUG00000012527,ENSOCUG00000002605,ENSOCUG00000010189,ENSOCUG00000011139,ENSOCUG00000006745,ENSOCUG00000004216,ENSOCUG00000000003,ENSOCUG00000023825,ENSOCUG00000000098,ENSOCUG00000001903,ENSOCUG00000000724,ENSOCUG00000009953,ENSOCUG00000029484,ENSOCUG00000003871,ENSOCUG00000011657,…
GO:0072358	cardiovascular system development	biological_process	1.8179e-06	448	9866	654	16906	ENSOCUG00000004436,ENSOCUG00000002556,ENSOCUG00000005853,ENSOCUG00000005357,ENSOCUG00000003016,ENSOCUG00000022971,ENSOCUG00000002973,ENSOCUG00000005899,ENSOCUG00000023370,ENSOCUG00000015652,ENSOCUG00000000476,ENSOCUG00000005279,ENSOCUG00000009358,ENSOCUG00000016862,ENSOCUG00000004903,ENSOCUG00000013369,ENSOCUG00000013232,ENSOCUG00000013449,ENSOCUG00000008193,ENSOCUG00000025870,ENSOCUG00000014520,…
GO:0009056	catabolic process	biological_process	1.2623e-08	866	9866	1301	16906	ENSOCUG00000014689,ENSOCUG00000029295,ENSOCUG00000007479,ENSOCUG00000014013,ENSOCUG00000014267,ENSOCUG00000020904,ENSOCUG00000016511,ENSOCUG00000021601,ENSOCUG00000000699,ENSOCUG00000014664,ENSOCUG00000014775,ENSOCUG00000023754,ENSOCUG00000014455,ENSOCUG00000003598,ENSOCUG00000011090,ENSOCUG00000009465,ENSOCUG00000010381,ENSOCUG00000007926,ENSOCUG00000007668,ENSOCUG00000017161,ENSOCUG00000005926,…
GO:0055080	cation homeostasis	biological_process	0.0086647	215	9866	318	16906	ENSOCUG00000009543,ENSOCUG00000009487,ENSOCUG00000012796,ENSOCUG00000005766,ENSOCUG00000003196,ENSOCUG00000000922,ENSOCUG00000006867,ENSOCUG00000022357,ENSOCUG00000026842,ENSOCUG00000010034,ENSOCUG00000001526,ENSOCUG00000001093,ENSOCUG00000010178,ENSOCUG00000007261,ENSOCUG00000011051,ENSOCUG00000008401,ENSOCUG00000005557,ENSOCUG00000009959,ENSOCUG00000011360,ENSOCUG00000011459,ENSOCUG00000016535,…
GO:0098655	cation transmembrane transport	biological_process	2.2624e-05	282	9866	402	16906	ENSOCUG00000006168,ENSOCUG00000002431,ENSOCUG00000001735,ENSOCUG00000006034,ENSOCUG00000017814,ENSOCUG00000014520,ENSOCUG00000015546,ENSOCUG00000026600,ENSOCUG00000005317,ENSOCUG00000012081,ENSOCUG00000015015,ENSOCUG00000006539,ENSOCUG00000007480,ENSOCUG00000004314,ENSOCUG00000025172,ENSOCUG00000017676,ENSOCUG00000005780,ENSOCUG00000015537,ENSOCUG00000014218,ENSOCUG00000013818,ENSOCUG00000014818,…
GO:0006812	cation transport	biological_process	4.7047e-07	465	9866	676	16906	ENSOCUG00000001270,ENSOCUG00000005794,ENSOCUG00000009098,ENSOCUG00000014866,ENSOCUG00000022498,ENSOCUG00000001324,ENSOCUG00000022666,ENSOCUG00000010040,ENSOCUG00000006964,ENSOCUG00000009245,ENSOCUG00000014193,ENSOCUG00000011219,ENSOCUG00000005156,ENSOCUG00000006934,ENSOCUG00000027507,ENSOCUG00000005760,ENSOCUG00000009473,ENSOCUG00000000692,ENSOCUG00000011795,ENSOCUG00000010594,ENSOCUG00000002047,…
GO:0001775	cell activation	biological_process	4.9111e-05	365	9866	535	16906	ENSOCUG00000003943,ENSOCUG00000011434,ENSOCUG00000007555,ENSOCUG00000001894,ENSOCUG00000011943,ENSOCUG00000016448,ENSOCUG00000003319,ENSOCUG00000028059,ENSOCUG00000009368,ENSOCUG00000029644,ENSOCUG00000003312,ENSOCUG00000008485,ENSOCUG00000004048,ENSOCUG00000008714,ENSOCUG00000007362,ENSOCUG00000015447,ENSOCUG00000001489,ENSOCUG00000004719,ENSOCUG00000011687,ENSOCUG00000004172,ENSOCUG00000010135,…
GO:0007155	cell adhesion	biological_process	4.7416e-15	614	9866	854	16906	ENSOCUG00000007916,ENSOCUG00000022857,ENSOCUG00000007070,ENSOCUG00000012439,ENSOCUG00000011402,ENSOCUG00000013358,ENSOCUG00000029037,ENSOCUG00000008710,ENSOCUG00000027183,ENSOCUG00000010918,ENSOCUG00000006190,ENSOCUG00000014955,ENSOCUG00000023151,ENSOCUG00000014602,ENSOCUG00000026073,ENSOCUG00000005078,ENSOCUG00000015449,ENSOCUG00000007427,ENSOCUG00000003282,ENSOCUG00000013995,ENSOCUG00000001026,…
GO:0007049	cell cycle	biological_process	0.0023552	569	9866	883	16906	ENSOCUG00000001667,ENSOCUG00000007993,ENSOCUG00000017069,ENSOCUG00000029248,ENSOCUG00000025010,ENSOCUG00000023521,ENSOCUG00000012887,ENSOCUG00000001697,ENSOCUG00000013549,ENSOCUG00000009775,ENSOCUG00000009600,ENSOCUG00000013616,ENSOCUG00000010460,ENSOCUG00000006314,ENSOCUG00000028016,ENSOCUG00000002099,ENSOCUG00000012806,ENSOCUG00000003782,ENSOCUG00000010390,ENSOCUG00000016202,ENSOCUG00000014252,…
GO:0022402	cell cycle process	biological_process	0.0018489	463	9866	709	16906	ENSOCUG00000026209,ENSOCUG00000026304,ENSOCUG00000004163,ENSOCUG00000016689,ENSOCUG00000015681,ENSOCUG00000011417,ENSOCUG00000012177,ENSOCUG00000002740,ENSOCUG00000021329,ENSOCUG00000016406,ENSOCUG00000007200,ENSOCUG00000001030,ENSOCUG00000014862,ENSOCUG00000011398,ENSOCUG00000013337,ENSOCUG00000006980,ENSOCUG00000007779,ENSOCUG00000027545,ENSOCUG00000000005,ENSOCUG00000013633,ENSOCUG00000003601,…
GO:0008219	cell death	biological_process	9.4955e-07	696	9866	1047	16906	ENSOCUG00000005091,ENSOCUG00000003394,ENSOCUG00000001150,ENSOCUG00000006165,ENSOCUG00000001230,ENSOCUG00000002384,ENSOCUG00000009233,ENSOCUG00000000897,ENSOCUG00000003000,ENSOCUG00000012959,ENSOCUG00000006702,ENSOCUG00000014563,ENSOCUG00000012028,ENSOCUG00000004808,ENSOCUG00000002688,ENSOCUG00000024304,ENSOCUG00000008823,ENSOCUG00000010436,ENSOCUG00000016101,ENSOCUG00000008440,ENSOCUG00000001039,…
GO:0048468	cell development	biological_process	2.7314e-17	908	9866	1297	16906	ENSOCUG00000010732,ENSOCUG00000013047,ENSOCUG00000012454,ENSOCUG00000001129,ENSOCUG00000000787,ENSOCUG00000004900,ENSOCUG00000010784,ENSOCUG00000017871,ENSOCUG00000029644,ENSOCUG00000017631,ENSOCUG00000014510,ENSOCUG00000000104,ENSOCUG00000003521,ENSOCUG00000011938,ENSOCUG00000009997,ENSOCUG00000004048,ENSOCUG00000006445,ENSOCUG00000010252,ENSOCUG00000016932,ENSOCUG00000009395,ENSOCUG00000009993,…
GO:0030154	cell differentiation	biological_process	1.2909e-21	1534	9866	2257	16906	ENSOCUG00000014369,ENSOCUG00000004612,ENSOCUG00000009576,ENSOCUG00000002924,ENSOCUG00000021869,ENSOCUG00000026591,ENSOCUG00000000146,ENSOCUG00000016432,ENSOCUG00000029672,ENSOCUG00000001374,ENSOCUG00000021056,ENSOCUG00000005549,ENSOCUG00000013527,ENSOCUG00000013251,ENSOCUG00000017084,ENSOCUG00000013760,ENSOCUG00000025264,ENSOCUG00000010418,ENSOCUG00000005888,ENSOCUG00000016651,ENSOCUG00000008134,…
GO:0034329	cell junction assembly	biological_process	0.00032843	88	9866	113	16906	ENSOCUG00000011687,ENSOCUG00000000234,ENSOCUG00000015242,ENSOCUG00000005062,ENSOCUG00000007362,ENSOCUG00000005521,ENSOCUG00000016107,ENSOCUG00000003035,ENSOCUG00000003962,ENSOCUG00000007141,ENSOCUG00000014951,ENSOCUG00000001555,ENSOCUG00000001058,ENSOCUG00000015859,ENSOCUG00000005664,ENSOCUG00000021011,ENSOCUG00000001726,ENSOCUG00000001963,ENSOCUG00000000787,ENSOCUG00000005597,ENSOCUG00000005747,…
GO:0034330	cell junction organization	biological_process	1.5179e-05	110	9866	140	16906	ENSOCUG00000008774,ENSOCUG00000022530,ENSOCUG00000017477,ENSOCUG00000015363,ENSOCUG00000014344,ENSOCUG00000009742,ENSOCUG00000029601,ENSOCUG00000007744,ENSOCUG00000017666,ENSOCUG00000016627,ENSOCUG00000006047,ENSOCUG00000015957,ENSOCUG00000009956,ENSOCUG00000000023,ENSOCUG00000017056,ENSOCUG00000009966,ENSOCUG00000003139,ENSOCUG00000004750,ENSOCUG00000002180,ENSOCUG00000010702,ENSOCUG00000001933,…
GO:0016477	cell migration	biological_process	1.0038e-10	564	9866	804	16906	ENSOCUG00000012103,ENSOCUG00000013152,ENSOCUG00000016450,ENSOCUG00000001467,ENSOCUG00000002038,ENSOCUG00000001575,ENSOCUG00000008543,ENSOCUG00000015220,ENSOCUG00000012070,ENSOCUG00000003073,ENSOCUG00000017691,ENSOCUG00000000348,ENSOCUG00000008990,ENSOCUG00000013060,ENSOCUG00000006059,ENSOCUG00000005045,ENSOCUG00000015189,ENSOCUG00000017377,ENSOCUG00000016936,ENSOCUG00000011386,ENSOCUG00000000817,…
GO:0000902	cell morphogenesis	biological_process	1.003e-19	607	9866	819	16906	ENSOCUG00000013633,ENSOCUG00000015870,ENSOCUG00000001937,ENSOCUG00000001754,ENSOCUG00000013216,ENSOCUG00000005942,ENSOCUG00000010318,ENSOCUG00000009450,ENSOCUG00000014233,ENSOCUG00000003991,ENSOCUG00000017459,ENSOCUG00000011141,ENSOCUG00000017019,ENSOCUG00000013815,ENSOCUG00000008000,ENSOCUG00000000268,ENSOCUG00000017626,ENSOCUG00000010018,ENSOCUG00000027585,ENSOCUG00000015784,ENSOCUG00000015685,…
GO:0000904	cell morphogenesis involved in differentiation	biological_process	2.5092e-11	359	9866	485	16906	ENSOCUG00000025312,ENSOCUG00000014685,ENSOCUG00000006721,ENSOCUG00000027205,ENSOCUG00000024877,ENSOCUG00000023809,ENSOCUG00000007090,ENSOCUG00000004848,ENSOCUG00000029576,ENSOCUG00000000726,ENSOCUG00000022473,ENSOCUG00000012611,ENSOCUG00000000638,ENSOCUG00000015191,ENSOCUG00000002298,ENSOCUG00000003302,ENSOCUG00000014932,ENSOCUG00000005579,ENSOCUG00000015552,ENSOCUG00000009427,ENSOCUG00000005101,…
GO:0048667	cell morphogenesis involved in neuron differentiation	biological_process	8.1793e-08	230	9866	308	16906	ENSOCUG00000011398,ENSOCUG00000006156,ENSOCUG00000007705,ENSOCUG00000010827,ENSOCUG00000017805,ENSOCUG00000005942,ENSOCUG00000011075,ENSOCUG00000003996,ENSOCUG00000016624,ENSOCUG00000015623,ENSOCUG00000009022,ENSOCUG00000016434,ENSOCUG00000004579,ENSOCUG00000015784,ENSOCUG00000017281,ENSOCUG00000007155,ENSOCUG00000027183,ENSOCUG00000011703,ENSOCUG00000000268,ENSOCUG00000011801,ENSOCUG00000013815,…
GO:0048870	cell motility	biological_process	9.3574e-11	607	9866	871	16906	ENSOCUG00000008157,ENSOCUG00000011626,ENSOCUG00000014859,ENSOCUG00000023066,ENSOCUG00000003684,ENSOCUG00000020985,ENSOCUG00000001475,ENSOCUG00000010236,ENSOCUG00000008969,ENSOCUG00000010069,ENSOCUG00000012955,ENSOCUG00000000739,ENSOCUG00000003620,ENSOCUG00000022234,ENSOCUG00000015290,ENSOCUG00000005673,ENSOCUG00000012654,ENSOCUG00000017204,ENSOCUG00000004142,ENSOCUG00000025048,ENSOCUG00000023958,…
GO:0032990	cell part morphogenesis	biological_process	9.5927e-14	398	9866	532	16906	ENSOCUG00000005279,ENSOCUG00000021720,ENSOCUG00000001112,ENSOCUG00000004806,ENSOCUG00000009852,ENSOCUG00000005853,ENSOCUG00000006943,ENSOCUG00000012582,ENSOCUG00000025555,ENSOCUG00000017414,ENSOCUG00000025870,ENSOCUG00000011775,ENSOCUG00000017713,ENSOCUG00000007140,ENSOCUG00000015864,ENSOCUG00000004906,ENSOCUG00000016862,ENSOCUG00000004020,ENSOCUG00000000229,ENSOCUG00000017836,ENSOCUG00000024268,…
GO:0030031	cell projection assembly	biological_process	3.653e-09	205	9866	265	16906	ENSOCUG00000008824,ENSOCUG00000015685,ENSOCUG00000011645,ENSOCUG00000003829,ENSOCUG00000000786,ENSOCUG00000010843,ENSOCUG00000004753,ENSOCUG00000015774,ENSOCUG00000000403,ENSOCUG00000014086,ENSOCUG00000016093,ENSOCUG00000007405,ENSOCUG00000016756,ENSOCUG00000005293,ENSOCUG00000015620,ENSOCUG00000009956,ENSOCUG00000005516,ENSOCUG00000029532,ENSOCUG00000003536,ENSOCUG00000003601,ENSOCUG00000016919,…
GO:0048858	cell projection morphogenesis	biological_process	1.201e-13	387	9866	516	16906	ENSOCUG00000012598,ENSOCUG00000009070,ENSOCUG00000010732,ENSOCUG00000026956,ENSOCUG00000000787,ENSOCUG00000015840,ENSOCUG00000013225,ENSOCUG00000004278,ENSOCUG00000000659,ENSOCUG00000011938,ENSOCUG00000013209,ENSOCUG00000003521,ENSOCUG00000012979,ENSOCUG00000002767,ENSOCUG00000011025,ENSOCUG00000003312,ENSOCUG00000017848,ENSOCUG00000013457,ENSOCUG00000004048,ENSOCUG00000010252,ENSOCUG00000008704,…
GO:0030030	cell projection organization	biological_process	2.5176e-21	588	9866	783	16906	ENSOCUG00000016404,ENSOCUG00000010870,ENSOCUG00000011535,ENSOCUG00000005487,ENSOCUG00000000671,ENSOCUG00000013435,ENSOCUG00000024485,ENSOCUG00000013167,ENSOCUG00000016224,ENSOCUG00000008031,ENSOCUG00000001270,ENSOCUG00000010104,ENSOCUG00000007004,ENSOCUG00000013726,ENSOCUG00000014696,ENSOCUG00000011995,ENSOCUG00000007042,ENSOCUG00000005792,ENSOCUG00000005597,ENSOCUG00000023520,ENSOCUG00000010284,…
GO:0008283	cell proliferation	biological_process	1.9591e-08	747	9866	1112	16906	ENSOCUG00000004997,ENSOCUG00000003479,ENSOCUG00000012643,ENSOCUG00000013633,ENSOCUG00000026693,ENSOCUG00000004165,ENSOCUG00000017626,ENSOCUG00000004163,ENSOCUG00000006343,ENSOCUG00000015784,ENSOCUG00000008415,ENSOCUG00000027892,ENSOCUG00000015681,ENSOCUG00000009965,ENSOCUG00000004359,ENSOCUG00000027997,ENSOCUG00000002536,ENSOCUG00000013585,ENSOCUG00000001479,ENSOCUG00000012116,ENSOCUG00000014981,…
GO:0007166	cell surface receptor signaling pathway	biological_process	2.9513e-23	993	9866	1392	16906	ENSOCUG00000024877,ENSOCUG00000001752,ENSOCUG00000027603,ENSOCUG00000000638,ENSOCUG00000008567,ENSOCUG00000005322,ENSOCUG00000015992,ENSOCUG00000022473,ENSOCUG00000014370,ENSOCUG00000006315,ENSOCUG00000000991,ENSOCUG00000005579,ENSOCUG00000026630,ENSOCUG00000016671,ENSOCUG00000003512,ENSOCUG00000016930,ENSOCUG00000016476,ENSOCUG00000014255,ENSOCUG00000008749,ENSOCUG00000014127,ENSOCUG00000010449,…
GO:0098609	cell-cell adhesion	biological_process	4.3752e-09	396	9866	554	16906	ENSOCUG00000027505,ENSOCUG00000007545,ENSOCUG00000003829,ENSOCUG00000013774,ENSOCUG00000010938,ENSOCUG00000008474,ENSOCUG00000011239,ENSOCUG00000003282,ENSOCUG00000010843,ENSOCUG00000016050,ENSOCUG00000013995,ENSOCUG00000009566,ENSOCUG00000015354,ENSOCUG00000000403,ENSOCUG00000016293,ENSOCUG00000006498,ENSOCUG00000017821,ENSOCUG00000005819,ENSOCUG00000000329,ENSOCUG00000006769,ENSOCUG00000007233,…
GO:0098742	cell-cell adhesion via plasma-membrane adhesion molecules	biological_process	0.003388	89	9866	119	16906	ENSOCUG00000000774,ENSOCUG00000017009,ENSOCUG00000017732,ENSOCUG00000016171,ENSOCUG00000011064,ENSOCUG00000014684,ENSOCUG00000016877,ENSOCUG00000016923,ENSOCUG00000014493,ENSOCUG00000013993,ENSOCUG00000002557,ENSOCUG00000005237,ENSOCUG00000029153,ENSOCUG00000017836,ENSOCUG00000013369,ENSOCUG00000012464,ENSOCUG00000007348,ENSOCUG00000012534,ENSOCUG00000013116,ENSOCUG00000029127,ENSOCUG00000016125,…
GO:0045216	cell-cell junction organization	biological_process	5.3598e-05	99	9866	126	16906	ENSOCUG00000015397,ENSOCUG00000003073,ENSOCUG00000001697,ENSOCUG00000015449,ENSOCUG00000010465,ENSOCUG00000022448,ENSOCUG00000010313,ENSOCUG00000007297,ENSOCUG00000010192,ENSOCUG00000001467,ENSOCUG00000024309,ENSOCUG00000025582,ENSOCUG00000007177,ENSOCUG00000016689,ENSOCUG00000004964,ENSOCUG00000009484,ENSOCUG00000010794,ENSOCUG00000004645,ENSOCUG00000017750,ENSOCUG00000017782,ENSOCUG00000013466,…
GO:0007267	cell-cell signaling	biological_process	0.00077802	322	9866	478	16906	ENSOCUG00000000476,ENSOCUG00000008627,ENSOCUG00000000265,ENSOCUG00000012799,ENSOCUG00000010156,ENSOCUG00000015032,ENSOCUG00000015585,ENSOCUG00000005853,ENSOCUG00000023247,ENSOCUG00000024851,ENSOCUG00000011775,ENSOCUG00000004161,ENSOCUG00000017968,ENSOCUG00000000532,ENSOCUG00000025058,ENSOCUG00000016862,ENSOCUG00000002431,ENSOCUG00000026917,ENSOCUG00000016465,ENSOCUG00000011051,ENSOCUG00000014499,…
GO:0007160	cell-matrix adhesion	biological_process	7.0261e-06	106	9866	133	16906	ENSOCUG00000025883,ENSOCUG00000001426,ENSOCUG00000010104,ENSOCUG00000005579,ENSOCUG00000001263,ENSOCUG00000008567,ENSOCUG00000001043,ENSOCUG00000014932,ENSOCUG00000022473,ENSOCUG00000021218,ENSOCUG00000024877,ENSOCUG00000004297,ENSOCUG00000023829,ENSOCUG00000008381,ENSOCUG00000004848,ENSOCUG00000025312,ENSOCUG00000003008,ENSOCUG00000003962,ENSOCUG00000007508,ENSOCUG00000003035,ENSOCUG00000025780,…
GO:0007045	cell-substrate adherens junction assembly	biological_process	0.00040474	36	9866	40	16906	ENSOCUG00000009742,ENSOCUG00000009956,ENSOCUG00000017666,ENSOCUG00000015957,ENSOCUG00000025883,ENSOCUG00000008774,ENSOCUG00000022530,ENSOCUG00000023829,ENSOCUG00000001026,ENSOCUG00000021218,ENSOCUG00000024877,ENSOCUG00000008381,ENSOCUG00000004848,ENSOCUG00000001933,ENSOCUG00000003282,ENSOCUG00000025312,ENSOCUG00000001043,ENSOCUG00000022473,ENSOCUG00000025582,ENSOCUG00000015242,ENSOCUG00000011687,…
GO:0031589	cell-substrate adhesion	biological_process	5.1201e-09	171	9866	216	16906	ENSOCUG00000022477,ENSOCUG00000013785,ENSOCUG00000009742,ENSOCUG00000011700,ENSOCUG00000011697,ENSOCUG00000011082,ENSOCUG00000017666,ENSOCUG00000014362,ENSOCUG00000004646,ENSOCUG00000005429,ENSOCUG00000014676,ENSOCUG00000017884,ENSOCUG00000015594,ENSOCUG00000012995,ENSOCUG00000022530,ENSOCUG00000001933,ENSOCUG00000015080,ENSOCUG00000016487,ENSOCUG00000005505,ENSOCUG00000027519,ENSOCUG00000011235,…
GO:0007044	cell-substrate junction assembly	biological_process	8.7063e-05	43	9866	48	16906	ENSOCUG00000014233,ENSOCUG00000001963,ENSOCUG00000006156,ENSOCUG00000010794,ENSOCUG00000017871,ENSOCUG00000013047,ENSOCUG00000005747,ENSOCUG00000005597,ENSOCUG00000003049,ENSOCUG00000016107,ENSOCUG00000001467,ENSOCUG00000025582,ENSOCUG00000005062,ENSOCUG00000015242,ENSOCUG00000011687,ENSOCUG00000001058,ENSOCUG00000014951,ENSOCUG00000001697,ENSOCUG00000015449,ENSOCUG00000003962,ENSOCUG00000003035,…
GO:0006520	cellular amino acid metabolic process	biological_process	0.038708	148	9866	218	16906	ENSOCUG00000009989,ENSOCUG00000017716,ENSOCUG00000009739,ENSOCUG00000017523,ENSOCUG00000013237,ENSOCUG00000013796,ENSOCUG00000004786,ENSOCUG00000021505,ENSOCUG00000011526,ENSOCUG00000013067,ENSOCUG00000005264,ENSOCUG00000015789,ENSOCUG00000014790,ENSOCUG00000007799,ENSOCUG00000021947,ENSOCUG00000009215,ENSOCUG00000015684,ENSOCUG00000010988,ENSOCUG00000002448,ENSOCUG00000016511,ENSOCUG00000022463,…
GO:0006725	cellular aromatic compound metabolic process	biological_process	0.010217	2146	9866	3529	16906	ENSOCUG00000014255,ENSOCUG00000004870,ENSOCUG00000001322,ENSOCUG00000026856,ENSOCUG00000010544,ENSOCUG00000000991,ENSOCUG00000000820,ENSOCUG00000016888,ENSOCUG00000004166,ENSOCUG00000005172,ENSOCUG00000010136,ENSOCUG00000006842,ENSOCUG00000000683,ENSOCUG00000002871,ENSOCUG00000014973,ENSOCUG00000005455,ENSOCUG00000016258,ENSOCUG00000008843,ENSOCUG00000004582,ENSOCUG00000026238,ENSOCUG00000016565,…
GO:0044262	cellular carbohydrate metabolic process	biological_process	9.6191e-05	116	9866	152	16906	ENSOCUG00000004554,ENSOCUG00000017281,ENSOCUG00000024271,ENSOCUG00000027387,ENSOCUG00000022234,ENSOCUG00000017143,ENSOCUG00000000359,ENSOCUG00000010692,ENSOCUG00000003384,ENSOCUG00000002828,ENSOCUG00000001952,ENSOCUG00000000073,ENSOCUG00000016243,ENSOCUG00000014355,ENSOCUG00000022356,ENSOCUG00000011034,ENSOCUG00000014568,ENSOCUG00000016941,ENSOCUG00000010460,ENSOCUG00000015728,ENSOCUG00000002173,…
GO:0044248	cellular catabolic process	biological_process	2.1234e-07	745	9866	1119	16906	ENSOCUG00000001555,ENSOCUG00000000264,ENSOCUG00000029710,ENSOCUG00000007759,ENSOCUG00000016592,ENSOCUG00000010306,ENSOCUG00000009513,ENSOCUG00000012513,ENSOCUG00000015278,ENSOCUG00000027541,ENSOCUG00000004426,ENSOCUG00000002131,ENSOCUG00000001992,ENSOCUG00000011126,ENSOCUG00000017636,ENSOCUG00000006962,ENSOCUG00000023346,ENSOCUG00000005645,ENSOCUG00000003071,ENSOCUG00000016596,ENSOCUG00000015460,…
GO:0055082	cellular chemical homeostasis	biological_process	0.0039783	224	9866	329	16906	ENSOCUG00000000692,ENSOCUG00000012400,ENSOCUG00000013067,ENSOCUG00000010594,ENSOCUG00000011955,ENSOCUG00000002047,ENSOCUG00000004525,ENSOCUG00000002253,ENSOCUG00000008823,ENSOCUG00000002688,ENSOCUG00000001898,ENSOCUG00000016358,ENSOCUG00000022498,ENSOCUG00000014866,ENSOCUG00000015960,ENSOCUG00000001324,ENSOCUG00000008394,ENSOCUG00000001515,ENSOCUG00000004269,ENSOCUG00000011219,ENSOCUG00000007788,…
GO:0022607	cellular component assembly	biological_process	2.4904e-09	968	9866	1458	16906	ENSOCUG00000023355,ENSOCUG00000022838,ENSOCUG00000000707,ENSOCUG00000002707,ENSOCUG00000012207,ENSOCUG00000009736,ENSOCUG00000006913,ENSOCUG00000000922,ENSOCUG00000005836,ENSOCUG00000015859,ENSOCUG00000013626,ENSOCUG00000005455,ENSOCUG00000009451,ENSOCUG00000007607,ENSOCUG00000001873,ENSOCUG00000003439,ENSOCUG00000025674,ENSOCUG00000021011,ENSOCUG00000007751,ENSOCUG00000013147,ENSOCUG00000023226,…
GO:0010927	cellular component assembly involved in morphogenesis	biological_process	7.989e-05	153	9866	207	16906	ENSOCUG00000011765,ENSOCUG00000000102,ENSOCUG00000010319,ENSOCUG00000007145,ENSOCUG00000029685,ENSOCUG00000009939,ENSOCUG00000027758,ENSOCUG00000029354,ENSOCUG00000005537,ENSOCUG00000009400,ENSOCUG00000001228,ENSOCUG00000015523,ENSOCUG00000014610,ENSOCUG00000025952,ENSOCUG00000004246,ENSOCUG00000013185,ENSOCUG00000016485,ENSOCUG00000010293,ENSOCUG00000014568,ENSOCUG00000015363,ENSOCUG00000013941,…
GO:0044085	cellular component biogenesis	biological_process	6.7285e-09	1019	9866	1545	16906	ENSOCUG00000016621,ENSOCUG00000002767,ENSOCUG00000008485,ENSOCUG00000001058,ENSOCUG00000006134,ENSOCUG00000002003,ENSOCUG00000003312,ENSOCUG00000004686,ENSOCUG00000008704,ENSOCUG00000000706,ENSOCUG00000022094,ENSOCUG00000002008,ENSOCUG00000005521,ENSOCUG00000003053,ENSOCUG00000020921,ENSOCUG00000014216,ENSOCUG00000008229,ENSOCUG00000016374,ENSOCUG00000012175,ENSOCUG00000011687,ENSOCUG00000011743,…
GO:0022411	cellular component disassembly	biological_process	0.0076762	192	9866	281	16906	ENSOCUG00000013463,ENSOCUG00000029233,ENSOCUG00000014431,ENSOCUG00000010252,ENSOCUG00000011380,ENSOCUG00000007492,ENSOCUG00000027096,ENSOCUG00000017516,ENSOCUG00000014777,ENSOCUG00000011397,ENSOCUG00000008782,ENSOCUG00000014216,ENSOCUG00000017943,ENSOCUG00000007853,ENSOCUG00000017871,ENSOCUG00000011443,ENSOCUG00000014013,ENSOCUG00000013047,ENSOCUG00000009263,ENSOCUG00000003591,ENSOCUG00000009997,…
GO:0032989	cellular component morphogenesis	biological_process	4.8014e-20	643	9866	872	16906	ENSOCUG00000017871,ENSOCUG00000010732,ENSOCUG00000013047,ENSOCUG00000012454,ENSOCUG00000000787,ENSOCUG00000004900,ENSOCUG00000011938,ENSOCUG00000003521,ENSOCUG00000000104,ENSOCUG00000009993,ENSOCUG00000004048,ENSOCUG00000010252,ENSOCUG00000006445,ENSOCUG00000013149,ENSOCUG00000016932,ENSOCUG00000006491,ENSOCUG00000007949,ENSOCUG00000022531,ENSOCUG00000015500,ENSOCUG00000000134,ENSOCUG00000017248,…
GO:0016043	cellular component organization	biological_process	5.8358e-42	2490	9866	3637	16906	ENSOCUG00000000901,ENSOCUG00000024723,ENSOCUG00000002326,ENSOCUG00000001447,ENSOCUG00000025879,ENSOCUG00000007354,ENSOCUG00000015957,ENSOCUG00000010696,ENSOCUG00000016688,ENSOCUG00000021080,ENSOCUG00000003432,ENSOCUG00000002835,ENSOCUG00000029716,ENSOCUG00000027534,ENSOCUG00000006877,ENSOCUG00000008594,ENSOCUG00000000034,ENSOCUG00000004676,ENSOCUG00000013166,ENSOCUG00000008486,ENSOCUG00000015449,…
GO:0071840	cellular component organization or biogenesis	biological_process	3.6509e-41	2530	9866	3708	16906	ENSOCUG00000022906,ENSOCUG00000007788,ENSOCUG00000016343,ENSOCUG00000006348,ENSOCUG00000003734,ENSOCUG00000005329,ENSOCUG00000016358,ENSOCUG00000012288,ENSOCUG00000017955,ENSOCUG00000008948,ENSOCUG00000021251,ENSOCUG00000004533,ENSOCUG00000002242,ENSOCUG00000025738,ENSOCUG00000025756,ENSOCUG00000013306,ENSOCUG00000008704,ENSOCUG00000011380,ENSOCUG00000029358,ENSOCUG00000011760,ENSOCUG00000022073,…
GO:0048869	cellular developmental process	biological_process	3.7477e-27	1693	9866	2468	16906	ENSOCUG00000005856,ENSOCUG00000005986,ENSOCUG00000006856,ENSOCUG00000017424,ENSOCUG00000005107,ENSOCUG00000007967,ENSOCUG00000009813,ENSOCUG00000022572,ENSOCUG00000007361,ENSOCUG00000016757,ENSOCUG00000016485,ENSOCUG00000009109,ENSOCUG00000004847,ENSOCUG00000004645,ENSOCUG00000021900,ENSOCUG00000004061,ENSOCUG00000022117,ENSOCUG00000027387,ENSOCUG00000014207,ENSOCUG00000024302,ENSOCUG00000003825,…
GO:0072503	cellular divalent inorganic cation homeostasis	biological_process	0.04364	130	9866	190	16906	ENSOCUG00000005379,ENSOCUG00000004973,ENSOCUG00000006898,ENSOCUG00000016448,ENSOCUG00000002848,ENSOCUG00000005631,ENSOCUG00000003827,ENSOCUG00000007668,ENSOCUG00000003984,ENSOCUG00000008485,ENSOCUG00000024481,ENSOCUG00000003845,ENSOCUG00000010284,ENSOCUG00000003636,ENSOCUG00000008064,ENSOCUG00000010741,ENSOCUG00000016488,ENSOCUG00000002688,ENSOCUG00000001898,ENSOCUG00000002253,ENSOCUG00000008823,…
GO:0019725	cellular homeostasis	biological_process	0.0035463	279	9866	416	16906	ENSOCUG00000013072,ENSOCUG00000006168,ENSOCUG00000007140,ENSOCUG00000014520,ENSOCUG00000002582,ENSOCUG00000002556,ENSOCUG00000003056,ENSOCUG00000001155,ENSOCUG00000009872,ENSOCUG00000007480,ENSOCUG00000004314,ENSOCUG00000017676,ENSOCUG00000012799,ENSOCUG00000026842,ENSOCUG00000014896,ENSOCUG00000001018,ENSOCUG00000013866,ENSOCUG00000005116,ENSOCUG00000005766,ENSOCUG00000006697,ENSOCUG00000009543,…
GO:0044255	cellular lipid metabolic process	biological_process	1.0545e-06	369	9866	528	16906	ENSOCUG00000006565,ENSOCUG00000003394,ENSOCUG00000014088,ENSOCUG00000001657,ENSOCUG00000000651,ENSOCUG00000000897,ENSOCUG00000010068,ENSOCUG00000017905,ENSOCUG00000006579,ENSOCUG00000009786,ENSOCUG00000004533,ENSOCUG00000015837,ENSOCUG00000001375,ENSOCUG00000017523,ENSOCUG00000008823,ENSOCUG00000000596,ENSOCUG00000007086,ENSOCUG00000022712,ENSOCUG00000006113,ENSOCUG00000006671,ENSOCUG00000017348,…
GO:0051641	cellular localization	biological_process	2.8381e-21	1252	9866	1811	16906	ENSOCUG00000001425,ENSOCUG00000002973,ENSOCUG00000004806,ENSOCUG00000003056,ENSOCUG00000014490,ENSOCUG00000021137,ENSOCUG00000023153,ENSOCUG00000025861,ENSOCUG00000007739,ENSOCUG00000026917,ENSOCUG00000000155,ENSOCUG00000016862,ENSOCUG00000028188,ENSOCUG00000013449,ENSOCUG00000007150,ENSOCUG00000011775,ENSOCUG00000005923,ENSOCUG00000004011,ENSOCUG00000011459,ENSOCUG00000003898,ENSOCUG00000016266,…
GO:0044265	cellular macromolecule catabolic process	biological_process	0.00041393	367	9866	547	16906	ENSOCUG00000010641,ENSOCUG00000023350,ENSOCUG00000004933,ENSOCUG00000001076,ENSOCUG00000013853,ENSOCUG00000001009,ENSOCUG00000006423,ENSOCUG00000022350,ENSOCUG00000012176,ENSOCUG00000013413,ENSOCUG00000011388,ENSOCUG00000000152,ENSOCUG00000004811,ENSOCUG00000023595,ENSOCUG00000013456,ENSOCUG00000009729,ENSOCUG00000012805,ENSOCUG00000001081,ENSOCUG00000029403,ENSOCUG00000004742,ENSOCUG00000017921,…
GO:0070727	cellular macromolecule localization	biological_process	2.8884e-10	672	9866	977	16906	ENSOCUG00000004865,ENSOCUG00000011869,ENSOCUG00000012721,ENSOCUG00000010140,ENSOCUG00000029756,ENSOCUG00000006671,ENSOCUG00000003163,ENSOCUG00000012661,ENSOCUG00000010542,ENSOCUG00000025883,ENSOCUG00000014317,ENSOCUG00000002896,ENSOCUG00000011260,ENSOCUG00000011346,ENSOCUG00000027685,ENSOCUG00000006579,ENSOCUG00000002655,ENSOCUG00000006565,ENSOCUG00000013272,ENSOCUG00000013067,ENSOCUG00000017773,…
GO:0044260	cellular macromolecule metabolic process	biological_process	0.00013529	3461	9866	5697	16906	ENSOCUG00000017865,ENSOCUG00000029354,ENSOCUG00000025886,ENSOCUG00000025557,ENSOCUG00000003137,ENSOCUG00000021342,ENSOCUG00000004872,ENSOCUG00000004463,ENSOCUG00000000784,ENSOCUG00000011078,ENSOCUG00000002939,ENSOCUG00000003668,ENSOCUG00000029676,ENSOCUG00000004703,ENSOCUG00000004683,ENSOCUG00000007579,ENSOCUG00000016811,ENSOCUG00000014919,ENSOCUG00000025001,ENSOCUG00000001316,ENSOCUG00000013750,…
GO:0044237	cellular metabolic process	biological_process	1.3675e-10	4310	9866	7007	16906	ENSOCUG00000022810,ENSOCUG00000016448,ENSOCUG00000010927,ENSOCUG00000013209,ENSOCUG00000013753,ENSOCUG00000023526,ENSOCUG00000008485,ENSOCUG00000005854,ENSOCUG00000002008,ENSOCUG00000000038,ENSOCUG00000006014,ENSOCUG00000004741,ENSOCUG00000011687,ENSOCUG00000005831,ENSOCUG00000012028,ENSOCUG00000000849,ENSOCUG00000016445,ENSOCUG00000008823,ENSOCUG00000010855,ENSOCUG00000002384,ENSOCUG00000002248,…
GO:0044257	cellular protein catabolic process	biological_process	0.00022996	298	9866	435	16906	ENSOCUG00000005223,ENSOCUG00000010284,ENSOCUG00000007415,ENSOCUG00000027728,ENSOCUG00000012323,ENSOCUG00000007381,ENSOCUG00000009684,ENSOCUG00000017699,ENSOCUG00000010907,ENSOCUG00000004402,ENSOCUG00000005926,ENSOCUG00000007668,ENSOCUG00000007926,ENSOCUG00000010381,ENSOCUG00000011090,ENSOCUG00000014775,ENSOCUG00000000699,ENSOCUG00000023442,ENSOCUG00000016511,ENSOCUG00000015541,ENSOCUG00000014267,…
GO:0043623	cellular protein complex assembly	biological_process	0.02428	202	9866	302	16906	ENSOCUG00000021558,ENSOCUG00000006986,ENSOCUG00000012176,ENSOCUG00000026353,ENSOCUG00000023883,ENSOCUG00000009450,ENSOCUG00000004524,ENSOCUG00000000956,ENSOCUG00000010050,ENSOCUG00000027681,ENSOCUG00000004113,ENSOCUG00000028209,ENSOCUG00000006747,ENSOCUG00000024379,ENSOCUG00000000021,ENSOCUG00000016689,ENSOCUG00000010918,ENSOCUG00000004163,ENSOCUG00000023825,ENSOCUG00000021080,ENSOCUG00000003998,…
GO:0034613	cellular protein localization	biological_process	5.8031e-10	668	9866	973	16906	ENSOCUG00000001575,ENSOCUG00000011608,ENSOCUG00000010313,ENSOCUG00000001142,ENSOCUG00000003073,ENSOCUG00000014950,ENSOCUG00000008490,ENSOCUG00000012450,ENSOCUG00000012460,ENSOCUG00000023477,ENSOCUG00000014822,ENSOCUG00000026538,ENSOCUG00000005074,ENSOCUG00000008411,ENSOCUG00000007882,ENSOCUG00000012009,ENSOCUG00000013832,ENSOCUG00000003006,ENSOCUG00000006784,ENSOCUG00000007669,ENSOCUG00000005045,…
GO:0044267	cellular protein metabolic process	biological_process	4.3975e-05	2154	9866	3480	16906	ENSOCUG00000008364,ENSOCUG00000016224,ENSOCUG00000027721,ENSOCUG00000013520,ENSOCUG00000005487,ENSOCUG00000029423,ENSOCUG00000010663,ENSOCUG00000007909,ENSOCUG00000017531,ENSOCUG00000023987,ENSOCUG00000010104,ENSOCUG00000008900,ENSOCUG00000013561,ENSOCUG00000012474,ENSOCUG00000009367,ENSOCUG00000007255,ENSOCUG00000015440,ENSOCUG00000022496,ENSOCUG00000024100,ENSOCUG00000007924,ENSOCUG00000008859,…
GO:0006464	cellular protein modification process	biological_process	2.6241e-33	1739	9866	2498	16906	ENSOCUG00000000127,ENSOCUG00000004659,ENSOCUG00000003743,ENSOCUG00000002198,ENSOCUG00000014703,ENSOCUG00000016221,ENSOCUG00000002037,ENSOCUG00000016324,ENSOCUG00000014548,ENSOCUG00000009159,ENSOCUG00000005288,ENSOCUG00000013312,ENSOCUG00000017820,ENSOCUG00000012829,ENSOCUG00000022260,ENSOCUG00000001033,ENSOCUG00000005316,ENSOCUG00000004685,ENSOCUG00000002640,ENSOCUG00000002536,ENSOCUG00000015567,…
GO:0071214	cellular response to abiotic stimulus	biological_process	0.0045422	109	9866	150	16906	ENSOCUG00000005888,ENSOCUG00000004832,ENSOCUG00000013146,ENSOCUG00000024481,ENSOCUG00000005116,ENSOCUG00000012881,ENSOCUG00000010146,ENSOCUG00000010796,ENSOCUG00000027078,ENSOCUG00000009155,ENSOCUG00000011434,ENSOCUG00000010677,ENSOCUG00000015633,ENSOCUG00000012023,ENSOCUG00000006898,ENSOCUG00000012701,ENSOCUG00000025834,ENSOCUG00000016047,ENSOCUG00000005631,ENSOCUG00000026938,ENSOCUG00000005318,…
GO:0070887	cellular response to chemical stimulus	biological_process	2.0056e-10	908	9866	1351	16906	ENSOCUG00000016173,ENSOCUG00000017302,ENSOCUG00000012530,ENSOCUG00000010013,ENSOCUG00000006145,ENSOCUG00000017347,ENSOCUG00000003142,ENSOCUG00000000737,ENSOCUG00000004187,ENSOCUG00000010337,ENSOCUG00000001718,ENSOCUG00000015839,ENSOCUG00000028217,ENSOCUG00000025048,ENSOCUG00000023958,ENSOCUG00000013114,ENSOCUG00000004992,ENSOCUG00000014444,ENSOCUG00000007358,ENSOCUG00000013785,ENSOCUG00000000149,…
GO:0006974	cellular response to DNA damage stimulus	biological_process	0.0014402	321	9866	479	16906	ENSOCUG00000009610,ENSOCUG00000025001,ENSOCUG00000004989,ENSOCUG00000007579,ENSOCUG00000002858,ENSOCUG00000004306,ENSOCUG00000001295,ENSOCUG00000011841,ENSOCUG00000013050,ENSOCUG00000012460,ENSOCUG00000006901,ENSOCUG00000012383,ENSOCUG00000001952,ENSOCUG00000013584,ENSOCUG00000005626,ENSOCUG00000016716,ENSOCUG00000004392,ENSOCUG00000004932,ENSOCUG00000002766,ENSOCUG00000013721,ENSOCUG00000016478,…
GO:0071495	cellular response to endogenous stimulus	biological_process	3.8998e-07	426	9866	614	16906	ENSOCUG00000015422,ENSOCUG00000001898,ENSOCUG00000015240,ENSOCUG00000013520,ENSOCUG00000004150,ENSOCUG00000026801,ENSOCUG00000001043,ENSOCUG00000002253,ENSOCUG00000006444,ENSOCUG00000016401,ENSOCUG00000015493,ENSOCUG00000010481,ENSOCUG00000001153,ENSOCUG00000011479,ENSOCUG00000010594,ENSOCUG00000008381,ENSOCUG00000022082,ENSOCUG00000016982,ENSOCUG00000015312,ENSOCUG00000016965,ENSOCUG00000004829,…
GO:0071496	cellular response to external stimulus	biological_process	0.00099653	247	9866	360	16906	ENSOCUG00000005094,ENSOCUG00000022945,ENSOCUG00000006794,ENSOCUG00000016209,ENSOCUG00000005074,ENSOCUG00000002155,ENSOCUG00000024991,ENSOCUG00000009971,ENSOCUG00000017830,ENSOCUG00000014008,ENSOCUG00000008929,ENSOCUG00000017424,ENSOCUG00000007882,ENSOCUG00000015877,ENSOCUG00000023270,ENSOCUG00000010096,ENSOCUG00000007425,ENSOCUG00000015916,ENSOCUG00000001952,ENSOCUG00000006901,ENSOCUG00000001292,…
GO:0031668	cellular response to extracellular stimulus	biological_process	0.0052554	222	9866	327	16906	ENSOCUG00000006721,ENSOCUG00000015484,ENSOCUG00000025312,ENSOCUG00000010136,ENSOCUG00000008820,ENSOCUG00000004635,ENSOCUG00000012371,ENSOCUG00000025172,ENSOCUG00000016879,ENSOCUG00000022473,ENSOCUG00000010476,ENSOCUG00000002022,ENSOCUG00000017155,ENSOCUG00000025995,ENSOCUG00000008398,ENSOCUG00000017484,ENSOCUG00000029147,ENSOCUG00000015169,ENSOCUG00000016088,ENSOCUG00000009152,ENSOCUG00000007274,…
GO:0071363	cellular response to growth factor stimulus	biological_process	0.019398	237	9866	357	16906	ENSOCUG00000012615,ENSOCUG00000006856,ENSOCUG00000022572,ENSOCUG00000011515,ENSOCUG00000016098,ENSOCUG00000004271,ENSOCUG00000007453,ENSOCUG00000016188,ENSOCUG00000000882,ENSOCUG00000008439,ENSOCUG00000024309,ENSOCUG00000029354,ENSOCUG00000010192,ENSOCUG00000003908,ENSOCUG00000001697,ENSOCUG00000016243,ENSOCUG00000000073,ENSOCUG00000015048,ENSOCUG00000006901,ENSOCUG00000005141,ENSOCUG00000011092,…
GO:0035729	cellular response to hepatocyte growth factor stimulus	biological_process	0.043942	11	9866	11	16906	ENSOCUG00000006357,ENSOCUG00000004992,ENSOCUG00000014932,ENSOCUG00000015992,ENSOCUG00000004579,ENSOCUG00000014265,ENSOCUG00000024849,ENSOCUG00000001618,ENSOCUG00000027685,ENSOCUG00000027924,ENSOCUG00000005427
GO:0032870	cellular response to hormone stimulus	biological_process	3.0084e-06	181	9866	242	16906	ENSOCUG00000024849,ENSOCUG00000014267,ENSOCUG00000009329,ENSOCUG00000016853,ENSOCUG00000008604,ENSOCUG00000014693,ENSOCUG00000010527,ENSOCUG00000004278,ENSOCUG00000009585,ENSOCUG00000006240,ENSOCUG00000014455,ENSOCUG00000014319,ENSOCUG00000006337,ENSOCUG00000013194,ENSOCUG00000013647,ENSOCUG00000000038,ENSOCUG00000016107,ENSOCUG00000017792,ENSOCUG00000007943,ENSOCUG00000008229,ENSOCUG00000011798,…
GO:0032869	cellular response to insulin stimulus	biological_process	0.0081818	67	9866	88	16906	ENSOCUG00000007669,ENSOCUG00000017820,ENSOCUG00000006469,ENSOCUG00000000348,ENSOCUG00000014444,ENSOCUG00000011700,ENSOCUG00000000730,ENSOCUG00000015724,ENSOCUG00000013644,ENSOCUG00000005869,ENSOCUG00000029484,ENSOCUG00000010843,ENSOCUG00000014515,ENSOCUG00000023958,ENSOCUG00000026268,ENSOCUG00000004753,ENSOCUG00000001127,ENSOCUG00000012663,ENSOCUG00000000073,ENSOCUG00000003475,ENSOCUG00000010918,…
GO:1901699	cellular response to nitrogen compound	biological_process	0.00010826	186	9866	258	16906	ENSOCUG00000001937,ENSOCUG00000021541,ENSOCUG00000007950,ENSOCUG00000021321,ENSOCUG00000027545,ENSOCUG00000006066,ENSOCUG00000014917,ENSOCUG00000006980,ENSOCUG00000021712,ENSOCUG00000004524,ENSOCUG00000011814,ENSOCUG00000012663,ENSOCUG00000026859,ENSOCUG00000001127,ENSOCUG00000011569,ENSOCUG00000005078,ENSOCUG00000011034,ENSOCUG00000014534,ENSOCUG00000008415,ENSOCUG00000016689,ENSOCUG00000010918,…
GO:0031669	cellular response to nutrient levels	biological_process	0.016704	210	9866	313	16906	ENSOCUG00000009483,ENSOCUG00000012023,ENSOCUG00000011763,ENSOCUG00000010856,ENSOCUG00000009621,ENSOCUG00000027924,ENSOCUG00000016596,ENSOCUG00000012518,ENSOCUG00000006217,ENSOCUG00000007241,ENSOCUG00000006506,ENSOCUG00000022357,ENSOCUG00000012076,ENSOCUG00000009451,ENSOCUG00000017757,ENSOCUG00000007795,ENSOCUG00000006867,ENSOCUG00000008666,ENSOCUG00000005992,ENSOCUG00000011823,ENSOCUG00000003950,…
GO:0071407	cellular response to organic cyclic compound	biological_process	0.0084853	160	9866	231	16906	ENSOCUG00000004492,ENSOCUG00000013194,ENSOCUG00000004447,ENSOCUG00000008229,ENSOCUG00000010733,ENSOCUG00000010741,ENSOCUG00000008805,ENSOCUG00000000038,ENSOCUG00000016107,ENSOCUG00000008782,ENSOCUG00000000367,ENSOCUG00000004973,ENSOCUG00000006002,ENSOCUG00000001129,ENSOCUG00000009329,ENSOCUG00000024849,ENSOCUG00000001676,ENSOCUG00000014693,ENSOCUG00000007479,ENSOCUG00000010828,ENSOCUG00000002848,…
GO:0071310	cellular response to organic substance	biological_process	2.1374e-08	723	9866	1074	16906	ENSOCUG00000023214,ENSOCUG00000003380,ENSOCUG00000011124,ENSOCUG00000004667,ENSOCUG00000003431,ENSOCUG00000016909,ENSOCUG00000011786,ENSOCUG00000003829,ENSOCUG00000004753,ENSOCUG00000007033,ENSOCUG00000005277,ENSOCUG00000002256,ENSOCUG00000007857,ENSOCUG00000029303,ENSOCUG00000010843,ENSOCUG00000004270,ENSOCUG00000011590,ENSOCUG00000001955,ENSOCUG00000009161,ENSOCUG00000012325,ENSOCUG00000024218,…
GO:0071417	cellular response to organonitrogen compound	biological_process	4.915e-05	163	9866	221	16906	ENSOCUG00000007950,ENSOCUG00000027545,ENSOCUG00000021321,ENSOCUG00000021541,ENSOCUG00000001937,ENSOCUG00000011814,ENSOCUG00000004524,ENSOCUG00000014917,ENSOCUG00000021712,ENSOCUG00000006980,ENSOCUG00000011034,ENSOCUG00000014534,ENSOCUG00000012663,ENSOCUG00000005078,ENSOCUG00000011569,ENSOCUG00000001127,ENSOCUG00000001693,ENSOCUG00000004163,ENSOCUG00000017143,ENSOCUG00000008415,ENSOCUG00000010918,…
GO:1901701	cellular response to oxygen-containing compound	biological_process	1.9393e-05	329	9866	475	16906	ENSOCUG00000008587,ENSOCUG00000005620,ENSOCUG00000006499,ENSOCUG00000010856,ENSOCUG00000023758,ENSOCUG00000009279,ENSOCUG00000004479,ENSOCUG00000016998,ENSOCUG00000004612,ENSOCUG00000016047,ENSOCUG00000016651,ENSOCUG00000009736,ENSOCUG00000013722,ENSOCUG00000016942,ENSOCUG00000017757,ENSOCUG00000005455,ENSOCUG00000017084,ENSOCUG00000022357,ENSOCUG00000013760,ENSOCUG00000003060,ENSOCUG00000010141,…
GO:1901653	cellular response to peptide	biological_process	0.0016501	86	9866	113	16906	ENSOCUG00000013644,ENSOCUG00000000737,ENSOCUG00000005869,ENSOCUG00000015724,ENSOCUG00000014515,ENSOCUG00000010843,ENSOCUG00000003282,ENSOCUG00000026268,ENSOCUG00000005277,ENSOCUG00000004753,ENSOCUG00000023958,ENSOCUG00000029484,ENSOCUG00000017820,ENSOCUG00000007669,ENSOCUG00000011700,ENSOCUG00000000730,ENSOCUG00000000348,ENSOCUG00000006469,ENSOCUG00000014444,ENSOCUG00000021321,ENSOCUG00000027545,…
GO:0071375	cellular response to peptide hormone stimulus	biological_process	0.0026336	82	9866	108	16906	ENSOCUG00000011700,ENSOCUG00000000730,ENSOCUG00000000348,ENSOCUG00000006469,ENSOCUG00000014444,ENSOCUG00000017820,ENSOCUG00000007669,ENSOCUG00000014515,ENSOCUG00000010843,ENSOCUG00000003282,ENSOCUG00000026268,ENSOCUG00000004753,ENSOCUG00000023958,ENSOCUG00000029484,ENSOCUG00000013644,ENSOCUG00000000737,ENSOCUG00000005869,ENSOCUG00000015724,ENSOCUG00000017143,ENSOCUG00000004163,ENSOCUG00000001693,…
GO:0009267	cellular response to starvation	biological_process	0.011632	201	9866	297	16906	ENSOCUG00000014068,ENSOCUG00000017112,ENSOCUG00000010827,ENSOCUG00000014935,ENSOCUG00000021211,ENSOCUG00000006980,ENSOCUG00000001790,ENSOCUG00000007266,ENSOCUG00000009240,ENSOCUG00000021604,ENSOCUG00000010821,ENSOCUG00000016297,ENSOCUG00000013358,ENSOCUG00000001696,ENSOCUG00000005175,ENSOCUG00000016697,ENSOCUG00000012451,ENSOCUG00000016521,ENSOCUG00000009022,ENSOCUG00000007835,ENSOCUG00000001009,…
GO:0071383	cellular response to steroid hormone stimulus	biological_process	0.010436	68	9866	90	16906	ENSOCUG00000013194,ENSOCUG00000000038,ENSOCUG00000008229,ENSOCUG00000013527,ENSOCUG00000002095,ENSOCUG00000014693,ENSOCUG00000024849,ENSOCUG00000009329,ENSOCUG00000005988,ENSOCUG00000006499,ENSOCUG00000006240,ENSOCUG00000016047,ENSOCUG00000015063,ENSOCUG00000001648,ENSOCUG00000012900,ENSOCUG00000004829,ENSOCUG00000026917,ENSOCUG00000027507,ENSOCUG00000004903,ENSOCUG00000001324,ENSOCUG00000000026,…
GO:0033554	cellular response to stress	biological_process	7.1822e-10	801	9866	1185	16906	ENSOCUG00000017662,ENSOCUG00000000172,ENSOCUG00000006506,ENSOCUG00000006723,ENSOCUG00000011488,ENSOCUG00000005318,ENSOCUG00000012900,ENSOCUG00000016596,ENSOCUG00000014576,ENSOCUG00000005116,ENSOCUG00000003882,ENSOCUG00000016592,ENSOCUG00000016717,ENSOCUG00000004411,ENSOCUG00000002025,ENSOCUG00000012076,ENSOCUG00000009988,ENSOCUG00000008666,ENSOCUG00000025172,ENSOCUG00000006801,ENSOCUG00000003869,…
GO:0007417	central nervous system development	biological_process	3.9863e-08	383	9866	540	16906	ENSOCUG00000013176,ENSOCUG00000007978,ENSOCUG00000015103,ENSOCUG00000003269,ENSOCUG00000009050,ENSOCUG00000000301,ENSOCUG00000015963,ENSOCUG00000002192,ENSOCUG00000003436,ENSOCUG00000006975,ENSOCUG00000014768,ENSOCUG00000005759,ENSOCUG00000001284,ENSOCUG00000004249,ENSOCUG00000010189,ENSOCUG00000005427,ENSOCUG00000001047,ENSOCUG00000002605,ENSOCUG00000028228,ENSOCUG00000011440,ENSOCUG00000013053,…
GO:0021955	central nervous system neuron axonogenesis	biological_process	0.0020249	22	9866	23	16906	ENSOCUG00000027880,ENSOCUG00000000384,ENSOCUG00000013540,ENSOCUG00000004249,ENSOCUG00000015552,ENSOCUG00000012323,ENSOCUG00000008774,ENSOCUG00000000784,ENSOCUG00000016720,ENSOCUG00000017848,ENSOCUG00000017019,ENSOCUG00000006723,ENSOCUG00000021411,ENSOCUG00000011938,ENSOCUG00000003282,ENSOCUG00000012637,ENSOCUG00000005853,ENSOCUG00000000638,ENSOCUG00000007042,ENSOCUG00000003812,ENSOCUG00000015301,…
GO:0021954	central nervous system neuron development	biological_process	0.037596	42	9866	54	16906	ENSOCUG00000015301,ENSOCUG00000004579,ENSOCUG00000008443,ENSOCUG00000007042,ENSOCUG00000003812,ENSOCUG00000015623,ENSOCUG00000011919,ENSOCUG00000013627,ENSOCUG00000011938,ENSOCUG00000016559,ENSOCUG00000003641,ENSOCUG00000004422,ENSOCUG00000008171,ENSOCUG00000006723,ENSOCUG00000016720,ENSOCUG00000017848,ENSOCUG00000017019,ENSOCUG00000000784,ENSOCUG00000009736,ENSOCUG00000012323,ENSOCUG00000005163,…
GO:0021953	central nervous system neuron differentiation	biological_process	0.023575	91	9866	127	16906	ENSOCUG00000008443,ENSOCUG00000002964,ENSOCUG00000026956,ENSOCUG00000011919,ENSOCUG00000006146,ENSOCUG00000007042,ENSOCUG00000015840,ENSOCUG00000011938,ENSOCUG00000024296,ENSOCUG00000016257,ENSOCUG00000012900,ENSOCUG00000026378,ENSOCUG00000006723,ENSOCUG00000004422,ENSOCUG00000010927,ENSOCUG00000003641,ENSOCUG00000016559,ENSOCUG00000005509,ENSOCUG00000017848,ENSOCUG00000004327,ENSOCUG00000012323,…
GO:0021952	central nervous system projection neuron axonogenesis	biological_process	0.0010695	19	9866	19	16906	ENSOCUG00000021411,ENSOCUG00000006723,ENSOCUG00000003812,ENSOCUG00000007042,ENSOCUG00000005853,ENSOCUG00000000638,ENSOCUG00000012637,ENSOCUG00000003436,ENSOCUG00000015301,ENSOCUG00000013540,ENSOCUG00000000384,ENSOCUG00000027880,ENSOCUG00000015552,ENSOCUG00000004249,ENSOCUG00000012323,ENSOCUG00000017019,ENSOCUG00000017848,ENSOCUG00000016720,ENSOCUG00000000784
GO:0021795	cerebral cortex cell migration	biological_process	0.0012743	30	9866	33	16906	ENSOCUG00000012713,ENSOCUG00000014545,ENSOCUG00000017204,ENSOCUG00000027509,ENSOCUG00000012323,ENSOCUG00000000857,ENSOCUG00000014676,ENSOCUG00000010284,ENSOCUG00000006563,ENSOCUG00000009956,ENSOCUG00000007622,ENSOCUG00000022180,ENSOCUG00000007894,ENSOCUG00000012175,ENSOCUG00000020985,ENSOCUG00000003684,ENSOCUG00000013633,ENSOCUG00000012050,ENSOCUG00000004579,ENSOCUG00000012919,ENSOCUG00000005853,…
GO:0021987	cerebral cortex development	biological_process	0.0037628	55	9866	69	16906	ENSOCUG00000010284,ENSOCUG00000006563,ENSOCUG00000001801,ENSOCUG00000027758,ENSOCUG00000010761,ENSOCUG00000012175,ENSOCUG00000012610,ENSOCUG00000017204,ENSOCUG00000008622,ENSOCUG00000027509,ENSOCUG00000012323,ENSOCUG00000007297,ENSOCUG00000009736,ENSOCUG00000016954,ENSOCUG00000017254,ENSOCUG00000024029,ENSOCUG00000005856,ENSOCUG00000003656,ENSOCUG00000013633,ENSOCUG00000020985,ENSOCUG00000016434,…
GO:0048878	chemical homeostasis	biological_process	5.2062e-06	386	9866	560	16906	ENSOCUG00000006709,ENSOCUG00000010178,ENSOCUG00000012900,ENSOCUG00000027106,ENSOCUG00000016535,ENSOCUG00000013507,ENSOCUG00000011360,ENSOCUG00000011459,ENSOCUG00000009959,ENSOCUG00000011051,ENSOCUG00000016465,ENSOCUG00000008401,ENSOCUG00000005557,ENSOCUG00000006697,ENSOCUG00000017118,ENSOCUG00000005116,ENSOCUG00000005766,ENSOCUG00000009543,ENSOCUG00000002095,ENSOCUG00000026259,ENSOCUG00000014501,…
GO:0006935	chemotaxis	biological_process	0.000499	232	9866	334	16906	ENSOCUG00000015242,ENSOCUG00000011687,ENSOCUG00000001906,ENSOCUG00000016107,ENSOCUG00000011397,ENSOCUG00000012660,ENSOCUG00000017539,ENSOCUG00000014777,ENSOCUG00000007943,ENSOCUG00000002537,ENSOCUG00000027509,ENSOCUG00000004048,ENSOCUG00000004486,ENSOCUG00000016932,ENSOCUG00000011025,ENSOCUG00000013382,ENSOCUG00000011670,ENSOCUG00000007668,ENSOCUG00000003521,ENSOCUG00000013420,ENSOCUG00000016448,…
GO:0016568	chromatin modification	biological_process	5.6952e-06	264	9866	370	16906	ENSOCUG00000000034,ENSOCUG00000014504,ENSOCUG00000009839,ENSOCUG00000010843,ENSOCUG00000017708,ENSOCUG00000013916,ENSOCUG00000004676,ENSOCUG00000021020,ENSOCUG00000003432,ENSOCUG00000012281,ENSOCUG00000021080,ENSOCUG00000023771,ENSOCUG00000007354,ENSOCUG00000026784,ENSOCUG00000022941,ENSOCUG00000015866,ENSOCUG00000002326,ENSOCUG00000008983,ENSOCUG00000011170,ENSOCUG00000017821,ENSOCUG00000003266,…
GO:0006325	chromatin organization	biological_process	0.0012347	285	9866	421	16906	ENSOCUG00000008988,ENSOCUG00000027622,ENSOCUG00000016726,ENSOCUG00000014718,ENSOCUG00000022182,ENSOCUG00000016542,ENSOCUG00000023553,ENSOCUG00000004809,ENSOCUG00000027635,ENSOCUG00000016285,ENSOCUG00000026291,ENSOCUG00000015897,ENSOCUG00000002629,ENSOCUG00000003755,ENSOCUG00000006146,ENSOCUG00000017091,ENSOCUG00000000731,ENSOCUG00000009052,ENSOCUG00000013147,ENSOCUG00000010034,ENSOCUG00000025674,…
GO:0051276	chromosome organization	biological_process	0.0046609	435	9866	669	16906	ENSOCUG00000011740,ENSOCUG00000014727,ENSOCUG00000014444,ENSOCUG00000009755,ENSOCUG00000029655,ENSOCUG00000012008,ENSOCUG00000003782,ENSOCUG00000003674,ENSOCUG00000005648,ENSOCUG00000008574,ENSOCUG00000029575,ENSOCUG00000016921,ENSOCUG00000014543,ENSOCUG00000000803,ENSOCUG00000015563,ENSOCUG00000010328,ENSOCUG00000010461,ENSOCUG00000011079,ENSOCUG00000008810,ENSOCUG00000010324,ENSOCUG00000025010,…
GO:0042384	cilium assembly	biological_process	0.00020298	115	9866	152	16906	ENSOCUG00000004246,ENSOCUG00000025952,ENSOCUG00000014610,ENSOCUG00000029293,ENSOCUG00000013185,ENSOCUG00000003601,ENSOCUG00000001228,ENSOCUG00000011937,ENSOCUG00000016919,ENSOCUG00000015523,ENSOCUG00000015870,ENSOCUG00000006156,ENSOCUG00000013358,ENSOCUG00000016485,ENSOCUG00000003991,ENSOCUG00000010318,ENSOCUG00000008000,ENSOCUG00000017896,ENSOCUG00000010319,ENSOCUG00000017919,ENSOCUG00000000268,…
GO:0060271	cilium morphogenesis	biological_process	0.00013099	131	9866	175	16906	ENSOCUG00000009071,ENSOCUG00000003956,ENSOCUG00000003139,ENSOCUG00000009553,ENSOCUG00000011421,ENSOCUG00000011895,ENSOCUG00000011399,ENSOCUG00000014026,ENSOCUG00000012362,ENSOCUG00000028228,ENSOCUG00000025031,ENSOCUG00000001537,ENSOCUG00000010390,ENSOCUG00000004744,ENSOCUG00000015314,ENSOCUG00000025070,ENSOCUG00000012462,ENSOCUG00000009754,ENSOCUG00000013941,ENSOCUG00000013750,ENSOCUG00000016485,…
GO:0044782	cilium organization	biological_process	0.00063638	124	9866	168	16906	ENSOCUG00000003956,ENSOCUG00000009071,ENSOCUG00000015774,ENSOCUG00000013015,ENSOCUG00000015685,ENSOCUG00000011645,ENSOCUG00000008824,ENSOCUG00000011399,ENSOCUG00000011895,ENSOCUG00000011421,ENSOCUG00000001537,ENSOCUG00000010390,ENSOCUG00000029532,ENSOCUG00000012413,ENSOCUG00000015314,ENSOCUG00000004744,ENSOCUG00000025031,ENSOCUG00000028228,ENSOCUG00000012362,ENSOCUG00000001384,ENSOCUG00000013941,…
GO:0072359	circulatory system development	biological_process	1.8179e-06	448	9866	654	16906	ENSOCUG00000012637,ENSOCUG00000000786,ENSOCUG00000011645,ENSOCUG00000013450,ENSOCUG00000003832,ENSOCUG00000013645,ENSOCUG00000007432,ENSOCUG00000012116,ENSOCUG00000013015,ENSOCUG00000017292,ENSOCUG00000002839,ENSOCUG00000015371,ENSOCUG00000002884,ENSOCUG00000003313,ENSOCUG00000006479,ENSOCUG00000012543,ENSOCUG00000008774,ENSOCUG00000007482,ENSOCUG00000014545,ENSOCUG00000002874,ENSOCUG00000015336,…
GO:0003013	circulatory system process	biological_process	0.021317	159	9866	233	16906	ENSOCUG00000000091,ENSOCUG00000027228,ENSOCUG00000023061,ENSOCUG00000003073,ENSOCUG00000010761,ENSOCUG00000023757,ENSOCUG00000024309,ENSOCUG00000025557,ENSOCUG00000027575,ENSOCUG00000017737,ENSOCUG00000015301,ENSOCUG00000001228,ENSOCUG00000016264,ENSOCUG00000023857,ENSOCUG00000005107,ENSOCUG00000002455,ENSOCUG00000003001,ENSOCUG00000013474,ENSOCUG00000017126,ENSOCUG00000022530,ENSOCUG00000021159,…
GO:0050890	cognition	biological_process	0.0020392	109	9866	148	16906	ENSOCUG00000005884,ENSOCUG00000009584,ENSOCUG00000013152,ENSOCUG00000003475,ENSOCUG00000002462,ENSOCUG00000013540,ENSOCUG00000007675,ENSOCUG00000013873,ENSOCUG00000006811,ENSOCUG00000001801,ENSOCUG00000029354,ENSOCUG00000016119,ENSOCUG00000013059,ENSOCUG00000022674,ENSOCUG00000002203,ENSOCUG00000013517,ENSOCUG00000029681,ENSOCUG00000017258,ENSOCUG00000010264,ENSOCUG00000021923,ENSOCUG00000012817,…
GO:0061448	connective tissue development	biological_process	0.040921	113	9866	163	16906	ENSOCUG00000022383,ENSOCUG00000004903,ENSOCUG00000010592,ENSOCUG00000013716,ENSOCUG00000017968,ENSOCUG00000013686,ENSOCUG00000007470,ENSOCUG00000000385,ENSOCUG00000008193,ENSOCUG00000014027,ENSOCUG00000016497,ENSOCUG00000001591,ENSOCUG00000004150,ENSOCUG00000016548,ENSOCUG00000000638,ENSOCUG00000027205,ENSOCUG00000011479,ENSOCUG00000026053,ENSOCUG00000012400,ENSOCUG00000003425,ENSOCUG00000005279,…
GO:0016569	covalent chromatin modification	biological_process	1.6981e-06	217	9866	295	16906	ENSOCUG00000008485,ENSOCUG00000001843,ENSOCUG00000008775,ENSOCUG00000017581,ENSOCUG00000003807,ENSOCUG00000014777,ENSOCUG00000006045,ENSOCUG00000005854,ENSOCUG00000007362,ENSOCUG00000011552,ENSOCUG00000016332,ENSOCUG00000002658,ENSOCUG00000008229,ENSOCUG00000011434,ENSOCUG00000007291,ENSOCUG00000008913,ENSOCUG00000009209,ENSOCUG00000016853,ENSOCUG00000008549,ENSOCUG00000001676,ENSOCUG00000003102,…
GO:0016482	cytoplasmic transport	biological_process	1.4053e-05	421	9866	619	16906	ENSOCUG00000025709,ENSOCUG00000016243,ENSOCUG00000008254,ENSOCUG00000001792,ENSOCUG00000006794,ENSOCUG00000001228,ENSOCUG00000009156,ENSOCUG00000016311,ENSOCUG00000012806,ENSOCUG00000003584,ENSOCUG00000017282,ENSOCUG00000005856,ENSOCUG00000006856,ENSOCUG00000003860,ENSOCUG00000010054,ENSOCUG00000010867,ENSOCUG00000005399,ENSOCUG00000015594,ENSOCUG00000000140,ENSOCUG00000007288,ENSOCUG00000013105,…
GO:0007010	cytoskeleton organization	biological_process	8.967e-13	543	9866	758	16906	ENSOCUG00000006747,ENSOCUG00000007652,ENSOCUG00000025997,ENSOCUG00000007948,ENSOCUG00000017800,ENSOCUG00000007586,ENSOCUG00000027681,ENSOCUG00000013166,ENSOCUG00000014602,ENSOCUG00000015449,ENSOCUG00000017919,ENSOCUG00000010918,ENSOCUG00000002844,ENSOCUG00000024379,ENSOCUG00000021321,ENSOCUG00000006986,ENSOCUG00000009484,ENSOCUG00000021558,ENSOCUG00000012808,ENSOCUG00000001447,ENSOCUG00000002326,…
GO:0016265	death	biological_process	9.4955e-07	696	9866	1047	16906	ENSOCUG00000016775,ENSOCUG00000002318,ENSOCUG00000001479,ENSOCUG00000005230,ENSOCUG00000015403,ENSOCUG00000029345,ENSOCUG00000022279,ENSOCUG00000017619,ENSOCUG00000003457,ENSOCUG00000015774,ENSOCUG00000004704,ENSOCUG00000027558,ENSOCUG00000023825,ENSOCUG00000004821,ENSOCUG00000014668,ENSOCUG00000007744,ENSOCUG00000010042,ENSOCUG00000007482,ENSOCUG00000008774,ENSOCUG00000004997,ENSOCUG00000012148,…
GO:0016358	dendrite development	biological_process	9.3294e-05	97	9866	124	16906	ENSOCUG00000027534,ENSOCUG00000009050,ENSOCUG00000007857,ENSOCUG00000008452,ENSOCUG00000007033,ENSOCUG00000001239,ENSOCUG00000005505,ENSOCUG00000011285,ENSOCUG00000012637,ENSOCUG00000002231,ENSOCUG00000002356,ENSOCUG00000010587,ENSOCUG00000014011,ENSOCUG00000012827,ENSOCUG00000001349,ENSOCUG00000009956,ENSOCUG00000003118,ENSOCUG00000003186,ENSOCUG00000008774,ENSOCUG00000015254,ENSOCUG00000017377,…
GO:0048813	dendrite morphogenesis	biological_process	0.040035	56	9866	75	16906	ENSOCUG00000023809,ENSOCUG00000007090,ENSOCUG00000009050,ENSOCUG00000014685,ENSOCUG00000007857,ENSOCUG00000005505,ENSOCUG00000005853,ENSOCUG00000002231,ENSOCUG00000012637,ENSOCUG00000003302,ENSOCUG00000029576,ENSOCUG00000001270,ENSOCUG00000001349,ENSOCUG00000016622,ENSOCUG00000012582,ENSOCUG00000009956,ENSOCUG00000000229,ENSOCUG00000003186,ENSOCUG00000008774,ENSOCUG00000009464,ENSOCUG00000002662,…
GO:0060996	dendritic spine development	biological_process	0.03007	34	9866	42	16906	ENSOCUG00000013059,ENSOCUG00000000397,ENSOCUG00000012709,ENSOCUG00000008224,ENSOCUG00000026164,ENSOCUG00000013760,ENSOCUG00000002414,ENSOCUG00000005836,ENSOCUG00000012175,ENSOCUG00000010141,ENSOCUG00000013540,ENSOCUG00000013432,ENSOCUG00000029354,ENSOCUG00000006811,ENSOCUG00000015840,ENSOCUG00000003812,ENSOCUG00000027078,ENSOCUG00000021923,ENSOCUG00000006723,ENSOCUG00000017805,ENSOCUG00000008774,…
GO:0016311	dephosphorylation	biological_process	0.00179	212	9866	307	16906	ENSOCUG00000000146,ENSOCUG00000001804,ENSOCUG00000004042,ENSOCUG00000005923,ENSOCUG00000012930,ENSOCUG00000016800,ENSOCUG00000015063,ENSOCUG00000009923,ENSOCUG00000009052,ENSOCUG00000006535,ENSOCUG00000003071,ENSOCUG00000025931,ENSOCUG00000012992,ENSOCUG00000022921,ENSOCUG00000023478,ENSOCUG00000026526,ENSOCUG00000026238,ENSOCUG00000007533,ENSOCUG00000010801,ENSOCUG00000010589,ENSOCUG00000021376,…
GO:0048589	developmental growth	biological_process	0.00050971	272	9866	397	16906	ENSOCUG00000010587,ENSOCUG00000004590,ENSOCUG00000007339,ENSOCUG00000002071,ENSOCUG00000006317,ENSOCUG00000003829,ENSOCUG00000004750,ENSOCUG00000004628,ENSOCUG00000016688,ENSOCUG00000003282,ENSOCUG00000009958,ENSOCUG00000017920,ENSOCUG00000007804,ENSOCUG00000011657,ENSOCUG00000003682,ENSOCUG00000008246,ENSOCUG00000009161,ENSOCUG00000025269,ENSOCUG00000017821,ENSOCUG00000009022,ENSOCUG00000012143,…
GO:0048066	developmental pigmentation	biological_process	0.032761	29	9866	35	16906	ENSOCUG00000007669,ENSOCUG00000012070,ENSOCUG00000000407,ENSOCUG00000007452,ENSOCUG00000013315,ENSOCUG00000025755,ENSOCUG00000027880,ENSOCUG00000012067,ENSOCUG00000006563,ENSOCUG00000029354,ENSOCUG00000003510,ENSOCUG00000004412,ENSOCUG00000006284,ENSOCUG00000004221,ENSOCUG00000002298,ENSOCUG00000007086,ENSOCUG00000021028,ENSOCUG00000025980,ENSOCUG00000013225,ENSOCUG00000007385,ENSOCUG00000002190,…
GO:0032502	developmental process	biological_process	1.0692e-41	2437	9866	3554	16906	ENSOCUG00000009732,ENSOCUG00000017726,ENSOCUG00000017821,ENSOCUG00000025866,ENSOCUG00000004532,ENSOCUG00000005229,ENSOCUG00000008870,ENSOCUG00000022909,ENSOCUG00000013415,ENSOCUG00000001874,ENSOCUG00000007033,ENSOCUG00000004753,ENSOCUG00000029303,ENSOCUG00000010843,ENSOCUG00000015376,ENSOCUG00000011124,ENSOCUG00000004590,ENSOCUG00000027340,ENSOCUG00000007972,ENSOCUG00000023595,ENSOCUG00000005265,…
GO:0072511	divalent inorganic cation transport	biological_process	1.4345e-05	184	9866	250	16906	ENSOCUG00000000073,ENSOCUG00000016243,ENSOCUG00000023061,ENSOCUG00000007559,ENSOCUG00000011608,ENSOCUG00000017865,ENSOCUG00000003986,ENSOCUG00000012739,ENSOCUG00000009437,ENSOCUG00000017709,ENSOCUG00000023757,ENSOCUG00000001228,ENSOCUG00000009680,ENSOCUG00000014855,ENSOCUG00000014078,ENSOCUG00000013363,ENSOCUG00000025140,ENSOCUG00000016738,ENSOCUG00000013474,ENSOCUG00000016507,ENSOCUG00000010472,…
GO:0070838	divalent metal ion transport	biological_process	1.4345e-05	184	9866	250	16906	ENSOCUG00000012578,ENSOCUG00000002381,ENSOCUG00000015082,ENSOCUG00000002396,ENSOCUG00000007763,ENSOCUG00000014849,ENSOCUG00000023825,ENSOCUG00000000796,ENSOCUG00000002185,ENSOCUG00000013916,ENSOCUG00000004939,ENSOCUG00000008594,ENSOCUG00000020996,ENSOCUG00000000144,ENSOCUG00000008850,ENSOCUG00000003125,ENSOCUG00000008793,ENSOCUG00000017547,ENSOCUG00000015474,ENSOCUG00000021839,ENSOCUG00000014571,…
GO:0006259	DNA metabolic process	biological_process	0.011476	383	9866	590	16906	ENSOCUG00000000593,ENSOCUG00000016930,ENSOCUG00000009932,ENSOCUG00000013006,ENSOCUG00000008545,ENSOCUG00000011419,ENSOCUG00000015897,ENSOCUG00000013018,ENSOCUG00000005312,ENSOCUG00000000638,ENSOCUG00000016726,ENSOCUG00000027622,ENSOCUG00000014932,ENSOCUG00000026440,ENSOCUG00000005276,ENSOCUG00000000820,ENSOCUG00000004166,ENSOCUG00000016005,ENSOCUG00000002871,ENSOCUG00000027603,ENSOCUG00000010809,…
GO:0009790	embryo development	biological_process	3.8996e-05	498	9866	746	16906	ENSOCUG00000007899,ENSOCUG00000022008,ENSOCUG00000011599,ENSOCUG00000009990,ENSOCUG00000022383,ENSOCUG00000014265,ENSOCUG00000002797,ENSOCUG00000016640,ENSOCUG00000011560,ENSOCUG00000005329,ENSOCUG00000027880,ENSOCUG00000016358,ENSOCUG00000000874,ENSOCUG00000015495,ENSOCUG00000007422,ENSOCUG00000021051,ENSOCUG00000016101,ENSOCUG00000004485,ENSOCUG00000007086,ENSOCUG00000015835,ENSOCUG00000010436,…
GO:0009792	embryo development ending in birth or egg hatching	biological_process	0.049484	301	9866	466	16906	ENSOCUG00000001652,ENSOCUG00000014269,ENSOCUG00000006734,ENSOCUG00000005961,ENSOCUG00000010313,ENSOCUG00000015456,ENSOCUG00000013050,ENSOCUG00000029354,ENSOCUG00000007640,ENSOCUG00000010076,ENSOCUG00000013367,ENSOCUG00000016268,ENSOCUG00000004338,ENSOCUG00000023093,ENSOCUG00000002944,ENSOCUG00000003006,ENSOCUG00000003844,ENSOCUG00000029344,ENSOCUG00000007133,ENSOCUG00000009610,ENSOCUG00000011515,…
GO:0006897	endocytosis	biological_process	0.00048826	209	9866	298	16906	ENSOCUG00000001254,ENSOCUG00000002518,ENSOCUG00000027187,ENSOCUG00000014424,ENSOCUG00000011332,ENSOCUG00000010500,ENSOCUG00000007617,ENSOCUG00000017347,ENSOCUG00000026532,ENSOCUG00000016780,ENSOCUG00000002226,ENSOCUG00000006229,ENSOCUG00000014596,ENSOCUG00000014252,ENSOCUG00000004142,ENSOCUG00000013625,ENSOCUG00000017073,ENSOCUG00000026268,ENSOCUG00000013488,ENSOCUG00000012097,ENSOCUG00000023958,…
GO:0010256	endomembrane system organization	biological_process	3.7306e-06	240	9866	332	16906	ENSOCUG00000017254,ENSOCUG00000003656,ENSOCUG00000008632,ENSOCUG00000010062,ENSOCUG00000016257,ENSOCUG00000006988,ENSOCUG00000009959,ENSOCUG00000004669,ENSOCUG00000009279,ENSOCUG00000005468,ENSOCUG00000006402,ENSOCUG00000000677,ENSOCUG00000027078,ENSOCUG00000015967,ENSOCUG00000008328,ENSOCUG00000014501,ENSOCUG00000007762,ENSOCUG00000016172,ENSOCUG00000005116,ENSOCUG00000017882,ENSOCUG00000017163,…
GO:0016197	endosomal transport	biological_process	0.031237	104	9866	148	16906	ENSOCUG00000014843,ENSOCUG00000015668,ENSOCUG00000016944,ENSOCUG00000005449,ENSOCUG00000015970,ENSOCUG00000011154,ENSOCUG00000012200,ENSOCUG00000010108,ENSOCUG00000009156,ENSOCUG00000023883,ENSOCUG00000001228,ENSOCUG00000017282,ENSOCUG00000016329,ENSOCUG00000000625,ENSOCUG00000009782,ENSOCUG00000001777,ENSOCUG00000014919,ENSOCUG00000013765,ENSOCUG00000012488,ENSOCUG00000023365,ENSOCUG00000013706,…
GO:0043542	endothelial cell migration	biological_process	0.0016248	84	9866	110	16906	ENSOCUG00000025012,ENSOCUG00000010024,ENSOCUG00000003528,ENSOCUG00000015220,ENSOCUG00000015377,ENSOCUG00000012120,ENSOCUG00000000526,ENSOCUG00000023757,ENSOCUG00000001297,ENSOCUG00000013987,ENSOCUG00000022585,ENSOCUG00000016902,ENSOCUG00000016689,ENSOCUG00000013633,ENSOCUG00000004579,ENSOCUG00000010794,ENSOCUG00000010492,ENSOCUG00000022857,ENSOCUG00000023483,ENSOCUG00000012615,ENSOCUG00000016292,…
GO:0007167	enzyme linked receptor protein signaling pathway	biological_process	2.4902e-13	396	9866	531	16906	ENSOCUG00000009990,ENSOCUG00000026915,ENSOCUG00000004441,ENSOCUG00000003333,ENSOCUG00000014317,ENSOCUG00000008757,ENSOCUG00000016277,ENSOCUG00000009360,ENSOCUG00000010937,ENSOCUG00000004768,ENSOCUG00000025513,ENSOCUG00000007422,ENSOCUG00000012721,ENSOCUG00000016101,ENSOCUG00000008440,ENSOCUG00000010256,ENSOCUG00000000236,ENSOCUG00000002157,ENSOCUG00000004808,ENSOCUG00000015835,ENSOCUG00000007086,…
GO:0048013	ephrin receptor signaling pathway	biological_process	0.023433	25	9866	29	16906	ENSOCUG00000016902,ENSOCUG00000002844,ENSOCUG00000013540,ENSOCUG00000013449,ENSOCUG00000017595,ENSOCUG00000011082,ENSOCUG00000016107,ENSOCUG00000000672,ENSOCUG00000010465,ENSOCUG00000008134,ENSOCUG00000000229,ENSOCUG00000025671,ENSOCUG00000016586,ENSOCUG00000007723,ENSOCUG00000004533,ENSOCUG00000015119,ENSOCUG00000006723,ENSOCUG00000022857,ENSOCUG00000003282,ENSOCUG00000007079,ENSOCUG00000003812,…
GO:0090504	epiboly	biological_process	0.039505	18	9866	20	16906	ENSOCUG00000015413,ENSOCUG00000016487,ENSOCUG00000013323,ENSOCUG00000009742,ENSOCUG00000009672,ENSOCUG00000008990,ENSOCUG00000022117,ENSOCUG00000022073,ENSOCUG00000013432,ENSOCUG00000003962,ENSOCUG00000017725,ENSOCUG00000006479,ENSOCUG00000015909,ENSOCUG00000013369,ENSOCUG00000001058,ENSOCUG00000022530,ENSOCUG00000009161,ENSOCUG00000003905
GO:0007173	epidermal growth factor receptor signaling pathway	biological_process	0.011426	42	9866	52	16906	ENSOCUG00000006014,ENSOCUG00000010918,ENSOCUG00000016689,ENSOCUG00000011357,ENSOCUG00000003055,ENSOCUG00000015368,ENSOCUG00000029636,ENSOCUG00000013760,ENSOCUG00000003271,ENSOCUG00000008284,ENSOCUG00000016286,ENSOCUG00000004377,ENSOCUG00000014657,ENSOCUG00000014336,ENSOCUG00000000146,ENSOCUG00000016188,ENSOCUG00000022498,ENSOCUG00000007140,ENSOCUG00000007844,ENSOCUG00000008440,ENSOCUG00000016101,…
GO:0002064	epithelial cell development	biological_process	0.0033501	120	9866	166	16906	ENSOCUG00000015835,ENSOCUG00000004150,ENSOCUG00000022473,ENSOCUG00000014625,ENSOCUG00000013347,ENSOCUG00000013173,ENSOCUG00000004848,ENSOCUG00000008381,ENSOCUG00000015787,ENSOCUG00000016796,ENSOCUG00000001407,ENSOCUG00000011955,ENSOCUG00000027205,ENSOCUG00000003112,ENSOCUG00000004903,ENSOCUG00000011457,ENSOCUG00000006421,ENSOCUG00000005634,ENSOCUG00000005213,ENSOCUG00000005101,ENSOCUG00000004829,…
GO:0030855	epithelial cell differentiation	biological_process	0.005383	264	9866	394	16906	ENSOCUG00000025894,ENSOCUG00000027685,ENSOCUG00000012959,ENSOCUG00000015787,ENSOCUG00000001230,ENSOCUG00000011955,ENSOCUG00000015835,ENSOCUG00000007086,ENSOCUG00000001985,ENSOCUG00000000849,ENSOCUG00000014625,ENSOCUG00000027880,ENSOCUG00000003627,ENSOCUG00000015495,ENSOCUG00000012721,ENSOCUG00000004485,ENSOCUG00000002248,ENSOCUG00000014510,ENSOCUG00000029644,ENSOCUG00000001052,ENSOCUG00000007502,…
GO:0010631	epithelial cell migration	biological_process	0.00016415	124	9866	165	16906	ENSOCUG00000004579,ENSOCUG00000013633,ENSOCUG00000010794,ENSOCUG00000022857,ENSOCUG00000010492,ENSOCUG00000014233,ENSOCUG00000013380,ENSOCUG00000012615,ENSOCUG00000023483,ENSOCUG00000016292,ENSOCUG00000006156,ENSOCUG00000023066,ENSOCUG00000025012,ENSOCUG00000006137,ENSOCUG00000007287,ENSOCUG00000015377,ENSOCUG00000015220,ENSOCUG00000003528,ENSOCUG00000010024,ENSOCUG00000012120,ENSOCUG00000000526,…
GO:0050673	epithelial cell proliferation	biological_process	0.014923	165	9866	241	16906	ENSOCUG00000001971,ENSOCUG00000005062,ENSOCUG00000029636,ENSOCUG00000021932,ENSOCUG00000011042,ENSOCUG00000013432,ENSOCUG00000001242,ENSOCUG00000008003,ENSOCUG00000024273,ENSOCUG00000008499,ENSOCUG00000016942,ENSOCUG00000000732,ENSOCUG00000005780,ENSOCUG00000009052,ENSOCUG00000024296,ENSOCUG00000016465,ENSOCUG00000011051,ENSOCUG00000001304,ENSOCUG00000014520,ENSOCUG00000016862,ENSOCUG00000003967,…
GO:0060429	epithelium development	biological_process	2.89e-06	520	9866	770	16906	ENSOCUG00000009184,ENSOCUG00000006207,ENSOCUG00000005101,ENSOCUG00000011808,ENSOCUG00000003662,ENSOCUG00000016580,ENSOCUG00000016388,ENSOCUG00000004848,ENSOCUG00000025312,ENSOCUG00000009003,ENSOCUG00000001407,ENSOCUG00000024967,ENSOCUG00000011627,ENSOCUG00000002052,ENSOCUG00000025264,ENSOCUG00000016942,ENSOCUG00000014741,ENSOCUG00000015928,ENSOCUG00000003196,ENSOCUG00000006146,ENSOCUG00000021869,…
GO:0090132	epithelium migration	biological_process	0.00010305	126	9866	167	16906	ENSOCUG00000004750,ENSOCUG00000003139,ENSOCUG00000009966,ENSOCUG00000017056,ENSOCUG00000000786,ENSOCUG00000005159,ENSOCUG00000008574,ENSOCUG00000015963,ENSOCUG00000011124,ENSOCUG00000013851,ENSOCUG00000025317,ENSOCUG00000001026,ENSOCUG00000014596,ENSOCUG00000014170,ENSOCUG00000004142,ENSOCUG00000003282,ENSOCUG00000011092,ENSOCUG00000004881,ENSOCUG00000017821,ENSOCUG00000008774,ENSOCUG00000004992,…
GO:0038127	ERBB signaling pathway	biological_process	0.013841	48	9866	61	16906	ENSOCUG00000029636,ENSOCUG00000015368,ENSOCUG00000003055,ENSOCUG00000011357,ENSOCUG00000010918,ENSOCUG00000016689,ENSOCUG00000006014,ENSOCUG00000005836,ENSOCUG00000016286,ENSOCUG00000013760,ENSOCUG00000003271,ENSOCUG00000008284,ENSOCUG00000014657,ENSOCUG00000014336,ENSOCUG00000004377,ENSOCUG00000016188,ENSOCUG00000000146,ENSOCUG00000003822,ENSOCUG00000002090,ENSOCUG00000015957,ENSOCUG00000016101,…
GO:0070371	ERK1 and ERK2 cascade	biological_process	0.010348	114	9866	160	16906	ENSOCUG00000007846,ENSOCUG00000012295,ENSOCUG00000000495,ENSOCUG00000009790,ENSOCUG00000008499,ENSOCUG00000023478,ENSOCUG00000003905,ENSOCUG00000006582,ENSOCUG00000021056,ENSOCUG00000005062,ENSOCUG00000000234,ENSOCUG00000008782,ENSOCUG00000017539,ENSOCUG00000029630,ENSOCUG00000011051,ENSOCUG00000007255,ENSOCUG00000027864,ENSOCUG00000009670,ENSOCUG00000024849,ENSOCUG00000000715,ENSOCUG00000014689,…
GO:0030010	establishment of cell polarity	biological_process	0.0017265	60	9866	75	16906	ENSOCUG00000001575,ENSOCUG00000015881,ENSOCUG00000008906,ENSOCUG00000007884,ENSOCUG00000008499,ENSOCUG00000015290,ENSOCUG00000007948,ENSOCUG00000009241,ENSOCUG00000010069,ENSOCUG00000010192,ENSOCUG00000013432,ENSOCUG00000001937,ENSOCUG00000011075,ENSOCUG00000003812,ENSOCUG00000012948,ENSOCUG00000010794,ENSOCUG00000021011,ENSOCUG00000006156,ENSOCUG00000015867,ENSOCUG00000005628,ENSOCUG00000012009,…
GO:0051234	establishment of localization	biological_process	5.926e-28	2032	9866	3005	16906	ENSOCUG00000017821,ENSOCUG00000024960,ENSOCUG00000025541,ENSOCUG00000002594,ENSOCUG00000000197,ENSOCUG00000000144,ENSOCUG00000008246,ENSOCUG00000008931,ENSOCUG00000009937,ENSOCUG00000002489,ENSOCUG00000022744,ENSOCUG00000003790,ENSOCUG00000009732,ENSOCUG00000010326,ENSOCUG00000015691,ENSOCUG00000014380,ENSOCUG00000000003,ENSOCUG00000008521,ENSOCUG00000003510,ENSOCUG00000004628,ENSOCUG00000004230,…
GO:0051649	establishment of localization in cell	biological_process	1.9011e-16	1018	9866	1476	16906	ENSOCUG00000021776,ENSOCUG00000023836,ENSOCUG00000017595,ENSOCUG00000002826,ENSOCUG00000022234,ENSOCUG00000022308,ENSOCUG00000016243,ENSOCUG00000015290,ENSOCUG00000000073,ENSOCUG00000005673,ENSOCUG00000001792,ENSOCUG00000007452,ENSOCUG00000025709,ENSOCUG00000012840,ENSOCUG00000003201,ENSOCUG00000007425,ENSOCUG00000016329,ENSOCUG00000010264,ENSOCUG00000017282,ENSOCUG00000027404,ENSOCUG00000012771,…
GO:0051656	establishment of organelle localization	biological_process	0.016911	122	9866	174	16906	ENSOCUG00000002826,ENSOCUG00000027183,ENSOCUG00000003277,ENSOCUG00000009219,ENSOCUG00000015668,ENSOCUG00000012383,ENSOCUG00000010313,ENSOCUG00000014829,ENSOCUG00000001575,ENSOCUG00000003073,ENSOCUG00000007452,ENSOCUG00000017258,ENSOCUG00000007948,ENSOCUG00000004203,ENSOCUG00000013337,ENSOCUG00000007425,ENSOCUG00000002763,ENSOCUG00000001030,ENSOCUG00000016624,ENSOCUG00000011075,ENSOCUG00000000378,…
GO:0045184	establishment of protein localization	biological_process	1.3675e-10	704	9866	1025	16906	ENSOCUG00000008823,ENSOCUG00000004290,ENSOCUG00000010808,ENSOCUG00000003388,ENSOCUG00000017955,ENSOCUG00000014563,ENSOCUG00000004533,ENSOCUG00000023777,ENSOCUG00000007702,ENSOCUG00000025738,ENSOCUG00000002216,ENSOCUG00000004525,ENSOCUG00000009546,ENSOCUG00000008509,ENSOCUG00000007788,ENSOCUG00000015141,ENSOCUG00000004441,ENSOCUG00000027477,ENSOCUG00000025170,ENSOCUG00000009990,ENSOCUG00000013813,…
GO:0072594	establishment of protein localization to organelle	biological_process	0.0080237	219	9866	324	16906	ENSOCUG00000003860,ENSOCUG00000006856,ENSOCUG00000013832,ENSOCUG00000005856,ENSOCUG00000003763,ENSOCUG00000007882,ENSOCUG00000013750,ENSOCUG00000007132,ENSOCUG00000003584,ENSOCUG00000016311,ENSOCUG00000006427,ENSOCUG00000005074,ENSOCUG00000000882,ENSOCUG00000026538,ENSOCUG00000029612,ENSOCUG00000006794,ENSOCUG00000012450,ENSOCUG00000008801,ENSOCUG00000001792,ENSOCUG00000021413,ENSOCUG00000016243,…
GO:0007163	establishment or maintenance of cell polarity	biological_process	1.2664e-05	83	9866	101	16906	ENSOCUG00000008990,ENSOCUG00000016883,ENSOCUG00000009742,ENSOCUG00000000149,ENSOCUG00000002874,ENSOCUG00000007744,ENSOCUG00000017666,ENSOCUG00000017821,ENSOCUG00000009224,ENSOCUG00000005045,ENSOCUG00000007757,ENSOCUG00000015949,ENSOCUG00000004881,ENSOCUG00000017370,ENSOCUG00000012808,ENSOCUG00000000301,ENSOCUG00000005575,ENSOCUG00000016200,ENSOCUG00000003956,ENSOCUG00000008220,ENSOCUG00000005714,…
GO:0006887	exocytosis	biological_process	1.7877e-05	135	9866	177	16906	ENSOCUG00000000329,ENSOCUG00000010121,ENSOCUG00000004682,ENSOCUG00000022858,ENSOCUG00000014545,ENSOCUG00000002020,ENSOCUG00000001969,ENSOCUG00000012543,ENSOCUG00000009804,ENSOCUG00000017945,ENSOCUG00000007857,ENSOCUG00000029303,ENSOCUG00000001836,ENSOCUG00000000059,ENSOCUG00000002975,ENSOCUG00000007339,ENSOCUG00000011239,ENSOCUG00000023882,ENSOCUG00000023825,ENSOCUG00000004412,ENSOCUG00000024992,…
GO:0030198	extracellular matrix organization	biological_process	0.005383	110	9866	152	16906	ENSOCUG00000005746,ENSOCUG00000013367,ENSOCUG00000011085,ENSOCUG00000016292,ENSOCUG00000015828,ENSOCUG00000011234,ENSOCUG00000016744,ENSOCUG00000009702,ENSOCUG00000010173,ENSOCUG00000004776,ENSOCUG00000000091,ENSOCUG00000002038,ENSOCUG00000016787,ENSOCUG00000013970,ENSOCUG00000009046,ENSOCUG00000022234,ENSOCUG00000016689,ENSOCUG00000007056,ENSOCUG00000005174,ENSOCUG00000012530,ENSOCUG00000012632,…
GO:0043062	extracellular structure organization	biological_process	0.0044588	111	9866	153	16906	ENSOCUG00000013367,ENSOCUG00000011085,ENSOCUG00000005746,ENSOCUG00000015828,ENSOCUG00000009775,ENSOCUG00000016292,ENSOCUG00000010173,ENSOCUG00000016744,ENSOCUG00000009702,ENSOCUG00000011234,ENSOCUG00000000091,ENSOCUG00000004776,ENSOCUG00000002038,ENSOCUG00000016787,ENSOCUG00000013970,ENSOCUG00000016689,ENSOCUG00000022234,ENSOCUG00000009046,ENSOCUG00000005174,ENSOCUG00000007056,ENSOCUG00000012530,…
GO:1901571	fatty acid derivative transport	biological_process	0.026958	19	9866	21	16906	ENSOCUG00000000025,ENSOCUG00000011657,ENSOCUG00000023958,ENSOCUG00000015493,ENSOCUG00000014610,ENSOCUG00000008823,ENSOCUG00000011051,ENSOCUG00000013507,ENSOCUG00000001903,ENSOCUG00000014828,ENSOCUG00000002605,ENSOCUG00000014644,ENSOCUG00000017539,ENSOCUG00000010189,ENSOCUG00000011139,ENSOCUG00000009815,ENSOCUG00000014833,ENSOCUG00000001555,ENSOCUG00000027218
GO:0006631	fatty acid metabolic process	biological_process	0.02268	122	9866	175	16906	ENSOCUG00000025386,ENSOCUG00000012747,ENSOCUG00000025013,ENSOCUG00000024164,ENSOCUG00000010163,ENSOCUG00000001375,ENSOCUG00000005899,ENSOCUG00000006463,ENSOCUG00000000765,ENSOCUG00000000897,ENSOCUG00000026267,ENSOCUG00000009353,ENSOCUG00000009786,ENSOCUG00000000243,ENSOCUG00000011320,ENSOCUG00000011735,ENSOCUG00000013017,ENSOCUG00000014520,ENSOCUG00000017141,ENSOCUG00000001175,ENSOCUG00000005334,…
GO:0015908	fatty acid transport	biological_process	0.014923	34	9866	41	16906	ENSOCUG00000000025,ENSOCUG00000004820,ENSOCUG00000011051,ENSOCUG00000017136,ENSOCUG00000005617,ENSOCUG00000014610,ENSOCUG00000008838,ENSOCUG00000013507,ENSOCUG00000014970,ENSOCUG00000016831,ENSOCUG00000017539,ENSOCUG00000009815,ENSOCUG00000001555,ENSOCUG00000014833,ENSOCUG00000003871,ENSOCUG00000011657,ENSOCUG00000029484,ENSOCUG00000012244,ENSOCUG00000023958,ENSOCUG00000025386,ENSOCUG00000001028,…
GO:0048041	focal adhesion assembly	biological_process	0.00040474	36	9866	40	16906	ENSOCUG00000001043,ENSOCUG00000022473,ENSOCUG00000004848,ENSOCUG00000008381,ENSOCUG00000001933,ENSOCUG00000023829,ENSOCUG00000001026,ENSOCUG00000021218,ENSOCUG00000024877,ENSOCUG00000003282,ENSOCUG00000025312,ENSOCUG00000025883,ENSOCUG00000008774,ENSOCUG00000022530,ENSOCUG00000009742,ENSOCUG00000017666,ENSOCUG00000015957,ENSOCUG00000009956,ENSOCUG00000005597,ENSOCUG00000005747,ENSOCUG00000017871,…
GO:0021885	forebrain cell migration	biological_process	0.0049073	40	9866	48	16906	ENSOCUG00000009956,ENSOCUG00000002419,ENSOCUG00000022180,ENSOCUG00000025555,ENSOCUG00000007622,ENSOCUG00000015023,ENSOCUG00000007894,ENSOCUG00000000857,ENSOCUG00000014676,ENSOCUG00000012713,ENSOCUG00000017799,ENSOCUG00000014545,ENSOCUG00000007978,ENSOCUG00000009050,ENSOCUG00000011657,ENSOCUG00000007857,ENSOCUG00000010481,ENSOCUG00000005853,ENSOCUG00000015724,ENSOCUG00000012050,ENSOCUG00000012919,…
GO:0030900	forebrain development	biological_process	5.6025e-05	174	9866	238	16906	ENSOCUG00000009050,ENSOCUG00000000301,ENSOCUG00000003707,ENSOCUG00000007978,ENSOCUG00000013176,ENSOCUG00000002192,ENSOCUG00000006229,ENSOCUG00000012050,ENSOCUG00000000737,ENSOCUG00000028228,ENSOCUG00000012827,ENSOCUG00000004978,ENSOCUG00000005427,ENSOCUG00000002419,ENSOCUG00000004249,ENSOCUG00000017126,ENSOCUG00000014676,ENSOCUG00000003186,ENSOCUG00000005856,ENSOCUG00000024029,ENSOCUG00000011515,…
GO:0015812	gamma-aminobutyric acid transport	biological_process	0.043942	11	9866	11	16906	ENSOCUG00000008567,ENSOCUG00000009458,ENSOCUG00000008823,ENSOCUG00000000144,ENSOCUG00000011985,ENSOCUG00000001627,ENSOCUG00000012256,ENSOCUG00000013515,ENSOCUG00000006745,ENSOCUG00000000003,ENSOCUG00000025657
GO:0048699	generation of neurons	biological_process	8.1765e-11	583	9866	833	16906	ENSOCUG00000015226,ENSOCUG00000021923,ENSOCUG00000000527,ENSOCUG00000000779,ENSOCUG00000003812,ENSOCUG00000000092,ENSOCUG00000009527,ENSOCUG00000002285,ENSOCUG00000029354,ENSOCUG00000027758,ENSOCUG00000017865,ENSOCUG00000002939,ENSOCUG00000008906,ENSOCUG00000003179,ENSOCUG00000000784,ENSOCUG00000010566,ENSOCUG00000007723,ENSOCUG00000017537,ENSOCUG00000001239,ENSOCUG00000008452,ENSOCUG00000026152,…
GO:0048732	gland development	biological_process	0.0066981	186	9866	271	16906	ENSOCUG00000011500,ENSOCUG00000013974,ENSOCUG00000013176,ENSOCUG00000016487,ENSOCUG00000029580,ENSOCUG00000004932,ENSOCUG00000009840,ENSOCUG00000015963,ENSOCUG00000003142,ENSOCUG00000004187,ENSOCUG00000016173,ENSOCUG00000026586,ENSOCUG00000004249,ENSOCUG00000009755,ENSOCUG00000016627,ENSOCUG00000005427,ENSOCUG00000004145,ENSOCUG00000021554,ENSOCUG00000029601,ENSOCUG00000000149,ENSOCUG00000015594,…
GO:0022612	gland morphogenesis	biological_process	0.012954	75	9866	101	16906	ENSOCUG00000015665,ENSOCUG00000002973,ENSOCUG00000022473,ENSOCUG00000004150,ENSOCUG00000000638,ENSOCUG00000015353,ENSOCUG00000010481,ENSOCUG00000005279,ENSOCUG00000025312,ENSOCUG00000001618,ENSOCUG00000003662,ENSOCUG00000004829,ENSOCUG00000026917,ENSOCUG00000027507,ENSOCUG00000006207,ENSOCUG00000014255,ENSOCUG00000016862,ENSOCUG00000007098,ENSOCUG00000025513,ENSOCUG00000008031,ENSOCUG00000014520,…
GO:0010001	glial cell differentiation	biological_process	0.036552	85	9866	119	16906	ENSOCUG00000027340,ENSOCUG00000003825,ENSOCUG00000006797,ENSOCUG00000006811,ENSOCUG00000007297,ENSOCUG00000012493,ENSOCUG00000010024,ENSOCUG00000004359,ENSOCUG00000008556,ENSOCUG00000016712,ENSOCUG00000012418,ENSOCUG00000009246,ENSOCUG00000011034,ENSOCUG00000017204,ENSOCUG00000016243,ENSOCUG00000010581,ENSOCUG00000014862,ENSOCUG00000012009,ENSOCUG00000026705,ENSOCUG00000011075,ENSOCUG00000004847,…
GO:0042063	gliogenesis	biological_process	0.0099208	105	9866	146	16906	ENSOCUG00000017248,ENSOCUG00000005276,ENSOCUG00000008567,ENSOCUG00000005853,ENSOCUG00000025013,ENSOCUG00000010436,ENSOCUG00000002216,ENSOCUG00000016394,ENSOCUG00000025096,ENSOCUG00000005279,ENSOCUG00000013692,ENSOCUG00000026053,ENSOCUG00000000476,ENSOCUG00000013173,ENSOCUG00000004533,ENSOCUG00000014563,ENSOCUG00000005101,ENSOCUG00000004599,ENSOCUG00000016862,ENSOCUG00000013716,ENSOCUG00000007140,…
GO:0032835	glomerulus development	biological_process	0.014923	34	9866	41	16906	ENSOCUG00000015835,ENSOCUG00000027603,ENSOCUG00000025312,ENSOCUG00000001816,ENSOCUG00000026268,ENSOCUG00000001407,ENSOCUG00000002884,ENSOCUG00000000560,ENSOCUG00000005101,ENSOCUG00000008193,ENSOCUG00000014027,ENSOCUG00000000258,ENSOCUG00000022666,ENSOCUG00000000111,ENSOCUG00000016671,ENSOCUG00000000787,ENSOCUG00000011104,ENSOCUG00000000146,ENSOCUG00000003479,ENSOCUG00000013750,ENSOCUG00000016264,…
GO:0007215	glutamate receptor signaling pathway	biological_process	0.012824	32	9866	38	16906	ENSOCUG00000013067,ENSOCUG00000017426,ENSOCUG00000009050,ENSOCUG00000004314,ENSOCUG00000017676,ENSOCUG00000007339,ENSOCUG00000010587,ENSOCUG00000015111,ENSOCUG00000001989,ENSOCUG00000011440,ENSOCUG00000013065,ENSOCUG00000009583,ENSOCUG00000016559,ENSOCUG00000012817,ENSOCUG00000005539,ENSOCUG00000003518,ENSOCUG00000006898,ENSOCUG00000015840,ENSOCUG00000016738,ENSOCUG00000002692,ENSOCUG00000029354,…
GO:0046486	glycerolipid metabolic process	biological_process	0.021175	133	9866	192	16906	ENSOCUG00000027603,ENSOCUG00000014089,ENSOCUG00000006133,ENSOCUG00000029364,ENSOCUG00000014645,ENSOCUG00000025386,ENSOCUG00000004566,ENSOCUG00000013534,ENSOCUG00000005271,ENSOCUG00000014520,ENSOCUG00000014198,ENSOCUG00000015742,ENSOCUG00000013147,ENSOCUG00000028025,ENSOCUG00000003071,ENSOCUG00000012783,ENSOCUG00000005923,ENSOCUG00000004428,ENSOCUG00000015811,ENSOCUG00000004138,ENSOCUG00000000885,…
GO:0009100	glycoprotein metabolic process	biological_process	0.038109	160	9866	237	16906	ENSOCUG00000008071,ENSOCUG00000005798,ENSOCUG00000004667,ENSOCUG00000007339,ENSOCUG00000000127,ENSOCUG00000011918,ENSOCUG00000010803,ENSOCUG00000012010,ENSOCUG00000016221,ENSOCUG00000002476,ENSOCUG00000003404,ENSOCUG00000011553,ENSOCUG00000005288,ENSOCUG00000011098,ENSOCUG00000014545,ENSOCUG00000017820,ENSOCUG00000015463,ENSOCUG00000022260,ENSOCUG00000017423,ENSOCUG00000007108,ENSOCUG00000015362,…
GO:0007030	Golgi organization	biological_process	0.0021103	50	9866	61	16906	ENSOCUG00000001691,ENSOCUG00000002476,ENSOCUG00000014641,ENSOCUG00000009742,ENSOCUG00000017849,ENSOCUG00000023878,ENSOCUG00000016184,ENSOCUG00000025058,ENSOCUG00000023365,ENSOCUG00000002720,ENSOCUG00000021326,ENSOCUG00000023704,ENSOCUG00000007857,ENSOCUG00000014685,ENSOCUG00000005714,ENSOCUG00000009805,ENSOCUG00000011567,ENSOCUG00000011535,ENSOCUG00000007066,ENSOCUG00000012427,ENSOCUG00000004714,…
GO:0048193	Golgi vesicle transport	biological_process	0.0033757	93	9866	125	16906	ENSOCUG00000003199,ENSOCUG00000014970,ENSOCUG00000011405,ENSOCUG00000022585,ENSOCUG00000009219,ENSOCUG00000003976,ENSOCUG00000014843,ENSOCUG00000022480,ENSOCUG00000008254,ENSOCUG00000015290,ENSOCUG00000001390,ENSOCUG00000017921,ENSOCUG00000005449,ENSOCUG00000008411,ENSOCUG00000001777,ENSOCUG00000016342,ENSOCUG00000023954,ENSOCUG00000006794,ENSOCUG00000005647,ENSOCUG00000017399,ENSOCUG00000005008,…
GO:0040007	growth	biological_process	0.0020316	399	9866	606	16906	ENSOCUG00000012663,ENSOCUG00000000268,ENSOCUG00000004359,ENSOCUG00000000083,ENSOCUG00000023797,ENSOCUG00000013609,ENSOCUG00000027476,ENSOCUG00000003640,ENSOCUG00000004163,ENSOCUG00000017626,ENSOCUG00000016689,ENSOCUG00000012420,ENSOCUG00000003581,ENSOCUG00000004579,ENSOCUG00000016390,ENSOCUG00000024197,ENSOCUG00000015623,ENSOCUG00000026693,ENSOCUG00000011234,ENSOCUG00000004997,ENSOCUG00000015747,…
GO:0060322	head development	biological_process	5.9303e-08	322	9866	447	16906	ENSOCUG00000025582,ENSOCUG00000010335,ENSOCUG00000015784,ENSOCUG00000001574,ENSOCUG00000011473,ENSOCUG00000003640,ENSOCUG00000010018,ENSOCUG00000022014,ENSOCUG00000004359,ENSOCUG00000007297,ENSOCUG00000009057,ENSOCUG00000029293,ENSOCUG00000015623,ENSOCUG00000012087,ENSOCUG00000004579,ENSOCUG00000013633,ENSOCUG00000014342,ENSOCUG00000000258,ENSOCUG00000009956,ENSOCUG00000007894,ENSOCUG00000007622,…
GO:0048534	hematopoietic or lymphoid organ development	biological_process	5.3974e-06	391	9866	568	16906	ENSOCUG00000011791,ENSOCUG00000016404,ENSOCUG00000015807,ENSOCUG00000005487,ENSOCUG00000013769,ENSOCUG00000016878,ENSOCUG00000001788,ENSOCUG00000006444,ENSOCUG00000015493,ENSOCUG00000000536,ENSOCUG00000006642,ENSOCUG00000014663,ENSOCUG00000013716,ENSOCUG00000003013,ENSOCUG00000007844,ENSOCUG00000026351,ENSOCUG00000010127,ENSOCUG00000007470,ENSOCUG00000013731,ENSOCUG00000024333,ENSOCUG00000000895,…
GO:0002244	hematopoietic progenitor cell differentiation	biological_process	0.0082521	83	9866	112	16906	ENSOCUG00000006685,ENSOCUG00000000258,ENSOCUG00000010588,ENSOCUG00000023771,ENSOCUG00000025269,ENSOCUG00000017821,ENSOCUG00000009881,ENSOCUG00000001447,ENSOCUG00000014545,ENSOCUG00000011740,ENSOCUG00000003599,ENSOCUG00000013415,ENSOCUG00000017565,ENSOCUG00000027997,ENSOCUG00000015914,ENSOCUG00000005159,ENSOCUG00000026452,ENSOCUG00000008598,ENSOCUG00000002622,ENSOCUG00000010076,ENSOCUG00000016689,…
GO:0030097	hemopoiesis	biological_process	6.9925e-06	365	9866	528	16906	ENSOCUG00000001326,ENSOCUG00000009513,ENSOCUG00000023340,ENSOCUG00000010891,ENSOCUG00000008289,ENSOCUG00000016583,ENSOCUG00000011051,ENSOCUG00000008247,ENSOCUG00000021728,ENSOCUG00000011633,ENSOCUG00000024296,ENSOCUG00000012900,ENSOCUG00000017549,ENSOCUG00000001648,ENSOCUG00000005628,ENSOCUG00000001555,ENSOCUG00000021747,ENSOCUG00000007762,ENSOCUG00000021932,ENSOCUG00000006563,ENSOCUG00000014910,…
GO:0007599	hemostasis	biological_process	0.045883	80	9866	112	16906	ENSOCUG00000003056,ENSOCUG00000026781,ENSOCUG00000006783,ENSOCUG00000024877,ENSOCUG00000027603,ENSOCUG00000007279,ENSOCUG00000009180,ENSOCUG00000017624,ENSOCUG00000003394,ENSOCUG00000005905,ENSOCUG00000002216,ENSOCUG00000007264,ENSOCUG00000016862,ENSOCUG00000009863,ENSOCUG00000005240,ENSOCUG00000013072,ENSOCUG00000002582,ENSOCUG00000010299,ENSOCUG00000014520,ENSOCUG00000000185,ENSOCUG00000003163,…
GO:0018130	heterocycle biosynthetic process	biological_process	0.0092383	1515	9866	2466	16906	ENSOCUG00000023128,ENSOCUG00000008499,ENSOCUG00000016953,ENSOCUG00000005836,ENSOCUG00000027257,ENSOCUG00000022110,ENSOCUG00000015854,ENSOCUG00000022838,ENSOCUG00000016504,ENSOCUG00000008089,ENSOCUG00000010856,ENSOCUG00000016753,ENSOCUG00000014634,ENSOCUG00000001304,ENSOCUG00000017950,ENSOCUG00000009229,ENSOCUG00000029242,ENSOCUG00000010887,ENSOCUG00000010034,ENSOCUG00000009052,ENSOCUG00000023730,…
GO:0046483	heterocycle metabolic process	biological_process	0.013312	2133	9866	3511	16906	ENSOCUG00000017177,ENSOCUG00000011703,ENSOCUG00000029403,ENSOCUG00000008602,ENSOCUG00000001009,ENSOCUG00000017667,ENSOCUG00000004295,ENSOCUG00000021973,ENSOCUG00000017052,ENSOCUG00000016849,ENSOCUG00000015354,ENSOCUG00000003687,ENSOCUG00000004712,ENSOCUG00000015866,ENSOCUG00000006230,ENSOCUG00000007233,ENSOCUG00000022046,ENSOCUG00000002396,ENSOCUG00000017853,ENSOCUG00000007339,ENSOCUG00000015071,…
GO:0016573	histone acetylation	biological_process	0.0033194	79	9866	104	16906	ENSOCUG00000003266,ENSOCUG00000001698,ENSOCUG00000004854,ENSOCUG00000013358,ENSOCUG00000008171,ENSOCUG00000006039,ENSOCUG00000006032,ENSOCUG00000004521,ENSOCUG00000004458,ENSOCUG00000006427,ENSOCUG00000017750,ENSOCUG00000014000,ENSOCUG00000011401,ENSOCUG00000010561,ENSOCUG00000008621,ENSOCUG00000006837,ENSOCUG00000024916,ENSOCUG00000025582,ENSOCUG00000007398,ENSOCUG00000011254,ENSOCUG00000014504,…
GO:0016570	histone modification	biological_process	1.3841e-06	214	9866	290	16906	ENSOCUG00000000669,ENSOCUG00000014596,ENSOCUG00000010328,ENSOCUG00000000803,ENSOCUG00000005313,ENSOCUG00000006819,ENSOCUG00000029575,ENSOCUG00000008574,ENSOCUG00000003674,ENSOCUG00000029655,ENSOCUG00000010139,ENSOCUG00000009755,ENSOCUG00000014444,ENSOCUG00000003630,ENSOCUG00000012673,ENSOCUG00000011653,ENSOCUG00000005429,ENSOCUG00000011202,ENSOCUG00000007379,ENSOCUG00000001698,ENSOCUG00000004854,…
GO:0048872	homeostasis of number of cells	biological_process	0.0036798	127	9866	177	16906	ENSOCUG00000011078,ENSOCUG00000013779,ENSOCUG00000017434,ENSOCUG00000008202,ENSOCUG00000001652,ENSOCUG00000011720,ENSOCUG00000005078,ENSOCUG00000012070,ENSOCUG00000016368,ENSOCUG00000007297,ENSOCUG00000029354,ENSOCUG00000024437,ENSOCUG00000025582,ENSOCUG00000010471,ENSOCUG00000004061,ENSOCUG00000005768,ENSOCUG00000022794,ENSOCUG00000001164,ENSOCUG00000001295,ENSOCUG00000002626,ENSOCUG00000011937,…
GO:0042592	homeostatic process	biological_process	1.0614e-08	662	9866	974	16906	ENSOCUG00000008394,ENSOCUG00000022498,ENSOCUG00000014866,ENSOCUG00000002218,ENSOCUG00000027507,ENSOCUG00000024333,ENSOCUG00000016965,ENSOCUG00000014667,ENSOCUG00000016927,ENSOCUG00000017533,ENSOCUG00000022082,ENSOCUG00000011795,ENSOCUG00000002047,ENSOCUG00000002505,ENSOCUG00000002253,ENSOCUG00000013725,ENSOCUG00000006704,ENSOCUG00000006642,ENSOCUG00000016497,ENSOCUG00000016878,ENSOCUG00000013796,…
GO:0007156	homophilic cell adhesion via plasma membrane adhesion molecules	biological_process	0.0021865	68	9866	87	16906	ENSOCUG00000025617,ENSOCUG00000016941,ENSOCUG00000025952,ENSOCUG00000009057,ENSOCUG00000008710,ENSOCUG00000007832,ENSOCUG00000006105,ENSOCUG00000000727,ENSOCUG00000012103,ENSOCUG00000000960,ENSOCUG00000001439,ENSOCUG00000024576,ENSOCUG00000010335,ENSOCUG00000012863,ENSOCUG00000016385,ENSOCUG00000010192,ENSOCUG00000004899,ENSOCUG00000003437,ENSOCUG00000007427,ENSOCUG00000000268,ENSOCUG00000029323,…
GO:0034109	homotypic cell-cell adhesion	biological_process	0.0019861	227	9866	331	16906	ENSOCUG00000014362,ENSOCUG00000002480,ENSOCUG00000015189,ENSOCUG00000005429,ENSOCUG00000026966,ENSOCUG00000011740,ENSOCUG00000021554,ENSOCUG00000000140,ENSOCUG00000029601,ENSOCUG00000011697,ENSOCUG00000010189,ENSOCUG00000015935,ENSOCUG00000011235,ENSOCUG00000003863,ENSOCUG00000022545,ENSOCUG00000013551,ENSOCUG00000014424,ENSOCUG00000006593,ENSOCUG00000000023,ENSOCUG00000015963,ENSOCUG00000009840,…
GO:0009755	hormone-mediated signaling pathway	biological_process	0.040035	56	9866	75	16906	ENSOCUG00000011590,ENSOCUG00000009353,ENSOCUG00000004533,ENSOCUG00000003732,ENSOCUG00000000737,ENSOCUG00000013520,ENSOCUG00000001758,ENSOCUG00000003142,ENSOCUG00000024164,ENSOCUG00000015422,ENSOCUG00000006975,ENSOCUG00000012041,ENSOCUG00000006841,ENSOCUG00000005853,ENSOCUG00000009442,ENSOCUG00000011138,ENSOCUG00000001207,ENSOCUG00000014027,ENSOCUG00000011649,ENSOCUG00000009732,ENSOCUG00000000026,…
GO:0071715	icosanoid transport	biological_process	0.026958	19	9866	21	16906	ENSOCUG00000017539,ENSOCUG00000010189,ENSOCUG00000011139,ENSOCUG00000014828,ENSOCUG00000002605,ENSOCUG00000014644,ENSOCUG00000014833,ENSOCUG00000027218,ENSOCUG00000001555,ENSOCUG00000009815,ENSOCUG00000023958,ENSOCUG00000000025,ENSOCUG00000011657,ENSOCUG00000013507,ENSOCUG00000001903,ENSOCUG00000014610,ENSOCUG00000015493,ENSOCUG00000008823,ENSOCUG00000011051
GO:0002429	immune response-activating cell surface receptor signaling pathway	biological_process	0.0082707	69	9866	91	16906	ENSOCUG00000004345,ENSOCUG00000017539,ENSOCUG00000013722,ENSOCUG00000002100,ENSOCUG00000015859,ENSOCUG00000016539,ENSOCUG00000005377,ENSOCUG00000009368,ENSOCUG00000000172,ENSOCUG00000007401,ENSOCUG00000007140,ENSOCUG00000000534,ENSOCUG00000012556,ENSOCUG00000006168,ENSOCUG00000008231,ENSOCUG00000022082,ENSOCUG00000024216,ENSOCUG00000025312,ENSOCUG00000013692,ENSOCUG00000008317,ENSOCUG00000015992,…
GO:0002757	immune response-activating signal transduction	biological_process	0.00063638	124	9866	168	16906	ENSOCUG00000012048,ENSOCUG00000008641,ENSOCUG00000013722,ENSOCUG00000016539,ENSOCUG00000015859,ENSOCUG00000002100,ENSOCUG00000027945,ENSOCUG00000004345,ENSOCUG00000022216,ENSOCUG00000017539,ENSOCUG00000024892,ENSOCUG00000012701,ENSOCUG00000007401,ENSOCUG00000001973,ENSOCUG00000013278,ENSOCUG00000009368,ENSOCUG00000005377,ENSOCUG00000000172,ENSOCUG00000017051,ENSOCUG00000014492,ENSOCUG00000017908,…
GO:0002768	immune response-regulating cell surface receptor signaling pathway	biological_process	0.013006	73	9866	98	16906	ENSOCUG00000009368,ENSOCUG00000005377,ENSOCUG00000005631,ENSOCUG00000000172,ENSOCUG00000007401,ENSOCUG00000004345,ENSOCUG00000017539,ENSOCUG00000013722,ENSOCUG00000002100,ENSOCUG00000016539,ENSOCUG00000015859,ENSOCUG00000024216,ENSOCUG00000022082,ENSOCUG00000008231,ENSOCUG00000013692,ENSOCUG00000025312,ENSOCUG00000008317,ENSOCUG00000015992,ENSOCUG00000007086,ENSOCUG00000011981,ENSOCUG00000003056,…
GO:0002764	immune response-regulating signaling pathway	biological_process	0.0006129	130	9866	177	16906	ENSOCUG00000008317,ENSOCUG00000011981,ENSOCUG00000007086,ENSOCUG00000016062,ENSOCUG00000010135,ENSOCUG00000024216,ENSOCUG00000022082,ENSOCUG00000002216,ENSOCUG00000013692,ENSOCUG00000016131,ENSOCUG00000017908,ENSOCUG00000017051,ENSOCUG00000014317,ENSOCUG00000004829,ENSOCUG00000002339,ENSOCUG00000022498,ENSOCUG00000015065,ENSOCUG00000000534,ENSOCUG00000012701,ENSOCUG00000001973,ENSOCUG00000009368,…
GO:0002520	immune system development	biological_process	1.8229e-05	409	9866	601	16906	ENSOCUG00000015495,ENSOCUG00000013092,ENSOCUG00000006113,ENSOCUG00000011599,ENSOCUG00000007788,ENSOCUG00000009429,ENSOCUG00000009064,ENSOCUG00000004827,ENSOCUG00000004533,ENSOCUG00000003145,ENSOCUG00000002512,ENSOCUG00000013692,ENSOCUG00000008317,ENSOCUG00000007161,ENSOCUG00000024304,ENSOCUG00000006662,ENSOCUG00000010436,ENSOCUG00000001628,ENSOCUG00000015835,ENSOCUG00000007086,ENSOCUG00000010135,…
GO:0002376	immune system process	biological_process	4.1749e-06	913	9866	1406	16906	ENSOCUG00000012556,ENSOCUG00000003015,ENSOCUG00000010343,ENSOCUG00000004903,ENSOCUG00000017836,ENSOCUG00000017484,ENSOCUG00000011998,ENSOCUG00000017968,ENSOCUG00000007098,ENSOCUG00000007485,ENSOCUG00000006810,ENSOCUG00000002582,ENSOCUG00000009152,ENSOCUG00000014520,ENSOCUG00000007140,ENSOCUG00000016083,ENSOCUG00000001758,ENSOCUG00000015973,ENSOCUG00000014263,ENSOCUG00000014450,ENSOCUG00000002300,…
GO:0001701	in utero embryonic development	biological_process	0.035575	174	9866	259	16906	ENSOCUG00000011143,ENSOCUG00000008381,ENSOCUG00000012437,ENSOCUG00000013692,ENSOCUG00000003587,ENSOCUG00000004535,ENSOCUG00000007333,ENSOCUG00000013272,ENSOCUG00000010481,ENSOCUG00000014493,ENSOCUG00000002679,ENSOCUG00000015835,ENSOCUG00000026801,ENSOCUG00000010808,ENSOCUG00000010436,ENSOCUG00000013158,ENSOCUG00000006704,ENSOCUG00000004150,ENSOCUG00000016878,ENSOCUG00000013520,ENSOCUG00000008461,…
GO:0098662	inorganic cation transmembrane transport	biological_process	0.00017944	247	9866	354	16906	ENSOCUG00000022666,ENSOCUG00000001324,ENSOCUG00000021250,ENSOCUG00000012256,ENSOCUG00000005794,ENSOCUG00000011219,ENSOCUG00000007281,ENSOCUG00000016225,ENSOCUG00000006964,ENSOCUG00000009245,ENSOCUG00000004269,ENSOCUG00000026691,ENSOCUG00000011599,ENSOCUG00000005156,ENSOCUG00000009473,ENSOCUG00000014136,ENSOCUG00000000692,ENSOCUG00000023650,ENSOCUG00000011795,ENSOCUG00000009805,ENSOCUG00000010926,…
GO:0098771	inorganic ion homeostasis	biological_process	0.0027857	223	9866	326	16906	ENSOCUG00000014904,ENSOCUG00000003845,ENSOCUG00000010284,ENSOCUG00000003636,ENSOCUG00000008064,ENSOCUG00000011798,ENSOCUG00000017120,ENSOCUG00000010741,ENSOCUG00000016488,ENSOCUG00000010733,ENSOCUG00000008485,ENSOCUG00000008858,ENSOCUG00000027728,ENSOCUG00000024481,ENSOCUG00000000338,ENSOCUG00000016448,ENSOCUG00000017394,ENSOCUG00000002848,ENSOCUG00000014455,ENSOCUG00000005631,ENSOCUG00000014160,…
GO:0098660	inorganic ion transmembrane transport	biological_process	2.927e-05	277	9866	395	16906	ENSOCUG00000014136,ENSOCUG00000022301,ENSOCUG00000024996,ENSOCUG00000011599,ENSOCUG00000026691,ENSOCUG00000004269,ENSOCUG00000016225,ENSOCUG00000007281,ENSOCUG00000012256,ENSOCUG00000021250,ENSOCUG00000002648,ENSOCUG00000002688,ENSOCUG00000023650,ENSOCUG00000003573,ENSOCUG00000006633,ENSOCUG00000004048,ENSOCUG00000016348,ENSOCUG00000014740,ENSOCUG00000003227,ENSOCUG00000022531,ENSOCUG00000017085,…
GO:0048017	inositol lipid-mediated signaling	biological_process	0.01964	73	9866	99	16906	ENSOCUG00000002593,ENSOCUG00000009790,ENSOCUG00000012295,ENSOCUG00000014433,ENSOCUG00000002100,ENSOCUG00000009451,ENSOCUG00000005836,ENSOCUG00000008922,ENSOCUG00000005062,ENSOCUG00000021056,ENSOCUG00000005116,ENSOCUG00000006491,ENSOCUG00000009260,ENSOCUG00000014689,ENSOCUG00000008523,ENSOCUG00000016477,ENSOCUG00000012007,ENSOCUG00000001781,ENSOCUG00000027924,ENSOCUG00000026867,ENSOCUG00000002848,…
GO:0008286	insulin receptor signaling pathway	biological_process	0.003031	44	9866	53	16906	ENSOCUG00000023958,ENSOCUG00000000243,ENSOCUG00000004753,ENSOCUG00000010843,ENSOCUG00000014515,ENSOCUG00000022082,ENSOCUG00000029484,ENSOCUG00000001758,ENSOCUG00000013644,ENSOCUG00000015430,ENSOCUG00000015724,ENSOCUG00000004436,ENSOCUG00000016401,ENSOCUG00000000730,ENSOCUG00000011700,ENSOCUG00000006469,ENSOCUG00000000348,ENSOCUG00000016965,ENSOCUG00000009863,ENSOCUG00000005627,ENSOCUG00000014895,…
GO:0007229	integrin-mediated signaling pathway	biological_process	7.8563e-05	52	9866	60	16906	ENSOCUG00000026630,ENSOCUG00000006113,ENSOCUG00000005579,ENSOCUG00000024946,ENSOCUG00000021735,ENSOCUG00000007744,ENSOCUG00000001426,ENSOCUG00000000403,ENSOCUG00000009990,ENSOCUG00000017726,ENSOCUG00000025883,ENSOCUG00000013369,ENSOCUG00000014362,ENSOCUG00000000555,ENSOCUG00000003282,ENSOCUG00000003008,ENSOCUG00000004533,ENSOCUG00000010718,ENSOCUG00000024877,ENSOCUG00000027528,ENSOCUG00000004667,…
GO:0072643	interferon-gamma secretion	biological_process	0.027896	12	9866	12	16906	ENSOCUG00000010998,ENSOCUG00000026343,ENSOCUG00000007177,ENSOCUG00000007140,ENSOCUG00000002582,ENSOCUG00000013585,ENSOCUG00000001788,ENSOCUG00000023151,ENSOCUG00000017821,ENSOCUG00000010856,ENSOCUG00000010343,ENSOCUG00000008474
GO:0018393	internal peptidyl-lysine acetylation	biological_process	0.0066981	80	9866	107	16906	ENSOCUG00000006261,ENSOCUG00000009225,ENSOCUG00000026291,ENSOCUG00000010127,ENSOCUG00000004809,ENSOCUG00000013716,ENSOCUG00000017344,ENSOCUG00000011036,ENSOCUG00000016965,ENSOCUG00000023370,ENSOCUG00000007059,ENSOCUG00000007909,ENSOCUG00000010436,ENSOCUG00000014718,ENSOCUG00000001113,ENSOCUG00000010862,ENSOCUG00000006855,ENSOCUG00000016878,ENSOCUG00000010135,ENSOCUG00000010697,ENSOCUG00000022057,…
GO:0006475	internal protein amino acid acetylation	biological_process	0.012614	81	9866	110	16906	ENSOCUG00000000034,ENSOCUG00000014504,ENSOCUG00000004676,ENSOCUG00000000669,ENSOCUG00000005313,ENSOCUG00000003432,ENSOCUG00000015365,ENSOCUG00000003742,ENSOCUG00000023825,ENSOCUG00000014703,ENSOCUG00000023771,ENSOCUG00000003630,ENSOCUG00000009374,ENSOCUG00000012673,ENSOCUG00000011653,ENSOCUG00000008983,ENSOCUG00000017821,ENSOCUG00000007379,ENSOCUG00000001698,ENSOCUG00000003266,ENSOCUG00000004854,…
GO:0006886	intracellular protein transport	biological_process	3.4308e-06	399	9866	579	16906	ENSOCUG00000003630,ENSOCUG00000029601,ENSOCUG00000002704,ENSOCUG00000001120,ENSOCUG00000006102,ENSOCUG00000008462,ENSOCUG00000010189,ENSOCUG00000008142,ENSOCUG00000029016,ENSOCUG00000013765,ENSOCUG00000005429,ENSOCUG00000026236,ENSOCUG00000016413,ENSOCUG00000003178,ENSOCUG00000004710,ENSOCUG00000026022,ENSOCUG00000013053,ENSOCUG00000012236,ENSOCUG00000029484,ENSOCUG00000002881,ENSOCUG00000026268,…
GO:0035556	intracellular signal transduction	biological_process	1.8495e-22	1141	9866	1628	16906	ENSOCUG00000009790,ENSOCUG00000009165,ENSOCUG00000005848,ENSOCUG00000013282,ENSOCUG00000015412,ENSOCUG00000017943,ENSOCUG00000008782,ENSOCUG00000027465,ENSOCUG00000010731,ENSOCUG00000017539,ENSOCUG00000029630,ENSOCUG00000012286,ENSOCUG00000025834,ENSOCUG00000016462,ENSOCUG00000012701,ENSOCUG00000001973,ENSOCUG00000014689,ENSOCUG00000029295,ENSOCUG00000015413,ENSOCUG00000017161,ENSOCUG00000007668,…
GO:0046907	intracellular transport	biological_process	6.4363e-10	700	9866	1024	16906	ENSOCUG00000005413,ENSOCUG00000004580,ENSOCUG00000011726,ENSOCUG00000005351,ENSOCUG00000010535,ENSOCUG00000010252,ENSOCUG00000004048,ENSOCUG00000013364,ENSOCUG00000013382,ENSOCUG00000003888,ENSOCUG00000003521,ENSOCUG00000003827,ENSOCUG00000013748,ENSOCUG00000023641,ENSOCUG00000011943,ENSOCUG00000000749,ENSOCUG00000001513,ENSOCUG00000009722,ENSOCUG00000017871,ENSOCUG00000011869,ENSOCUG00000012721,…
GO:0050801	ion homeostasis	biological_process	0.00046842	257	9866	373	16906	ENSOCUG00000010034,ENSOCUG00000001526,ENSOCUG00000001093,ENSOCUG00000007261,ENSOCUG00000009279,ENSOCUG00000005062,ENSOCUG00000015928,ENSOCUG00000009487,ENSOCUG00000012796,ENSOCUG00000003196,ENSOCUG00000000922,ENSOCUG00000022357,ENSOCUG00000006867,ENSOCUG00000023809,ENSOCUG00000008231,ENSOCUG00000016171,ENSOCUG00000025312,ENSOCUG00000017021,ENSOCUG00000010517,ENSOCUG00000023161,ENSOCUG00000017874,…
GO:0034220	ion transmembrane transport	biological_process	1.786e-08	409	9866	578	16906	ENSOCUG00000001718,ENSOCUG00000007885,ENSOCUG00000026532,ENSOCUG00000016780,ENSOCUG00000005006,ENSOCUG00000021974,ENSOCUG00000023870,ENSOCUG00000022624,ENSOCUG00000005671,ENSOCUG00000007374,ENSOCUG00000016750,ENSOCUG00000029273,ENSOCUG00000003118,ENSOCUG00000013065,ENSOCUG00000006075,ENSOCUG00000006885,ENSOCUG00000005399,ENSOCUG00000000948,ENSOCUG00000001989,ENSOCUG00000014471,ENSOCUG00000001491,…
GO:0006811	ion transport	biological_process	1.1351e-12	695	9866	995	16906	ENSOCUG00000004269,ENSOCUG00000016152,ENSOCUG00000016101,ENSOCUG00000007281,ENSOCUG00000001515,ENSOCUG00000002648,ENSOCUG00000004827,ENSOCUG00000011284,ENSOCUG00000012093,ENSOCUG00000003734,ENSOCUG00000014136,ENSOCUG00000009797,ENSOCUG00000029185,ENSOCUG00000011599,ENSOCUG00000026691,ENSOCUG00000003573,ENSOCUG00000000651,ENSOCUG00000002688,ENSOCUG00000007204,ENSOCUG00000001867,ENSOCUG00000008823,…
GO:0035235	ionotropic glutamate receptor signaling pathway	biological_process	0.043942	11	9866	11	16906	ENSOCUG00000011440,ENSOCUG00000010587,ENSOCUG00000012865,ENSOCUG00000016738,ENSOCUG00000002692,ENSOCUG00000015111,ENSOCUG00000003845,ENSOCUG00000013067,ENSOCUG00000009583,ENSOCUG00000008500,ENSOCUG00000017676
GO:0007254	JNK cascade	biological_process	0.02111	86	9866	119	16906	ENSOCUG00000023958,ENSOCUG00000005277,ENSOCUG00000011092,ENSOCUG00000015730,ENSOCUG00000010171,ENSOCUG00000022279,ENSOCUG00000014795,ENSOCUG00000007339,ENSOCUG00000023020,ENSOCUG00000013851,ENSOCUG00000012322,ENSOCUG00000015434,ENSOCUG00000002835,ENSOCUG00000008159,ENSOCUG00000009966,ENSOCUG00000017763,ENSOCUG00000015053,ENSOCUG00000002090,ENSOCUG00000024295,ENSOCUG00000011493,ENSOCUG00000025879,…
GO:0001822	kidney development	biological_process	0.003723	138	9866	194	16906	ENSOCUG00000014310,ENSOCUG00000006723,ENSOCUG00000001726,ENSOCUG00000009052,ENSOCUG00000000146,ENSOCUG00000014910,ENSOCUG00000006563,ENSOCUG00000015928,ENSOCUG00000017867,ENSOCUG00000008499,ENSOCUG00000021502,ENSOCUG00000014334,ENSOCUG00000001555,ENSOCUG00000002052,ENSOCUG00000024273,ENSOCUG00000025312,ENSOCUG00000001407,ENSOCUG00000017492,ENSOCUG00000027205,ENSOCUG00000004635,ENSOCUG00000001752,…
GO:0030032	lamellipodium assembly	biological_process	0.0013146	33	9866	37	16906	ENSOCUG00000026940,ENSOCUG00000001058,ENSOCUG00000014216,ENSOCUG00000011687,ENSOCUG00000003620,ENSOCUG00000010918,ENSOCUG00000016115,ENSOCUG00000010732,ENSOCUG00000000787,ENSOCUG00000000172,ENSOCUG00000002394,ENSOCUG00000014711,ENSOCUG00000013245,ENSOCUG00000016093,ENSOCUG00000013053,ENSOCUG00000003536,ENSOCUG00000008990,ENSOCUG00000015864,ENSOCUG00000003163,ENSOCUG00000009956,ENSOCUG00000005516,…
GO:0097581	lamellipodium organization	biological_process	5.8247e-05	44	9866	49	16906	ENSOCUG00000013435,ENSOCUG00000025878,ENSOCUG00000025486,ENSOCUG00000013919,ENSOCUG00000000786,ENSOCUG00000007086,ENSOCUG00000006316,ENSOCUG00000013133,ENSOCUG00000006648,ENSOCUG00000015113,ENSOCUG00000004753,ENSOCUG00000017253,ENSOCUG00000027685,ENSOCUG00000007723,ENSOCUG00000023829,ENSOCUG00000011535,ENSOCUG00000024877,ENSOCUG00000016093,ENSOCUG00000013053,ENSOCUG00000013245,ENSOCUG00000014711,…
GO:0007611	learning or memory	biological_process	0.0052059	91	9866	123	16906	ENSOCUG00000009736,ENSOCUG00000011627,ENSOCUG00000012082,ENSOCUG00000000397,ENSOCUG00000014334,ENSOCUG00000006932,ENSOCUG00000001906,ENSOCUG00000015412,ENSOCUG00000005766,ENSOCUG00000011288,ENSOCUG00000012796,ENSOCUG00000012768,ENSOCUG00000008002,ENSOCUG00000015840,ENSOCUG00000005620,ENSOCUG00000010747,ENSOCUG00000015107,ENSOCUG00000013147,ENSOCUG00000005509,ENSOCUG00000003641,ENSOCUG00000013209,…
GO:0045321	leukocyte activation	biological_process	0.00034142	316	9866	465	16906	ENSOCUG00000014520,ENSOCUG00000007140,ENSOCUG00000013449,ENSOCUG00000002582,ENSOCUG00000026678,ENSOCUG00000017836,ENSOCUG00000010244,ENSOCUG00000004903,ENSOCUG00000016862,ENSOCUG00000026917,ENSOCUG00000003015,ENSOCUG00000009863,ENSOCUG00000012556,ENSOCUG00000006516,ENSOCUG00000023370,ENSOCUG00000009504,ENSOCUG00000000243,ENSOCUG00000014767,ENSOCUG00000012271,ENSOCUG00000008561,ENSOCUG00000002556,…
GO:0070486	leukocyte aggregation	biological_process	0.023275	194	9866	289	16906	ENSOCUG00000006856,ENSOCUG00000017650,ENSOCUG00000003763,ENSOCUG00000008210,ENSOCUG00000002485,ENSOCUG00000016294,ENSOCUG00000008439,ENSOCUG00000002369,ENSOCUG00000004575,ENSOCUG00000002626,ENSOCUG00000024302,ENSOCUG00000002109,ENSOCUG00000012955,ENSOCUG00000002802,ENSOCUG00000023464,ENSOCUG00000007929,ENSOCUG00000003303,ENSOCUG00000010313,ENSOCUG00000003668,ENSOCUG00000023521,ENSOCUG00000007452,…
GO:0007159	leukocyte cell-cell adhesion	biological_process	0.010798	210	9866	311	16906	ENSOCUG00000004142,ENSOCUG00000023958,ENSOCUG00000005098,ENSOCUG00000003599,ENSOCUG00000007723,ENSOCUG00000011550,ENSOCUG00000005603,ENSOCUG00000005575,ENSOCUG00000015963,ENSOCUG00000009840,ENSOCUG00000017347,ENSOCUG00000010569,ENSOCUG00000011714,ENSOCUG00000000737,ENSOCUG00000003863,ENSOCUG00000013551,ENSOCUG00000014424,ENSOCUG00000011697,ENSOCUG00000010189,ENSOCUG00000015935,ENSOCUG00000000140,…
GO:0002521	leukocyte differentiation	biological_process	0.0011401	227	9866	329	16906	ENSOCUG00000014545,ENSOCUG00000014423,ENSOCUG00000012543,ENSOCUG00000017821,ENSOCUG00000010696,ENSOCUG00000000329,ENSOCUG00000021279,ENSOCUG00000005819,ENSOCUG00000007233,ENSOCUG00000023771,ENSOCUG00000009374,ENSOCUG00000024295,ENSOCUG00000003832,ENSOCUG00000013833,ENSOCUG00000005027,ENSOCUG00000000786,ENSOCUG00000027997,ENSOCUG00000016775,ENSOCUG00000016050,ENSOCUG00000015567,ENSOCUG00000004270,…
GO:0016042	lipid catabolic process	biological_process	0.0022382	122	9866	168	16906	ENSOCUG00000005856,ENSOCUG00000024439,ENSOCUG00000000769,ENSOCUG00000009662,ENSOCUG00000005183,ENSOCUG00000012505,ENSOCUG00000027965,ENSOCUG00000013662,ENSOCUG00000000906,ENSOCUG00000008838,ENSOCUG00000003892,ENSOCUG00000012589,ENSOCUG00000006578,ENSOCUG00000006540,ENSOCUG00000009190,ENSOCUG00000016831,ENSOCUG00000012033,ENSOCUG00000012924,ENSOCUG00000009815,ENSOCUG00000017791,ENSOCUG00000016243,…
GO:0010876	lipid localization	biological_process	0.0018108	140	9866	195	16906	ENSOCUG00000009797,ENSOCUG00000025433,ENSOCUG00000005329,ENSOCUG00000008840,ENSOCUG00000009630,ENSOCUG00000008823,ENSOCUG00000001028,ENSOCUG00000015493,ENSOCUG00000000651,ENSOCUG00000004533,ENSOCUG00000012358,ENSOCUG00000008393,ENSOCUG00000012295,ENSOCUG00000013194,ENSOCUG00000008236,ENSOCUG00000006445,ENSOCUG00000011380,ENSOCUG00000007990,ENSOCUG00000004110,ENSOCUG00000001647,ENSOCUG00000010733,…
GO:0006629	lipid metabolic process	biological_process	2.9006e-11	522	9866	735	16906	ENSOCUG00000012975,ENSOCUG00000007457,ENSOCUG00000017790,ENSOCUG00000017544,ENSOCUG00000011553,ENSOCUG00000010755,ENSOCUG00000000723,ENSOCUG00000013978,ENSOCUG00000009956,ENSOCUG00000016615,ENSOCUG00000005804,ENSOCUG00000007894,ENSOCUG00000021926,ENSOCUG00000026080,ENSOCUG00000004221,ENSOCUG00000004762,ENSOCUG00000003152,ENSOCUG00000016117,ENSOCUG00000007432,ENSOCUG00000013645,ENSOCUG00000006088,…
GO:0030258	lipid modification	biological_process	0.012255	85	9866	116	16906	ENSOCUG00000014645,ENSOCUG00000000765,ENSOCUG00000024164,ENSOCUG00000011054,ENSOCUG00000006565,ENSOCUG00000009786,ENSOCUG00000009353,ENSOCUG00000000897,ENSOCUG00000011735,ENSOCUG00000003531,ENSOCUG00000011320,ENSOCUG00000006251,ENSOCUG00000016698,ENSOCUG00000017922,ENSOCUG00000009630,ENSOCUG00000010544,ENSOCUG00000017543,ENSOCUG00000027541,ENSOCUG00000004428,ENSOCUG00000004820,ENSOCUG00000010631,…
GO:0046834	lipid phosphorylation	biological_process	0.045709	23	9866	27	16906	ENSOCUG00000000006,ENSOCUG00000002593,ENSOCUG00000000916,ENSOCUG00000009451,ENSOCUG00000021395,ENSOCUG00000008905,ENSOCUG00000015242,ENSOCUG00000017543,ENSOCUG00000012420,ENSOCUG00000016615,ENSOCUG00000008052,ENSOCUG00000012739,ENSOCUG00000004899,ENSOCUG00000004428,ENSOCUG00000011054,ENSOCUG00000014645,ENSOCUG00000017058,ENSOCUG00000005017,ENSOCUG00000014535,ENSOCUG00000009010,ENSOCUG00000017112,…
GO:0034204	lipid translocation	biological_process	0.016786	17	9866	18	16906	ENSOCUG00000013087,ENSOCUG00000014964,ENSOCUG00000013152,ENSOCUG00000006800,ENSOCUG00000008840,ENSOCUG00000006386,ENSOCUG00000006168,ENSOCUG00000008075,ENSOCUG00000009625,ENSOCUG00000007132,ENSOCUG00000012358,ENSOCUG00000011567,ENSOCUG00000015211,ENSOCUG00000008823,ENSOCUG00000021416,ENSOCUG00000025493,ENSOCUG00000009279
GO:0006869	lipid transport	biological_process	0.0040608	119	9866	165	16906	ENSOCUG00000005136,ENSOCUG00000017841,ENSOCUG00000002095,ENSOCUG00000010733,ENSOCUG00000003924,ENSOCUG00000001647,ENSOCUG00000006800,ENSOCUG00000017539,ENSOCUG00000006445,ENSOCUG00000008003,ENSOCUG00000012295,ENSOCUG00000007990,ENSOCUG00000001555,ENSOCUG00000000025,ENSOCUG00000013471,ENSOCUG00000004820,ENSOCUG00000005443,ENSOCUG00000025493,ENSOCUG00000026031,ENSOCUG00000021601,ENSOCUG00000001054,…
GO:0051179	localization	biological_process	2.0978e-41	2605	9866	3827	16906	ENSOCUG00000016506,ENSOCUG00000014563,ENSOCUG00000007702,ENSOCUG00000006648,ENSOCUG00000008823,ENSOCUG00000007204,ENSOCUG00000010436,ENSOCUG00000002688,ENSOCUG00000002648,ENSOCUG00000012853,ENSOCUG00000013813,ENSOCUG00000026691,ENSOCUG00000027803,ENSOCUG00000008513,ENSOCUG00000002248,ENSOCUG00000014136,ENSOCUG00000009797,ENSOCUG00000004441,ENSOCUG00000014994,ENSOCUG00000012093,ENSOCUG00000025170,…
GO:0051674	localization of cell	biological_process	9.3574e-11	607	9866	871	16906	ENSOCUG00000011231,ENSOCUG00000010436,ENSOCUG00000010057,ENSOCUG00000006648,ENSOCUG00000003394,ENSOCUG00000001078,ENSOCUG00000016506,ENSOCUG00000004533,ENSOCUG00000004441,ENSOCUG00000029185,ENSOCUG00000014994,ENSOCUG00000009990,ENSOCUG00000013245,ENSOCUG00000002140,ENSOCUG00000016101,ENSOCUG00000004269,ENSOCUG00000002809,ENSOCUG00000001515,ENSOCUG00000013813,ENSOCUG00000005329,ENSOCUG00000027880,…
GO:0040011	locomotion	biological_process	2.4902e-13	712	9866	1017	16906	ENSOCUG00000013760,ENSOCUG00000025264,ENSOCUG00000006366,ENSOCUG00000010323,ENSOCUG00000016651,ENSOCUG00000008134,ENSOCUG00000003035,ENSOCUG00000003196,ENSOCUG00000016115,ENSOCUG00000001374,ENSOCUG00000021056,ENSOCUG00000005549,ENSOCUG00000013527,ENSOCUG00000011595,ENSOCUG00000010141,ENSOCUG00000005062,ENSOCUG00000025061,ENSOCUG00000026591,ENSOCUG00000005197,ENSOCUG00000014369,ENSOCUG00000002924,…
GO:0007626	locomotory behavior	biological_process	0.00020814	123	9866	164	16906	ENSOCUG00000007857,ENSOCUG00000010770,ENSOCUG00000006699,ENSOCUG00000005233,ENSOCUG00000002185,ENSOCUG00000017490,ENSOCUG00000009958,ENSOCUG00000006710,ENSOCUG00000002798,ENSOCUG00000004939,ENSOCUG00000015403,ENSOCUG00000029186,ENSOCUG00000011657,ENSOCUG00000015900,ENSOCUG00000010587,ENSOCUG00000002226,ENSOCUG00000007597,ENSOCUG00000003436,ENSOCUG00000009253,ENSOCUG00000023825,ENSOCUG00000012302,…
GO:0060291	long-term synaptic potentiation	biological_process	0.0087955	25	9866	28	16906	ENSOCUG00000005766,ENSOCUG00000014370,ENSOCUG00000006811,ENSOCUG00000002462,ENSOCUG00000006932,ENSOCUG00000013382,ENSOCUG00000017799,ENSOCUG00000008774,ENSOCUG00000009736,ENSOCUG00000004359,ENSOCUG00000001290,ENSOCUG00000016119,ENSOCUG00000013692,ENSOCUG00000009050,ENSOCUG00000008129,ENSOCUG00000003984,ENSOCUG00000007751,ENSOCUG00000013147,ENSOCUG00000005487,ENSOCUG00000012806,ENSOCUG00000015840,…
GO:0001945	lymph vessel development	biological_process	0.025109	16	9866	17	16906	ENSOCUG00000012543,ENSOCUG00000022530,ENSOCUG00000017884,ENSOCUG00000001971,ENSOCUG00000017539,ENSOCUG00000000786,ENSOCUG00000003209,ENSOCUG00000001136,ENSOCUG00000014625,ENSOCUG00000025236,ENSOCUG00000005899,ENSOCUG00000015400,ENSOCUG00000013520,ENSOCUG00000011092,ENSOCUG00000009526,ENSOCUG00000022857
GO:0046649	lymphocyte activation	biological_process	0.0010125	271	9866	398	16906	ENSOCUG00000000830,ENSOCUG00000009576,ENSOCUG00000002924,ENSOCUG00000001029,ENSOCUG00000010034,ENSOCUG00000008587,ENSOCUG00000029672,ENSOCUG00000005245,ENSOCUG00000001374,ENSOCUG00000016115,ENSOCUG00000008499,ENSOCUG00000005455,ENSOCUG00000016651,ENSOCUG00000013722,ENSOCUG00000005845,ENSOCUG00000025312,ENSOCUG00000004126,ENSOCUG00000022473,ENSOCUG00000003512,ENSOCUG00000017573,ENSOCUG00000002580,…
GO:0030098	lymphocyte differentiation	biological_process	0.043942	147	9866	217	16906	ENSOCUG00000014663,ENSOCUG00000015495,ENSOCUG00000007470,ENSOCUG00000013092,ENSOCUG00000007844,ENSOCUG00000000895,ENSOCUG00000011457,ENSOCUG00000005487,ENSOCUG00000001788,ENSOCUG00000010135,ENSOCUG00000008317,ENSOCUG00000024304,ENSOCUG00000010436,ENSOCUG00000015493,ENSOCUG00000007086,ENSOCUG00000000367,ENSOCUG00000017539,ENSOCUG00000011191,ENSOCUG00000003312,ENSOCUG00000008485,ENSOCUG00000022428,…
GO:0016236	macroautophagy	biological_process	0.030078	160	9866	236	16906	ENSOCUG00000009369,ENSOCUG00000010925,ENSOCUG00000006102,ENSOCUG00000005105,ENSOCUG00000026236,ENSOCUG00000001461,ENSOCUG00000003553,ENSOCUG00000024513,ENSOCUG00000003178,ENSOCUG00000013053,ENSOCUG00000013996,ENSOCUG00000001908,ENSOCUG00000010431,ENSOCUG00000001678,ENSOCUG00000004222,ENSOCUG00000007695,ENSOCUG00000014723,ENSOCUG00000010114,ENSOCUG00000015335,ENSOCUG00000014879,ENSOCUG00000001434,…
GO:0043933	macromolecular complex subunit organization	biological_process	1.5237e-07	946	9866	1442	16906	ENSOCUG00000005310,ENSOCUG00000009219,ENSOCUG00000007177,ENSOCUG00000025188,ENSOCUG00000010703,ENSOCUG00000000167,ENSOCUG00000005961,ENSOCUG00000004703,ENSOCUG00000000091,ENSOCUG00000007559,ENSOCUG00000024174,ENSOCUG00000013584,ENSOCUG00000007579,ENSOCUG00000002364,ENSOCUG00000004854,ENSOCUG00000002394,ENSOCUG00000009618,ENSOCUG00000014008,ENSOCUG00000024029,ENSOCUG00000001299,ENSOCUG00000002997,…
GO:0009057	macromolecule catabolic process	biological_process	0.00036439	441	9866	665	16906	ENSOCUG00000013468,ENSOCUG00000007156,ENSOCUG00000001884,ENSOCUG00000023368,ENSOCUG00000005463,ENSOCUG00000014663,ENSOCUG00000023822,ENSOCUG00000029141,ENSOCUG00000017533,ENSOCUG00000016600,ENSOCUG00000024783,ENSOCUG00000007128,ENSOCUG00000012932,ENSOCUG00000009535,ENSOCUG00000009108,ENSOCUG00000011221,ENSOCUG00000002930,ENSOCUG00000010481,ENSOCUG00000007909,ENSOCUG00000001861,ENSOCUG00000011791,…
GO:0098732	macromolecule deacylation	biological_process	0.044699	37	9866	47	16906	ENSOCUG00000013454,ENSOCUG00000011434,ENSOCUG00000005107,ENSOCUG00000008961,ENSOCUG00000017283,ENSOCUG00000027924,ENSOCUG00000007245,ENSOCUG00000003266,ENSOCUG00000011417,ENSOCUG00000004913,ENSOCUG00000008485,ENSOCUG00000008466,ENSOCUG00000001776,ENSOCUG00000005888,ENSOCUG00000027231,ENSOCUG00000025188,ENSOCUG00000022585,ENSOCUG00000022838,ENSOCUG00000010141,ENSOCUG00000021446,ENSOCUG00000012796,…
GO:0033036	macromolecule localization	biological_process	1.2907e-17	1081	9866	1567	16906	ENSOCUG00000009625,ENSOCUG00000003860,ENSOCUG00000010054,ENSOCUG00000014610,ENSOCUG00000025952,ENSOCUG00000016311,ENSOCUG00000011193,ENSOCUG00000011971,ENSOCUG00000001824,ENSOCUG00000000525,ENSOCUG00000001697,ENSOCUG00000008254,ENSOCUG00000014132,ENSOCUG00000006781,ENSOCUG00000025154,ENSOCUG00000007695,ENSOCUG00000027324,ENSOCUG00000015554,ENSOCUG00000014424,ENSOCUG00000009112,ENSOCUG00000000023,…
GO:0043170	macromolecule metabolic process	biological_process	1.4004e-06	3850	9866	6307	16906	ENSOCUG00000005240,ENSOCUG00000017533,ENSOCUG00000016965,ENSOCUG00000005585,ENSOCUG00000009087,ENSOCUG00000027507,ENSOCUG00000010839,ENSOCUG00000011122,ENSOCUG00000004311,ENSOCUG00000025486,ENSOCUG00000006305,ENSOCUG00000017716,ENSOCUG00000006444,ENSOCUG00000003815,ENSOCUG00000025567,ENSOCUG00000010097,ENSOCUG00000010556,ENSOCUG00000009805,ENSOCUG00000008934,ENSOCUG00000001153,ENSOCUG00000027499,…
GO:0043412	macromolecule modification	biological_process	4.5847e-33	1801	9866	2598	16906	ENSOCUG00000026586,ENSOCUG00000009755,ENSOCUG00000001617,ENSOCUG00000000551,ENSOCUG00000002230,ENSOCUG00000002543,ENSOCUG00000007358,ENSOCUG00000008067,ENSOCUG00000014444,ENSOCUG00000011964,ENSOCUG00000006273,ENSOCUG00000010043,ENSOCUG00000025671,ENSOCUG00000004093,ENSOCUG00000013114,ENSOCUG00000005781,ENSOCUG00000017885,ENSOCUG00000000803,ENSOCUG00000001933,ENSOCUG00000010171,ENSOCUG00000010621,…
GO:0051235	maintenance of location	biological_process	0.02268	122	9866	175	16906	ENSOCUG00000012244,ENSOCUG00000023958,ENSOCUG00000005781,ENSOCUG00000027324,ENSOCUG00000008065,ENSOCUG00000017876,ENSOCUG00000026152,ENSOCUG00000003599,ENSOCUG00000029588,ENSOCUG00000007432,ENSOCUG00000013721,ENSOCUG00000023870,ENSOCUG00000002425,ENSOCUG00000010013,ENSOCUG00000015900,ENSOCUG00000011689,ENSOCUG00000002396,ENSOCUG00000013064,ENSOCUG00000012632,ENSOCUG00000023825,ENSOCUG00000004145,…
GO:0030879	mammary gland development	biological_process	0.0081818	67	9866	88	16906	ENSOCUG00000015023,ENSOCUG00000014805,ENSOCUG00000005427,ENSOCUG00000004145,ENSOCUG00000009161,ENSOCUG00000017821,ENSOCUG00000001208,ENSOCUG00000005233,ENSOCUG00000013176,ENSOCUG00000016487,ENSOCUG00000029580,ENSOCUG00000004939,ENSOCUG00000013645,ENSOCUG00000002071,ENSOCUG00000005869,ENSOCUG00000015963,ENSOCUG00000003142,ENSOCUG00000000786,ENSOCUG00000016173,ENSOCUG00000005274,ENSOCUG00000027183,…
GO:0061180	mammary gland epithelium development	biological_process	0.0056012	42	9866	51	16906	ENSOCUG00000001304,ENSOCUG00000011051,ENSOCUG00000026538,ENSOCUG00000006423,ENSOCUG00000024849,ENSOCUG00000009585,ENSOCUG00000004997,ENSOCUG00000025029,ENSOCUG00000009790,ENSOCUG00000008003,ENSOCUG00000012177,ENSOCUG00000008485,ENSOCUG00000008499,ENSOCUG00000016286,ENSOCUG00000014207,ENSOCUG00000022117,ENSOCUG00000007929,ENSOCUG00000001914,ENSOCUG00000005274,ENSOCUG00000027183,ENSOCUG00000016173,…
GO:0000165	MAPK cascade	biological_process	2.3308e-06	318	9866	451	16906	ENSOCUG00000024119,ENSOCUG00000011141,ENSOCUG00000001327,ENSOCUG00000008310,ENSOCUG00000012519,ENSOCUG00000012177,ENSOCUG00000002450,ENSOCUG00000017626,ENSOCUG00000003581,ENSOCUG00000016689,ENSOCUG00000013633,ENSOCUG00000004579,ENSOCUG00000016406,ENSOCUG00000011234,ENSOCUG00000016292,ENSOCUG00000007513,ENSOCUG00000024889,ENSOCUG00000000097,ENSOCUG00000014545,ENSOCUG00000008774,ENSOCUG00000007069,…
GO:0022406	membrane docking	biological_process	0.00047348	29	9866	31	16906	ENSOCUG00000004848,ENSOCUG00000001670,ENSOCUG00000010271,ENSOCUG00000014360,ENSOCUG00000029644,ENSOCUG00000002975,ENSOCUG00000014515,ENSOCUG00000011954,ENSOCUG00000015036,ENSOCUG00000003829,ENSOCUG00000002298,ENSOCUG00000016919,ENSOCUG00000015311,ENSOCUG00000007835,ENSOCUG00000005468,ENSOCUG00000000149,ENSOCUG00000010733,ENSOCUG00000006113,ENSOCUG00000000722,ENSOCUG00000011678,ENSOCUG00000007894,…
GO:0061025	membrane fusion	biological_process	0.0032099	75	9866	98	16906	ENSOCUG00000017383,ENSOCUG00000014641,ENSOCUG00000024222,ENSOCUG00000024513,ENSOCUG00000023365,ENSOCUG00000013073,ENSOCUG00000017876,ENSOCUG00000014515,ENSOCUG00000009804,ENSOCUG00000010271,ENSOCUG00000029484,ENSOCUG00000004714,ENSOCUG00000001718,ENSOCUG00000014032,ENSOCUG00000014158,ENSOCUG00000002059,ENSOCUG00000004217,ENSOCUG00000005144,ENSOCUG00000023882,ENSOCUG00000008969,ENSOCUG00000000021,…
GO:0061024	membrane organization	biological_process	5.1965e-09	371	9866	516	16906	ENSOCUG00000015018,ENSOCUG00000012819,ENSOCUG00000015967,ENSOCUG00000004146,ENSOCUG00000014501,ENSOCUG00000003950,ENSOCUG00000016172,ENSOCUG00000013676,ENSOCUG00000007762,ENSOCUG00000017163,ENSOCUG00000000898,ENSOCUG00000017882,ENSOCUG00000005116,ENSOCUG00000016266,ENSOCUG00000004446,ENSOCUG00000000928,ENSOCUG00000004669,ENSOCUG00000010660,ENSOCUG00000027078,ENSOCUG00000006402,ENSOCUG00000017254,…
GO:0008152	metabolic process	biological_process	4.243e-15	5158	9866	8377	16906	ENSOCUG00000010068,ENSOCUG00000000897,ENSOCUG00000006702,ENSOCUG00000014563,ENSOCUG00000011143,ENSOCUG00000015822,ENSOCUG00000007702,ENSOCUG00000000289,ENSOCUG00000011952,ENSOCUG00000010436,ENSOCUG00000007204,ENSOCUG00000004519,ENSOCUG00000004786,ENSOCUG00000011018,ENSOCUG00000010258,ENSOCUG00000010550,ENSOCUG00000012853,ENSOCUG00000012511,ENSOCUG00000009429,ENSOCUG00000009733,ENSOCUG00000026915,…
GO:0055065	metal ion homeostasis	biological_process	0.045183	187	9866	281	16906	ENSOCUG00000007496,ENSOCUG00000015474,ENSOCUG00000021839,ENSOCUG00000003125,ENSOCUG00000000144,ENSOCUG00000014545,ENSOCUG00000013850,ENSOCUG00000008793,ENSOCUG00000013916,ENSOCUG00000012123,ENSOCUG00000011657,ENSOCUG00000008594,ENSOCUG00000004939,ENSOCUG00000011774,ENSOCUG00000015082,ENSOCUG00000010587,ENSOCUG00000003431,ENSOCUG00000002396,ENSOCUG00000023825,ENSOCUG00000026221,ENSOCUG00000026224,…
GO:0030001	metal ion transport	biological_process	1.3876e-07	351	9866	494	16906	ENSOCUG00000010013,ENSOCUG00000026532,ENSOCUG00000017493,ENSOCUG00000007885,ENSOCUG00000001718,ENSOCUG00000014424,ENSOCUG00000012632,ENSOCUG00000016750,ENSOCUG00000007374,ENSOCUG00000023870,ENSOCUG00000029588,ENSOCUG00000001989,ENSOCUG00000014471,ENSOCUG00000006075,ENSOCUG00000005399,ENSOCUG00000015302,ENSOCUG00000005002,ENSOCUG00000008066,ENSOCUG00000013785,ENSOCUG00000004114,ENSOCUG00000013105,…
GO:0001578	microtubule bundle formation	biological_process	0.010326	40	9866	49	16906	ENSOCUG00000017254,ENSOCUG00000006774,ENSOCUG00000004081,ENSOCUG00000010205,ENSOCUG00000007895,ENSOCUG00000015523,ENSOCUG00000009400,ENSOCUG00000024379,ENSOCUG00000005537,ENSOCUG00000005163,ENSOCUG00000010252,ENSOCUG00000023493,ENSOCUG00000005540,ENSOCUG00000029722,ENSOCUG00000007349,ENSOCUG00000013760,ENSOCUG00000007586,ENSOCUG00000011765,ENSOCUG00000006747,ENSOCUG00000007948,ENSOCUG00000008476,…
GO:0000226	microtubule cytoskeleton organization	biological_process	0.00013757	227	9866	322	16906	ENSOCUG00000003627,ENSOCUG00000012853,ENSOCUG00000010743,ENSOCUG00000013848,ENSOCUG00000012568,ENSOCUG00000006671,ENSOCUG00000025883,ENSOCUG00000014711,ENSOCUG00000008680,ENSOCUG00000006847,ENSOCUG00000017090,ENSOCUG00000012713,ENSOCUG00000007754,ENSOCUG00000003507,ENSOCUG00000002242,ENSOCUG00000002376,ENSOCUG00000009805,ENSOCUG00000016404,ENSOCUG00000007461,ENSOCUG00000000057,ENSOCUG00000010763,…
GO:0031023	microtubule organizing center organization	biological_process	0.047237	63	9866	86	16906	ENSOCUG00000022838,ENSOCUG00000016916,ENSOCUG00000011630,ENSOCUG00000029299,ENSOCUG00000023477,ENSOCUG00000016996,ENSOCUG00000015881,ENSOCUG00000000922,ENSOCUG00000024331,ENSOCUG00000017919,ENSOCUG00000004986,ENSOCUG00000025997,ENSOCUG00000016621,ENSOCUG00000017800,ENSOCUG00000005079,ENSOCUG00000003796,ENSOCUG00000024029,ENSOCUG00000007827,ENSOCUG00000016706,ENSOCUG00000017483,ENSOCUG00000016776,…
GO:0007018	microtubule-based movement	biological_process	0.00020298	115	9866	152	16906	ENSOCUG00000024922,ENSOCUG00000010057,ENSOCUG00000009805,ENSOCUG00000008383,ENSOCUG00000000930,ENSOCUG00000009535,ENSOCUG00000001112,ENSOCUG00000009852,ENSOCUG00000001788,ENSOCUG00000011018,ENSOCUG00000017955,ENSOCUG00000016224,ENSOCUG00000011273,ENSOCUG00000000057,ENSOCUG00000021741,ENSOCUG00000026139,ENSOCUG00000012688,ENSOCUG00000025755,ENSOCUG00000015790,ENSOCUG00000000605,ENSOCUG00000010743,…
GO:0007017	microtubule-based process	biological_process	4.663e-07	332	9866	468	16906	ENSOCUG00000007927,ENSOCUG00000002264,ENSOCUG00000004246,ENSOCUG00000017035,ENSOCUG00000002897,ENSOCUG00000007827,ENSOCUG00000027319,ENSOCUG00000024029,ENSOCUG00000009618,ENSOCUG00000021413,ENSOCUG00000010703,ENSOCUG00000003073,ENSOCUG00000006833,ENSOCUG00000010313,ENSOCUG00000003277,ENSOCUG00000012460,ENSOCUG00000027758,ENSOCUG00000023477,ENSOCUG00000005537,ENSOCUG00000016736,ENSOCUG00000009944,…
GO:0007005	mitochondrion organization	biological_process	0.022752	257	9866	390	16906	ENSOCUG00000010867,ENSOCUG00000015948,ENSOCUG00000002801,ENSOCUG00000010925,ENSOCUG00000015335,ENSOCUG00000008760,ENSOCUG00000010013,ENSOCUG00000015262,ENSOCUG00000001908,ENSOCUG00000014103,ENSOCUG00000004222,ENSOCUG00000008972,ENSOCUG00000015554,ENSOCUG00000012368,ENSOCUG00000003201,ENSOCUG00000015832,ENSOCUG00000000326,ENSOCUG00000005673,ENSOCUG00000017760,ENSOCUG00000017069,ENSOCUG00000010069,…
GO:0000278	mitotic cell cycle	biological_process	0.033568	297	9866	457	16906	ENSOCUG00000005078,ENSOCUG00000008936,ENSOCUG00000015668,ENSOCUG00000001693,ENSOCUG00000002728,ENSOCUG00000010918,ENSOCUG00000012176,ENSOCUG00000014434,ENSOCUG00000003657,ENSOCUG00000024015,ENSOCUG00000011075,ENSOCUG00000005008,ENSOCUG00000016624,ENSOCUG00000008385,ENSOCUG00000011244,ENSOCUG00000003266,ENSOCUG00000017952,ENSOCUG00000012808,ENSOCUG00000025269,ENSOCUG00000016667,ENSOCUG00000012325,…
GO:0043632	modification-dependent macromolecule catabolic process	biological_process	0.00088185	246	9866	358	16906	ENSOCUG00000007759,ENSOCUG00000000264,ENSOCUG00000003373,ENSOCUG00000002395,ENSOCUG00000025216,ENSOCUG00000010141,ENSOCUG00000017278,ENSOCUG00000014729,ENSOCUG00000011595,ENSOCUG00000025094,ENSOCUG00000010660,ENSOCUG00000017636,ENSOCUG00000001992,ENSOCUG00000012513,ENSOCUG00000012387,ENSOCUG00000015633,ENSOCUG00000010764,ENSOCUG00000006217,ENSOCUG00000011208,ENSOCUG00000027924,ENSOCUG00000005645,…
GO:0019941	modification-dependent protein catabolic process	biological_process	0.00059236	245	9866	355	16906	ENSOCUG00000015888,ENSOCUG00000012092,ENSOCUG00000027255,ENSOCUG00000011524,ENSOCUG00000026022,ENSOCUG00000014471,ENSOCUG00000014107,ENSOCUG00000002543,ENSOCUG00000021554,ENSOCUG00000012827,ENSOCUG00000009092,ENSOCUG00000013126,ENSOCUG00000010390,ENSOCUG00000002397,ENSOCUG00000029655,ENSOCUG00000006102,ENSOCUG00000003139,ENSOCUG00000004450,ENSOCUG00000014424,ENSOCUG00000009112,ENSOCUG00000025842,…
GO:0050804	modulation of synaptic transmission	biological_process	0.0001954	109	9866	143	16906	ENSOCUG00000013785,ENSOCUG00000002907,ENSOCUG00000008521,ENSOCUG00000006059,ENSOCUG00000013978,ENSOCUG00000008774,ENSOCUG00000001969,ENSOCUG00000011985,ENSOCUG00000014545,ENSOCUG00000011657,ENSOCUG00000000832,ENSOCUG00000009050,ENSOCUG00000003194,ENSOCUG00000004939,ENSOCUG00000023870,ENSOCUG00000010271,ENSOCUG00000017537,ENSOCUG00000026268,ENSOCUG00000029303,ENSOCUG00000017031,ENSOCUG00000007857,…
GO:0032787	monocarboxylic acid metabolic process	biological_process	0.018653	199	9866	296	16906	ENSOCUG00000014748,ENSOCUG00000009630,ENSOCUG00000006671,ENSOCUG00000021947,ENSOCUG00000017141,ENSOCUG00000013461,ENSOCUG00000016358,ENSOCUG00000014667,ENSOCUG00000016965,ENSOCUG00000011735,ENSOCUG00000007799,ENSOCUG00000002546,ENSOCUG00000005264,ENSOCUG00000000897,ENSOCUG00000010056,ENSOCUG00000017905,ENSOCUG00000026267,ENSOCUG00000009786,ENSOCUG00000001375,ENSOCUG00000004786,ENSOCUG00000010163,…
GO:0015718	monocarboxylic acid transport	biological_process	0.00048709	57	9866	69	16906	ENSOCUG00000013507,ENSOCUG00000001372,ENSOCUG00000008838,ENSOCUG00000009458,ENSOCUG00000014610,ENSOCUG00000016776,ENSOCUG00000005617,ENSOCUG00000017136,ENSOCUG00000011051,ENSOCUG00000004820,ENSOCUG00000003052,ENSOCUG00000005443,ENSOCUG00000000025,ENSOCUG00000010821,ENSOCUG00000014833,ENSOCUG00000001555,ENSOCUG00000009815,ENSOCUG00000000119,ENSOCUG00000001575,ENSOCUG00000023500,ENSOCUG00000017539,…
GO:0005996	monosaccharide metabolic process	biological_process	0.007786	93	9866	127	16906	ENSOCUG00000008473,ENSOCUG00000001758,ENSOCUG00000006205,ENSOCUG00000023112,ENSOCUG00000003477,ENSOCUG00000006196,ENSOCUG00000025013,ENSOCUG00000004436,ENSOCUG00000000243,ENSOCUG00000000897,ENSOCUG00000009353,ENSOCUG00000017905,ENSOCUG00000003858,ENSOCUG00000011735,ENSOCUG00000016965,ENSOCUG00000001455,ENSOCUG00000027635,ENSOCUG00000008088,ENSOCUG00000006941,ENSOCUG00000009420,ENSOCUG00000025513,…
GO:0015749	monosaccharide transport	biological_process	0.049766	55	9866	74	16906	ENSOCUG00000000718,ENSOCUG00000010189,ENSOCUG00000011611,ENSOCUG00000006934,ENSOCUG00000014985,ENSOCUG00000000197,ENSOCUG00000011735,ENSOCUG00000029484,ENSOCUG00000002975,ENSOCUG00000014563,ENSOCUG00000004533,ENSOCUG00000005487,ENSOCUG00000027685,ENSOCUG00000001752,ENSOCUG00000017569,ENSOCUG00000013916,ENSOCUG00000023958,ENSOCUG00000026268,ENSOCUG00000001250,ENSOCUG00000000243,ENSOCUG00000004436,…
GO:0055067	monovalent inorganic cation homeostasis	biological_process	0.039384	46	9866	60	16906	ENSOCUG00000012796,ENSOCUG00000003196,ENSOCUG00000009543,ENSOCUG00000017120,ENSOCUG00000010733,ENSOCUG00000008858,ENSOCUG00000022357,ENSOCUG00000006867,ENSOCUG00000023061,ENSOCUG00000013475,ENSOCUG00000000338,ENSOCUG00000017394,ENSOCUG00000017631,ENSOCUG00000013832,ENSOCUG00000027690,ENSOCUG00000011055,ENSOCUG00000017667,ENSOCUG00000011360,ENSOCUG00000010152,ENSOCUG00000027254,ENSOCUG00000009911,…
GO:0015672	monovalent inorganic cation transport	biological_process	0.0031039	236	9866	347	16906	ENSOCUG00000007266,ENSOCUG00000012419,ENSOCUG00000023954,ENSOCUG00000004524,ENSOCUG00000004467,ENSOCUG00000006500,ENSOCUG00000010093,ENSOCUG00000008998,ENSOCUG00000027254,ENSOCUG00000001808,ENSOCUG00000009911,ENSOCUG00000010687,ENSOCUG00000001042,ENSOCUG00000017667,ENSOCUG00000005533,ENSOCUG00000015222,ENSOCUG00000012086,ENSOCUG00000003513,ENSOCUG00000003640,ENSOCUG00000004359,ENSOCUG00000010247,…
GO:0002009	morphogenesis of an epithelium	biological_process	0.01162	243	9866	364	16906	ENSOCUG00000000672,ENSOCUG00000017126,ENSOCUG00000012715,ENSOCUG00000024142,ENSOCUG00000022530,ENSOCUG00000010371,ENSOCUG00000017884,ENSOCUG00000009742,ENSOCUG00000013060,ENSOCUG00000008990,ENSOCUG00000000149,ENSOCUG00000029601,ENSOCUG00000002781,ENSOCUG00000026586,ENSOCUG00000001537,ENSOCUG00000001284,ENSOCUG00000016173,ENSOCUG00000006593,ENSOCUG00000012530,ENSOCUG00000027528,ENSOCUG00000002425,…
GO:0006928	movement of cell or subcellular component	biological_process	3.008e-18	799	9866	1121	16906	ENSOCUG00000017302,ENSOCUG00000009967,ENSOCUG00000003606,ENSOCUG00000011421,ENSOCUG00000005182,ENSOCUG00000006229,ENSOCUG00000010337,ENSOCUG00000017493,ENSOCUG00000000737,ENSOCUG00000001933,ENSOCUG00000010030,ENSOCUG00000008220,ENSOCUG00000028217,ENSOCUG00000025048,ENSOCUG00000023958,ENSOCUG00000004142,ENSOCUG00000004992,ENSOCUG00000000149,ENSOCUG00000013785,ENSOCUG00000014444,ENSOCUG00000007987,…
GO:0035264	multicellular organism growth	biological_process	0.020028	90	9866	125	16906	ENSOCUG00000017968,ENSOCUG00000021480,ENSOCUG00000016088,ENSOCUG00000016358,ENSOCUG00000007844,ENSOCUG00000000718,ENSOCUG00000024333,ENSOCUG00000014255,ENSOCUG00000004903,ENSOCUG00000027415,ENSOCUG00000025312,ENSOCUG00000012437,ENSOCUG00000027685,ENSOCUG00000010809,ENSOCUG00000004533,ENSOCUG00000014485,ENSOCUG00000002973,ENSOCUG00000014625,ENSOCUG00000008461,ENSOCUG00000024047,ENSOCUG00000006224,…
GO:0007275	multicellular organismal development	biological_process	3.7257e-38	2037	9866	2939	16906	ENSOCUG00000016188,ENSOCUG00000002285,ENSOCUG00000001295,ENSOCUG00000009527,ENSOCUG00000017926,ENSOCUG00000000882,ENSOCUG00000004338,ENSOCUG00000003812,ENSOCUG00000012615,ENSOCUG00000029344,ENSOCUG00000004989,ENSOCUG00000008210,ENSOCUG00000009507,ENSOCUG00000007866,ENSOCUG00000021923,ENSOCUG00000009610,ENSOCUG00000016264,ENSOCUG00000005539,ENSOCUG00000015226,ENSOCUG00000010566,ENSOCUG00000003179,…
GO:0044236	multicellular organismal metabolic process	biological_process	0.024295	37	9866	46	16906	ENSOCUG00000014910,ENSOCUG00000012881,ENSOCUG00000017494,ENSOCUG00000016689,ENSOCUG00000013456,ENSOCUG00000022531,ENSOCUG00000011014,ENSOCUG00000008485,ENSOCUG00000024967,ENSOCUG00000012228,ENSOCUG00000000091,ENSOCUG00000011090,ENSOCUG00000024308,ENSOCUG00000022794,ENSOCUG00000011085,ENSOCUG00000008397,ENSOCUG00000012094,ENSOCUG00000026693,ENSOCUG00000003040,ENSOCUG00000004378,ENSOCUG00000004269,…
GO:0061061	muscle structure development	biological_process	0.025109	243	9866	368	16906	ENSOCUG00000014520,ENSOCUG00000013449,ENSOCUG00000015897,ENSOCUG00000025995,ENSOCUG00000016671,ENSOCUG00000029396,ENSOCUG00000009420,ENSOCUG00000000991,ENSOCUG00000007620,ENSOCUG00000010244,ENSOCUG00000025058,ENSOCUG00000026533,ENSOCUG00000004903,ENSOCUG00000016862,ENSOCUG00000012556,ENSOCUG00000006516,ENSOCUG00000005146,ENSOCUG00000017492,ENSOCUG00000003454,ENSOCUG00000005802,ENSOCUG00000025312,…
GO:0003012	muscle system process	biological_process	0.012596	131	9866	187	16906	ENSOCUG00000002648,ENSOCUG00000001324,ENSOCUG00000009225,ENSOCUG00000013831,ENSOCUG00000007281,ENSOCUG00000007422,ENSOCUG00000025513,ENSOCUG00000011599,ENSOCUG00000001006,ENSOCUG00000007606,ENSOCUG00000010829,ENSOCUG00000023650,ENSOCUG00000011795,ENSOCUG00000006579,ENSOCUG00000010594,ENSOCUG00000015430,ENSOCUG00000000827,ENSOCUG00000002688,ENSOCUG00000004311,ENSOCUG00000016103,ENSOCUG00000003082,…
GO:0061515	myeloid cell development	biological_process	0.014923	34	9866	41	16906	ENSOCUG00000013415,ENSOCUG00000004533,ENSOCUG00000003599,ENSOCUG00000024877,ENSOCUG00000013019,ENSOCUG00000007086,ENSOCUG00000017248,ENSOCUG00000012557,ENSOCUG00000016186,ENSOCUG00000005429,ENSOCUG00000025269,ENSOCUG00000005156,ENSOCUG00000001052,ENSOCUG00000017631,ENSOCUG00000008730,ENSOCUG00000007866,ENSOCUG00000024755,ENSOCUG00000009585,ENSOCUG00000017112,ENSOCUG00000002394,ENSOCUG00000011051,…
GO:0030099	myeloid cell differentiation	biological_process	0.026427	166	9866	245	16906	ENSOCUG00000004142,ENSOCUG00000026268,ENSOCUG00000014282,ENSOCUG00000029580,ENSOCUG00000003599,ENSOCUG00000001678,ENSOCUG00000002190,ENSOCUG00000015963,ENSOCUG00000010189,ENSOCUG00000002090,ENSOCUG00000004109,ENSOCUG00000013603,ENSOCUG00000005427,ENSOCUG00000004744,ENSOCUG00000016186,ENSOCUG00000001349,ENSOCUG00000006685,ENSOCUG00000013053,ENSOCUG00000013998,ENSOCUG00000005399,ENSOCUG00000025954,…
GO:0002274	myeloid leukocyte activation	biological_process	0.03691	70	9866	96	16906	ENSOCUG00000016115,ENSOCUG00000015447,ENSOCUG00000007896,ENSOCUG00000001489,ENSOCUG00000017539,ENSOCUG00000016023,ENSOCUG00000002095,ENSOCUG00000010995,ENSOCUG00000008485,ENSOCUG00000008922,ENSOCUG00000027509,ENSOCUG00000000830,ENSOCUG00000002848,ENSOCUG00000011943,ENSOCUG00000004923,ENSOCUG00000012900,ENSOCUG00000009949,ENSOCUG00000016462,ENSOCUG00000005197,ENSOCUG00000014370,ENSOCUG00000022498,…
GO:0002573	myeloid leukocyte differentiation	biological_process	0.012843	98	9866	136	16906	ENSOCUG00000004109,ENSOCUG00000002090,ENSOCUG00000004744,ENSOCUG00000023771,ENSOCUG00000005427,ENSOCUG00000007233,ENSOCUG00000009374,ENSOCUG00000024295,ENSOCUG00000014545,ENSOCUG00000013053,ENSOCUG00000015189,ENSOCUG00000017821,ENSOCUG00000025954,ENSOCUG00000004142,ENSOCUG00000027997,ENSOCUG00000026268,ENSOCUG00000014282,ENSOCUG00000001678,ENSOCUG00000004270,ENSOCUG00000015963,ENSOCUG00000002190,…
GO:0043066	negative regulation of apoptotic process	biological_process	0.036132	333	9866	516	16906	ENSOCUG00000001546,ENSOCUG00000017626,ENSOCUG00000007283,ENSOCUG00000011746,ENSOCUG00000008224,ENSOCUG00000008202,ENSOCUG00000025012,ENSOCUG00000011491,ENSOCUG00000003124,ENSOCUG00000004997,ENSOCUG00000016292,ENSOCUG00000004579,ENSOCUG00000000005,ENSOCUG00000024946,ENSOCUG00000014668,ENSOCUG00000017331,ENSOCUG00000007744,ENSOCUG00000014828,ENSOCUG00000024889,ENSOCUG00000007482,ENSOCUG00000014545,…
GO:0050771	negative regulation of axonogenesis	biological_process	0.018064	23	9866	26	16906	ENSOCUG00000011919,ENSOCUG00000015623,ENSOCUG00000012050,ENSOCUG00000004579,ENSOCUG00000003282,ENSOCUG00000008452,ENSOCUG00000013388,ENSOCUG00000004048,ENSOCUG00000000672,ENSOCUG00000008774,ENSOCUG00000002052,ENSOCUG00000017799,ENSOCUG00000014545,ENSOCUG00000016243,ENSOCUG00000012713,ENSOCUG00000011670,ENSOCUG00000017204,ENSOCUG00000005549,ENSOCUG00000013540,ENSOCUG00000017148,ENSOCUG00000027183,…
GO:0048519	negative regulation of biological process	biological_process	1.2475e-18	1923	9866	2911	16906	ENSOCUG00000025760,ENSOCUG00000000787,ENSOCUG00000009589,ENSOCUG00000009715,ENSOCUG00000017871,ENSOCUG00000015867,ENSOCUG00000004833,ENSOCUG00000003521,ENSOCUG00000013555,ENSOCUG00000007793,ENSOCUG00000011943,ENSOCUG00000005315,ENSOCUG00000004832,ENSOCUG00000009993,ENSOCUG00000029407,ENSOCUG00000013276,ENSOCUG00000010146,ENSOCUG00000007362,ENSOCUG00000003807,ENSOCUG00000011936,ENSOCUG00000016061,…
GO:0045912	negative regulation of carbohydrate metabolic process	biological_process	0.012723	21	9866	23	16906	ENSOCUG00000013748,ENSOCUG00000023153,ENSOCUG00000012439,ENSOCUG00000026268,ENSOCUG00000014455,ENSOCUG00000000243,ENSOCUG00000002919,ENSOCUG00000017347,ENSOCUG00000008473,ENSOCUG00000029295,ENSOCUG00000001165,ENSOCUG00000016689,ENSOCUG00000017143,ENSOCUG00000016772,ENSOCUG00000006113,ENSOCUG00000000359,ENSOCUG00000023317,ENSOCUG00000001952,ENSOCUG00000000073,ENSOCUG00000001018,ENSOCUG00000011034
GO:0007162	negative regulation of cell adhesion	biological_process	0.023709	111	9866	158	16906	ENSOCUG00000005116,ENSOCUG00000014777,ENSOCUG00000012881,ENSOCUG00000016107,ENSOCUG00000006563,ENSOCUG00000011687,ENSOCUG00000016023,ENSOCUG00000004719,ENSOCUG00000008805,ENSOCUG00000004864,ENSOCUG00000009993,ENSOCUG00000016539,ENSOCUG00000013463,ENSOCUG00000008485,ENSOCUG00000013722,ENSOCUG00000025780,ENSOCUG00000008714,ENSOCUG00000003962,ENSOCUG00000006445,ENSOCUG00000014369,ENSOCUG00000017419,…
GO:0010648	negative regulation of cell communication	biological_process	2.459e-10	527	9866	749	16906	ENSOCUG00000014985,ENSOCUG00000004829,ENSOCUG00000024783,ENSOCUG00000005627,ENSOCUG00000000026,ENSOCUG00000025433,ENSOCUG00000007156,ENSOCUG00000014663,ENSOCUG00000000822,ENSOCUG00000008129,ENSOCUG00000005487,ENSOCUG00000011791,ENSOCUG00000016404,ENSOCUG00000005275,ENSOCUG00000027728,ENSOCUG00000005835,ENSOCUG00000012963,ENSOCUG00000002504,ENSOCUG00000009951,ENSOCUG00000007255,ENSOCUG00000008226,…
GO:0060548	negative regulation of cell death	biological_process	0.016104	362	9866	558	16906	ENSOCUG00000003638,ENSOCUG00000002439,ENSOCUG00000025550,ENSOCUG00000009225,ENSOCUG00000022498,ENSOCUG00000014027,ENSOCUG00000013796,ENSOCUG00000017909,ENSOCUG00000006704,ENSOCUG00000016401,ENSOCUG00000016261,ENSOCUG00000002253,ENSOCUG00000003886,ENSOCUG00000007909,ENSOCUG00000010481,ENSOCUG00000009805,ENSOCUG00000011791,ENSOCUG00000011535,ENSOCUG00000005487,ENSOCUG00000006091,ENSOCUG00000005848,…
GO:0030336	negative regulation of cell migration	biological_process	0.019728	103	9866	145	16906	ENSOCUG00000001467,ENSOCUG00000008969,ENSOCUG00000010069,ENSOCUG00000016689,ENSOCUG00000011034,ENSOCUG00000001697,ENSOCUG00000025012,ENSOCUG00000015182,ENSOCUG00000005673,ENSOCUG00000015377,ENSOCUG00000003179,ENSOCUG00000023521,ENSOCUG00000017725,ENSOCUG00000001575,ENSOCUG00000014233,ENSOCUG00000016068,ENSOCUG00000004683,ENSOCUG00000023483,ENSOCUG00000008157,ENSOCUG00000007070,ENSOCUG00000013633,…
GO:2000146	negative regulation of cell motility	biological_process	0.015766	108	9866	152	16906	ENSOCUG00000000895,ENSOCUG00000026917,ENSOCUG00000004441,ENSOCUG00000011808,ENSOCUG00000016930,ENSOCUG00000003525,ENSOCUG00000002140,ENSOCUG00000016862,ENSOCUG00000015393,ENSOCUG00000012661,ENSOCUG00000002065,ENSOCUG00000025513,ENSOCUG00000011017,ENSOCUG00000002809,ENSOCUG00000016125,ENSOCUG00000013813,ENSOCUG00000015945,ENSOCUG00000000726,ENSOCUG00000013520,ENSOCUG00000022473,ENSOCUG00000008567,…
GO:0031345	negative regulation of cell projection organization	biological_process	0.020028	57	9866	75	16906	ENSOCUG00000013540,ENSOCUG00000017148,ENSOCUG00000016374,ENSOCUG00000011687,ENSOCUG00000005549,ENSOCUG00000000981,ENSOCUG00000027183,ENSOCUG00000006811,ENSOCUG00000002052,ENSOCUG00000002939,ENSOCUG00000010319,ENSOCUG00000004048,ENSOCUG00000017117,ENSOCUG00000017204,ENSOCUG00000016243,ENSOCUG00000011670,ENSOCUG00000026842,ENSOCUG00000002414,ENSOCUG00000011995,ENSOCUG00000011398,ENSOCUG00000006723,…
GO:0008285	negative regulation of cell proliferation	biological_process	0.010586	257	9866	386	16906	ENSOCUG00000007274,ENSOCUG00000014520,ENSOCUG00000013449,ENSOCUG00000029154,ENSOCUG00000016862,ENSOCUG00000026917,ENSOCUG00000006516,ENSOCUG00000000476,ENSOCUG00000021137,ENSOCUG00000005279,ENSOCUG00000015379,ENSOCUG00000005853,ENSOCUG00000003056,ENSOCUG00000002973,ENSOCUG00000008272,ENSOCUG00000003016,ENSOCUG00000001758,ENSOCUG00000015945,ENSOCUG00000000234,ENSOCUG00000001971,ENSOCUG00000011357,…
GO:0010812	negative regulation of cell-substrate adhesion	biological_process	0.048943	30	9866	37	16906	ENSOCUG00000005429,ENSOCUG00000025883,ENSOCUG00000015377,ENSOCUG00000004646,ENSOCUG00000008774,ENSOCUG00000011457,ENSOCUG00000003962,ENSOCUG00000006445,ENSOCUG00000022530,ENSOCUG00000013463,ENSOCUG00000009672,ENSOCUG00000004864,ENSOCUG00000001467,ENSOCUG00000015957,ENSOCUG00000005116,ENSOCUG00000014777,ENSOCUG00000012881,ENSOCUG00000009843,ENSOCUG00000016107,ENSOCUG00000008567,ENSOCUG00000010794,…
GO:0010677	negative regulation of cellular carbohydrate metabolic process	biological_process	0.016786	17	9866	18	16906	ENSOCUG00000014455,ENSOCUG00000026268,ENSOCUG00000000243,ENSOCUG00000013748,ENSOCUG00000008473,ENSOCUG00000029295,ENSOCUG00000017347,ENSOCUG00000006113,ENSOCUG00000023317,ENSOCUG00000000359,ENSOCUG00000017143,ENSOCUG00000016772,ENSOCUG00000001165,ENSOCUG00000011034,ENSOCUG00000000073,ENSOCUG00000001018,ENSOCUG00000001952
GO:0051271	negative regulation of cellular component movement	biological_process	0.0041598	117	9866	162	16906	ENSOCUG00000008567,ENSOCUG00000013520,ENSOCUG00000022473,ENSOCUG00000000726,ENSOCUG00000015945,ENSOCUG00000015652,ENSOCUG00000016506,ENSOCUG00000005487,ENSOCUG00000010718,ENSOCUG00000001407,ENSOCUG00000016796,ENSOCUG00000025312,ENSOCUG00000003394,ENSOCUG00000002065,ENSOCUG00000012661,ENSOCUG00000015393,ENSOCUG00000016862,ENSOCUG00000016930,ENSOCUG00000003525,ENSOCUG00000002140,ENSOCUG00000004441,…
GO:0051129	negative regulation of cellular component organization	biological_process	6.9455e-05	274	9866	393	16906	ENSOCUG00000004441,ENSOCUG00000011036,ENSOCUG00000016343,ENSOCUG00000017799,ENSOCUG00000011346,ENSOCUG00000011445,ENSOCUG00000025883,ENSOCUG00000013388,ENSOCUG00000014711,ENSOCUG00000010140,ENSOCUG00000012721,ENSOCUG00000029756,ENSOCUG00000001039,ENSOCUG00000007422,ENSOCUG00000006527,ENSOCUG00000024047,ENSOCUG00000010135,ENSOCUG00000017773,ENSOCUG00000004691,ENSOCUG00000002292,ENSOCUG00000011530,…
GO:0031324	negative regulation of cellular metabolic process	biological_process	0.00021642	912	9866	1429	16906	ENSOCUG00000008957,ENSOCUG00000012397,ENSOCUG00000023771,ENSOCUG00000006911,ENSOCUG00000011328,ENSOCUG00000009732,ENSOCUG00000009161,ENSOCUG00000007741,ENSOCUG00000017211,ENSOCUG00000022909,ENSOCUG00000003682,ENSOCUG00000012903,ENSOCUG00000008983,ENSOCUG00000012325,ENSOCUG00000017821,ENSOCUG00000010051,ENSOCUG00000000197,ENSOCUG00000004532,ENSOCUG00000001874,ENSOCUG00000008071,ENSOCUG00000001250,…
GO:0048523	negative regulation of cellular process	biological_process	9.1652e-17	1774	9866	2687	16906	ENSOCUG00000016607,ENSOCUG00000014545,ENSOCUG00000024889,ENSOCUG00000001889,ENSOCUG00000002884,ENSOCUG00000022380,ENSOCUG00000005083,ENSOCUG00000015620,ENSOCUG00000000013,ENSOCUG00000017331,ENSOCUG00000014805,ENSOCUG00000022180,ENSOCUG00000012331,ENSOCUG00000012010,ENSOCUG00000009374,ENSOCUG00000026922,ENSOCUG00000013385,ENSOCUG00000006048,ENSOCUG00000029343,ENSOCUG00000011645,ENSOCUG00000017240,…
GO:0032269	negative regulation of cellular protein metabolic process	biological_process	0.00033329	397	9866	594	16906	ENSOCUG00000016040,ENSOCUG00000024309,ENSOCUG00000016450,ENSOCUG00000001575,ENSOCUG00000000091,ENSOCUG00000010313,ENSOCUG00000008253,ENSOCUG00000003763,ENSOCUG00000007866,ENSOCUG00000012972,ENSOCUG00000013750,ENSOCUG00000013832,ENSOCUG00000003518,ENSOCUG00000014919,ENSOCUG00000004683,ENSOCUG00000003006,ENSOCUG00000005074,ENSOCUG00000024179,ENSOCUG00000005372,ENSOCUG00000010681,ENSOCUG00000010108,…
GO:0051494	negative regulation of cytoskeleton organization	biological_process	0.01633	62	9866	82	16906	ENSOCUG00000004113,ENSOCUG00000000073,ENSOCUG00000016621,ENSOCUG00000007492,ENSOCUG00000002707,ENSOCUG00000017725,ENSOCUG00000003962,ENSOCUG00000027681,ENSOCUG00000000922,ENSOCUG00000013676,ENSOCUG00000000706,ENSOCUG00000024437,ENSOCUG00000001467,ENSOCUG00000014216,ENSOCUG00000010141,ENSOCUG00000022838,ENSOCUG00000003684,ENSOCUG00000009715,ENSOCUG00000006986,ENSOCUG00000001937,ENSOCUG00000004488,…
GO:0048640	negative regulation of developmental growth	biological_process	0.024295	37	9866	46	16906	ENSOCUG00000012663,ENSOCUG00000005228,ENSOCUG00000004545,ENSOCUG00000004048,ENSOCUG00000016243,ENSOCUG00000011670,ENSOCUG00000017148,ENSOCUG00000003581,ENSOCUG00000029190,ENSOCUG00000005549,ENSOCUG00000003640,ENSOCUG00000027183,ENSOCUG00000015623,ENSOCUG00000011919,ENSOCUG00000016984,ENSOCUG00000004579,ENSOCUG00000017254,ENSOCUG00000015076,ENSOCUG00000008774,ENSOCUG00000000672,ENSOCUG00000012715,…
GO:0051093	negative regulation of developmental process	biological_process	0.0059067	357	9866	544	16906	ENSOCUG00000011919,ENSOCUG00000011426,ENSOCUG00000016465,ENSOCUG00000001326,ENSOCUG00000010676,ENSOCUG00000025236,ENSOCUG00000004152,ENSOCUG00000008289,ENSOCUG00000012900,ENSOCUG00000017254,ENSOCUG00000006723,ENSOCUG00000017549,ENSOCUG00000005509,ENSOCUG00000027924,ENSOCUG00000003962,ENSOCUG00000009208,ENSOCUG00000005719,ENSOCUG00000026842,ENSOCUG00000005780,ENSOCUG00000029190,ENSOCUG00000000981,…
GO:0051053	negative regulation of DNA metabolic process	biological_process	0.0015927	58	9866	72	16906	ENSOCUG00000027476,ENSOCUG00000002240,ENSOCUG00000007408,ENSOCUG00000023595,ENSOCUG00000001971,ENSOCUG00000016689,ENSOCUG00000000073,ENSOCUG00000002212,ENSOCUG00000006237,ENSOCUG00000006901,ENSOCUG00000014615,ENSOCUG00000021973,ENSOCUG00000009585,ENSOCUG00000009576,ENSOCUG00000025001,ENSOCUG00000011299,ENSOCUG00000027998,ENSOCUG00000008549,ENSOCUG00000006402,ENSOCUG00000003028,ENSOCUG00000017750,…
GO:1902532	negative regulation of intracellular signal transduction	biological_process	0.00042966	208	9866	296	16906	ENSOCUG00000005275,ENSOCUG00000027728,ENSOCUG00000004832,ENSOCUG00000000594,ENSOCUG00000001058,ENSOCUG00000005957,ENSOCUG00000015736,ENSOCUG00000012963,ENSOCUG00000007255,ENSOCUG00000016511,ENSOCUG00000016462,ENSOCUG00000029295,ENSOCUG00000010747,ENSOCUG00000001973,ENSOCUG00000009670,ENSOCUG00000000531,ENSOCUG00000003215,ENSOCUG00000028059,ENSOCUG00000008961,ENSOCUG00000011995,ENSOCUG00000009860,…
GO:0033673	negative regulation of kinase activity	biological_process	0.049933	94	9866	134	16906	ENSOCUG00000014545,ENSOCUG00000008774,ENSOCUG00000012325,ENSOCUG00000015620,ENSOCUG00000021158,ENSOCUG00000016667,ENSOCUG00000011082,ENSOCUG00000003715,ENSOCUG00000024295,ENSOCUG00000007642,ENSOCUG00000002230,ENSOCUG00000003832,ENSOCUG00000009442,ENSOCUG00000026268,ENSOCUG00000023958,ENSOCUG00000017572,ENSOCUG00000005505,ENSOCUG00000024073,ENSOCUG00000013974,ENSOCUG00000016165,ENSOCUG00000010843,…
GO:0040013	negative regulation of locomotion	biological_process	0.012203	124	9866	176	16906	ENSOCUG00000015700,ENSOCUG00000003139,ENSOCUG00000009966,ENSOCUG00000008574,ENSOCUG00000008618,ENSOCUG00000009340,ENSOCUG00000007339,ENSOCUG00000010321,ENSOCUG00000001933,ENSOCUG00000000832,ENSOCUG00000025154,ENSOCUG00000011657,ENSOCUG00000014170,ENSOCUG00000008065,ENSOCUG00000006010,ENSOCUG00000026268,ENSOCUG00000004753,ENSOCUG00000008774,ENSOCUG00000017821,ENSOCUG00000016936,ENSOCUG00000012715,…
GO:0010605	negative regulation of macromolecule metabolic process	biological_process	0.00013572	917	9866	1434	16906	ENSOCUG00000005585,ENSOCUG00000027507,ENSOCUG00000025736,ENSOCUG00000016965,ENSOCUG00000023072,ENSOCUG00000014027,ENSOCUG00000015833,ENSOCUG00000023510,ENSOCUG00000014621,ENSOCUG00000007470,ENSOCUG00000022498,ENSOCUG00000014986,ENSOCUG00000012765,ENSOCUG00000006444,ENSOCUG00000000028,ENSOCUG00000006642,ENSOCUG00000004150,ENSOCUG00000006305,ENSOCUG00000025486,ENSOCUG00000015360,ENSOCUG00000016878,…
GO:0009892	negative regulation of metabolic process	biological_process	9.4435e-06	1019	9866	1584	16906	ENSOCUG00000016100,ENSOCUG00000016984,ENSOCUG00000026396,ENSOCUG00000013685,ENSOCUG00000000146,ENSOCUG00000002629,ENSOCUG00000007719,ENSOCUG00000008587,ENSOCUG00000012730,ENSOCUG00000000731,ENSOCUG00000002966,ENSOCUG00000002057,ENSOCUG00000015063,ENSOCUG00000004422,ENSOCUG00000001454,ENSOCUG00000025931,ENSOCUG00000014005,ENSOCUG00000007383,ENSOCUG00000009576,ENSOCUG00000005888,ENSOCUG00000010418,…
GO:0044092	negative regulation of molecular function	biological_process	0.0091695	382	9866	587	16906	ENSOCUG00000000557,ENSOCUG00000016982,ENSOCUG00000009535,ENSOCUG00000008381,ENSOCUG00000016404,ENSOCUG00000010594,ENSOCUG00000010097,ENSOCUG00000006750,ENSOCUG00000012765,ENSOCUG00000015493,ENSOCUG00000006444,ENSOCUG00000013520,ENSOCUG00000005088,ENSOCUG00000003042,ENSOCUG00000016062,ENSOCUG00000014027,ENSOCUG00000009225,ENSOCUG00000022498,ENSOCUG00000014552,ENSOCUG00000000026,ENSOCUG00000014663,…
GO:0051241	negative regulation of multicellular organismal process	biological_process	0.00052269	433	9866	654	16906	ENSOCUG00000000786,ENSOCUG00000002947,ENSOCUG00000015082,ENSOCUG00000003832,ENSOCUG00000013645,ENSOCUG00000012116,ENSOCUG00000015567,ENSOCUG00000013015,ENSOCUG00000016775,ENSOCUG00000014170,ENSOCUG00000006088,ENSOCUG00000007246,ENSOCUG00000011415,ENSOCUG00000002884,ENSOCUG00000001889,ENSOCUG00000008774,ENSOCUG00000014545,ENSOCUG00000017205,ENSOCUG00000007744,ENSOCUG00000026922,ENSOCUG00000023121,…
GO:0010977	negative regulation of neuron projection development	biological_process	0.023175	46	9866	59	16906	ENSOCUG00000006811,ENSOCUG00000027183,ENSOCUG00000013540,ENSOCUG00000017148,ENSOCUG00000000981,ENSOCUG00000005549,ENSOCUG00000017117,ENSOCUG00000017204,ENSOCUG00000016243,ENSOCUG00000011670,ENSOCUG00000002414,ENSOCUG00000026842,ENSOCUG00000002052,ENSOCUG00000002939,ENSOCUG00000004048,ENSOCUG00000011398,ENSOCUG00000006723,ENSOCUG00000009527,ENSOCUG00000004579,ENSOCUG00000005467,ENSOCUG00000011919,…
GO:0051172	negative regulation of nitrogen compound metabolic process	biological_process	0.044642	574	9866	914	16906	ENSOCUG00000000094,ENSOCUG00000027324,ENSOCUG00000008574,ENSOCUG00000003674,ENSOCUG00000012322,ENSOCUG00000005287,ENSOCUG00000002669,ENSOCUG00000005814,ENSOCUG00000003913,ENSOCUG00000005399,ENSOCUG00000016202,ENSOCUG00000006125,ENSOCUG00000016363,ENSOCUG00000009625,ENSOCUG00000006856,ENSOCUG00000017424,ENSOCUG00000003672,ENSOCUG00000007967,ENSOCUG00000005107,ENSOCUG00000025390,ENSOCUG00000010460,…
GO:0010639	negative regulation of organelle organization	biological_process	0.0023314	157	9866	222	16906	ENSOCUG00000008972,ENSOCUG00000003956,ENSOCUG00000024266,ENSOCUG00000015563,ENSOCUG00000006819,ENSOCUG00000010013,ENSOCUG00000014543,ENSOCUG00000004355,ENSOCUG00000021801,ENSOCUG00000016195,ENSOCUG00000014879,ENSOCUG00000004450,ENSOCUG00000006059,ENSOCUG00000010390,ENSOCUG00000009755,ENSOCUG00000003323,ENSOCUG00000008462,ENSOCUG00000021554,ENSOCUG00000008990,ENSOCUG00000009742,ENSOCUG00000016503,…
GO:0045936	negative regulation of phosphate metabolic process	biological_process	5.522e-06	240	9866	333	16906	ENSOCUG00000014723,ENSOCUG00000016839,ENSOCUG00000009442,ENSOCUG00000013536,ENSOCUG00000009966,ENSOCUG00000011689,ENSOCUG00000002226,ENSOCUG00000000803,ENSOCUG00000007723,ENSOCUG00000014795,ENSOCUG00000003599,ENSOCUG00000010171,ENSOCUG00000001933,ENSOCUG00000024073,ENSOCUG00000016165,ENSOCUG00000013974,ENSOCUG00000017572,ENSOCUG00000023958,ENSOCUG00000005505,ENSOCUG00000026268,ENSOCUG00000015136,…
GO:0010563	negative regulation of phosphorus metabolic process	biological_process	5.522e-06	240	9866	333	16906	ENSOCUG00000007642,ENSOCUG00000002605,ENSOCUG00000002230,ENSOCUG00000011082,ENSOCUG00000025115,ENSOCUG00000001537,ENSOCUG00000013901,ENSOCUG00000002090,ENSOCUG00000017477,ENSOCUG00000015136,ENSOCUG00000001933,ENSOCUG00000010171,ENSOCUG00000014795,ENSOCUG00000003599,ENSOCUG00000007723,ENSOCUG00000000803,ENSOCUG00000026268,ENSOCUG00000023958,ENSOCUG00000005505,ENSOCUG00000017572,ENSOCUG00000024073,…
GO:0042326	negative regulation of phosphorylation	biological_process	3.9575e-05	189	9866	260	16906	ENSOCUG00000013536,ENSOCUG00000009442,ENSOCUG00000009966,ENSOCUG00000014723,ENSOCUG00000002226,ENSOCUG00000011689,ENSOCUG00000010171,ENSOCUG00000001933,ENSOCUG00000007723,ENSOCUG00000000803,ENSOCUG00000014795,ENSOCUG00000003599,ENSOCUG00000023958,ENSOCUG00000017572,ENSOCUG00000005505,ENSOCUG00000026268,ENSOCUG00000024073,ENSOCUG00000013974,ENSOCUG00000016165,ENSOCUG00000015136,ENSOCUG00000007642,…
GO:0043069	negative regulation of programmed cell death	biological_process	0.030078	338	9866	523	16906	ENSOCUG00000006275,ENSOCUG00000008774,ENSOCUG00000001889,ENSOCUG00000024889,ENSOCUG00000014545,ENSOCUG00000007482,ENSOCUG00000014828,ENSOCUG00000007744,ENSOCUG00000017331,ENSOCUG00000024946,ENSOCUG00000014668,ENSOCUG00000016117,ENSOCUG00000011476,ENSOCUG00000023825,ENSOCUG00000011645,ENSOCUG00000006048,ENSOCUG00000015774,ENSOCUG00000017619,ENSOCUG00000029345,ENSOCUG00000022279,ENSOCUG00000003457,…
GO:0051248	negative regulation of protein metabolic process	biological_process	0.00050921	425	9866	641	16906	ENSOCUG00000009225,ENSOCUG00000022498,ENSOCUG00000014552,ENSOCUG00000014027,ENSOCUG00000015833,ENSOCUG00000023510,ENSOCUG00000014986,ENSOCUG00000014663,ENSOCUG00000012328,ENSOCUG00000005585,ENSOCUG00000016965,ENSOCUG00000023072,ENSOCUG00000008896,ENSOCUG00000016600,ENSOCUG00000024783,ENSOCUG00000009535,ENSOCUG00000006750,ENSOCUG00000004535,ENSOCUG00000007909,ENSOCUG00000010481,ENSOCUG00000010097,…
GO:0031400	negative regulation of protein modification process	biological_process	0.00067347	265	9866	387	16906	ENSOCUG00000004554,ENSOCUG00000012955,ENSOCUG00000013058,ENSOCUG00000017069,ENSOCUG00000010324,ENSOCUG00000014411,ENSOCUG00000005815,ENSOCUG00000000073,ENSOCUG00000029668,ENSOCUG00000009600,ENSOCUG00000007999,ENSOCUG00000017424,ENSOCUG00000027497,ENSOCUG00000009775,ENSOCUG00000014505,ENSOCUG00000010460,ENSOCUG00000004663,ENSOCUG00000011215,ENSOCUG00000024550,ENSOCUG00000012806,ENSOCUG00000002230,…
GO:0001933	negative regulation of protein phosphorylation	biological_process	0.00048523	169	9866	236	16906	ENSOCUG00000011346,ENSOCUG00000024783,ENSOCUG00000004441,ENSOCUG00000003720,ENSOCUG00000014986,ENSOCUG00000006671,ENSOCUG00000014027,ENSOCUG00000015833,ENSOCUG00000022498,ENSOCUG00000009225,ENSOCUG00000025486,ENSOCUG00000013520,ENSOCUG00000016062,ENSOCUG00000000822,ENSOCUG00000006444,ENSOCUG00000008823,ENSOCUG00000016404,ENSOCUG00000001230,ENSOCUG00000007702,ENSOCUG00000002216,ENSOCUG00000006750,…
GO:0050709	negative regulation of protein secretion	biological_process	0.049933	53	9866	71	16906	ENSOCUG00000026184,ENSOCUG00000004061,ENSOCUG00000011193,ENSOCUG00000007177,ENSOCUG00000002095,ENSOCUG00000004502,ENSOCUG00000010998,ENSOCUG00000009208,ENSOCUG00000024313,ENSOCUG00000024174,ENSOCUG00000012157,ENSOCUG00000011380,ENSOCUG00000005835,ENSOCUG00000015182,ENSOCUG00000005455,ENSOCUG00000001776,ENSOCUG00000023151,ENSOCUG00000016539,ENSOCUG00000002409,ENSOCUG00000007221,ENSOCUG00000003763,…
GO:0051224	negative regulation of protein transport	biological_process	0.0075062	97	9866	133	16906	ENSOCUG00000002704,ENSOCUG00000003790,ENSOCUG00000005288,ENSOCUG00000002605,ENSOCUG00000009934,ENSOCUG00000015474,ENSOCUG00000029313,ENSOCUG00000026022,ENSOCUG00000013053,ENSOCUG00000014540,ENSOCUG00000011657,ENSOCUG00000007857,ENSOCUG00000026268,ENSOCUG00000016746,ENSOCUG00000023958,ENSOCUG00000005781,ENSOCUG00000003829,ENSOCUG00000029653,ENSOCUG00000002396,ENSOCUG00000023595,ENSOCUG00000011193,…
GO:0046580	negative regulation of Ras protein signal transduction	biological_process	0.032791	24	9866	28	16906	ENSOCUG00000004753,ENSOCUG00000005645,ENSOCUG00000005279,ENSOCUG00000017636,ENSOCUG00000010660,ENSOCUG00000008567,ENSOCUG00000017750,ENSOCUG00000029295,ENSOCUG00000003657,ENSOCUG00000025052,ENSOCUG00000009340,ENSOCUG00000007972,ENSOCUG00000000234,ENSOCUG00000007774,ENSOCUG00000006927,ENSOCUG00000001467,ENSOCUG00000012963,ENSOCUG00000015957,ENSOCUG00000001574,ENSOCUG00000017126,ENSOCUG00000005429,…
GO:0032102	negative regulation of response to external stimulus	biological_process	0.0054518	134	9866	189	16906	ENSOCUG00000011670,ENSOCUG00000012048,ENSOCUG00000008714,ENSOCUG00000004048,ENSOCUG00000014777,ENSOCUG00000010146,ENSOCUG00000014083,ENSOCUG00000004719,ENSOCUG00000011687,ENSOCUG00000004864,ENSOCUG00000009670,ENSOCUG00000004278,ENSOCUG00000007781,ENSOCUG00000023822,ENSOCUG00000014265,ENSOCUG00000000895,ENSOCUG00000017799,ENSOCUG00000004951,ENSOCUG00000014986,ENSOCUG00000011017,ENSOCUG00000015065,…
GO:0048585	negative regulation of response to stimulus	biological_process	1.2743e-10	614	9866	883	16906	ENSOCUG00000029313,ENSOCUG00000004109,ENSOCUG00000007642,ENSOCUG00000002230,ENSOCUG00000024503,ENSOCUG00000013696,ENSOCUG00000017126,ENSOCUG00000004646,ENSOCUG00000023958,ENSOCUG00000005781,ENSOCUG00000016165,ENSOCUG00000010171,ENSOCUG00000001933,ENSOCUG00000000803,ENSOCUG00000017322,ENSOCUG00000003707,ENSOCUG00000014543,ENSOCUG00000006229,ENSOCUG00000010013,ENSOCUG00000006145,ENSOCUG00000000737,…
GO:0051048	negative regulation of secretion	biological_process	0.01032	80	9866	108	16906	ENSOCUG00000016512,ENSOCUG00000015182,ENSOCUG00000001776,ENSOCUG00000023151,ENSOCUG00000002409,ENSOCUG00000014833,ENSOCUG00000011608,ENSOCUG00000024174,ENSOCUG00000012157,ENSOCUG00000011193,ENSOCUG00000004061,ENSOCUG00000007177,ENSOCUG00000022794,ENSOCUG00000023883,ENSOCUG00000005094,ENSOCUG00000002364,ENSOCUG00000016406,ENSOCUG00000003763,ENSOCUG00000003479,ENSOCUG00000029313,ENSOCUG00000010189,…
GO:0009968	negative regulation of signal transduction	biological_process	1.8766e-08	475	9866	681	16906	ENSOCUG00000023525,ENSOCUG00000011786,ENSOCUG00000003829,ENSOCUG00000026936,ENSOCUG00000011239,ENSOCUG00000016688,ENSOCUG00000001298,ENSOCUG00000027400,ENSOCUG00000004678,ENSOCUG00000011657,ENSOCUG00000007857,ENSOCUG00000014515,ENSOCUG00000010843,ENSOCUG00000006204,ENSOCUG00000004753,ENSOCUG00000016050,ENSOCUG00000016667,ENSOCUG00000012325,ENSOCUG00000017821,ENSOCUG00000021158,ENSOCUG00000007302,…
GO:0023057	negative regulation of signaling	biological_process	2.8919e-09	512	9866	733	16906	ENSOCUG00000014515,ENSOCUG00000011657,ENSOCUG00000004678,ENSOCUG00000027400,ENSOCUG00000001298,ENSOCUG00000026936,ENSOCUG00000016688,ENSOCUG00000023525,ENSOCUG00000015957,ENSOCUG00000024295,ENSOCUG00000001984,ENSOCUG00000029297,ENSOCUG00000015354,ENSOCUG00000021158,ENSOCUG00000016667,ENSOCUG00000011814,ENSOCUG00000001009,ENSOCUG00000027998,ENSOCUG00000012867,ENSOCUG00000002462,ENSOCUG00000012805,…
GO:0051058	negative regulation of small GTPase mediated signal transduction	biological_process	0.032791	24	9866	28	16906	ENSOCUG00000006927,ENSOCUG00000007774,ENSOCUG00000007972,ENSOCUG00000000234,ENSOCUG00000001574,ENSOCUG00000015957,ENSOCUG00000012963,ENSOCUG00000001467,ENSOCUG00000004646,ENSOCUG00000005429,ENSOCUG00000017126,ENSOCUG00000009990,ENSOCUG00000015182,ENSOCUG00000005279,ENSOCUG00000005645,ENSOCUG00000004753,ENSOCUG00000017750,ENSOCUG00000008567,ENSOCUG00000010660,ENSOCUG00000017636,ENSOCUG00000009340,…
GO:0051051	negative regulation of transport	biological_process	0.0017763	182	9866	260	16906	ENSOCUG00000017871,ENSOCUG00000012944,ENSOCUG00000009670,ENSOCUG00000013225,ENSOCUG00000016511,ENSOCUG00000002998,ENSOCUG00000023754,ENSOCUG00000014455,ENSOCUG00000013795,ENSOCUG00000003722,ENSOCUG00000003521,ENSOCUG00000007668,ENSOCUG00000005835,ENSOCUG00000016539,ENSOCUG00000010103,ENSOCUG00000024313,ENSOCUG00000010199,ENSOCUG00000027728,ENSOCUG00000011380,ENSOCUG00000010484,ENSOCUG00000010135,…
GO:0007399	nervous system development	biological_process	2.4959e-14	865	9866	1250	16906	ENSOCUG00000002964,ENSOCUG00000015550,ENSOCUG00000005597,ENSOCUG00000007042,ENSOCUG00000027864,ENSOCUG00000005792,ENSOCUG00000023520,ENSOCUG00000007414,ENSOCUG00000003984,ENSOCUG00000010822,ENSOCUG00000026293,ENSOCUG00000012517,ENSOCUG00000007349,ENSOCUG00000012544,ENSOCUG00000002414,ENSOCUG00000005903,ENSOCUG00000000397,ENSOCUG00000009700,ENSOCUG00000003063,ENSOCUG00000013357,ENSOCUG00000010284,…
GO:0061351	neural precursor cell proliferation	biological_process	0.04882	76	9866	106	16906	ENSOCUG00000009792,ENSOCUG00000027864,ENSOCUG00000010784,ENSOCUG00000004422,ENSOCUG00000013209,ENSOCUG00000003656,ENSOCUG00000012900,ENSOCUG00000012783,ENSOCUG00000001402,ENSOCUG00000004048,ENSOCUG00000004411,ENSOCUG00000007612,ENSOCUG00000025264,ENSOCUG00000000234,ENSOCUG00000013432,ENSOCUG00000006563,ENSOCUG00000010284,ENSOCUG00000029407,ENSOCUG00000005276,ENSOCUG00000004150,ENSOCUG00000000638,…
GO:0022008	neurogenesis	biological_process	8.967e-13	634	9866	899	16906	ENSOCUG00000013449,ENSOCUG00000011775,ENSOCUG00000026917,ENSOCUG00000014302,ENSOCUG00000017764,ENSOCUG00000016862,ENSOCUG00000000229,ENSOCUG00000022218,ENSOCUG00000026053,ENSOCUG00000014710,ENSOCUG00000021052,ENSOCUG00000004314,ENSOCUG00000013347,ENSOCUG00000000476,ENSOCUG00000002973,ENSOCUG00000001456,ENSOCUG00000003056,ENSOCUG00000016172,ENSOCUG00000013432,ENSOCUG00000000234,ENSOCUG00000001599,…
GO:0007528	neuromuscular junction development	biological_process	0.037304	21	9866	24	16906	ENSOCUG00000005286,ENSOCUG00000000144,ENSOCUG00000005101,ENSOCUG00000013232,ENSOCUG00000012488,ENSOCUG00000016105,ENSOCUG00000009736,ENSOCUG00000002052,ENSOCUG00000011500,ENSOCUG00000011954,ENSOCUG00000007857,ENSOCUG00000010874,ENSOCUG00000005233,ENSOCUG00000017885,ENSOCUG00000006856,ENSOCUG00000017737,ENSOCUG00000010569,ENSOCUG00000010587,ENSOCUG00000007731,ENSOCUG00000024814,ENSOCUG00000026837
GO:0050905	neuromuscular process	biological_process	0.0080762	65	9866	85	16906	ENSOCUG00000002648,ENSOCUG00000007140,ENSOCUG00000021947,ENSOCUG00000021480,ENSOCUG00000017799,ENSOCUG00000015141,ENSOCUG00000007938,ENSOCUG00000016171,ENSOCUG00000013347,ENSOCUG00000013067,ENSOCUG00000014796,ENSOCUG00000022822,ENSOCUG00000016061,ENSOCUG00000029576,ENSOCUG00000023247,ENSOCUG00000015176,ENSOCUG00000023355,ENSOCUG00000007949,ENSOCUG00000022531,ENSOCUG00000003060,ENSOCUG00000000310,…
GO:0048666	neuron development	biological_process	5.9245e-11	426	9866	589	16906	ENSOCUG00000013347,ENSOCUG00000004314,ENSOCUG00000022218,ENSOCUG00000005279,ENSOCUG00000003056,ENSOCUG00000005853,ENSOCUG00000006943,ENSOCUG00000025878,ENSOCUG00000011775,ENSOCUG00000007140,ENSOCUG00000012582,ENSOCUG00000009843,ENSOCUG00000013183,ENSOCUG00000004020,ENSOCUG00000016862,ENSOCUG00000000229,ENSOCUG00000026917,ENSOCUG00000006723,ENSOCUG00000015119,ENSOCUG00000005509,ENSOCUG00000016559,…
GO:0030182	neuron differentiation	biological_process	1.8771e-09	518	9866	741	16906	ENSOCUG00000010540,ENSOCUG00000016779,ENSOCUG00000017739,ENSOCUG00000006491,ENSOCUG00000022531,ENSOCUG00000000134,ENSOCUG00000001279,ENSOCUG00000009395,ENSOCUG00000004048,ENSOCUG00000010252,ENSOCUG00000008622,ENSOCUG00000016932,ENSOCUG00000011938,ENSOCUG00000009997,ENSOCUG00000003521,ENSOCUG00000010784,ENSOCUG00000010732,ENSOCUG00000000787,ENSOCUG00000003163,ENSOCUG00000007422,ENSOCUG00000014846,…
GO:0031175	neuron projection development	biological_process	1.8362e-12	354	9866	472	16906	ENSOCUG00000011670,ENSOCUG00000002414,ENSOCUG00000012544,ENSOCUG00000012517,ENSOCUG00000000397,ENSOCUG00000012323,ENSOCUG00000016107,ENSOCUG00000010284,ENSOCUG00000008782,ENSOCUG00000002537,ENSOCUG00000015070,ENSOCUG00000021019,ENSOCUG00000029630,ENSOCUG00000006139,ENSOCUG00000023520,ENSOCUG00000005597,ENSOCUG00000007042,ENSOCUG00000026867,ENSOCUG00000007668,ENSOCUG00000012713,ENSOCUG00000010104,…
GO:1990138	neuron projection extension	biological_process	0.04882	59	9866	80	16906	ENSOCUG00000016622,ENSOCUG00000007140,ENSOCUG00000011775,ENSOCUG00000006342,ENSOCUG00000014805,ENSOCUG00000015552,ENSOCUG00000013901,ENSOCUG00000003163,ENSOCUG00000006479,ENSOCUG00000013388,ENSOCUG00000004020,ENSOCUG00000007757,ENSOCUG00000014471,ENSOCUG00000003662,ENSOCUG00000010104,ENSOCUG00000005101,ENSOCUG00000011386,ENSOCUG00000017799,ENSOCUG00000003129,ENSOCUG00000025224,ENSOCUG00000007978,…
GO:0097485	neuron projection guidance	biological_process	0.00012697	98	9866	126	16906	ENSOCUG00000009813,ENSOCUG00000000527,ENSOCUG00000010827,ENSOCUG00000007705,ENSOCUG00000015623,ENSOCUG00000011075,ENSOCUG00000004847,ENSOCUG00000003812,ENSOCUG00000016624,ENSOCUG00000017691,ENSOCUG00000004579,ENSOCUG00000015301,ENSOCUG00000017281,ENSOCUG00000005884,ENSOCUG00000007155,ENSOCUG00000000739,ENSOCUG00000017595,ENSOCUG00000027387,ENSOCUG00000017148,ENSOCUG00000013540,ENSOCUG00000027183,…
GO:0048812	neuron projection morphogenesis	biological_process	6.2755e-08	245	9866	330	16906	ENSOCUG00000009527,ENSOCUG00000017691,ENSOCUG00000012948,ENSOCUG00000015301,ENSOCUG00000002285,ENSOCUG00000005467,ENSOCUG00000004847,ENSOCUG00000003812,ENSOCUG00000006856,ENSOCUG00000014859,ENSOCUG00000009813,ENSOCUG00000021923,ENSOCUG00000000527,ENSOCUG00000017204,ENSOCUG00000016720,ENSOCUG00000007884,ENSOCUG00000000784,ENSOCUG00000016243,ENSOCUG00000015048,ENSOCUG00000002635,ENSOCUG00000008906,…
GO:0007270	neuron-neuron synaptic transmission	biological_process	0.0052424	56	9866	71	16906	ENSOCUG00000015840,ENSOCUG00000016511,ENSOCUG00000005620,ENSOCUG00000014499,ENSOCUG00000009263,ENSOCUG00000002763,ENSOCUG00000023754,ENSOCUG00000011954,ENSOCUG00000005539,ENSOCUG00000012106,ENSOCUG00000010264,ENSOCUG00000000757,ENSOCUG00000004359,ENSOCUG00000007381,ENSOCUG00000012082,ENSOCUG00000014829,ENSOCUG00000008714,ENSOCUG00000000397,ENSOCUG00000023733,ENSOCUG00000029354,ENSOCUG00000016172,…
GO:0007269	neurotransmitter secretion	biological_process	0.0075809	48	9866	60	16906	ENSOCUG00000003900,ENSOCUG00000016119,ENSOCUG00000001290,ENSOCUG00000014829,ENSOCUG00000023733,ENSOCUG00000029681,ENSOCUG00000004203,ENSOCUG00000013382,ENSOCUG00000008300,ENSOCUG00000009584,ENSOCUG00000002826,ENSOCUG00000029354,ENSOCUG00000017865,ENSOCUG00000013432,ENSOCUG00000012796,ENSOCUG00000022514,ENSOCUG00000016172,ENSOCUG00000012200,ENSOCUG00000005620,ENSOCUG00000010264,ENSOCUG00000009263,…
GO:0006836	neurotransmitter transport	biological_process	0.0018867	75	9866	97	16906	ENSOCUG00000022731,ENSOCUG00000015082,ENSOCUG00000023882,ENSOCUG00000002427,ENSOCUG00000023825,ENSOCUG00000025657,ENSOCUG00000029303,ENSOCUG00000015932,ENSOCUG00000004222,ENSOCUG00000007857,ENSOCUG00000011657,ENSOCUG00000001836,ENSOCUG00000003194,ENSOCUG00000010271,ENSOCUG00000011985,ENSOCUG00000014545,ENSOCUG00000001969,ENSOCUG00000000003,ENSOCUG00000004216,ENSOCUG00000006745,ENSOCUG00000006059,…
GO:0071705	nitrogen compound transport	biological_process	0.00020154	264	9866	381	16906	ENSOCUG00000004222,ENSOCUG00000023958,ENSOCUG00000001730,ENSOCUG00000003863,ENSOCUG00000003267,ENSOCUG00000014424,ENSOCUG00000016815,ENSOCUG00000004187,ENSOCUG00000001903,ENSOCUG00000006841,ENSOCUG00000010013,ENSOCUG00000013785,ENSOCUG00000004109,ENSOCUG00000017891,ENSOCUG00000015594,ENSOCUG00000017218,ENSOCUG00000009796,ENSOCUG00000022572,ENSOCUG00000027668,ENSOCUG00000005094,ENSOCUG00000016776,…
GO:0051170	nuclear import	biological_process	0.045845	114	9866	165	16906	ENSOCUG00000010843,ENSOCUG00000027970,ENSOCUG00000023958,ENSOCUG00000005781,ENSOCUG00000013176,ENSOCUG00000004753,ENSOCUG00000006781,ENSOCUG00000010013,ENSOCUG00000017763,ENSOCUG00000000170,ENSOCUG00000002396,ENSOCUG00000003431,ENSOCUG00000010189,ENSOCUG00000015474,ENSOCUG00000007496,ENSOCUG00000029601,ENSOCUG00000009934,ENSOCUG00000003630,ENSOCUG00000003790,ENSOCUG00000015594,ENSOCUG00000012975,…
GO:0090304	nucleic acid metabolic process	biological_process	0.045845	1829	9866	3017	16906	ENSOCUG00000001158,ENSOCUG00000016277,ENSOCUG00000017344,ENSOCUG00000011036,ENSOCUG00000002339,ENSOCUG00000001341,ENSOCUG00000004865,ENSOCUG00000005893,ENSOCUG00000006602,ENSOCUG00000012721,ENSOCUG00000004485,ENSOCUG00000021051,ENSOCUG00000016458,ENSOCUG00000016548,ENSOCUG00000006662,ENSOCUG00000017773,ENSOCUG00000008098,ENSOCUG00000007086,ENSOCUG00000013896,ENSOCUG00000017910,ENSOCUG00000000236,…
GO:0097659	nucleic acid-templated transcription	biological_process	0.021393	1319	9866	2148	16906	ENSOCUG00000021279,ENSOCUG00000000641,ENSOCUG00000002775,ENSOCUG00000014668,ENSOCUG00000001723,ENSOCUG00000002305,ENSOCUG00000008774,ENSOCUG00000012543,ENSOCUG00000006683,ENSOCUG00000007757,ENSOCUG00000013277,ENSOCUG00000017205,ENSOCUG00000003140,ENSOCUG00000007912,ENSOCUG00000029345,ENSOCUG00000006900,ENSOCUG00000013002,ENSOCUG00000002839,ENSOCUG00000003171,ENSOCUG00000017292,ENSOCUG00000027997,…
GO:0034654	nucleobase-containing compound biosynthetic process	biological_process	0.017761	1479	9866	2414	16906	ENSOCUG00000000236,ENSOCUG00000015443,ENSOCUG00000010135,ENSOCUG00000017910,ENSOCUG00000013896,ENSOCUG00000007086,ENSOCUG00000017773,ENSOCUG00000006662,ENSOCUG00000016548,ENSOCUG00000016458,ENSOCUG00000013692,ENSOCUG00000011530,ENSOCUG00000015142,ENSOCUG00000017905,ENSOCUG00000001618,ENSOCUG00000013643,ENSOCUG00000011712,ENSOCUG00000023174,ENSOCUG00000001341,ENSOCUG00000002339,ENSOCUG00000017344,…
GO:0006139	nucleobase-containing compound metabolic process	biological_process	0.042657	2063	9866	3411	16906	ENSOCUG00000025390,ENSOCUG00000009813,ENSOCUG00000007967,ENSOCUG00000005107,ENSOCUG00000007453,ENSOCUG00000000468,ENSOCUG00000002814,ENSOCUG00000010471,ENSOCUG00000017069,ENSOCUG00000003543,ENSOCUG00000026941,ENSOCUG00000017242,ENSOCUG00000012173,ENSOCUG00000010932,ENSOCUG00000002258,ENSOCUG00000002019,ENSOCUG00000017565,ENSOCUG00000029054,ENSOCUG00000007201,ENSOCUG00000016220,ENSOCUG00000000412,…
GO:0048513	organ development	biological_process	4.5292e-23	1423	9866	2069	16906	ENSOCUG00000005802,ENSOCUG00000009003,ENSOCUG00000014685,ENSOCUG00000004848,ENSOCUG00000010809,ENSOCUG00000016655,ENSOCUG00000009906,ENSOCUG00000009024,ENSOCUG00000014932,ENSOCUG00000002298,ENSOCUG00000023553,ENSOCUG00000012307,ENSOCUG00000003662,ENSOCUG00000017963,ENSOCUG00000005101,ENSOCUG00000010592,ENSOCUG00000014369,ENSOCUG00000002057,ENSOCUG00000009576,ENSOCUG00000000146,ENSOCUG00000021869,…
GO:0009887	organ morphogenesis	biological_process	3.7306e-06	469	9866	690	16906	ENSOCUG00000029407,ENSOCUG00000005236,ENSOCUG00000024007,ENSOCUG00000005325,ENSOCUG00000022531,ENSOCUG00000004741,ENSOCUG00000010796,ENSOCUG00000016362,ENSOCUG00000005413,ENSOCUG00000008485,ENSOCUG00000013150,ENSOCUG00000003866,ENSOCUG00000005315,ENSOCUG00000004048,ENSOCUG00000012156,ENSOCUG00000007502,ENSOCUG00000012479,ENSOCUG00000012106,ENSOCUG00000016997,ENSOCUG00000000104,ENSOCUG00000010927,…
GO:0070925	organelle assembly	biological_process	0.043306	256	9866	392	16906	ENSOCUG00000007827,ENSOCUG00000024029,ENSOCUG00000004246,ENSOCUG00000017700,ENSOCUG00000009971,ENSOCUG00000008591,ENSOCUG00000005537,ENSOCUG00000027758,ENSOCUG00000029354,ENSOCUG00000025886,ENSOCUG00000009939,ENSOCUG00000029685,ENSOCUG00000007145,ENSOCUG00000009071,ENSOCUG00000003956,ENSOCUG00000016132,ENSOCUG00000014879,ENSOCUG00000004480,ENSOCUG00000014723,ENSOCUG00000011399,ENSOCUG00000028228,…
GO:0048284	organelle fusion	biological_process	0.00030401	56	9866	67	16906	ENSOCUG00000014032,ENSOCUG00000001718,ENSOCUG00000015024,ENSOCUG00000000676,ENSOCUG00000005144,ENSOCUG00000023882,ENSOCUG00000014158,ENSOCUG00000015493,ENSOCUG00000002059,ENSOCUG00000002556,ENSOCUG00000002253,ENSOCUG00000004217,ENSOCUG00000014515,ENSOCUG00000017876,ENSOCUG00000013067,ENSOCUG00000004714,ENSOCUG00000009295,ENSOCUG00000012371,ENSOCUG00000029484,ENSOCUG00000024513,ENSOCUG00000013073,…
GO:0051640	organelle localization	biological_process	0.001847	171	9866	243	16906	ENSOCUG00000017631,ENSOCUG00000015413,ENSOCUG00000012416,ENSOCUG00000011943,ENSOCUG00000009263,ENSOCUG00000000699,ENSOCUG00000010966,ENSOCUG00000011630,ENSOCUG00000002240,ENSOCUG00000022073,ENSOCUG00000005206,ENSOCUG00000005351,ENSOCUG00000017539,ENSOCUG00000015447,ENSOCUG00000004986,ENSOCUG00000027500,ENSOCUG00000024331,ENSOCUG00000007381,ENSOCUG00000013382,ENSOCUG00000016621,ENSOCUG00000005487,…
GO:0090174	organelle membrane fusion	biological_process	0.00026734	43	9866	49	16906	ENSOCUG00000002253,ENSOCUG00000004217,ENSOCUG00000002059,ENSOCUG00000015493,ENSOCUG00000005144,ENSOCUG00000023882,ENSOCUG00000000676,ENSOCUG00000015024,ENSOCUG00000001718,ENSOCUG00000029484,ENSOCUG00000012371,ENSOCUG00000009295,ENSOCUG00000004714,ENSOCUG00000013067,ENSOCUG00000017876,ENSOCUG00000014515,ENSOCUG00000013073,ENSOCUG00000024513,ENSOCUG00000001270,ENSOCUG00000000040,ENSOCUG00000007156,…
GO:0006996	organelle organization	biological_process	1.3494e-23	1518	9866	2216	16906	ENSOCUG00000003275,ENSOCUG00000017699,ENSOCUG00000014431,ENSOCUG00000008775,ENSOCUG00000027096,ENSOCUG00000024481,ENSOCUG00000024313,ENSOCUG00000010284,ENSOCUG00000014904,ENSOCUG00000003604,ENSOCUG00000007853,ENSOCUG00000011308,ENSOCUG00000016332,ENSOCUG00000003945,ENSOCUG00000013727,ENSOCUG00000015813,ENSOCUG00000009226,ENSOCUG00000007010,ENSOCUG00000002964,ENSOCUG00000017093,ENSOCUG00000010527,…
GO:0006082	organic acid metabolic process	biological_process	2.1753e-05	401	9866	589	16906	ENSOCUG00000009900,ENSOCUG00000022945,ENSOCUG00000006329,ENSOCUG00000008669,ENSOCUG00000016311,ENSOCUG00000028091,ENSOCUG00000024439,ENSOCUG00000024474,ENSOCUG00000005856,ENSOCUG00000009625,ENSOCUG00000016744,ENSOCUG00000014505,ENSOCUG00000015728,ENSOCUG00000007361,ENSOCUG00000010460,ENSOCUG00000009815,ENSOCUG00000005141,ENSOCUG00000023500,ENSOCUG00000015606,ENSOCUG00000010007,ENSOCUG00000006092,…
GO:0015849	organic acid transport	biological_process	7.1495e-05	113	9866	147	16906	ENSOCUG00000000098,ENSOCUG00000023825,ENSOCUG00000001903,ENSOCUG00000000724,ENSOCUG00000003871,ENSOCUG00000011657,ENSOCUG00000029484,ENSOCUG00000009953,ENSOCUG00000012244,ENSOCUG00000007466,ENSOCUG00000023958,ENSOCUG00000025657,ENSOCUG00000004158,ENSOCUG00000013073,ENSOCUG00000011985,ENSOCUG00000000144,ENSOCUG00000014545,ENSOCUG00000012527,ENSOCUG00000013515,ENSOCUG00000002605,ENSOCUG00000014828,…
GO:0015711	organic anion transport	biological_process	3.4242e-06	154	9866	202	16906	ENSOCUG00000022624,ENSOCUG00000003871,ENSOCUG00000029484,ENSOCUG00000023958,ENSOCUG00000012244,ENSOCUG00000008164,ENSOCUG00000004158,ENSOCUG00000015211,ENSOCUG00000000098,ENSOCUG00000001903,ENSOCUG00000002605,ENSOCUG00000011139,ENSOCUG00000004216,ENSOCUG00000010189,ENSOCUG00000013073,ENSOCUG00000011985,ENSOCUG00000017218,ENSOCUG00000017971,ENSOCUG00000009625,ENSOCUG00000007132,ENSOCUG00000002569,…
GO:1901362	organic cyclic compound biosynthetic process	biological_process	0.0044588	1553	9866	2521	16906	ENSOCUG00000024264,ENSOCUG00000015379,ENSOCUG00000008985,ENSOCUG00000002973,ENSOCUG00000010697,ENSOCUG00000023116,ENSOCUG00000000476,ENSOCUG00000004079,ENSOCUG00000010823,ENSOCUG00000021137,ENSOCUG00000009358,ENSOCUG00000008096,ENSOCUG00000014492,ENSOCUG00000015479,ENSOCUG00000017751,ENSOCUG00000016862,ENSOCUG00000015818,ENSOCUG00000012546,ENSOCUG00000002764,ENSOCUG00000026917,ENSOCUG00000014302,…
GO:1901360	organic cyclic compound metabolic process	biological_process	0.0054291	2214	9866	3635	16906	ENSOCUG00000015067,ENSOCUG00000022891,ENSOCUG00000013449,ENSOCUG00000003458,ENSOCUG00000002764,ENSOCUG00000015479,ENSOCUG00000015818,ENSOCUG00000002699,ENSOCUG00000000476,ENSOCUG00000017150,ENSOCUG00000010823,ENSOCUG00000010697,ENSOCUG00000023116,ENSOCUG00000024264,ENSOCUG00000008985,ENSOCUG00000015924,ENSOCUG00000015379,ENSOCUG00000014788,ENSOCUG00000013432,ENSOCUG00000002095,ENSOCUG00000012866,…
GO:1901615	organic hydroxy compound metabolic process	biological_process	0.0045704	178	9866	257	16906	ENSOCUG00000017058,ENSOCUG00000000906,ENSOCUG00000000744,ENSOCUG00000013413,ENSOCUG00000014246,ENSOCUG00000013137,ENSOCUG00000012439,ENSOCUG00000021712,ENSOCUG00000004841,ENSOCUG00000008204,ENSOCUG00000013517,ENSOCUG00000017258,ENSOCUG00000000407,ENSOCUG00000009965,ENSOCUG00000001776,ENSOCUG00000009289,ENSOCUG00000003513,ENSOCUG00000017143,ENSOCUG00000021608,ENSOCUG00000016831,ENSOCUG00000026865,…
GO:1901575	organic substance catabolic process	biological_process	1.9694e-07	681	9866	1016	16906	ENSOCUG00000016766,ENSOCUG00000002004,ENSOCUG00000013674,ENSOCUG00000009957,ENSOCUG00000007150,ENSOCUG00000007274,ENSOCUG00000007739,ENSOCUG00000016862,ENSOCUG00000014492,ENSOCUG00000000243,ENSOCUG00000000066,ENSOCUG00000006595,ENSOCUG00000026820,ENSOCUG00000006968,ENSOCUG00000023116,ENSOCUG00000029173,ENSOCUG00000006669,ENSOCUG00000003477,ENSOCUG00000016592,ENSOCUG00000001018,ENSOCUG00000002025,…
GO:0071704	organic substance metabolic process	biological_process	1.1133e-12	4604	9866	7470	16906	ENSOCUG00000017023,ENSOCUG00000011415,ENSOCUG00000012116,ENSOCUG00000012071,ENSOCUG00000022279,ENSOCUG00000000300,ENSOCUG00000015774,ENSOCUG00000022080,ENSOCUG00000005510,ENSOCUG00000014480,ENSOCUG00000006117,ENSOCUG00000008434,ENSOCUG00000005523,ENSOCUG00000003743,ENSOCUG00000004659,ENSOCUG00000014373,ENSOCUG00000005565,ENSOCUG00000004154,ENSOCUG00000017820,ENSOCUG00000015157,ENSOCUG00000008495,…
GO:0071702	organic substance transport	biological_process	9.8165e-15	922	9866	1337	16906	ENSOCUG00000004270,ENSOCUG00000008426,ENSOCUG00000016146,ENSOCUG00000025657,ENSOCUG00000001250,ENSOCUG00000007466,ENSOCUG00000002185,ENSOCUG00000004753,ENSOCUG00000010843,ENSOCUG00000029303,ENSOCUG00000015196,ENSOCUG00000007857,ENSOCUG00000004628,ENSOCUG00000011239,ENSOCUG00000029653,ENSOCUG00000003431,ENSOCUG00000003829,ENSOCUG00000011925,ENSOCUG00000007545,ENSOCUG00000025693,ENSOCUG00000008931,…
GO:0019637	organophosphate metabolic process	biological_process	0.011587	410	9866	634	16906	ENSOCUG00000008052,ENSOCUG00000007809,ENSOCUG00000004938,ENSOCUG00000001617,ENSOCUG00000011406,ENSOCUG00000017666,ENSOCUG00000021340,ENSOCUG00000008515,ENSOCUG00000022477,ENSOCUG00000004102,ENSOCUG00000013105,ENSOCUG00000001501,ENSOCUG00000014708,ENSOCUG00000017759,ENSOCUG00000013894,ENSOCUG00000026677,ENSOCUG00000003186,ENSOCUG00000001814,ENSOCUG00000002671,ENSOCUG00000015554,ENSOCUG00000007516,…
GO:0001503	ossification	biological_process	0.017761	174	9866	256	16906	ENSOCUG00000002884,ENSOCUG00000025269,ENSOCUG00000017726,ENSOCUG00000009161,ENSOCUG00000001984,ENSOCUG00000005465,ENSOCUG00000001850,ENSOCUG00000015957,ENSOCUG00000014805,ENSOCUG00000011786,ENSOCUG00000013833,ENSOCUG00000003431,ENSOCUG00000000786,ENSOCUG00000002835,ENSOCUG00000011124,ENSOCUG00000002947,ENSOCUG00000013645,ENSOCUG00000006900,ENSOCUG00000024399,ENSOCUG00000003282,ENSOCUG00000013544,…
GO:0043436	oxoacid metabolic process	biological_process	5.1293e-05	392	9866	578	16906	ENSOCUG00000003380,ENSOCUG00000002071,ENSOCUG00000017017,ENSOCUG00000004628,ENSOCUG00000010349,ENSOCUG00000000022,ENSOCUG00000000017,ENSOCUG00000004954,ENSOCUG00000016554,ENSOCUG00000015071,ENSOCUG00000009370,ENSOCUG00000007741,ENSOCUG00000013812,ENSOCUG00000025363,ENSOCUG00000000197,ENSOCUG00000017821,ENSOCUG00000010588,ENSOCUG00000027939,ENSOCUG00000009732,ENSOCUG00000006905,ENSOCUG00000008838,…
GO:0021543	pallium development	biological_process	0.00032888	77	9866	97	16906	ENSOCUG00000016434,ENSOCUG00000020985,ENSOCUG00000013633,ENSOCUG00000003684,ENSOCUG00000004579,ENSOCUG00000006423,ENSOCUG00000011937,ENSOCUG00000015623,ENSOCUG00000011075,ENSOCUG00000008710,ENSOCUG00000012087,ENSOCUG00000013627,ENSOCUG00000016954,ENSOCUG00000024029,ENSOCUG00000005856,ENSOCUG00000012610,ENSOCUG00000017204,ENSOCUG00000004459,ENSOCUG00000007297,ENSOCUG00000027758,ENSOCUG00000001801,…
GO:0018193	peptidyl-amino acid modification	biological_process	1.1387e-12	499	9866	691	16906	ENSOCUG00000007098,ENSOCUG00000026652,ENSOCUG00000014520,ENSOCUG00000025853,ENSOCUG00000007140,ENSOCUG00000012053,ENSOCUG00000002004,ENSOCUG00000026917,ENSOCUG00000009751,ENSOCUG00000013369,ENSOCUG00000021326,ENSOCUG00000012015,ENSOCUG00000009504,ENSOCUG00000000243,ENSOCUG00000010714,ENSOCUG00000007059,ENSOCUG00000023370,ENSOCUG00000002875,ENSOCUG00000002300,ENSOCUG00000010219,ENSOCUG00000003016,…
GO:0018394	peptidyl-lysine acetylation	biological_process	0.0053027	83	9866	111	16906	ENSOCUG00000011401,ENSOCUG00000010561,ENSOCUG00000008621,ENSOCUG00000006837,ENSOCUG00000024916,ENSOCUG00000025582,ENSOCUG00000007398,ENSOCUG00000012493,ENSOCUG00000011254,ENSOCUG00000001698,ENSOCUG00000003266,ENSOCUG00000004854,ENSOCUG00000013358,ENSOCUG00000008171,ENSOCUG00000006039,ENSOCUG00000004521,ENSOCUG00000006032,ENSOCUG00000004458,ENSOCUG00000006427,ENSOCUG00000017750,ENSOCUG00000014000,…
GO:0018205	peptidyl-lysine modification	biological_process	0.0029989	161	9866	229	16906	ENSOCUG00000004521,ENSOCUG00000006032,ENSOCUG00000004458,ENSOCUG00000006427,ENSOCUG00000013454,ENSOCUG00000008439,ENSOCUG00000004854,ENSOCUG00000001698,ENSOCUG00000006039,ENSOCUG00000007398,ENSOCUG00000010324,ENSOCUG00000008621,ENSOCUG00000011401,ENSOCUG00000006819,ENSOCUG00000010114,ENSOCUG00000007526,ENSOCUG00000005313,ENSOCUG00000000669,ENSOCUG00000011653,ENSOCUG00000012673,ENSOCUG00000007379,…
GO:0018209	peptidyl-serine modification	biological_process	1.6167e-05	127	9866	165	16906	ENSOCUG00000003733,ENSOCUG00000025486,ENSOCUG00000003016,ENSOCUG00000008988,ENSOCUG00000002875,ENSOCUG00000002556,ENSOCUG00000006669,ENSOCUG00000003495,ENSOCUG00000024304,ENSOCUG00000017773,ENSOCUG00000017874,ENSOCUG00000014932,ENSOCUG00000008317,ENSOCUG00000012449,ENSOCUG00000025312,ENSOCUG00000011791,ENSOCUG00000013692,ENSOCUG00000024877,ENSOCUG00000001618,ENSOCUG00000005487,ENSOCUG00000008476,…
GO:0018105	peptidyl-serine phosphorylation	biological_process	1.9176e-05	120	9866	155	16906	ENSOCUG00000008317,ENSOCUG00000017874,ENSOCUG00000017773,ENSOCUG00000014932,ENSOCUG00000012449,ENSOCUG00000024304,ENSOCUG00000003495,ENSOCUG00000002556,ENSOCUG00000006669,ENSOCUG00000002875,ENSOCUG00000008988,ENSOCUG00000003016,ENSOCUG00000025486,ENSOCUG00000027603,ENSOCUG00000009108,ENSOCUG00000006859,ENSOCUG00000000897,ENSOCUG00000023650,ENSOCUG00000008476,ENSOCUG00000005487,ENSOCUG00000024877,…
GO:0018210	peptidyl-threonine modification	biological_process	0.017796	47	9866	60	16906	ENSOCUG00000009498,ENSOCUG00000022498,ENSOCUG00000014027,ENSOCUG00000027635,ENSOCUG00000014703,ENSOCUG00000017328,ENSOCUG00000013657,ENSOCUG00000000127,ENSOCUG00000005814,ENSOCUG00000021326,ENSOCUG00000002439,ENSOCUG00000013053,ENSOCUG00000010328,ENSOCUG00000023650,ENSOCUG00000005872,ENSOCUG00000008476,ENSOCUG00000011358,ENSOCUG00000024877,ENSOCUG00000006579,ENSOCUG00000025312,ENSOCUG00000007857,…
GO:0018107	peptidyl-threonine phosphorylation	biological_process	0.0092767	45	9866	56	16906	ENSOCUG00000007764,ENSOCUG00000011608,ENSOCUG00000022315,ENSOCUG00000004913,ENSOCUG00000000073,ENSOCUG00000016689,ENSOCUG00000014650,ENSOCUG00000015854,ENSOCUG00000007362,ENSOCUG00000024309,ENSOCUG00000002858,ENSOCUG00000017282,ENSOCUG00000016292,ENSOCUG00000027924,ENSOCUG00000026988,ENSOCUG00000021326,ENSOCUG00000002439,ENSOCUG00000013053,ENSOCUG00000022498,ENSOCUG00000009498,ENSOCUG00000014027,…
GO:0018212	peptidyl-tyrosine modification	biological_process	0.00249	153	9866	216	16906	ENSOCUG00000004992,ENSOCUG00000000672,ENSOCUG00000005399,ENSOCUG00000013053,ENSOCUG00000017884,ENSOCUG00000012995,ENSOCUG00000003185,ENSOCUG00000013785,ENSOCUG00000013060,ENSOCUG00000011082,ENSOCUG00000017666,ENSOCUG00000005814,ENSOCUG00000010189,ENSOCUG00000013536,ENSOCUG00000013226,ENSOCUG00000003863,ENSOCUG00000017733,ENSOCUG00000025052,ENSOCUG00000002226,ENSOCUG00000010621,ENSOCUG00000009050,…
GO:0018108	peptidyl-tyrosine phosphorylation	biological_process	0.0035554	151	9866	214	16906	ENSOCUG00000010060,ENSOCUG00000011687,ENSOCUG00000017539,ENSOCUG00000010146,ENSOCUG00000016107,ENSOCUG00000004048,ENSOCUG00000009790,ENSOCUG00000010199,ENSOCUG00000007265,ENSOCUG00000007668,ENSOCUG00000011943,ENSOCUG00000003722,ENSOCUG00000026867,ENSOCUG00000002848,ENSOCUG00000002998,ENSOCUG00000009585,ENSOCUG00000005631,ENSOCUG00000011443,ENSOCUG00000008523,ENSOCUG00000016853,ENSOCUG00000003943,…
GO:0006796	phosphate-containing compound metabolic process	biological_process	3.6791e-26	1444	9866	2080	16906	ENSOCUG00000007884,ENSOCUG00000002969,ENSOCUG00000014175,ENSOCUG00000003073,ENSOCUG00000029401,ENSOCUG00000001575,ENSOCUG00000011608,ENSOCUG00000001952,ENSOCUG00000022674,ENSOCUG00000002780,ENSOCUG00000009528,ENSOCUG00000015220,ENSOCUG00000010313,ENSOCUG00000024194,ENSOCUG00000016040,ENSOCUG00000002670,ENSOCUG00000001041,ENSOCUG00000010076,ENSOCUG00000005920,ENSOCUG00000013540,ENSOCUG00000009971,…
GO:0048015	phosphatidylinositol-mediated signaling	biological_process	0.029986	71	9866	97	16906	ENSOCUG00000016406,ENSOCUG00000006835,ENSOCUG00000014744,ENSOCUG00000006856,ENSOCUG00000003657,ENSOCUG00000013633,ENSOCUG00000001725,ENSOCUG00000022794,ENSOCUG00000004899,ENSOCUG00000012739,ENSOCUG00000017143,ENSOCUG00000012955,ENSOCUG00000017465,ENSOCUG00000004359,ENSOCUG00000001575,ENSOCUG00000027817,ENSOCUG00000003282,ENSOCUG00000009050,ENSOCUG00000009010,ENSOCUG00000014795,ENSOCUG00000003599,…
GO:0006644	phospholipid metabolic process	biological_process	0.00015282	150	9866	204	16906	ENSOCUG00000000383,ENSOCUG00000013534,ENSOCUG00000005271,ENSOCUG00000014644,ENSOCUG00000014645,ENSOCUG00000029364,ENSOCUG00000003056,ENSOCUG00000004566,ENSOCUG00000006133,ENSOCUG00000008231,ENSOCUG00000004126,ENSOCUG00000027603,ENSOCUG00000014089,ENSOCUG00000008922,ENSOCUG00000009451,ENSOCUG00000012992,ENSOCUG00000017147,ENSOCUG00000002593,ENSOCUG00000015811,ENSOCUG00000005116,ENSOCUG00000000885,…
GO:0045332	phospholipid translocation	biological_process	0.016786	17	9866	18	16906	ENSOCUG00000006386,ENSOCUG00000008075,ENSOCUG00000006168,ENSOCUG00000014964,ENSOCUG00000013087,ENSOCUG00000013152,ENSOCUG00000008840,ENSOCUG00000006800,ENSOCUG00000021416,ENSOCUG00000008823,ENSOCUG00000025493,ENSOCUG00000009279,ENSOCUG00000009625,ENSOCUG00000012358,ENSOCUG00000007132,ENSOCUG00000011567,ENSOCUG00000015211
GO:0006793	phosphorus metabolic process	biological_process	7.9449e-27	1464	9866	2107	16906	ENSOCUG00000010588,ENSOCUG00000006469,ENSOCUG00000027186,ENSOCUG00000012325,ENSOCUG00000005277,ENSOCUG00000016424,ENSOCUG00000014504,ENSOCUG00000007857,ENSOCUG00000002399,ENSOCUG00000008078,ENSOCUG00000014821,ENSOCUG00000010775,ENSOCUG00000000832,ENSOCUG00000005017,ENSOCUG00000002885,ENSOCUG00000003380,ENSOCUG00000003431,ENSOCUG00000011239,ENSOCUG00000011769,ENSOCUG00000003829,ENSOCUG00000015831,…
GO:0016310	phosphorylation	biological_process	2.2252e-24	1056	9866	1483	16906	ENSOCUG00000024877,ENSOCUG00000009353,ENSOCUG00000003757,ENSOCUG00000012345,ENSOCUG00000008476,ENSOCUG00000027603,ENSOCUG00000011419,ENSOCUG00000004598,ENSOCUG00000016491,ENSOCUG00000005009,ENSOCUG00000029517,ENSOCUG00000011462,ENSOCUG00000006346,ENSOCUG00000016671,ENSOCUG00000005579,ENSOCUG00000016088,ENSOCUG00000012023,ENSOCUG00000000715,ENSOCUG00000023758,ENSOCUG00000004428,ENSOCUG00000010856,…
GO:0043473	pigmentation	biological_process	0.030681	47	9866	61	16906	ENSOCUG00000010293,ENSOCUG00000012655,ENSOCUG00000016559,ENSOCUG00000022337,ENSOCUG00000017687,ENSOCUG00000006423,ENSOCUG00000005468,ENSOCUG00000025980,ENSOCUG00000007385,ENSOCUG00000021028,ENSOCUG00000013225,ENSOCUG00000006284,ENSOCUG00000029354,ENSOCUG00000006563,ENSOCUG00000023355,ENSOCUG00000016720,ENSOCUG00000000407,ENSOCUG00000007452,ENSOCUG00000013315,ENSOCUG00000009965,ENSOCUG00000012070,…
GO:0007009	plasma membrane organization	biological_process	0.0099341	136	9866	194	16906	ENSOCUG00000003006,ENSOCUG00000012009,ENSOCUG00000005950,ENSOCUG00000001228,ENSOCUG00000017700,ENSOCUG00000009527,ENSOCUG00000006794,ENSOCUG00000017926,ENSOCUG00000016552,ENSOCUG00000012699,ENSOCUG00000000073,ENSOCUG00000017725,ENSOCUG00000001575,ENSOCUG00000011608,ENSOCUG00000003201,ENSOCUG00000010313,ENSOCUG00000017572,ENSOCUG00000026268,ENSOCUG00000029484,ENSOCUG00000003269,ENSOCUG00000005575,…
GO:0030168	platelet activation	biological_process	0.049738	45	9866	59	16906	ENSOCUG00000014350,ENSOCUG00000010828,ENSOCUG00000007656,ENSOCUG00000016477,ENSOCUG00000004781,ENSOCUG00000001662,ENSOCUG00000005468,ENSOCUG00000022794,ENSOCUG00000007362,ENSOCUG00000004899,ENSOCUG00000017539,ENSOCUG00000016172,ENSOCUG00000011473,ENSOCUG00000007640,ENSOCUG00000011687,ENSOCUG00000016651,ENSOCUG00000004359,ENSOCUG00000004048,ENSOCUG00000007264,ENSOCUG00000002216,ENSOCUG00000010843,…
GO:0005976	polysaccharide metabolic process	biological_process	0.049933	47	9866	62	16906	ENSOCUG00000027603,ENSOCUG00000016593,ENSOCUG00000023153,ENSOCUG00000029484,ENSOCUG00000000243,ENSOCUG00000014932,ENSOCUG00000025567,ENSOCUG00000003477,ENSOCUG00000015051,ENSOCUG00000000303,ENSOCUG00000004436,ENSOCUG00000017716,ENSOCUG00000015191,ENSOCUG00000016388,ENSOCUG00000006463,ENSOCUG00000009934,ENSOCUG00000009732,ENSOCUG00000021802,ENSOCUG00000014567,ENSOCUG00000015800,ENSOCUG00000011735,…
GO:0051099	positive regulation of binding	biological_process	0.01633	70	9866	94	16906	ENSOCUG00000009225,ENSOCUG00000014520,ENSOCUG00000007140,ENSOCUG00000014621,ENSOCUG00000026291,ENSOCUG00000003512,ENSOCUG00000027635,ENSOCUG00000016101,ENSOCUG00000004903,ENSOCUG00000009184,ENSOCUG00000024333,ENSOCUG00000011972,ENSOCUG00000027410,ENSOCUG00000008381,ENSOCUG00000016404,ENSOCUG00000005279,ENSOCUG00000007480,ENSOCUG00000006721,ENSOCUG00000017212,ENSOCUG00000008317,ENSOCUG00000006958,…
GO:0048518	positive regulation of biological process	biological_process	8.6693e-35	2387	9866	3524	16906	ENSOCUG00000000731,ENSOCUG00000004455,ENSOCUG00000005755,ENSOCUG00000009737,ENSOCUG00000009582,ENSOCUG00000004422,ENSOCUG00000008587,ENSOCUG00000006146,ENSOCUG00000003040,ENSOCUG00000016115,ENSOCUG00000010141,ENSOCUG00000026184,ENSOCUG00000014741,ENSOCUG00000003060,ENSOCUG00000007873,ENSOCUG00000017757,ENSOCUG00000016942,ENSOCUG00000008797,ENSOCUG00000002052,ENSOCUG00000005845,ENSOCUG00000007090,…
GO:0009891	positive regulation of biosynthetic process	biological_process	1.1767e-05	805	9866	1236	16906	ENSOCUG00000011590,ENSOCUG00000013415,ENSOCUG00000004270,ENSOCUG00000000832,ENSOCUG00000025077,ENSOCUG00000004415,ENSOCUG00000010843,ENSOCUG00000005277,ENSOCUG00000007804,ENSOCUG00000007590,ENSOCUG00000002256,ENSOCUG00000016439,ENSOCUG00000003431,ENSOCUG00000004628,ENSOCUG00000010587,ENSOCUG00000003380,ENSOCUG00000021020,ENSOCUG00000009732,ENSOCUG00000010588,ENSOCUG00000023771,ENSOCUG00000004532,…
GO:0043085	positive regulation of catalytic activity	biological_process	2.406e-08	493	9866	710	16906	ENSOCUG00000003271,ENSOCUG00000013282,ENSOCUG00000003517,ENSOCUG00000000979,ENSOCUG00000012295,ENSOCUG00000021696,ENSOCUG00000000397,ENSOCUG00000007846,ENSOCUG00000025590,ENSOCUG00000017539,ENSOCUG00000017154,ENSOCUG00000010731,ENSOCUG00000013357,ENSOCUG00000008782,ENSOCUG00000021019,ENSOCUG00000015242,ENSOCUG00000003973,ENSOCUG00000016488,ENSOCUG00000014689,ENSOCUG00000010527,ENSOCUG00000001676,…
GO:0050867	positive regulation of cell activation	biological_process	0.030078	122	9866	176	16906	ENSOCUG00000002480,ENSOCUG00000025954,ENSOCUG00000005429,ENSOCUG00000017821,ENSOCUG00000015189,ENSOCUG00000026966,ENSOCUG00000011740,ENSOCUG00000000140,ENSOCUG00000022346,ENSOCUG00000010189,ENSOCUG00000011697,ENSOCUG00000006769,ENSOCUG00000005819,ENSOCUG00000000329,ENSOCUG00000007233,ENSOCUG00000012227,ENSOCUG00000004412,ENSOCUG00000003863,ENSOCUG00000005027,ENSOCUG00000000737,ENSOCUG00000015963,…
GO:0045785	positive regulation of cell adhesion	biological_process	0.0092028	163	9866	236	16906	ENSOCUG00000005516,ENSOCUG00000007622,ENSOCUG00000015957,ENSOCUG00000007233,ENSOCUG00000006769,ENSOCUG00000000329,ENSOCUG00000009956,ENSOCUG00000005819,ENSOCUG00000026784,ENSOCUG00000022346,ENSOCUG00000000403,ENSOCUG00000007482,ENSOCUG00000017821,ENSOCUG00000013585,ENSOCUG00000015567,ENSOCUG00000001026,ENSOCUG00000007545,ENSOCUG00000003832,ENSOCUG00000029343,ENSOCUG00000011239,ENSOCUG00000005027,…
GO:0010647	positive regulation of cell communication	biological_process	4.8046e-09	655	9866	960	16906	ENSOCUG00000012152,ENSOCUG00000013692,ENSOCUG00000006720,ENSOCUG00000021218,ENSOCUG00000001618,ENSOCUG00000011712,ENSOCUG00000006579,ENSOCUG00000003209,ENSOCUG00000016548,ENSOCUG00000010519,ENSOCUG00000017773,ENSOCUG00000000466,ENSOCUG00000007086,ENSOCUG00000006957,ENSOCUG00000012721,ENSOCUG00000025513,ENSOCUG00000006671,ENSOCUG00000021741,ENSOCUG00000002393,ENSOCUG00000011649,ENSOCUG00000007606,…
GO:0010720	positive regulation of cell development	biological_process	0.0026433	199	9866	288	16906	ENSOCUG00000009736,ENSOCUG00000024789,ENSOCUG00000026164,ENSOCUG00000013760,ENSOCUG00000025264,ENSOCUG00000015859,ENSOCUG00000005836,ENSOCUG00000000234,ENSOCUG00000001971,ENSOCUG00000023317,ENSOCUG00000006563,ENSOCUG00000009792,ENSOCUG00000011051,ENSOCUG00000016432,ENSOCUG00000011919,ENSOCUG00000027078,ENSOCUG00000016823,ENSOCUG00000000677,ENSOCUG00000026378,ENSOCUG00000014369,ENSOCUG00000027924,…
GO:0045597	positive regulation of cell differentiation	biological_process	0.0001276	367	9866	542	16906	ENSOCUG00000025954,ENSOCUG00000017126,ENSOCUG00000002480,ENSOCUG00000017113,ENSOCUG00000022348,ENSOCUG00000011740,ENSOCUG00000014471,ENSOCUG00000010371,ENSOCUG00000000140,ENSOCUG00000002669,ENSOCUG00000014245,ENSOCUG00000016173,ENSOCUG00000012530,ENSOCUG00000003863,ENSOCUG00000023610,ENSOCUG00000004187,ENSOCUG00000003142,ENSOCUG00000005603,ENSOCUG00000025224,ENSOCUG00000029588,ENSOCUG00000014282,…
GO:0030335	positive regulation of cell migration	biological_process	0.0095545	168	9866	244	16906	ENSOCUG00000016101,ENSOCUG00000012721,ENSOCUG00000013686,ENSOCUG00000004269,ENSOCUG00000001515,ENSOCUG00000022666,ENSOCUG00000010104,ENSOCUG00000008896,ENSOCUG00000002439,ENSOCUG00000010481,ENSOCUG00000000069,ENSOCUG00000001078,ENSOCUG00000008381,ENSOCUG00000027685,ENSOCUG00000006579,ENSOCUG00000001618,ENSOCUG00000004150,ENSOCUG00000016548,ENSOCUG00000003209,ENSOCUG00000011054,ENSOCUG00000010436,…
GO:2000147	positive regulation of cell motility	biological_process	0.011899	170	9866	248	16906	ENSOCUG00000016292,ENSOCUG00000014935,ENSOCUG00000013380,ENSOCUG00000010492,ENSOCUG00000025029,ENSOCUG00000000906,ENSOCUG00000010794,ENSOCUG00000001725,ENSOCUG00000013633,ENSOCUG00000022794,ENSOCUG00000016689,ENSOCUG00000010918,ENSOCUG00000013987,ENSOCUG00000022585,ENSOCUG00000009672,ENSOCUG00000013609,ENSOCUG00000012120,ENSOCUG00000001201,ENSOCUG00000017626,ENSOCUG00000007287,ENSOCUG00000003528,…
GO:0031346	positive regulation of cell projection organization	biological_process	7.891e-05	123	9866	162	16906	ENSOCUG00000016622,ENSOCUG00000000605,ENSOCUG00000011775,ENSOCUG00000014027,ENSOCUG00000027880,ENSOCUG00000002582,ENSOCUG00000001270,ENSOCUG00000013534,ENSOCUG00000012582,ENSOCUG00000008277,ENSOCUG00000017291,ENSOCUG00000004870,ENSOCUG00000010104,ENSOCUG00000020990,ENSOCUG00000027685,ENSOCUG00000005487,ENSOCUG00000014563,ENSOCUG00000004621,ENSOCUG00000009805,ENSOCUG00000014685,ENSOCUG00000004691,…
GO:0010811	positive regulation of cell-substrate adhesion	biological_process	0.014978	52	9866	67	16906	ENSOCUG00000003073,ENSOCUG00000003905,ENSOCUG00000012654,ENSOCUG00000011078,ENSOCUG00000025780,ENSOCUG00000002038,ENSOCUG00000005062,ENSOCUG00000022117,ENSOCUG00000011687,ENSOCUG00000014216,ENSOCUG00000016853,ENSOCUG00000005597,ENSOCUG00000016351,ENSOCUG00000016432,ENSOCUG00000005747,ENSOCUG00000016448,ENSOCUG00000016744,ENSOCUG00000025508,ENSOCUG00000025029,ENSOCUG00000022293,ENSOCUG00000007668,…
GO:0031328	positive regulation of cellular biosynthetic process	biological_process	1.5251e-05	793	9866	1218	16906	ENSOCUG00000002582,ENSOCUG00000012067,ENSOCUG00000011998,ENSOCUG00000007098,ENSOCUG00000012993,ENSOCUG00000004903,ENSOCUG00000010343,ENSOCUG00000029153,ENSOCUG00000012556,ENSOCUG00000011972,ENSOCUG00000023370,ENSOCUG00000006516,ENSOCUG00000004436,ENSOCUG00000012449,ENSOCUG00000001758,ENSOCUG00000002300,ENSOCUG00000027231,ENSOCUG00000029190,ENSOCUG00000026259,ENSOCUG00000006183,ENSOCUG00000024606,…
GO:0044089	positive regulation of cellular component biogenesis	biological_process	0.0086394	198	9866	291	16906	ENSOCUG00000017499,ENSOCUG00000017248,ENSOCUG00000025486,ENSOCUG00000008823,ENSOCUG00000025962,ENSOCUG00000024304,ENSOCUG00000002253,ENSOCUG00000000536,ENSOCUG00000009805,ENSOCUG00000002216,ENSOCUG00000027685,ENSOCUG00000006859,ENSOCUG00000008381,ENSOCUG00000011064,ENSOCUG00000005487,ENSOCUG00000011143,ENSOCUG00000008896,ENSOCUG00000009464,ENSOCUG00000008509,ENSOCUG00000015393,ENSOCUG00000008277,…
GO:0051272	positive regulation of cellular component movement	biological_process	0.0062053	176	9866	255	16906	ENSOCUG00000014216,ENSOCUG00000012881,ENSOCUG00000007362,ENSOCUG00000007943,ENSOCUG00000008485,ENSOCUG00000003312,ENSOCUG00000029644,ENSOCUG00000027657,ENSOCUG00000010538,ENSOCUG00000015413,ENSOCUG00000013420,ENSOCUG00000016477,ENSOCUG00000007668,ENSOCUG00000016448,ENSOCUG00000003722,ENSOCUG00000009585,ENSOCUG00000002848,ENSOCUG00000014267,ENSOCUG00000011443,ENSOCUG00000008523,ENSOCUG00000014689,…
GO:0051130	positive regulation of cellular component organization	biological_process	1.1159e-07	536	9866	783	16906	ENSOCUG00000005539,ENSOCUG00000025001,ENSOCUG00000015226,ENSOCUG00000009618,ENSOCUG00000013750,ENSOCUG00000021923,ENSOCUG00000007579,ENSOCUG00000002394,ENSOCUG00000015877,ENSOCUG00000003812,ENSOCUG00000002997,ENSOCUG00000017700,ENSOCUG00000002285,ENSOCUG00000024174,ENSOCUG00000000091,ENSOCUG00000007723,ENSOCUG00000013974,ENSOCUG00000013536,ENSOCUG00000027519,ENSOCUG00000014848,ENSOCUG00000021996,…
GO:0031325	positive regulation of cellular metabolic process	biological_process	1.8521e-12	1237	9866	1860	16906	ENSOCUG00000008758,ENSOCUG00000016944,ENSOCUG00000007321,ENSOCUG00000012610,ENSOCUG00000006703,ENSOCUG00000017921,ENSOCUG00000007155,ENSOCUG00000022585,ENSOCUG00000013987,ENSOCUG00000005616,ENSOCUG00000000984,ENSOCUG00000026625,ENSOCUG00000006797,ENSOCUG00000017750,ENSOCUG00000008560,ENSOCUG00000013413,ENSOCUG00000005617,ENSOCUG00000011075,ENSOCUG00000001164,ENSOCUG00000022794,ENSOCUG00000006423,…
GO:0048522	positive regulation of cellular process	biological_process	4.3675e-27	2074	9866	3080	16906	ENSOCUG00000020921,ENSOCUG00000014777,ENSOCUG00000003845,ENSOCUG00000003053,ENSOCUG00000022073,ENSOCUG00000003227,ENSOCUG00000013513,ENSOCUG00000002998,ENSOCUG00000012479,ENSOCUG00000012156,ENSOCUG00000010631,ENSOCUG00000012106,ENSOCUG00000001052,ENSOCUG00000009376,ENSOCUG00000015840,ENSOCUG00000026956,ENSOCUG00000013092,ENSOCUG00000005329,ENSOCUG00000016343,ENSOCUG00000004950,ENSOCUG00000004768,…
GO:1903829	positive regulation of cellular protein localization	biological_process	0.025067	151	9866	221	16906	ENSOCUG00000005008,ENSOCUG00000029416,ENSOCUG00000006284,ENSOCUG00000010794,ENSOCUG00000009484,ENSOCUG00000011398,ENSOCUG00000016292,ENSOCUG00000017501,ENSOCUG00000023954,ENSOCUG00000010093,ENSOCUG00000022137,ENSOCUG00000017177,ENSOCUG00000017921,ENSOCUG00000007403,ENSOCUG00000022315,ENSOCUG00000016689,ENSOCUG00000015784,ENSOCUG00000014970,ENSOCUG00000007829,ENSOCUG00000011450,ENSOCUG00000000426,…
GO:0032270	positive regulation of cellular protein metabolic process	biological_process	7.7758e-06	548	9866	819	16906	ENSOCUG00000004992,ENSOCUG00000015948,ENSOCUG00000029313,ENSOCUG00000009755,ENSOCUG00000013785,ENSOCUG00000000149,ENSOCUG00000004840,ENSOCUG00000003142,ENSOCUG00000001718,ENSOCUG00000015521,ENSOCUG00000012530,ENSOCUG00000023958,ENSOCUG00000004142,ENSOCUG00000015563,ENSOCUG00000017322,ENSOCUG00000017885,ENSOCUG00000010431,ENSOCUG00000017204,ENSOCUG00000016243,ENSOCUG00000012840,ENSOCUG00000022059,…
GO:1903651	positive regulation of cytoplasmic transport	biological_process	0.018466	125	9866	179	16906	ENSOCUG00000006579,ENSOCUG00000008231,ENSOCUG00000010481,ENSOCUG00000025738,ENSOCUG00000002216,ENSOCUG00000002556,ENSOCUG00000012449,ENSOCUG00000014932,ENSOCUG00000008823,ENSOCUG00000006958,ENSOCUG00000024320,ENSOCUG00000016388,ENSOCUG00000011869,ENSOCUG00000022498,ENSOCUG00000014520,ENSOCUG00000007140,ENSOCUG00000022237,ENSOCUG00000001515,ENSOCUG00000012582,ENSOCUG00000008440,ENSOCUG00000003254,…
GO:0051094	positive regulation of developmental process	biological_process	1.6739e-05	534	9866	800	16906	ENSOCUG00000014907,ENSOCUG00000011943,ENSOCUG00000000934,ENSOCUG00000017133,ENSOCUG00000002724,ENSOCUG00000017631,ENSOCUG00000011443,ENSOCUG00000008523,ENSOCUG00000017739,ENSOCUG00000024007,ENSOCUG00000007362,ENSOCUG00000029407,ENSOCUG00000009395,ENSOCUG00000004048,ENSOCUG00000008236,ENSOCUG00000005315,ENSOCUG00000027685,ENSOCUG00000006579,ENSOCUG00000021505,ENSOCUG00000017248,ENSOCUG00000010135,…
GO:0010595	positive regulation of endothelial cell migration	biological_process	0.013842	39	9866	48	16906	ENSOCUG00000010794,ENSOCUG00000010856,ENSOCUG00000003722,ENSOCUG00000010492,ENSOCUG00000007668,ENSOCUG00000013420,ENSOCUG00000023066,ENSOCUG00000025012,ENSOCUG00000003528,ENSOCUG00000010024,ENSOCUG00000007362,ENSOCUG00000013432,ENSOCUG00000012120,ENSOCUG00000016689,ENSOCUG00000001971,ENSOCUG00000005062,ENSOCUG00000013987,ENSOCUG00000022585,ENSOCUG00000013851,ENSOCUG00000022971,ENSOCUG00000011124,…
GO:0010634	positive regulation of epithelial cell migration	biological_process	0.0074991	59	9866	76	16906	ENSOCUG00000022585,ENSOCUG00000010141,ENSOCUG00000013987,ENSOCUG00000016689,ENSOCUG00000022117,ENSOCUG00000005062,ENSOCUG00000001971,ENSOCUG00000012120,ENSOCUG00000007362,ENSOCUG00000013432,ENSOCUG00000006137,ENSOCUG00000010024,ENSOCUG00000003528,ENSOCUG00000007287,ENSOCUG00000008499,ENSOCUG00000025012,ENSOCUG00000023066,ENSOCUG00000013420,ENSOCUG00000007668,ENSOCUG00000010492,ENSOCUG00000003722,…
GO:0010628	positive regulation of gene expression	biological_process	4.5557e-07	808	9866	1224	16906	ENSOCUG00000016128,ENSOCUG00000002258,ENSOCUG00000010932,ENSOCUG00000007526,ENSOCUG00000003674,ENSOCUG00000021407,ENSOCUG00000016839,ENSOCUG00000014424,ENSOCUG00000008574,ENSOCUG00000005563,ENSOCUG00000010569,ENSOCUG00000006841,ENSOCUG00000009876,ENSOCUG00000003913,ENSOCUG00000005002,ENSOCUG00000002669,ENSOCUG00000006125,ENSOCUG00000005399,ENSOCUG00000015594,ENSOCUG00000022348,ENSOCUG00000017424,…
GO:0043547	positive regulation of GTPase activity	biological_process	6.9345e-08	175	9866	226	16906	ENSOCUG00000006810,ENSOCUG00000012986,ENSOCUG00000010087,ENSOCUG00000010061,ENSOCUG00000015439,ENSOCUG00000010130,ENSOCUG00000000229,ENSOCUG00000002720,ENSOCUG00000023182,ENSOCUG00000003320,ENSOCUG00000015032,ENSOCUG00000004778,ENSOCUG00000004665,ENSOCUG00000008567,ENSOCUG00000014056,ENSOCUG00000009831,ENSOCUG00000002022,ENSOCUG00000014932,ENSOCUG00000013919,ENSOCUG00000009555,ENSOCUG00000022473,…
GO:0051345	positive regulation of hydrolase activity	biological_process	4.9248e-05	267	9866	381	16906	ENSOCUG00000000229,ENSOCUG00000023182,ENSOCUG00000006810,ENSOCUG00000010087,ENSOCUG00000012986,ENSOCUG00000015439,ENSOCUG00000014056,ENSOCUG00000002556,ENSOCUG00000007049,ENSOCUG00000004665,ENSOCUG00000013919,ENSOCUG00000022971,ENSOCUG00000003320,ENSOCUG00000015032,ENSOCUG00000009208,ENSOCUG00000026842,ENSOCUG00000023478,ENSOCUG00000003905,ENSOCUG00000006807,ENSOCUG00000022679,ENSOCUG00000011357,…
GO:0050778	positive regulation of immune response	biological_process	0.015182	199	9866	295	16906	ENSOCUG00000017763,ENSOCUG00000004412,ENSOCUG00000003829,ENSOCUG00000027558,ENSOCUG00000007039,ENSOCUG00000023525,ENSOCUG00000003832,ENSOCUG00000014480,ENSOCUG00000015567,ENSOCUG00000006204,ENSOCUG00000013916,ENSOCUG00000015875,ENSOCUG00000017821,ENSOCUG00000006031,ENSOCUG00000005316,ENSOCUG00000000144,ENSOCUG00000014545,ENSOCUG00000016179,ENSOCUG00000003403,ENSOCUG00000002489,ENSOCUG00000009732,…
GO:0002684	positive regulation of immune system process	biological_process	0.0033606	321	9866	483	16906	ENSOCUG00000026351,ENSOCUG00000022498,ENSOCUG00000007470,ENSOCUG00000023510,ENSOCUG00000006228,ENSOCUG00000001270,ENSOCUG00000000534,ENSOCUG00000013726,ENSOCUG00000017051,ENSOCUG00000005156,ENSOCUG00000012136,ENSOCUG00000004829,ENSOCUG00000008896,ENSOCUG00000016965,ENSOCUG00000013731,ENSOCUG00000007128,ENSOCUG00000024216,ENSOCUG00000022082,ENSOCUG00000021689,ENSOCUG00000000557,ENSOCUG00000011791,…
GO:0090316	positive regulation of intracellular protein transport	biological_process	0.047571	119	9866	173	16906	ENSOCUG00000010569,ENSOCUG00000013230,ENSOCUG00000014098,ENSOCUG00000017763,ENSOCUG00000004067,ENSOCUG00000003431,ENSOCUG00000000426,ENSOCUG00000010843,ENSOCUG00000002468,ENSOCUG00000015554,ENSOCUG00000016146,ENSOCUG00000023958,ENSOCUG00000013176,ENSOCUG00000004753,ENSOCUG00000029484,ENSOCUG00000015403,ENSOCUG00000015594,ENSOCUG00000016607,ENSOCUG00000012236,ENSOCUG00000003178,ENSOCUG00000016093,…
GO:1902533	positive regulation of intracellular signal transduction	biological_process	0.0025876	379	9866	575	16906	ENSOCUG00000012449,ENSOCUG00000006943,ENSOCUG00000004436,ENSOCUG00000003056,ENSOCUG00000002875,ENSOCUG00000001758,ENSOCUG00000023116,ENSOCUG00000025878,ENSOCUG00000000476,ENSOCUG00000000243,ENSOCUG00000001772,ENSOCUG00000005279,ENSOCUG00000015909,ENSOCUG00000002764,ENSOCUG00000014198,ENSOCUG00000014520,ENSOCUG00000007140,ENSOCUG00000003964,ENSOCUG00000002582,ENSOCUG00000022738,ENSOCUG00000005489,…
GO:0032388	positive regulation of intracellular transport	biological_process	0.0038205	156	9866	222	16906	ENSOCUG00000022315,ENSOCUG00000007403,ENSOCUG00000017921,ENSOCUG00000022137,ENSOCUG00000017177,ENSOCUG00000011450,ENSOCUG00000007829,ENSOCUG00000016689,ENSOCUG00000014970,ENSOCUG00000022794,ENSOCUG00000009484,ENSOCUG00000021321,ENSOCUG00000006423,ENSOCUG00000010794,ENSOCUG00000005142,ENSOCUG00000006284,ENSOCUG00000029416,ENSOCUG00000017501,ENSOCUG00000016292,ENSOCUG00000011398,ENSOCUG00000016607,…
GO:0034767	positive regulation of ion transmembrane transport	biological_process	0.048084	41	9866	53	16906	ENSOCUG00000005317,ENSOCUG00000000822,ENSOCUG00000002425,ENSOCUG00000008823,ENSOCUG00000002396,ENSOCUG00000027997,ENSOCUG00000009805,ENSOCUG00000027603,ENSOCUG00000009050,ENSOCUG00000001989,ENSOCUG00000002065,ENSOCUG00000000185,ENSOCUG00000027635,ENSOCUG00000005002,ENSOCUG00000013105,ENSOCUG00000000605,ENSOCUG00000014205,ENSOCUG00000017832,ENSOCUG00000001228,ENSOCUG00000017871,ENSOCUG00000011085,…
GO:0032414	positive regulation of ion transmembrane transporter activity	biological_process	0.032761	29	9866	35	16906	ENSOCUG00000014205,ENSOCUG00000000605,ENSOCUG00000010733,ENSOCUG00000013105,ENSOCUG00000026221,ENSOCUG00000005002,ENSOCUG00000006811,ENSOCUG00000002065,ENSOCUG00000011608,ENSOCUG00000023061,ENSOCUG00000006867,ENSOCUG00000000421,ENSOCUG00000009050,ENSOCUG00000013832,ENSOCUG00000009805,ENSOCUG00000004524,ENSOCUG00000027997,ENSOCUG00000000338,ENSOCUG00000008702,ENSOCUG00000015840,ENSOCUG00000002396,…
GO:0043270	positive regulation of ion transport	biological_process	0.016704	91	9866	126	16906	ENSOCUG00000004048,ENSOCUG00000024481,ENSOCUG00000004492,ENSOCUG00000009395,ENSOCUG00000006867,ENSOCUG00000022123,ENSOCUG00000004864,ENSOCUG00000010733,ENSOCUG00000009487,ENSOCUG00000015447,ENSOCUG00000011051,ENSOCUG00000016511,ENSOCUG00000015840,ENSOCUG00000009722,ENSOCUG00000017871,ENSOCUG00000002924,ENSOCUG00000007581,ENSOCUG00000010828,ENSOCUG00000000338,ENSOCUG00000002848,ENSOCUG00000002065,…
GO:0033674	positive regulation of kinase activity	biological_process	0.00048523	191	9866	270	16906	ENSOCUG00000003056,ENSOCUG00000004436,ENSOCUG00000006463,ENSOCUG00000016388,ENSOCUG00000002875,ENSOCUG00000000476,ENSOCUG00000027603,ENSOCUG00000005279,ENSOCUG00000000243,ENSOCUG00000016027,ENSOCUG00000016491,ENSOCUG00000002580,ENSOCUG00000005035,ENSOCUG00000004598,ENSOCUG00000017573,ENSOCUG00000007140,ENSOCUG00000021734,ENSOCUG00000016671,ENSOCUG00000027635,ENSOCUG00000011051,ENSOCUG00000017687,…
GO:0002696	positive regulation of leukocyte activation	biological_process	0.049462	117	9866	170	16906	ENSOCUG00000029354,ENSOCUG00000013609,ENSOCUG00000003303,ENSOCUG00000013087,ENSOCUG00000016689,ENSOCUG00000002109,ENSOCUG00000024302,ENSOCUG00000007929,ENSOCUG00000024119,ENSOCUG00000004052,ENSOCUG00000010033,ENSOCUG00000017793,ENSOCUG00000023151,ENSOCUG00000012840,ENSOCUG00000022480,ENSOCUG00000003668,ENSOCUG00000023521,ENSOCUG00000005078,ENSOCUG00000002485,ENSOCUG00000016406,ENSOCUG00000023350,…
GO:0090218	positive regulation of lipid kinase activity	biological_process	0.00065428	20	9866	20	16906	ENSOCUG00000014723,ENSOCUG00000003056,ENSOCUG00000016117,ENSOCUG00000008523,ENSOCUG00000001725,ENSOCUG00000015119,ENSOCUG00000027603,ENSOCUG00000007668,ENSOCUG00000000172,ENSOCUG00000023350,ENSOCUG00000016448,ENSOCUG00000012295,ENSOCUG00000003553,ENSOCUG00000008922,ENSOCUG00000003073,ENSOCUG00000001515,ENSOCUG00000016689,ENSOCUG00000002495,ENSOCUG00000009956,ENSOCUG00000017666
GO:0045834	positive regulation of lipid metabolic process	biological_process	0.0030371	58	9866	73	16906	ENSOCUG00000029484,ENSOCUG00000009353,ENSOCUG00000008078,ENSOCUG00000027603,ENSOCUG00000000651,ENSOCUG00000000832,ENSOCUG00000006088,ENSOCUG00000010843,ENSOCUG00000026268,ENSOCUG00000023958,ENSOCUG00000003056,ENSOCUG00000014723,ENSOCUG00000025013,ENSOCUG00000003431,ENSOCUG00000004628,ENSOCUG00000016117,ENSOCUG00000001434,ENSOCUG00000015900,ENSOCUG00000000737,ENSOCUG00000022473,ENSOCUG00000009732,…
GO:0040017	positive regulation of locomotion	biological_process	0.0057392	180	9866	261	16906	ENSOCUG00000014689,ENSOCUG00000011443,ENSOCUG00000008523,ENSOCUG00000014267,ENSOCUG00000002848,ENSOCUG00000009585,ENSOCUG00000016448,ENSOCUG00000003722,ENSOCUG00000007668,ENSOCUG00000016477,ENSOCUG00000013420,ENSOCUG00000015413,ENSOCUG00000029644,ENSOCUG00000027657,ENSOCUG00000010538,ENSOCUG00000003312,ENSOCUG00000024741,ENSOCUG00000013382,ENSOCUG00000008485,ENSOCUG00000007943,ENSOCUG00000007362,…
GO:0010557	positive regulation of macromolecule biosynthetic process	biological_process	1.1722e-05	757	9866	1158	16906	ENSOCUG00000005399,ENSOCUG00000006125,ENSOCUG00000022348,ENSOCUG00000015594,ENSOCUG00000009934,ENSOCUG00000009876,ENSOCUG00000002669,ENSOCUG00000003913,ENSOCUG00000008574,ENSOCUG00000016839,ENSOCUG00000021407,ENSOCUG00000003674,ENSOCUG00000006841,ENSOCUG00000010569,ENSOCUG00000010932,ENSOCUG00000002258,ENSOCUG00000007526,ENSOCUG00000014252,ENSOCUG00000017242,ENSOCUG00000012887,ENSOCUG00000015048,…
GO:0010604	positive regulation of macromolecule metabolic process	biological_process	6.4321e-14	1242	9866	1854	16906	ENSOCUG00000010460,ENSOCUG00000006856,ENSOCUG00000009813,ENSOCUG00000025390,ENSOCUG00000022572,ENSOCUG00000003584,ENSOCUG00000017424,ENSOCUG00000004645,ENSOCUG00000010820,ENSOCUG00000006427,ENSOCUG00000000468,ENSOCUG00000026305,ENSOCUG00000017069,ENSOCUG00000026941,ENSOCUG00000014207,ENSOCUG00000002814,ENSOCUG00000004061,ENSOCUG00000006464,ENSOCUG00000010471,ENSOCUG00000012173,ENSOCUG00000017242,…
GO:0043406	positive regulation of MAP kinase activity	biological_process	0.015264	82	9866	112	16906	ENSOCUG00000012177,ENSOCUG00000004052,ENSOCUG00000016689,ENSOCUG00000013987,ENSOCUG00000002450,ENSOCUG00000016450,ENSOCUG00000012739,ENSOCUG00000029019,ENSOCUG00000005013,ENSOCUG00000013633,ENSOCUG00000016188,ENSOCUG00000002099,ENSOCUG00000023350,ENSOCUG00000001698,ENSOCUG00000000741,ENSOCUG00000006031,ENSOCUG00000004992,ENSOCUG00000000817,ENSOCUG00000014545,ENSOCUG00000025879,ENSOCUG00000024299,…
GO:0043410	positive regulation of MAPK cascade	biological_process	7.0811e-05	205	9866	286	16906	ENSOCUG00000023958,ENSOCUG00000011092,ENSOCUG00000012322,ENSOCUG00000010569,ENSOCUG00000003142,ENSOCUG00000015900,ENSOCUG00000008159,ENSOCUG00000013536,ENSOCUG00000012530,ENSOCUG00000011235,ENSOCUG00000027519,ENSOCUG00000003863,ENSOCUG00000017666,ENSOCUG00000029313,ENSOCUG00000010189,ENSOCUG00000002090,ENSOCUG00000003185,ENSOCUG00000024299,ENSOCUG00000013785,ENSOCUG00000029129,ENSOCUG00000022477,…
GO:0009893	positive regulation of metabolic process	biological_process	3.3369e-19	1493	9866	2211	16906	ENSOCUG00000004691,ENSOCUG00000003209,ENSOCUG00000017248,ENSOCUG00000024047,ENSOCUG00000003732,ENSOCUG00000016929,ENSOCUG00000004614,ENSOCUG00000006579,ENSOCUG00000021218,ENSOCUG00000006720,ENSOCUG00000005314,ENSOCUG00000001657,ENSOCUG00000027996,ENSOCUG00000000560,ENSOCUG00000023629,ENSOCUG00000022383,ENSOCUG00000014265,ENSOCUG00000011260,ENSOCUG00000011346,ENSOCUG00000014304,ENSOCUG00000011649,…
GO:0044093	positive regulation of molecular function	biological_process	6.8279e-13	639	9866	906	16906	ENSOCUG00000021898,ENSOCUG00000005136,ENSOCUG00000005351,ENSOCUG00000010372,ENSOCUG00000015829,ENSOCUG00000004048,ENSOCUG00000006445,ENSOCUG00000009290,ENSOCUG00000008622,ENSOCUG00000014160,ENSOCUG00000013748,ENSOCUG00000012670,ENSOCUG00000010846,ENSOCUG00000011943,ENSOCUG00000009715,ENSOCUG00000008523,ENSOCUG00000011443,ENSOCUG00000017871,ENSOCUG00000008913,ENSOCUG00000011649,ENSOCUG00000014304,…
GO:0051240	positive regulation of multicellular organismal process	biological_process	9.3759e-07	635	9866	949	16906	ENSOCUG00000016404,ENSOCUG00000011479,ENSOCUG00000011791,ENSOCUG00000005487,ENSOCUG00000008381,ENSOCUG00000015422,ENSOCUG00000015493,ENSOCUG00000000536,ENSOCUG00000006958,ENSOCUG00000001270,ENSOCUG00000001324,ENSOCUG00000026351,ENSOCUG00000009225,ENSOCUG00000013731,ENSOCUG00000012136,ENSOCUG00000010104,ENSOCUG00000009473,ENSOCUG00000005631,ENSOCUG00000014615,ENSOCUG00000026293,ENSOCUG00000013471,…
GO:0051962	positive regulation of nervous system development	biological_process	0.012001	182	9866	267	16906	ENSOCUG00000009022,ENSOCUG00000009484,ENSOCUG00000013633,ENSOCUG00000004579,ENSOCUG00000011075,ENSOCUG00000025029,ENSOCUG00000017805,ENSOCUG00000026705,ENSOCUG00000014862,ENSOCUG00000011141,ENSOCUG00000012610,ENSOCUG00000001390,ENSOCUG00000007948,ENSOCUG00000000407,ENSOCUG00000014829,ENSOCUG00000013815,ENSOCUG00000004359,ENSOCUG00000010465,ENSOCUG00000022514,ENSOCUG00000005616,ENSOCUG00000027183,…
GO:0050769	positive regulation of neurogenesis	biological_process	0.017525	150	9866	218	16906	ENSOCUG00000015211,ENSOCUG00000002468,ENSOCUG00000013176,ENSOCUG00000016015,ENSOCUG00000017537,ENSOCUG00000007723,ENSOCUG00000009050,ENSOCUG00000025224,ENSOCUG00000023610,ENSOCUG00000010092,ENSOCUG00000013536,ENSOCUG00000016173,ENSOCUG00000013901,ENSOCUG00000002669,ENSOCUG00000011386,ENSOCUG00000000817,ENSOCUG00000014471,ENSOCUG00000013053,ENSOCUG00000000249,ENSOCUG00000017126,ENSOCUG00000015254,…
GO:0045666	positive regulation of neuron differentiation	biological_process	0.039498	115	9866	166	16906	ENSOCUG00000000849,ENSOCUG00000017499,ENSOCUG00000015422,ENSOCUG00000003056,ENSOCUG00000000638,ENSOCUG00000017812,ENSOCUG00000014932,ENSOCUG00000004150,ENSOCUG00000025312,ENSOCUG00000014685,ENSOCUG00000004621,ENSOCUG00000014563,ENSOCUG00000005487,ENSOCUG00000006516,ENSOCUG00000014302,ENSOCUG00000017291,ENSOCUG00000010104,ENSOCUG00000004870,ENSOCUG00000000560,ENSOCUG00000012582,ENSOCUG00000014027,…
GO:0010976	positive regulation of neuron projection development	biological_process	0.0026877	88	9866	117	16906	ENSOCUG00000012517,ENSOCUG00000013760,ENSOCUG00000026164,ENSOCUG00000009395,ENSOCUG00000005836,ENSOCUG00000009736,ENSOCUG00000024789,ENSOCUG00000004048,ENSOCUG00000008285,ENSOCUG00000000397,ENSOCUG00000016107,ENSOCUG00000008782,ENSOCUG00000025226,ENSOCUG00000000234,ENSOCUG00000001971,ENSOCUG00000027078,ENSOCUG00000000677,ENSOCUG00000016823,ENSOCUG00000013225,ENSOCUG00000015840,ENSOCUG00000004278,…
GO:0051173	positive regulation of nitrogen compound metabolic process	biological_process	9.4195e-05	808	9866	1253	16906	ENSOCUG00000007873,ENSOCUG00000017757,ENSOCUG00000005888,ENSOCUG00000005249,ENSOCUG00000026164,ENSOCUG00000004422,ENSOCUG00000007383,ENSOCUG00000004455,ENSOCUG00000000731,ENSOCUG00000004490,ENSOCUG00000006146,ENSOCUG00000008587,ENSOCUG00000002629,ENSOCUG00000012646,ENSOCUG00000026291,ENSOCUG00000027635,ENSOCUG00000005775,ENSOCUG00000005035,ENSOCUG00000014802,ENSOCUG00000010809,ENSOCUG00000015340,…
GO:1903508	positive regulation of nucleic acid-templated transcription	biological_process	1.3619e-05	675	9866	1026	16906	ENSOCUG00000004821,ENSOCUG00000013833,ENSOCUG00000015700,ENSOCUG00000012302,ENSOCUG00000003685,ENSOCUG00000022080,ENSOCUG00000002947,ENSOCUG00000013002,ENSOCUG00000006900,ENSOCUG00000001479,ENSOCUG00000012116,ENSOCUG00000001888,ENSOCUG00000005233,ENSOCUG00000011415,ENSOCUG00000027997,ENSOCUG00000017023,ENSOCUG00000017292,ENSOCUG00000008774,ENSOCUG00000002305,ENSOCUG00000012543,ENSOCUG00000004685,…
GO:0045935	positive regulation of nucleobase-containing compound metabolic process	biological_process	0.00016432	774	9866	1201	16906	ENSOCUG00000011791,ENSOCUG00000016404,ENSOCUG00000015807,ENSOCUG00000010481,ENSOCUG00000011601,ENSOCUG00000001720,ENSOCUG00000009081,ENSOCUG00000013520,ENSOCUG00000015422,ENSOCUG00000000169,ENSOCUG00000000536,ENSOCUG00000006958,ENSOCUG00000017909,ENSOCUG00000008031,ENSOCUG00000014663,ENSOCUG00000004035,ENSOCUG00000013716,ENSOCUG00000012568,ENSOCUG00000006202,ENSOCUG00000009225,ENSOCUG00000025550,…
GO:0010638	positive regulation of organelle organization	biological_process	0.009611	276	9866	416	16906	ENSOCUG00000009270,ENSOCUG00000008157,ENSOCUG00000011427,ENSOCUG00000005013,ENSOCUG00000007152,ENSOCUG00000016209,ENSOCUG00000007385,ENSOCUG00000006427,ENSOCUG00000016311,ENSOCUG00000017674,ENSOCUG00000017069,ENSOCUG00000000459,ENSOCUG00000015916,ENSOCUG00000000916,ENSOCUG00000000326,ENSOCUG00000021756,ENSOCUG00000010431,ENSOCUG00000025224,ENSOCUG00000015554,ENSOCUG00000023958,ENSOCUG00000022477,…
GO:0045937	positive regulation of phosphate metabolic process	biological_process	0.00045995	421	9866	634	16906	ENSOCUG00000007086,ENSOCUG00000024304,ENSOCUG00000010519,ENSOCUG00000004691,ENSOCUG00000008823,ENSOCUG00000006702,ENSOCUG00000021218,ENSOCUG00000001618,ENSOCUG00000006579,ENSOCUG00000004533,ENSOCUG00000006720,ENSOCUG00000013692,ENSOCUG00000013067,ENSOCUG00000001230,ENSOCUG00000001816,ENSOCUG00000002216,ENSOCUG00000016277,ENSOCUG00000009360,ENSOCUG00000011260,ENSOCUG00000007606,ENSOCUG00000026915,…
GO:0043552	positive regulation of phosphatidylinositol 3-kinase activity	biological_process	0.0010695	19	9866	19	16906	ENSOCUG00000012295,ENSOCUG00000003553,ENSOCUG00000008922,ENSOCUG00000003073,ENSOCUG00000001515,ENSOCUG00000016689,ENSOCUG00000009956,ENSOCUG00000002495,ENSOCUG00000017666,ENSOCUG00000003056,ENSOCUG00000014723,ENSOCUG00000016117,ENSOCUG00000001725,ENSOCUG00000008523,ENSOCUG00000015119,ENSOCUG00000007668,ENSOCUG00000027603,ENSOCUG00000016448,ENSOCUG00000000172
GO:1903727	positive regulation of phospholipid metabolic process	biological_process	0.032791	24	9866	28	16906	ENSOCUG00000009956,ENSOCUG00000001489,ENSOCUG00000002495,ENSOCUG00000017666,ENSOCUG00000014970,ENSOCUG00000016689,ENSOCUG00000001515,ENSOCUG00000008922,ENSOCUG00000003073,ENSOCUG00000003553,ENSOCUG00000012295,ENSOCUG00000016448,ENSOCUG00000000172,ENSOCUG00000023350,ENSOCUG00000010843,ENSOCUG00000015119,ENSOCUG00000007668,ENSOCUG00000027603,ENSOCUG00000008523,ENSOCUG00000015900,ENSOCUG00000001725,…
GO:0010562	positive regulation of phosphorus metabolic process	biological_process	0.00045995	421	9866	634	16906	ENSOCUG00000014689,ENSOCUG00000010527,ENSOCUG00000015440,ENSOCUG00000001676,ENSOCUG00000013623,ENSOCUG00000016511,ENSOCUG00000027864,ENSOCUG00000006898,ENSOCUG00000029630,ENSOCUG00000000699,ENSOCUG00000005631,ENSOCUG00000007043,ENSOCUG00000002848,ENSOCUG00000009585,ENSOCUG00000003722,ENSOCUG00000016925,ENSOCUG00000008961,ENSOCUG00000007668,ENSOCUG00000015413,ENSOCUG00000007265,ENSOCUG00000010538,…
GO:0042327	positive regulation of phosphorylation	biological_process	1.1196e-05	383	9866	558	16906	ENSOCUG00000002875,ENSOCUG00000003016,ENSOCUG00000006463,ENSOCUG00000012449,ENSOCUG00000003056,ENSOCUG00000004436,ENSOCUG00000009504,ENSOCUG00000000243,ENSOCUG00000005279,ENSOCUG00000000476,ENSOCUG00000013369,ENSOCUG00000007140,ENSOCUG00000014520,ENSOCUG00000002582,ENSOCUG00000004152,ENSOCUG00000011051,ENSOCUG00000000172,ENSOCUG00000007221,ENSOCUG00000012007,ENSOCUG00000015119,ENSOCUG00000006723,…
GO:0060148	positive regulation of posttranscriptional gene silencing	biological_process	0.043942	11	9866	11	16906	ENSOCUG00000023518,ENSOCUG00000017908,ENSOCUG00000008641,ENSOCUG00000007612,ENSOCUG00000005510,ENSOCUG00000001058,ENSOCUG00000011034,ENSOCUG00000001984,ENSOCUG00000014621,ENSOCUG00000008782,ENSOCUG00000010481
GO:0032092	positive regulation of protein binding	biological_process	0.010002	47	9866	59	16906	ENSOCUG00000012519,ENSOCUG00000004545,ENSOCUG00000004048,ENSOCUG00000005992,ENSOCUG00000007403,ENSOCUG00000001555,ENSOCUG00000013049,ENSOCUG00000017117,ENSOCUG00000015854,ENSOCUG00000006464,ENSOCUG00000007408,ENSOCUG00000007762,ENSOCUG00000029354,ENSOCUG00000016524,ENSOCUG00000016511,ENSOCUG00000027998,ENSOCUG00000011434,ENSOCUG00000017805,ENSOCUG00000014505,ENSOCUG00000010054,ENSOCUG00000001894,…
GO:0045860	positive regulation of protein kinase activity	biological_process	0.0015581	172	9866	244	16906	ENSOCUG00000012996,ENSOCUG00000022315,ENSOCUG00000012177,ENSOCUG00000023796,ENSOCUG00000029019,ENSOCUG00000002450,ENSOCUG00000013987,ENSOCUG00000016689,ENSOCUG00000009484,ENSOCUG00000013633,ENSOCUG00000005617,ENSOCUG00000023350,ENSOCUG00000025029,ENSOCUG00000021329,ENSOCUG00000000741,ENSOCUG00000013380,ENSOCUG00000016292,ENSOCUG00000014545,ENSOCUG00000006031,ENSOCUG00000007233,ENSOCUG00000015053,…
GO:0051247	positive regulation of protein metabolic process	biological_process	4.8855e-06	588	9866	881	16906	ENSOCUG00000015353,ENSOCUG00000001816,ENSOCUG00000002216,ENSOCUG00000001230,ENSOCUG00000004533,ENSOCUG00000006702,ENSOCUG00000008823,ENSOCUG00000024304,ENSOCUG00000015589,ENSOCUG00000008440,ENSOCUG00000016101,ENSOCUG00000013657,ENSOCUG00000004269,ENSOCUG00000013813,ENSOCUG00000013092,ENSOCUG00000001515,ENSOCUG00000027880,ENSOCUG00000025969,ENSOCUG00000004950,ENSOCUG00000013243,ENSOCUG00000009360,…
GO:0031401	positive regulation of protein modification process	biological_process	2.6069e-05	449	9866	666	16906	ENSOCUG00000015521,ENSOCUG00000014424,ENSOCUG00000009112,ENSOCUG00000012599,ENSOCUG00000003863,ENSOCUG00000012530,ENSOCUG00000012322,ENSOCUG00000001718,ENSOCUG00000005511,ENSOCUG00000003142,ENSOCUG00000010569,ENSOCUG00000015563,ENSOCUG00000010431,ENSOCUG00000017885,ENSOCUG00000001908,ENSOCUG00000017322,ENSOCUG00000023958,ENSOCUG00000004992,ENSOCUG00000005399,ENSOCUG00000012488,ENSOCUG00000017884,…
GO:0001934	positive regulation of protein phosphorylation	biological_process	1.1817e-05	367	9866	533	16906	ENSOCUG00000001479,ENSOCUG00000011358,ENSOCUG00000022279,ENSOCUG00000003457,ENSOCUG00000003204,ENSOCUG00000023825,ENSOCUG00000001085,ENSOCUG00000009956,ENSOCUG00000005660,ENSOCUG00000001033,ENSOCUG00000007069,ENSOCUG00000008774,ENSOCUG00000016354,ENSOCUG00000014545,ENSOCUG00000024889,ENSOCUG00000010151,ENSOCUG00000000097,ENSOCUG00000008730,ENSOCUG00000016292,ENSOCUG00000021329,ENSOCUG00000023483,…
GO:0050714	positive regulation of protein secretion	biological_process	0.028387	90	9866	126	16906	ENSOCUG00000013380,ENSOCUG00000016757,ENSOCUG00000005539,ENSOCUG00000016297,ENSOCUG00000027789,ENSOCUG00000003763,ENSOCUG00000003479,ENSOCUG00000004271,ENSOCUG00000021321,ENSOCUG00000022794,ENSOCUG00000014855,ENSOCUG00000029416,ENSOCUG00000005008,ENSOCUG00000011193,ENSOCUG00000016689,ENSOCUG00000007177,ENSOCUG00000000021,ENSOCUG00000015290,ENSOCUG00000008254,ENSOCUG00000023151,ENSOCUG00000005673,…
GO:0071902	positive regulation of protein serine/threonine kinase activity	biological_process	0.015766	108	9866	152	16906	ENSOCUG00000016188,ENSOCUG00000013633,ENSOCUG00000009527,ENSOCUG00000002099,ENSOCUG00000005013,ENSOCUG00000005617,ENSOCUG00000023350,ENSOCUG00000021329,ENSOCUG00000000741,ENSOCUG00000001698,ENSOCUG00000012996,ENSOCUG00000004052,ENSOCUG00000022315,ENSOCUG00000025860,ENSOCUG00000012177,ENSOCUG00000023796,ENSOCUG00000012739,ENSOCUG00000029019,ENSOCUG00000016450,ENSOCUG00000002450,ENSOCUG00000011701,…
GO:0051222	positive regulation of protein transport	biological_process	0.001851	203	9866	293	16906	ENSOCUG00000005794,ENSOCUG00000023510,ENSOCUG00000001515,ENSOCUG00000013813,ENSOCUG00000011869,ENSOCUG00000004269,ENSOCUG00000006602,ENSOCUG00000003254,ENSOCUG00000012721,ENSOCUG00000008440,ENSOCUG00000008572,ENSOCUG00000002065,ENSOCUG00000009546,ENSOCUG00000011346,ENSOCUG00000014265,ENSOCUG00000000895,ENSOCUG00000009473,ENSOCUG00000011535,ENSOCUG00000006579,ENSOCUG00000026343,ENSOCUG00000025738,…
GO:0048584	positive regulation of response to stimulus	biological_process	2.3805e-11	811	9866	1188	16906	ENSOCUG00000015067,ENSOCUG00000014198,ENSOCUG00000002004,ENSOCUG00000013449,ENSOCUG00000003964,ENSOCUG00000002764,ENSOCUG00000017764,ENSOCUG00000026917,ENSOCUG00000006168,ENSOCUG00000009863,ENSOCUG00000000532,ENSOCUG00000014492,ENSOCUG00000000864,ENSOCUG00000015909,ENSOCUG00000016862,ENSOCUG00000000243,ENSOCUG00000012271,ENSOCUG00000000476,ENSOCUG00000002875,ENSOCUG00000000965,ENSOCUG00000023116,…
GO:1902680	positive regulation of RNA biosynthetic process	biological_process	1.0728e-05	677	9866	1028	16906	ENSOCUG00000007383,ENSOCUG00000000731,ENSOCUG00000006146,ENSOCUG00000002629,ENSOCUG00000017757,ENSOCUG00000007873,ENSOCUG00000005888,ENSOCUG00000026164,ENSOCUG00000010996,ENSOCUG00000015612,ENSOCUG00000015340,ENSOCUG00000007090,ENSOCUG00000014932,ENSOCUG00000026440,ENSOCUG00000017812,ENSOCUG00000015635,ENSOCUG00000014718,ENSOCUG00000004386,ENSOCUG00000016388,ENSOCUG00000007648,ENSOCUG00000001591,…
GO:0051254	positive regulation of RNA metabolic process	biological_process	2.0949e-05	694	9866	1059	16906	ENSOCUG00000004821,ENSOCUG00000013833,ENSOCUG00000015700,ENSOCUG00000012302,ENSOCUG00000002947,ENSOCUG00000022080,ENSOCUG00000003685,ENSOCUG00000013002,ENSOCUG00000006900,ENSOCUG00000001888,ENSOCUG00000001479,ENSOCUG00000012116,ENSOCUG00000011415,ENSOCUG00000005233,ENSOCUG00000017292,ENSOCUG00000027997,ENSOCUG00000017023,ENSOCUG00000004685,ENSOCUG00000012543,ENSOCUG00000008774,ENSOCUG00000002305,…
GO:0009967	positive regulation of signal transduction	biological_process	4.6555e-07	583	9866	863	16906	ENSOCUG00000006381,ENSOCUG00000006445,ENSOCUG00000004048,ENSOCUG00000007362,ENSOCUG00000014241,ENSOCUG00000010372,ENSOCUG00000010146,ENSOCUG00000009550,ENSOCUG00000005721,ENSOCUG00000006582,ENSOCUG00000017819,ENSOCUG00000008523,ENSOCUG00000025760,ENSOCUG00000011943,ENSOCUG00000010633,ENSOCUG00000017631,ENSOCUG00000029644,ENSOCUG00000007606,ENSOCUG00000002339,ENSOCUG00000011260,ENSOCUG00000017908,…
GO:0023056	positive regulation of signaling	biological_process	1.6875e-08	642	9866	944	16906	ENSOCUG00000006137,ENSOCUG00000011801,ENSOCUG00000004545,ENSOCUG00000023151,ENSOCUG00000007403,ENSOCUG00000011034,ENSOCUG00000002462,ENSOCUG00000002828,ENSOCUG00000005739,ENSOCUG00000021321,ENSOCUG00000027998,ENSOCUG00000009484,ENSOCUG00000027936,ENSOCUG00000000741,ENSOCUG00000006031,ENSOCUG00000009224,ENSOCUG00000007076,ENSOCUG00000009566,ENSOCUG00000029297,ENSOCUG00000025879,ENSOCUG00000011493,…
GO:0050806	positive regulation of synaptic transmission	biological_process	0.017039	45	9866	57	16906	ENSOCUG00000014370,ENSOCUG00000009427,ENSOCUG00000013785,ENSOCUG00000021947,ENSOCUG00000017799,ENSOCUG00000008774,ENSOCUG00000002557,ENSOCUG00000001969,ENSOCUG00000013692,ENSOCUG00000005487,ENSOCUG00000010271,ENSOCUG00000011657,ENSOCUG00000011064,ENSOCUG00000009050,ENSOCUG00000008129,ENSOCUG00000017493,ENSOCUG00000006360,ENSOCUG00000023825,ENSOCUG00000002022,ENSOCUG00000008567,ENSOCUG00000005853,…
GO:0045944	positive regulation of transcription from RNA polymerase II promoter	biological_process	0.00072249	476	9866	725	16906	ENSOCUG00000022838,ENSOCUG00000015854,ENSOCUG00000008089,ENSOCUG00000004582,ENSOCUG00000005888,ENSOCUG00000014334,ENSOCUG00000007873,ENSOCUG00000005455,ENSOCUG00000005836,ENSOCUG00000026164,ENSOCUG00000008499,ENSOCUG00000009052,ENSOCUG00000010034,ENSOCUG00000010887,ENSOCUG00000007383,ENSOCUG00000023730,ENSOCUG00000006146,ENSOCUG00000001304,ENSOCUG00000010856,ENSOCUG00000009229,ENSOCUG00000017950,…
GO:0045893	positive regulation of transcription, DNA-templated	biological_process	1.3619e-05	675	9866	1026	16906	ENSOCUG00000006146,ENSOCUG00000002629,ENSOCUG00000007383,ENSOCUG00000000731,ENSOCUG00000017757,ENSOCUG00000005888,ENSOCUG00000007873,ENSOCUG00000026164,ENSOCUG00000014932,ENSOCUG00000026440,ENSOCUG00000017812,ENSOCUG00000015635,ENSOCUG00000014718,ENSOCUG00000016388,ENSOCUG00000004386,ENSOCUG00000007648,ENSOCUG00000001591,ENSOCUG00000009906,ENSOCUG00000015612,ENSOCUG00000010996,ENSOCUG00000015340,…
GO:0051347	positive regulation of transferase activity	biological_process	0.0022497	214	9866	311	16906	ENSOCUG00000012090,ENSOCUG00000017539,ENSOCUG00000017154,ENSOCUG00000008782,ENSOCUG00000010372,ENSOCUG00000025590,ENSOCUG00000006014,ENSOCUG00000016488,ENSOCUG00000003271,ENSOCUG00000013282,ENSOCUG00000001058,ENSOCUG00000003517,ENSOCUG00000000979,ENSOCUG00000004048,ENSOCUG00000006445,ENSOCUG00000007846,ENSOCUG00000012295,ENSOCUG00000003722,ENSOCUG00000016448,ENSOCUG00000009585,ENSOCUG00000007043,…
GO:0051050	positive regulation of transport	biological_process	1.7095e-06	391	9866	564	16906	ENSOCUG00000005337,ENSOCUG00000001018,ENSOCUG00000008922,ENSOCUG00000002095,ENSOCUG00000014501,ENSOCUG00000004146,ENSOCUG00000006563,ENSOCUG00000016592,ENSOCUG00000009097,ENSOCUG00000016172,ENSOCUG00000005116,ENSOCUG00000017163,ENSOCUG00000004446,ENSOCUG00000011051,ENSOCUG00000004370,ENSOCUG00000013086,ENSOCUG00000009114,ENSOCUG00000003898,ENSOCUG00000016596,ENSOCUG00000008632,ENSOCUG00000000864,…
GO:0032411	positive regulation of transporter activity	biological_process	0.0092911	33	9866	39	16906	ENSOCUG00000010733,ENSOCUG00000005136,ENSOCUG00000026221,ENSOCUG00000006811,ENSOCUG00000023061,ENSOCUG00000011608,ENSOCUG00000006867,ENSOCUG00000013832,ENSOCUG00000000421,ENSOCUG00000004524,ENSOCUG00000008702,ENSOCUG00000000338,ENSOCUG00000016511,ENSOCUG00000015840,ENSOCUG00000013363,ENSOCUG00000011085,ENSOCUG00000017871,ENSOCUG00000001228,ENSOCUG00000017832,ENSOCUG00000014205,ENSOCUG00000010127,…
GO:0044090	positive regulation of vacuole organization	biological_process	0.043942	11	9866	11	16906	ENSOCUG00000008591,ENSOCUG00000010431,ENSOCUG00000016088,ENSOCUG00000006217,ENSOCUG00000017112,ENSOCUG00000015916,ENSOCUG00000002022,ENSOCUG00000005992,ENSOCUG00000016209,ENSOCUG00000003553,ENSOCUG00000000916
GO:0009791	post-embryonic development	biological_process	0.0010312	64	9866	80	16906	ENSOCUG00000001801,ENSOCUG00000016720,ENSOCUG00000017791,ENSOCUG00000002246,ENSOCUG00000000167,ENSOCUG00000006092,ENSOCUG00000000784,ENSOCUG00000005141,ENSOCUG00000012148,ENSOCUG00000007579,ENSOCUG00000006066,ENSOCUG00000022337,ENSOCUG00000008305,ENSOCUG00000016292,ENSOCUG00000007369,ENSOCUG00000006423,ENSOCUG00000007385,ENSOCUG00000013662,ENSOCUG00000011290,ENSOCUG00000012557,ENSOCUG00000026340,…
GO:0006892	post-Golgi vesicle-mediated transport	biological_process	0.024295	37	9866	46	16906	ENSOCUG00000004293,ENSOCUG00000014970,ENSOCUG00000001390,ENSOCUG00000013806,ENSOCUG00000022480,ENSOCUG00000014843,ENSOCUG00000027728,ENSOCUG00000002998,ENSOCUG00000016342,ENSOCUG00000001093,ENSOCUG00000011060,ENSOCUG00000003521,ENSOCUG00000017254,ENSOCUG00000000677,ENSOCUG00000008604,ENSOCUG00000023883,ENSOCUG00000001228,ENSOCUG00000005008,ENSOCUG00000005792,ENSOCUG00000006794,ENSOCUG00000005647,…
GO:0044238	primary metabolic process	biological_process	4.3133e-11	4412	9866	7171	16906	ENSOCUG00000001736,ENSOCUG00000007071,ENSOCUG00000025363,ENSOCUG00000010588,ENSOCUG00000023771,ENSOCUG00000002885,ENSOCUG00000025693,ENSOCUG00000017017,ENSOCUG00000001446,ENSOCUG00000011239,ENSOCUG00000014301,ENSOCUG00000001072,ENSOCUG00000009839,ENSOCUG00000012121,ENSOCUG00000000832,ENSOCUG00000008078,ENSOCUG00000004270,ENSOCUG00000023511,ENSOCUG00000025795,ENSOCUG00000002060,ENSOCUG00000015921,…
GO:0012501	programmed cell death	biological_process	3.054e-06	651	9866	980	16906	ENSOCUG00000010371,ENSOCUG00000016363,ENSOCUG00000025954,ENSOCUG00000005399,ENSOCUG00000004282,ENSOCUG00000000462,ENSOCUG00000009934,ENSOCUG00000005737,ENSOCUG00000005563,ENSOCUG00000023020,ENSOCUG00000003863,ENSOCUG00000012632,ENSOCUG00000016839,ENSOCUG00000007526,ENSOCUG00000001908,ENSOCUG00000000094,ENSOCUG00000015048,ENSOCUG00000015832,ENSOCUG00000001292,ENSOCUG00000015708,ENSOCUG00000005141,…
GO:0006473	protein acetylation	biological_process	0.001046	96	9866	127	16906	ENSOCUG00000017750,ENSOCUG00000014000,ENSOCUG00000004521,ENSOCUG00000006032,ENSOCUG00000004458,ENSOCUG00000006427,ENSOCUG00000006039,ENSOCUG00000008171,ENSOCUG00000013358,ENSOCUG00000004854,ENSOCUG00000001698,ENSOCUG00000003266,ENSOCUG00000011254,ENSOCUG00000012493,ENSOCUG00000014534,ENSOCUG00000007398,ENSOCUG00000024916,ENSOCUG00000025582,ENSOCUG00000006837,ENSOCUG00000008621,ENSOCUG00000011401,…
GO:0043543	protein acylation	biological_process	0.0078104	110	9866	153	16906	ENSOCUG00000026164,ENSOCUG00000001843,ENSOCUG00000008485,ENSOCUG00000008775,ENSOCUG00000000655,ENSOCUG00000001829,ENSOCUG00000006735,ENSOCUG00000011552,ENSOCUG00000016821,ENSOCUG00000005854,ENSOCUG00000027231,ENSOCUG00000001111,ENSOCUG00000011434,ENSOCUG00000008913,ENSOCUG00000023758,ENSOCUG00000017091,ENSOCUG00000007414,ENSOCUG00000009587,ENSOCUG00000003102,ENSOCUG00000016511,ENSOCUG00000000731,…
GO:0046777	protein autophosphorylation	biological_process	5.6181e-11	126	9866	147	16906	ENSOCUG00000003380,ENSOCUG00000010569,ENSOCUG00000006229,ENSOCUG00000025052,ENSOCUG00000012578,ENSOCUG00000003204,ENSOCUG00000017733,ENSOCUG00000012637,ENSOCUG00000003282,ENSOCUG00000007857,ENSOCUG00000005098,ENSOCUG00000016487,ENSOCUG00000026268,ENSOCUG00000001874,ENSOCUG00000011092,ENSOCUG00000010321,ENSOCUG00000014795,ENSOCUG00000017771,ENSOCUG00000010775,ENSOCUG00000016607,ENSOCUG00000003125,…
GO:0030163	protein catabolic process	biological_process	0.00011171	356	9866	524	16906	ENSOCUG00000003686,ENSOCUG00000014647,ENSOCUG00000014545,ENSOCUG00000008495,ENSOCUG00000008774,ENSOCUG00000015620,ENSOCUG00000004406,ENSOCUG00000009234,ENSOCUG00000004139,ENSOCUG00000004346,ENSOCUG00000012331,ENSOCUG00000011918,ENSOCUG00000014373,ENSOCUG00000009159,ENSOCUG00000026922,ENSOCUG00000007774,ENSOCUG00000005288,ENSOCUG00000005764,ENSOCUG00000000618,ENSOCUG00000002827,ENSOCUG00000025308,…
GO:0006461	protein complex assembly	biological_process	0.018413	485	9866	760	16906	ENSOCUG00000002003,ENSOCUG00000006134,ENSOCUG00000016621,ENSOCUG00000005079,ENSOCUG00000001058,ENSOCUG00000004048,ENSOCUG00000010252,ENSOCUG00000009845,ENSOCUG00000000790,ENSOCUG00000022094,ENSOCUG00000000706,ENSOCUG00000011687,ENSOCUG00000022073,ENSOCUG00000014216,ENSOCUG00000008229,ENSOCUG00000017871,ENSOCUG00000009209,ENSOCUG00000009715,ENSOCUG00000005379,ENSOCUG00000013225,ENSOCUG00000010732,…
GO:0070271	protein complex biogenesis	biological_process	0.018413	485	9866	760	16906	ENSOCUG00000008202,ENSOCUG00000028209,ENSOCUG00000015681,ENSOCUG00000010050,ENSOCUG00000000956,ENSOCUG00000004163,ENSOCUG00000027476,ENSOCUG00000010814,ENSOCUG00000016689,ENSOCUG00000000005,ENSOCUG00000023883,ENSOCUG00000026353,ENSOCUG00000013633,ENSOCUG00000007779,ENSOCUG00000013372,ENSOCUG00000001289,ENSOCUG00000004467,ENSOCUG00000009450,ENSOCUG00000004524,ENSOCUG00000012451,ENSOCUG00000001696,…
GO:0071822	protein complex subunit organization	biological_process	0.00039263	639	9866	986	16906	ENSOCUG00000021541,ENSOCUG00000012176,ENSOCUG00000006423,ENSOCUG00000004063,ENSOCUG00000011244,ENSOCUG00000006948,ENSOCUG00000005816,ENSOCUG00000004113,ENSOCUG00000024504,ENSOCUG00000015182,ENSOCUG00000000021,ENSOCUG00000005616,ENSOCUG00000002728,ENSOCUG00000003829,ENSOCUG00000000227,ENSOCUG00000011239,ENSOCUG00000016909,ENSOCUG00000007442,ENSOCUG00000010843,ENSOCUG00000007033,ENSOCUG00000004753,…
GO:0035601	protein deacylation	biological_process	0.044699	37	9866	47	16906	ENSOCUG00000011434,ENSOCUG00000013454,ENSOCUG00000003266,ENSOCUG00000027924,ENSOCUG00000007245,ENSOCUG00000017283,ENSOCUG00000008961,ENSOCUG00000005107,ENSOCUG00000001776,ENSOCUG00000005888,ENSOCUG00000008485,ENSOCUG00000008466,ENSOCUG00000004913,ENSOCUG00000011417,ENSOCUG00000013317,ENSOCUG00000012796,ENSOCUG00000021446,ENSOCUG00000022585,ENSOCUG00000022838,ENSOCUG00000010141,ENSOCUG00000027231,…
GO:0006470	protein dephosphorylation	biological_process	0.010538	176	9866	257	16906	ENSOCUG00000003763,ENSOCUG00000014096,ENSOCUG00000007999,ENSOCUG00000003450,ENSOCUG00000013832,ENSOCUG00000014568,ENSOCUG00000009971,ENSOCUG00000015400,ENSOCUG00000011455,ENSOCUG00000011215,ENSOCUG00000011555,ENSOCUG00000024179,ENSOCUG00000024194,ENSOCUG00000016040,ENSOCUG00000001467,ENSOCUG00000029354,ENSOCUG00000017081,ENSOCUG00000012955,ENSOCUG00000008020,ENSOCUG00000029668,ENSOCUG00000001697,…
GO:0008104	protein localization	biological_process	1.1651e-15	951	9866	1376	16906	ENSOCUG00000000432,ENSOCUG00000002998,ENSOCUG00000012094,ENSOCUG00000002673,ENSOCUG00000013594,ENSOCUG00000027790,ENSOCUG00000015840,ENSOCUG00000002727,ENSOCUG00000012944,ENSOCUG00000005685,ENSOCUG00000008229,ENSOCUG00000008615,ENSOCUG00000003227,ENSOCUG00000011743,ENSOCUG00000022073,ENSOCUG00000010060,ENSOCUG00000003053,ENSOCUG00000012226,ENSOCUG00000022094,ENSOCUG00000003845,ENSOCUG00000015447,…
GO:0033365	protein localization to organelle	biological_process	0.00022503	341	9866	503	16906	ENSOCUG00000027205,ENSOCUG00000015913,ENSOCUG00000008476,ENSOCUG00000016388,ENSOCUG00000008720,ENSOCUG00000014932,ENSOCUG00000005276,ENSOCUG00000002022,ENSOCUG00000008567,ENSOCUG00000005461,ENSOCUG00000022237,ENSOCUG00000009412,ENSOCUG00000007700,ENSOCUG00000024515,ENSOCUG00000008830,ENSOCUG00000009932,ENSOCUG00000016476,ENSOCUG00000016027,ENSOCUG00000014366,ENSOCUG00000003439,ENSOCUG00000010005,…
GO:0051604	protein maturation	biological_process	0.0044511	126	9866	176	16906	ENSOCUG00000014545,ENSOCUG00000009566,ENSOCUG00000009021,ENSOCUG00000015189,ENSOCUG00000002158,ENSOCUG00000017423,ENSOCUG00000000111,ENSOCUG00000014373,ENSOCUG00000001035,ENSOCUG00000028228,ENSOCUG00000007288,ENSOCUG00000029601,ENSOCUG00000011311,ENSOCUG00000010013,ENSOCUG00000004653,ENSOCUG00000011974,ENSOCUG00000011239,ENSOCUG00000009967,ENSOCUG00000023825,ENSOCUG00000014158,ENSOCUG00000012632,…
GO:0019538	protein metabolic process	biological_process	9.4955e-07	2507	9866	4037	16906	ENSOCUG00000016667,ENSOCUG00000013433,ENSOCUG00000015354,ENSOCUG00000003687,ENSOCUG00000029297,ENSOCUG00000023891,ENSOCUG00000026189,ENSOCUG00000011012,ENSOCUG00000016767,ENSOCUG00000007233,ENSOCUG00000006056,ENSOCUG00000003998,ENSOCUG00000014158,ENSOCUG00000029720,ENSOCUG00000002396,ENSOCUG00000007339,ENSOCUG00000012578,ENSOCUG00000015434,ENSOCUG00000015730,ENSOCUG00000001892,ENSOCUG00000026624,…
GO:0032446	protein modification by small protein conjugation	biological_process	0.017455	313	9866	479	16906	ENSOCUG00000008439,ENSOCUG00000025390,ENSOCUG00000015035,ENSOCUG00000009600,ENSOCUG00000003672,ENSOCUG00000011272,ENSOCUG00000009775,ENSOCUG00000006856,ENSOCUG00000004663,ENSOCUG00000014505,ENSOCUG00000010054,ENSOCUG00000024728,ENSOCUG00000007994,ENSOCUG00000001667,ENSOCUG00000005434,ENSOCUG00000010069,ENSOCUG00000013058,ENSOCUG00000011136,ENSOCUG00000000750,ENSOCUG00000012599,ENSOCUG00000014424,…
GO:0070647	protein modification by small protein conjugation or removal	biological_process	0.004797	380	9866	580	16906	ENSOCUG00000014241,ENSOCUG00000003055,ENSOCUG00000014169,ENSOCUG00000007824,ENSOCUG00000022073,ENSOCUG00000005957,ENSOCUG00000010899,ENSOCUG00000008131,ENSOCUG00000016810,ENSOCUG00000004832,ENSOCUG00000001843,ENSOCUG00000000909,ENSOCUG00000012048,ENSOCUG00000021959,ENSOCUG00000007100,ENSOCUG00000016997,ENSOCUG00000004833,ENSOCUG00000017819,ENSOCUG00000007731,ENSOCUG00000012944,ENSOCUG00000022810,…
GO:0036211	protein modification process	biological_process	2.6241e-33	1739	9866	2498	16906	ENSOCUG00000008539,ENSOCUG00000007059,ENSOCUG00000005146,ENSOCUG00000023370,ENSOCUG00000008311,ENSOCUG00000015794,ENSOCUG00000009504,ENSOCUG00000007721,ENSOCUG00000012449,ENSOCUG00000006855,ENSOCUG00000004436,ENSOCUG00000002556,ENSOCUG00000002076,ENSOCUG00000010219,ENSOCUG00000002300,ENSOCUG00000001758,ENSOCUG00000016083,ENSOCUG00000002582,ENSOCUG00000013134,ENSOCUG00000007088,ENSOCUG00000007098,…
GO:0006468	protein phosphorylation	biological_process	4.0482e-22	895	9866	1247	16906	ENSOCUG00000027096,ENSOCUG00000000397,ENSOCUG00000007846,ENSOCUG00000014367,ENSOCUG00000003517,ENSOCUG00000010103,ENSOCUG00000000979,ENSOCUG00000006453,ENSOCUG00000011308,ENSOCUG00000017154,ENSOCUG00000025590,ENSOCUG00000007943,ENSOCUG00000012474,ENSOCUG00000017437,ENSOCUG00000006898,ENSOCUG00000027864,ENSOCUG00000007255,ENSOCUG00000013623,ENSOCUG00000015440,ENSOCUG00000011299,ENSOCUG00000010527,…
GO:0016485	protein processing	biological_process	0.012037	115	9866	162	16906	ENSOCUG00000012155,ENSOCUG00000017434,ENSOCUG00000009642,ENSOCUG00000011780,ENSOCUG00000004359,ENSOCUG00000006137,ENSOCUG00000003668,ENSOCUG00000002740,ENSOCUG00000005663,ENSOCUG00000000091,ENSOCUG00000011701,ENSOCUG00000001467,ENSOCUG00000002920,ENSOCUG00000007283,ENSOCUG00000015825,ENSOCUG00000011405,ENSOCUG00000013456,ENSOCUG00000011085,ENSOCUG00000005190,ENSOCUG00000006423,ENSOCUG00000022794,…
GO:0009306	protein secretion	biological_process	0.00022631	197	9866	277	16906	ENSOCUG00000003227,ENSOCUG00000010733,ENSOCUG00000022094,ENSOCUG00000017539,ENSOCUG00000011397,ENSOCUG00000016107,ENSOCUG00000010484,ENSOCUG00000008236,ENSOCUG00000011380,ENSOCUG00000024313,ENSOCUG00000000495,ENSOCUG00000016539,ENSOCUG00000003275,ENSOCUG00000009241,ENSOCUG00000005835,ENSOCUG00000003827,ENSOCUG00000003722,ENSOCUG00000002848,ENSOCUG00000005839,ENSOCUG00000005631,ENSOCUG00000012701,…
GO:0006605	protein targeting	biological_process	0.0032364	234	9866	344	16906	ENSOCUG00000002973,ENSOCUG00000016388,ENSOCUG00000004862,ENSOCUG00000008720,ENSOCUG00000012449,ENSOCUG00000014932,ENSOCUG00000011683,ENSOCUG00000008567,ENSOCUG00000027205,ENSOCUG00000015913,ENSOCUG00000021137,ENSOCUG00000001005,ENSOCUG00000005279,ENSOCUG00000007898,ENSOCUG00000000937,ENSOCUG00000024877,ENSOCUG00000014557,ENSOCUG00000007739,ENSOCUG00000008830,ENSOCUG00000016862,ENSOCUG00000016476,…
GO:0015031	protein transport	biological_process	2.8279e-09	624	9866	909	16906	ENSOCUG00000011397,ENSOCUG00000004580,ENSOCUG00000005413,ENSOCUG00000003888,ENSOCUG00000013382,ENSOCUG00000003136,ENSOCUG00000013364,ENSOCUG00000004048,ENSOCUG00000008236,ENSOCUG00000023641,ENSOCUG00000005839,ENSOCUG00000013748,ENSOCUG00000004833,ENSOCUG00000003827,ENSOCUG00000003521,ENSOCUG00000009722,ENSOCUG00000029756,ENSOCUG00000006113,ENSOCUG00000006602,ENSOCUG00000012721,ENSOCUG00000011869,…
GO:0016567	protein ubiquitination	biological_process	0.0055639	292	9866	439	16906	ENSOCUG00000004833,ENSOCUG00000016997,ENSOCUG00000007100,ENSOCUG00000012944,ENSOCUG00000007731,ENSOCUG00000005957,ENSOCUG00000010899,ENSOCUG00000014169,ENSOCUG00000007824,ENSOCUG00000003055,ENSOCUG00000021959,ENSOCUG00000016810,ENSOCUG00000001843,ENSOCUG00000000909,ENSOCUG00000008131,ENSOCUG00000006579,ENSOCUG00000014518,ENSOCUG00000001993,ENSOCUG00000009927,ENSOCUG00000014796,ENSOCUG00000015353,…
GO:0006508	proteolysis	biological_process	4.2047e-05	741	9866	1139	16906	ENSOCUG00000004402,ENSOCUG00000005926,ENSOCUG00000007472,ENSOCUG00000007668,ENSOCUG00000007926,ENSOCUG00000010381,ENSOCUG00000011090,ENSOCUG00000008806,ENSOCUG00000009585,ENSOCUG00000014775,ENSOCUG00000000699,ENSOCUG00000010505,ENSOCUG00000016511,ENSOCUG00000009670,ENSOCUG00000001616,ENSOCUG00000008179,ENSOCUG00000002306,ENSOCUG00000015454,ENSOCUG00000003973,ENSOCUG00000024745,ENSOCUG00000007415,…
GO:0051603	proteolysis involved in cellular protein catabolic process	biological_process	0.00048523	281	9866	411	16906	ENSOCUG00000026119,ENSOCUG00000007800,ENSOCUG00000024295,ENSOCUG00000009732,ENSOCUG00000008005,ENSOCUG00000007071,ENSOCUG00000000437,ENSOCUG00000015354,ENSOCUG00000001736,ENSOCUG00000007857,ENSOCUG00000003282,ENSOCUG00000006545,ENSOCUG00000021262,ENSOCUG00000009248,ENSOCUG00000011774,ENSOCUG00000016688,ENSOCUG00000016366,ENSOCUG00000016723,ENSOCUG00000003444,ENSOCUG00000013054,ENSOCUG00000004811,…
GO:0007265	Ras protein signal transduction	biological_process	7.9974e-11	173	9866	213	16906	ENSOCUG00000029716,ENSOCUG00000015685,ENSOCUG00000009340,ENSOCUG00000023000,ENSOCUG00000005446,ENSOCUG00000004753,ENSOCUG00000005714,ENSOCUG00000029303,ENSOCUG00000027534,ENSOCUG00000016898,ENSOCUG00000014810,ENSOCUG00000022294,ENSOCUG00000004754,ENSOCUG00000016607,ENSOCUG00000007048,ENSOCUG00000015957,ENSOCUG00000007622,ENSOCUG00000008674,ENSOCUG00000005751,ENSOCUG00000010696,ENSOCUG00000007774,…
GO:0072593	reactive oxygen species metabolic process	biological_process	0.039652	99	9866	141	16906	ENSOCUG00000013769,ENSOCUG00000015953,ENSOCUG00000027603,ENSOCUG00000010056,ENSOCUG00000002216,ENSOCUG00000015805,ENSOCUG00000004525,ENSOCUG00000010556,ENSOCUG00000010481,ENSOCUG00000025312,ENSOCUG00000026053,ENSOCUG00000005264,ENSOCUG00000001230,ENSOCUG00000011791,ENSOCUG00000008823,ENSOCUG00000014718,ENSOCUG00000017716,ENSOCUG00000004436,ENSOCUG00000004786,ENSOCUG00000014307,ENSOCUG00000005652,…
GO:0032956	regulation of actin cytoskeleton organization	biological_process	0.00087708	136	9866	187	16906	ENSOCUG00000010313,ENSOCUG00000000091,ENSOCUG00000017725,ENSOCUG00000000459,ENSOCUG00000000073,ENSOCUG00000003620,ENSOCUG00000017595,ENSOCUG00000016450,ENSOCUG00000024437,ENSOCUG00000001467,ENSOCUG00000029354,ENSOCUG00000002997,ENSOCUG00000004488,ENSOCUG00000005013,ENSOCUG00000009270,ENSOCUG00000002391,ENSOCUG00000010520,ENSOCUG00000002394,ENSOCUG00000008157,ENSOCUG00000004646,ENSOCUG00000012851,…
GO:0032231	regulation of actin filament bundle assembly	biological_process	0.037596	42	9866	54	16906	ENSOCUG00000015840,ENSOCUG00000014267,ENSOCUG00000023758,ENSOCUG00000001726,ENSOCUG00000010538,ENSOCUG00000009270,ENSOCUG00000002394,ENSOCUG00000000091,ENSOCUG00000017725,ENSOCUG00000003962,ENSOCUG00000026526,ENSOCUG00000000073,ENSOCUG00000010039,ENSOCUG00000026842,ENSOCUG00000014216,ENSOCUG00000005116,ENSOCUG00000001467,ENSOCUG00000027519,ENSOCUG00000000227,ENSOCUG00000005276,ENSOCUG00000006224,…
GO:0032970	regulation of actin filament-based process	biological_process	0.0003136	160	9866	221	16906	ENSOCUG00000007668,ENSOCUG00000015867,ENSOCUG00000010538,ENSOCUG00000012232,ENSOCUG00000003591,ENSOCUG00000016448,ENSOCUG00000015840,ENSOCUG00000005597,ENSOCUG00000010732,ENSOCUG00000017871,ENSOCUG00000014267,ENSOCUG00000011687,ENSOCUG00000014216,ENSOCUG00000000706,ENSOCUG00000016107,ENSOCUG00000013357,ENSOCUG00000004492,ENSOCUG00000011916,ENSOCUG00000007492,ENSOCUG00000013150,ENSOCUG00000008485,…
GO:1903391	regulation of adherens junction organization	biological_process	0.0057914	29	9866	33	16906	ENSOCUG00000010794,ENSOCUG00000014267,ENSOCUG00000022473,ENSOCUG00000005597,ENSOCUG00000003139,ENSOCUG00000005747,ENSOCUG00000014233,ENSOCUG00000003282,ENSOCUG00000008381,ENSOCUG00000004848,ENSOCUG00000001933,ENSOCUG00000001026,ENSOCUG00000006156,ENSOCUG00000024877,ENSOCUG00000022530,ENSOCUG00000025883,ENSOCUG00000003035,ENSOCUG00000010465,ENSOCUG00000008774,ENSOCUG00000003962,ENSOCUG00000001467,…
GO:0022603	regulation of anatomical structure morphogenesis	biological_process	3.1063e-06	417	9866	607	16906	ENSOCUG00000011687,ENSOCUG00000016374,ENSOCUG00000014216,ENSOCUG00000007362,ENSOCUG00000024007,ENSOCUG00000013276,ENSOCUG00000029407,ENSOCUG00000013149,ENSOCUG00000004048,ENSOCUG00000005315,ENSOCUG00000004686,ENSOCUG00000008131,ENSOCUG00000008485,ENSOCUG00000000104,ENSOCUG00000001894,ENSOCUG00000012479,ENSOCUG00000011943,ENSOCUG00000014321,ENSOCUG00000015840,ENSOCUG00000013225,ENSOCUG00000000749,…
GO:0090066	regulation of anatomical structure size	biological_process	0.025067	185	9866	275	16906	ENSOCUG00000013796,ENSOCUG00000025486,ENSOCUG00000016103,ENSOCUG00000008823,ENSOCUG00000025962,ENSOCUG00000017716,ENSOCUG00000002253,ENSOCUG00000006165,ENSOCUG00000027685,ENSOCUG00000016927,ENSOCUG00000008896,ENSOCUG00000010104,ENSOCUG00000012713,ENSOCUG00000017799,ENSOCUG00000024333,ENSOCUG00000015393,ENSOCUG00000014711,ENSOCUG00000013388,ENSOCUG00000006113,ENSOCUG00000016622,ENSOCUG00000016125,…
GO:0042981	regulation of apoptotic process	biological_process	0.00040391	533	9866	814	16906	ENSOCUG00000023958,ENSOCUG00000017322,ENSOCUG00000003707,ENSOCUG00000006229,ENSOCUG00000010013,ENSOCUG00000005182,ENSOCUG00000003142,ENSOCUG00000000737,ENSOCUG00000004187,ENSOCUG00000001718,ENSOCUG00000009840,ENSOCUG00000000927,ENSOCUG00000026586,ENSOCUG00000007642,ENSOCUG00000007358,ENSOCUG00000000364,ENSOCUG00000002230,ENSOCUG00000024503,ENSOCUG00000009724,ENSOCUG00000004992,ENSOCUG00000002158,…
GO:0032012	regulation of ARF protein signal transduction	biological_process	0.0071907	15	9866	15	16906	ENSOCUG00000025413,ENSOCUG00000015867,ENSOCUG00000022679,ENSOCUG00000009001,ENSOCUG00000008965,ENSOCUG00000001343,ENSOCUG00000027852,ENSOCUG00000026563,ENSOCUG00000004863,ENSOCUG00000005751,ENSOCUG00000005714,ENSOCUG00000005446,ENSOCUG00000004174,ENSOCUG00000004754,ENSOCUG00000008888
GO:0050770	regulation of axonogenesis	biological_process	0.039505	60	9866	81	16906	ENSOCUG00000008134,ENSOCUG00000002052,ENSOCUG00000024789,ENSOCUG00000004048,ENSOCUG00000007948,ENSOCUG00000017204,ENSOCUG00000016243,ENSOCUG00000016002,ENSOCUG00000011670,ENSOCUG00000005836,ENSOCUG00000001390,ENSOCUG00000011141,ENSOCUG00000007884,ENSOCUG00000001971,ENSOCUG00000017148,ENSOCUG00000013540,ENSOCUG00000012955,ENSOCUG00000005884,ENSOCUG00000005549,ENSOCUG00000023836,ENSOCUG00000013432,…
GO:0051098	regulation of binding	biological_process	0.0021232	141	9866	197	16906	ENSOCUG00000010054,ENSOCUG00000014505,ENSOCUG00000009775,ENSOCUG00000003584,ENSOCUG00000005107,ENSOCUG00000024550,ENSOCUG00000006427,ENSOCUG00000014556,ENSOCUG00000029354,ENSOCUG00000006464,ENSOCUG00000003073,ENSOCUG00000026268,ENSOCUG00000013176,ENSOCUG00000000391,ENSOCUG00000012322,ENSOCUG00000009112,ENSOCUG00000014424,ENSOCUG00000008574,ENSOCUG00000006298,ENSOCUG00000003323,ENSOCUG00000004978,…
GO:0065008	regulation of biological quality	biological_process	3.5991e-21	1392	9866	2034	16906	ENSOCUG00000016847,ENSOCUG00000006421,ENSOCUG00000002557,ENSOCUG00000016930,ENSOCUG00000012042,ENSOCUG00000011419,ENSOCUG00000024515,ENSOCUG00000004826,ENSOCUG00000023055,ENSOCUG00000016088,ENSOCUG00000006501,ENSOCUG00000013880,ENSOCUG00000005579,ENSOCUG00000025498,ENSOCUG00000023161,ENSOCUG00000026841,ENSOCUG00000026781,ENSOCUG00000022473,ENSOCUG00000014953,ENSOCUG00000012674,ENSOCUG00000013292,…
GO:0009889	regulation of biosynthetic process	biological_process	0.0010253	1536	9866	2477	16906	ENSOCUG00000005430,ENSOCUG00000007339,ENSOCUG00000004750,ENSOCUG00000017853,ENSOCUG00000012860,ENSOCUG00000002396,ENSOCUG00000021276,ENSOCUG00000004678,ENSOCUG00000015354,ENSOCUG00000010261,ENSOCUG00000007232,ENSOCUG00000016849,ENSOCUG00000025269,ENSOCUG00000023917,ENSOCUG00000017566,ENSOCUG00000022046,ENSOCUG00000012557,ENSOCUG00000007233,ENSOCUG00000001984,ENSOCUG00000015866,ENSOCUG00000004712,…
GO:0050878	regulation of body fluid levels	biological_process	0.0052906	136	9866	192	16906	ENSOCUG00000005468,ENSOCUG00000011126,ENSOCUG00000021028,ENSOCUG00000008401,ENSOCUG00000016465,ENSOCUG00000008632,ENSOCUG00000004781,ENSOCUG00000027106,ENSOCUG00000013760,ENSOCUG00000008499,ENSOCUG00000013626,ENSOCUG00000016651,ENSOCUG00000015928,ENSOCUG00000016172,ENSOCUG00000002095,ENSOCUG00000004146,ENSOCUG00000026259,ENSOCUG00000026781,ENSOCUG00000013557,ENSOCUG00000003056,ENSOCUG00000017852,…
GO:0051924	regulation of calcium ion transport	biological_process	0.026791	81	9866	112	16906	ENSOCUG00000009959,ENSOCUG00000004973,ENSOCUG00000016490,ENSOCUG00000002848,ENSOCUG00000002924,ENSOCUG00000010034,ENSOCUG00000011876,ENSOCUG00000007668,ENSOCUG00000006867,ENSOCUG00000004048,ENSOCUG00000024481,ENSOCUG00000005085,ENSOCUG00000009487,ENSOCUG00000004864,ENSOCUG00000005317,ENSOCUG00000016388,ENSOCUG00000002253,ENSOCUG00000003056,ENSOCUG00000002556,ENSOCUG00000014718,ENSOCUG00000008823,…
GO:0006109	regulation of carbohydrate metabolic process	biological_process	0.013006	65	9866	86	16906	ENSOCUG00000016965,ENSOCUG00000011735,ENSOCUG00000003858,ENSOCUG00000006113,ENSOCUG00000027635,ENSOCUG00000025513,ENSOCUG00000009420,ENSOCUG00000008823,ENSOCUG00000003477,ENSOCUG00000004436,ENSOCUG00000025013,ENSOCUG00000008473,ENSOCUG00000016388,ENSOCUG00000001758,ENSOCUG00000006463,ENSOCUG00000027603,ENSOCUG00000009353,ENSOCUG00000023153,ENSOCUG00000000243,ENSOCUG00000011261,ENSOCUG00000014896,…
GO:0009894	regulation of catabolic process	biological_process	0.0072929	275	9866	413	16906	ENSOCUG00000016862,ENSOCUG00000014492,ENSOCUG00000016766,ENSOCUG00000002004,ENSOCUG00000006463,ENSOCUG00000002300,ENSOCUG00000004436,ENSOCUG00000006669,ENSOCUG00000003477,ENSOCUG00000000243,ENSOCUG00000010718,ENSOCUG00000008539,ENSOCUG00000002025,ENSOCUG00000015986,ENSOCUG00000005992,ENSOCUG00000016772,ENSOCUG00000016592,ENSOCUG00000014910,ENSOCUG00000023317,ENSOCUG00000004146,ENSOCUG00000015633,…
GO:0050790	regulation of catalytic activity	biological_process	1.6713e-11	837	9866	1228	16906	ENSOCUG00000017434,ENSOCUG00000011780,ENSOCUG00000008224,ENSOCUG00000022315,ENSOCUG00000023796,ENSOCUG00000004396,ENSOCUG00000012177,ENSOCUG00000010465,ENSOCUG00000008310,ENSOCUG00000012663,ENSOCUG00000022807,ENSOCUG00000011473,ENSOCUG00000027476,ENSOCUG00000012873,ENSOCUG00000011746,ENSOCUG00000006927,ENSOCUG00000016689,ENSOCUG00000004863,ENSOCUG00000008779,ENSOCUG00000016524,ENSOCUG00000001385,…
GO:1904062	regulation of cation transmembrane transport	biological_process	0.0040232	72	9866	94	16906	ENSOCUG00000000338,ENSOCUG00000001093,ENSOCUG00000003521,ENSOCUG00000011876,ENSOCUG00000010764,ENSOCUG00000017871,ENSOCUG00000022123,ENSOCUG00000022113,ENSOCUG00000014818,ENSOCUG00000006867,ENSOCUG00000004048,ENSOCUG00000004492,ENSOCUG00000011916,ENSOCUG00000010594,ENSOCUG00000009805,ENSOCUG00000007480,ENSOCUG00000007090,ENSOCUG00000023650,ENSOCUG00000012345,ENSOCUG00000005317,ENSOCUG00000001034,…
GO:0050865	regulation of cell activation	biological_process	0.00040359	212	9866	302	16906	ENSOCUG00000015354,ENSOCUG00000017821,ENSOCUG00000016293,ENSOCUG00000007233,ENSOCUG00000003715,ENSOCUG00000012227,ENSOCUG00000005660,ENSOCUG00000006769,ENSOCUG00000021279,ENSOCUG00000000329,ENSOCUG00000005819,ENSOCUG00000022346,ENSOCUG00000003832,ENSOCUG00000027505,ENSOCUG00000007545,ENSOCUG00000005027,ENSOCUG00000023825,ENSOCUG00000004412,ENSOCUG00000016050,ENSOCUG00000010843,ENSOCUG00000016775,…
GO:0030155	regulation of cell adhesion	biological_process	2.8438e-05	295	9866	423	16906	ENSOCUG00000010436,ENSOCUG00000010135,ENSOCUG00000004172,ENSOCUG00000004533,ENSOCUG00000016506,ENSOCUG00000016131,ENSOCUG00000026343,ENSOCUG00000012464,ENSOCUG00000006793,ENSOCUG00000025883,ENSOCUG00000011445,ENSOCUG00000017799,ENSOCUG00000004958,ENSOCUG00000016622,ENSOCUG00000013092,ENSOCUG00000004269,ENSOCUG00000003202,ENSOCUG00000016853,ENSOCUG00000009368,ENSOCUG00000029644,ENSOCUG00000003319,…
GO:0010646	regulation of cell communication	biological_process	3.3789e-28	1311	9866	1857	16906	ENSOCUG00000003380,ENSOCUG00000011239,ENSOCUG00000029653,ENSOCUG00000003431,ENSOCUG00000003829,ENSOCUG00000005714,ENSOCUG00000016050,ENSOCUG00000005277,ENSOCUG00000007857,ENSOCUG00000000832,ENSOCUG00000008078,ENSOCUG00000009161,ENSOCUG00000007071,ENSOCUG00000003682,ENSOCUG00000007302,ENSOCUG00000022294,ENSOCUG00000001969,ENSOCUG00000012325,ENSOCUG00000012227,ENSOCUG00000006769,ENSOCUG00000006911,…
GO:0010941	regulation of cell death	biological_process	0.000148	574	9866	875	16906	ENSOCUG00000015935,ENSOCUG00000011362,ENSOCUG00000013901,ENSOCUG00000002090,ENSOCUG00000011440,ENSOCUG00000011985,ENSOCUG00000000672,ENSOCUG00000005429,ENSOCUG00000009132,ENSOCUG00000013974,ENSOCUG00000014795,ENSOCUG00000029580,ENSOCUG00000007723,ENSOCUG00000004037,ENSOCUG00000002190,ENSOCUG00000013536,ENSOCUG00000014848,ENSOCUG00000011701,ENSOCUG00000029354,ENSOCUG00000017865,ENSOCUG00000007177,…
GO:0060284	regulation of cell development	biological_process	5.3288e-07	371	9866	529	16906	ENSOCUG00000003707,ENSOCUG00000025224,ENSOCUG00000003129,ENSOCUG00000015211,ENSOCUG00000016015,ENSOCUG00000023958,ENSOCUG00000005648,ENSOCUG00000016173,ENSOCUG00000012050,ENSOCUG00000004187,ENSOCUG00000002226,ENSOCUG00000023610,ENSOCUG00000029129,ENSOCUG00000012272,ENSOCUG00000002669,ENSOCUG00000017126,ENSOCUG00000010371,ENSOCUG00000014471,ENSOCUG00000006856,ENSOCUG00000008157,ENSOCUG00000011626,…
GO:0045595	regulation of cell differentiation	biological_process	5.8986e-08	676	9866	1003	16906	ENSOCUG00000000476,ENSOCUG00000014710,ENSOCUG00000000109,ENSOCUG00000009872,ENSOCUG00000000243,ENSOCUG00000026053,ENSOCUG00000014197,ENSOCUG00000003056,ENSOCUG00000002973,ENSOCUG00000001456,ENSOCUG00000003016,ENSOCUG00000011775,ENSOCUG00000013449,ENSOCUG00000010244,ENSOCUG00000025058,ENSOCUG00000016862,ENSOCUG00000000229,ENSOCUG00000026917,ENSOCUG00000014302,ENSOCUG00000013072,ENSOCUG00000016559,…
GO:0030334	regulation of cell migration	biological_process	2.1654e-06	313	9866	443	16906	ENSOCUG00000000007,ENSOCUG00000015493,ENSOCUG00000002253,ENSOCUG00000011054,ENSOCUG00000004150,ENSOCUG00000013520,ENSOCUG00000005487,ENSOCUG00000008381,ENSOCUG00000000069,ENSOCUG00000010481,ENSOCUG00000002439,ENSOCUG00000002065,ENSOCUG00000000895,ENSOCUG00000016927,ENSOCUG00000008896,ENSOCUG00000010104,ENSOCUG00000022666,ENSOCUG00000022498,ENSOCUG00000013686,ENSOCUG00000013623,ENSOCUG00000014267,…
GO:0022604	regulation of cell morphogenesis	biological_process	2.5047e-05	225	9866	314	16906	ENSOCUG00000003073,ENSOCUG00000000471,ENSOCUG00000017204,ENSOCUG00000016243,ENSOCUG00000012654,ENSOCUG00000007884,ENSOCUG00000010313,ENSOCUG00000010319,ENSOCUG00000013059,ENSOCUG00000001575,ENSOCUG00000023836,ENSOCUG00000024309,ENSOCUG00000001467,ENSOCUG00000006811,ENSOCUG00000007640,ENSOCUG00000022059,ENSOCUG00000022117,ENSOCUG00000017148,ENSOCUG00000013540,ENSOCUG00000012955,ENSOCUG00000023433,…
GO:0010769	regulation of cell morphogenesis involved in differentiation	biological_process	0.0044588	137	9866	193	16906	ENSOCUG00000014369,ENSOCUG00000006723,ENSOCUG00000003439,ENSOCUG00000000677,ENSOCUG00000011919,ENSOCUG00000016432,ENSOCUG00000005605,ENSOCUG00000013432,ENSOCUG00000001971,ENSOCUG00000005549,ENSOCUG00000005780,ENSOCUG00000016002,ENSOCUG00000005836,ENSOCUG00000002052,ENSOCUG00000008134,ENSOCUG00000024789,ENSOCUG00000003962,ENSOCUG00000014685,ENSOCUG00000005279,ENSOCUG00000024877,ENSOCUG00000007090,…
GO:2000145	regulation of cell motility	biological_process	1.2057e-06	327	9866	463	16906	ENSOCUG00000009050,ENSOCUG00000014795,ENSOCUG00000017537,ENSOCUG00000007723,ENSOCUG00000029484,ENSOCUG00000010321,ENSOCUG00000011092,ENSOCUG00000026268,ENSOCUG00000005505,ENSOCUG00000002468,ENSOCUG00000006010,ENSOCUG00000009966,ENSOCUG00000013536,ENSOCUG00000003139,ENSOCUG00000015963,ENSOCUG00000016339,ENSOCUG00000009742,ENSOCUG00000008990,ENSOCUG00000013060,ENSOCUG00000000348,ENSOCUG00000014026,…
GO:0060491	regulation of cell projection assembly	biological_process	0.031235	65	9866	88	16906	ENSOCUG00000016448,ENSOCUG00000024268,ENSOCUG00000009585,ENSOCUG00000029644,ENSOCUG00000011995,ENSOCUG00000014267,ENSOCUG00000027078,ENSOCUG00000016823,ENSOCUG00000012282,ENSOCUG00000011426,ENSOCUG00000016115,ENSOCUG00000011687,ENSOCUG00000016374,ENSOCUG00000013760,ENSOCUG00000013067,ENSOCUG00000009805,ENSOCUG00000024877,ENSOCUG00000020990,ENSOCUG00000014089,ENSOCUG00000025878,ENSOCUG00000017499,…
GO:0031344	regulation of cell projection organization	biological_process	5.0809e-08	230	9866	307	16906	ENSOCUG00000015620,ENSOCUG00000023465,ENSOCUG00000017821,ENSOCUG00000008774,ENSOCUG00000007405,ENSOCUG00000006479,ENSOCUG00000002662,ENSOCUG00000014545,ENSOCUG00000023121,ENSOCUG00000002874,ENSOCUG00000014805,ENSOCUG00000005516,ENSOCUG00000010696,ENSOCUG00000009956,ENSOCUG00000000426,ENSOCUG00000000786,ENSOCUG00000012637,ENSOCUG00000002231,ENSOCUG00000011956,ENSOCUG00000003829,ENSOCUG00000017945,…
GO:0042127	regulation of cell proliferation	biological_process	7.4109e-05	580	9866	881	16906	ENSOCUG00000002562,ENSOCUG00000000179,ENSOCUG00000026340,ENSOCUG00000007744,ENSOCUG00000014703,ENSOCUG00000005660,ENSOCUG00000008774,ENSOCUG00000007069,ENSOCUG00000013277,ENSOCUG00000029345,ENSOCUG00000012116,ENSOCUG00000013585,ENSOCUG00000001479,ENSOCUG00000002536,ENSOCUG00000027997,ENSOCUG00000005869,ENSOCUG00000004704,ENSOCUG00000026354,ENSOCUG00000008415,ENSOCUG00000004163,ENSOCUG00000017626,…
GO:0008360	regulation of cell shape	biological_process	0.040035	56	9866	75	16906	ENSOCUG00000010520,ENSOCUG00000009450,ENSOCUG00000000792,ENSOCUG00000007668,ENSOCUG00000012166,ENSOCUG00000001475,ENSOCUG00000027078,ENSOCUG00000014267,ENSOCUG00000001326,ENSOCUG00000000004,ENSOCUG00000001754,ENSOCUG00000016624,ENSOCUG00000004973,ENSOCUG00000001467,ENSOCUG00000007762,ENSOCUG00000007640,ENSOCUG00000015784,ENSOCUG00000005062,ENSOCUG00000021056,ENSOCUG00000012955,ENSOCUG00000010227,…
GO:0008361	regulation of cell size	biological_process	0.025097	66	9866	89	16906	ENSOCUG00000016107,ENSOCUG00000001971,ENSOCUG00000005549,ENSOCUG00000009543,ENSOCUG00000017757,ENSOCUG00000005836,ENSOCUG00000016002,ENSOCUG00000011670,ENSOCUG00000024789,ENSOCUG00000004048,ENSOCUG00000000172,ENSOCUG00000023400,ENSOCUG00000000677,ENSOCUG00000014267,ENSOCUG00000015840,ENSOCUG00000011919,ENSOCUG00000015552,ENSOCUG00000006113,ENSOCUG00000000185,ENSOCUG00000007140,ENSOCUG00000016622,…
GO:0001952	regulation of cell-matrix adhesion	biological_process	0.0046247	52	9866	65	16906	ENSOCUG00000008567,ENSOCUG00000014932,ENSOCUG00000022473,ENSOCUG00000001026,ENSOCUG00000024877,ENSOCUG00000015080,ENSOCUG00000004848,ENSOCUG00000008381,ENSOCUG00000001933,ENSOCUG00000003282,ENSOCUG00000025312,ENSOCUG00000016487,ENSOCUG00000005429,ENSOCUG00000025883,ENSOCUG00000008774,ENSOCUG00000004646,ENSOCUG00000017884,ENSOCUG00000022530,ENSOCUG00000009742,ENSOCUG00000009956,ENSOCUG00000005579,…
GO:0010810	regulation of cell-substrate adhesion	biological_process	0.00077674	91	9866	119	16906	ENSOCUG00000004753,ENSOCUG00000016487,ENSOCUG00000003282,ENSOCUG00000001933,ENSOCUG00000015080,ENSOCUG00000001026,ENSOCUG00000007249,ENSOCUG00000029343,ENSOCUG00000005336,ENSOCUG00000024465,ENSOCUG00000012530,ENSOCUG00000011082,ENSOCUG00000017666,ENSOCUG00000015957,ENSOCUG00000005516,ENSOCUG00000009956,ENSOCUG00000013785,ENSOCUG00000009742,ENSOCUG00000022477,ENSOCUG00000022530,ENSOCUG00000017884,…
GO:0090109	regulation of cell-substrate junction assembly	biological_process	0.011899	27	9866	31	16906	ENSOCUG00000003282,ENSOCUG00000014233,ENSOCUG00000001026,ENSOCUG00000006156,ENSOCUG00000024877,ENSOCUG00000004848,ENSOCUG00000008381,ENSOCUG00000001933,ENSOCUG00000022473,ENSOCUG00000010794,ENSOCUG00000005747,ENSOCUG00000005597,ENSOCUG00000016107,ENSOCUG00000009956,ENSOCUG00000001467,ENSOCUG00000015957,ENSOCUG00000017666,ENSOCUG00000025582,ENSOCUG00000009742,ENSOCUG00000011687,ENSOCUG00000005062,…
GO:0031326	regulation of cellular biosynthetic process	biological_process	0.0015628	1515	9866	2446	16906	ENSOCUG00000013716,ENSOCUG00000024103,ENSOCUG00000008031,ENSOCUG00000004035,ENSOCUG00000000026,ENSOCUG00000025550,ENSOCUG00000010127,ENSOCUG00000015960,ENSOCUG00000025433,ENSOCUG00000012136,ENSOCUG00000011891,ENSOCUG00000008572,ENSOCUG00000012328,ENSOCUG00000011457,ENSOCUG00000004535,ENSOCUG00000010481,ENSOCUG00000011791,ENSOCUG00000009081,ENSOCUG00000001720,ENSOCUG00000007855,ENSOCUG00000013520,…
GO:0010675	regulation of cellular carbohydrate metabolic process	biological_process	0.04882	59	9866	80	16906	ENSOCUG00000017347,ENSOCUG00000001758,ENSOCUG00000006463,ENSOCUG00000008473,ENSOCUG00000025013,ENSOCUG00000023825,ENSOCUG00000004436,ENSOCUG00000003477,ENSOCUG00000008823,ENSOCUG00000000243,ENSOCUG00000026268,ENSOCUG00000007432,ENSOCUG00000013585,ENSOCUG00000009353,ENSOCUG00000029484,ENSOCUG00000017218,ENSOCUG00000016965,ENSOCUG00000011735,ENSOCUG00000003858,ENSOCUG00000025513,ENSOCUG00000010588,…
GO:0031329	regulation of cellular catabolic process	biological_process	0.019576	227	9866	341	16906	ENSOCUG00000014723,ENSOCUG00000014879,ENSOCUG00000014424,ENSOCUG00000001718,ENSOCUG00000001434,ENSOCUG00000005563,ENSOCUG00000017347,ENSOCUG00000014543,ENSOCUG00000010431,ENSOCUG00000029484,ENSOCUG00000016128,ENSOCUG00000001908,ENSOCUG00000005872,ENSOCUG00000017876,ENSOCUG00000005781,ENSOCUG00000023958,ENSOCUG00000026236,ENSOCUG00000002671,ENSOCUG00000003553,ENSOCUG00000013765,ENSOCUG00000027255,…
GO:0044087	regulation of cellular component biogenesis	biological_process	2.8277e-06	351	9866	503	16906	ENSOCUG00000016485,ENSOCUG00000008157,ENSOCUG00000022572,ENSOCUG00000009625,ENSOCUG00000009270,ENSOCUG00000009156,ENSOCUG00000005013,ENSOCUG00000007385,ENSOCUG00000004847,ENSOCUG00000012639,ENSOCUG00000010916,ENSOCUG00000029681,ENSOCUG00000000073,ENSOCUG00000000916,ENSOCUG00000010319,ENSOCUG00000013059,ENSOCUG00000015916,ENSOCUG00000017725,ENSOCUG00000000459,ENSOCUG00000010431,ENSOCUG00000010271,…
GO:0051270	regulation of cellular component movement	biological_process	1.2957e-08	374	9866	523	16906	ENSOCUG00000010069,ENSOCUG00000012639,ENSOCUG00000010236,ENSOCUG00000008969,ENSOCUG00000000435,ENSOCUG00000022234,ENSOCUG00000022117,ENSOCUG00000017148,ENSOCUG00000005884,ENSOCUG00000012955,ENSOCUG00000001697,ENSOCUG00000005673,ENSOCUG00000009655,ENSOCUG00000017725,ENSOCUG00000023521,ENSOCUG00000009869,ENSOCUG00000016068,ENSOCUG00000011626,ENSOCUG00000008157,ENSOCUG00000023066,ENSOCUG00000001475,…
GO:0051128	regulation of cellular component organization	biological_process	3.7571e-16	1009	9866	1464	16906	ENSOCUG00000008381,ENSOCUG00000009108,ENSOCUG00000009535,ENSOCUG00000005487,ENSOCUG00000011535,ENSOCUG00000000069,ENSOCUG00000010481,ENSOCUG00000016404,ENSOCUG00000024320,ENSOCUG00000024485,ENSOCUG00000015493,ENSOCUG00000000536,ENSOCUG00000000671,ENSOCUG00000001819,ENSOCUG00000010127,ENSOCUG00000009225,ENSOCUG00000007156,ENSOCUG00000013831,ENSOCUG00000001270,ENSOCUG00000005794,ENSOCUG00000008686,…
GO:0032535	regulation of cellular component size	biological_process	0.0098031	145	9866	208	16906	ENSOCUG00000016107,ENSOCUG00000000706,ENSOCUG00000014216,ENSOCUG00000011670,ENSOCUG00000005079,ENSOCUG00000007492,ENSOCUG00000004048,ENSOCUG00000016448,ENSOCUG00000023400,ENSOCUG00000003591,ENSOCUG00000012232,ENSOCUG00000015867,ENSOCUG00000007668,ENSOCUG00000014267,ENSOCUG00000017871,ENSOCUG00000010732,ENSOCUG00000005597,ENSOCUG00000015840,ENSOCUG00000006113,ENSOCUG00000016358,ENSOCUG00000013831,…
GO:0060341	regulation of cellular localization	biological_process	3.0015e-09	533	9866	766	16906	ENSOCUG00000016292,ENSOCUG00000011398,ENSOCUG00000016297,ENSOCUG00000008702,ENSOCUG00000016406,ENSOCUG00000006284,ENSOCUG00000017399,ENSOCUG00000023883,ENSOCUG00000016689,ENSOCUG00000011405,ENSOCUG00000007829,ENSOCUG00000001127,ENSOCUG00000001290,ENSOCUG00000014967,ENSOCUG00000022315,ENSOCUG00000016512,ENSOCUG00000013645,ENSOCUG00000004714,ENSOCUG00000000786,ENSOCUG00000008056,ENSOCUG00000015082,…
GO:2000112	regulation of cellular macromolecule biosynthetic process	biological_process	0.0078104	1407	9866	2283	16906	ENSOCUG00000006958,ENSOCUG00000015024,ENSOCUG00000000169,ENSOCUG00000000536,ENSOCUG00000007855,ENSOCUG00000013520,ENSOCUG00000009081,ENSOCUG00000001720,ENSOCUG00000010481,ENSOCUG00000004535,ENSOCUG00000011791,ENSOCUG00000011457,ENSOCUG00000012136,ENSOCUG00000011891,ENSOCUG00000015960,ENSOCUG00000010127,ENSOCUG00000025550,ENSOCUG00000000026,ENSOCUG00000025433,ENSOCUG00000013716,ENSOCUG00000004035,…
GO:0031323	regulation of cellular metabolic process	biological_process	3.2381e-12	2272	9866	3557	16906	ENSOCUG00000016354,ENSOCUG00000014738,ENSOCUG00000025540,ENSOCUG00000010151,ENSOCUG00000016093,ENSOCUG00000004754,ENSOCUG00000012210,ENSOCUG00000014828,ENSOCUG00000003715,ENSOCUG00000001398,ENSOCUG00000016117,ENSOCUG00000004221,ENSOCUG00000003152,ENSOCUG00000004630,ENSOCUG00000022203,ENSOCUG00000000618,ENSOCUG00000010840,ENSOCUG00000016975,ENSOCUG00000015371,ENSOCUG00000013066,ENSOCUG00000008310,…
GO:1903827	regulation of cellular protein localization	biological_process	8.7691e-05	253	9866	361	16906	ENSOCUG00000005288,ENSOCUG00000017849,ENSOCUG00000003790,ENSOCUG00000015474,ENSOCUG00000007496,ENSOCUG00000007354,ENSOCUG00000016144,ENSOCUG00000000809,ENSOCUG00000025015,ENSOCUG00000012325,ENSOCUG00000012543,ENSOCUG00000015620,ENSOCUG00000017820,ENSOCUG00000016607,ENSOCUG00000012975,ENSOCUG00000016093,ENSOCUG00000004714,ENSOCUG00000015403,ENSOCUG00000009248,ENSOCUG00000007857,ENSOCUG00000010843,…
GO:0032268	regulation of cellular protein metabolic process	biological_process	6.5777e-10	971	9866	1457	16906	ENSOCUG00000021900,ENSOCUG00000005768,ENSOCUG00000006427,ENSOCUG00000012806,ENSOCUG00000002099,ENSOCUG00000015719,ENSOCUG00000025952,ENSOCUG00000011215,ENSOCUG00000010460,ENSOCUG00000014505,ENSOCUG00000011427,ENSOCUG00000010054,ENSOCUG00000016068,ENSOCUG00000022572,ENSOCUG00000025390,ENSOCUG00000009600,ENSOCUG00000017424,ENSOCUG00000003584,ENSOCUG00000009775,ENSOCUG00000006110,ENSOCUG00000012349,…
GO:0080135	regulation of cellular response to stress	biological_process	1.5143e-05	295	9866	421	16906	ENSOCUG00000016448,ENSOCUG00000004833,ENSOCUG00000009368,ENSOCUG00000010633,ENSOCUG00000010747,ENSOCUG00000003098,ENSOCUG00000012944,ENSOCUG00000012090,ENSOCUG00000014241,ENSOCUG00000015736,ENSOCUG00000014083,ENSOCUG00000013175,ENSOCUG00000001058,ENSOCUG00000004832,ENSOCUG00000006445,ENSOCUG00000002384,ENSOCUG00000013067,ENSOCUG00000001230,ENSOCUG00000006720,ENSOCUG00000012152,ENSOCUG00000002216,…
GO:0051196	regulation of coenzyme metabolic process	biological_process	0.0086153	22	9866	24	16906	ENSOCUG00000023825,ENSOCUG00000004436,ENSOCUG00000008823,ENSOCUG00000006463,ENSOCUG00000029295,ENSOCUG00000014689,ENSOCUG00000009353,ENSOCUG00000007418,ENSOCUG00000015728,ENSOCUG00000010460,ENSOCUG00000000243,ENSOCUG00000001952,ENSOCUG00000022357,ENSOCUG00000011034,ENSOCUG00000016965,ENSOCUG00000004554,ENSOCUG00000010814,ENSOCUG00000017120,ENSOCUG00000010588,ENSOCUG00000012433,ENSOCUG00000016772,…
GO:0051193	regulation of cofactor metabolic process	biological_process	0.0057583	23	9866	25	16906	ENSOCUG00000023825,ENSOCUG00000004436,ENSOCUG00000008823,ENSOCUG00000006463,ENSOCUG00000014689,ENSOCUG00000029295,ENSOCUG00000007418,ENSOCUG00000009353,ENSOCUG00000015728,ENSOCUG00000010460,ENSOCUG00000000243,ENSOCUG00000001952,ENSOCUG00000016368,ENSOCUG00000022357,ENSOCUG00000016965,ENSOCUG00000011034,ENSOCUG00000010814,ENSOCUG00000004554,ENSOCUG00000017120,ENSOCUG00000016772,ENSOCUG00000012433,…
GO:1903649	regulation of cytoplasmic transport	biological_process	0.00058104	208	9866	297	16906	ENSOCUG00000017849,ENSOCUG00000005288,ENSOCUG00000003790,ENSOCUG00000015474,ENSOCUG00000007496,ENSOCUG00000007354,ENSOCUG00000008793,ENSOCUG00000016144,ENSOCUG00000025015,ENSOCUG00000012543,ENSOCUG00000016607,ENSOCUG00000012975,ENSOCUG00000016093,ENSOCUG00000015403,ENSOCUG00000007857,ENSOCUG00000010843,ENSOCUG00000004753,ENSOCUG00000002839,ENSOCUG00000016146,ENSOCUG00000023825,ENSOCUG00000003829,…
GO:0051493	regulation of cytoskeleton organization	biological_process	2.1538e-05	207	9866	286	16906	ENSOCUG00000023340,ENSOCUG00000023758,ENSOCUG00000011426,ENSOCUG00000004081,ENSOCUG00000000792,ENSOCUG00000027924,ENSOCUG00000004612,ENSOCUG00000024265,ENSOCUG00000001726,ENSOCUG00000006822,ENSOCUG00000005628,ENSOCUG00000026842,ENSOCUG00000022921,ENSOCUG00000002707,ENSOCUG00000003962,ENSOCUG00000026526,ENSOCUG00000000922,ENSOCUG00000013676,ENSOCUG00000005116,ENSOCUG00000021056,ENSOCUG00000016916,…
GO:0031347	regulation of defense response	biological_process	0.0082707	254	9866	380	16906	ENSOCUG00000012900,ENSOCUG00000004923,ENSOCUG00000000884,ENSOCUG00000002057,ENSOCUG00000008632,ENSOCUG00000027924,ENSOCUG00000024892,ENSOCUG00000010856,ENSOCUG00000005197,ENSOCUG00000008587,ENSOCUG00000003966,ENSOCUG00000011051,ENSOCUG00000013086,ENSOCUG00000009483,ENSOCUG00000012023,ENSOCUG00000013278,ENSOCUG00000002095,ENSOCUG00000027945,ENSOCUG00000017704,ENSOCUG00000022216,ENSOCUG00000007533,…
GO:0050773	regulation of dendrite development	biological_process	0.049933	47	9866	62	16906	ENSOCUG00000000671,ENSOCUG00000002231,ENSOCUG00000005853,ENSOCUG00000005505,ENSOCUG00000001239,ENSOCUG00000008452,ENSOCUG00000007857,ENSOCUG00000014685,ENSOCUG00000009050,ENSOCUG00000007090,ENSOCUG00000004870,ENSOCUG00000004598,ENSOCUG00000002662,ENSOCUG00000014545,ENSOCUG00000015254,ENSOCUG00000009464,ENSOCUG00000008774,ENSOCUG00000000229,ENSOCUG00000012582,ENSOCUG00000014621,ENSOCUG00000001270,…
GO:0048638	regulation of developmental growth	biological_process	0.02664	135	9866	196	16906	ENSOCUG00000002605,ENSOCUG00000010189,ENSOCUG00000005427,ENSOCUG00000002883,ENSOCUG00000012715,ENSOCUG00000000672,ENSOCUG00000026966,ENSOCUG00000011386,ENSOCUG00000014471,ENSOCUG00000005930,ENSOCUG00000025224,ENSOCUG00000003129,ENSOCUG00000008452,ENSOCUG00000015211,ENSOCUG00000016015,ENSOCUG00000013176,ENSOCUG00000016173,ENSOCUG00000013536,ENSOCUG00000009442,ENSOCUG00000003142,ENSOCUG00000012050,…
GO:0050793	regulation of developmental process	biological_process	3.6488e-14	1017	9866	1492	16906	ENSOCUG00000023340,ENSOCUG00000004152,ENSOCUG00000010891,ENSOCUG00000025236,ENSOCUG00000011126,ENSOCUG00000005988,ENSOCUG00000009792,ENSOCUG00000011426,ENSOCUG00000011633,ENSOCUG00000005645,ENSOCUG00000006723,ENSOCUG00000017254,ENSOCUG00000012900,ENSOCUG00000016559,ENSOCUG00000016002,ENSOCUG00000003905,ENSOCUG00000001555,ENSOCUG00000003962,ENSOCUG00000008003,ENSOCUG00000003900,ENSOCUG00000013432,…
GO:0051052	regulation of DNA metabolic process	biological_process	0.0052424	163	9866	234	16906	ENSOCUG00000022530,ENSOCUG00000013969,ENSOCUG00000000429,ENSOCUG00000005429,ENSOCUG00000005399,ENSOCUG00000009841,ENSOCUG00000024688,ENSOCUG00000001687,ENSOCUG00000029655,ENSOCUG00000001105,ENSOCUG00000000728,ENSOCUG00000024299,ENSOCUG00000016503,ENSOCUG00000016921,ENSOCUG00000006335,ENSOCUG00000012886,ENSOCUG00000026268,ENSOCUG00000010695,ENSOCUG00000003699,ENSOCUG00000004932,ENSOCUG00000014795,…
GO:0010594	regulation of endothelial cell migration	biological_process	0.0061245	64	9866	83	16906	ENSOCUG00000013851,ENSOCUG00000011124,ENSOCUG00000008574,ENSOCUG00000000786,ENSOCUG00000011092,ENSOCUG00000014170,ENSOCUG00000022530,ENSOCUG00000024889,ENSOCUG00000017477,ENSOCUG00000016936,ENSOCUG00000017821,ENSOCUG00000004992,ENSOCUG00000017666,ENSOCUG00000017878,ENSOCUG00000026784,ENSOCUG00000013060,ENSOCUG00000014444,ENSOCUG00000000348,ENSOCUG00000010794,ENSOCUG00000013633,ENSOCUG00000023483,…
GO:0010632	regulation of epithelial cell migration	biological_process	0.0017133	94	9866	125	16906	ENSOCUG00000001326,ENSOCUG00000013623,ENSOCUG00000011919,ENSOCUG00000010856,ENSOCUG00000009585,ENSOCUG00000003722,ENSOCUG00000009526,ENSOCUG00000011943,ENSOCUG00000007668,ENSOCUG00000013420,ENSOCUG00000015413,ENSOCUG00000008499,ENSOCUG00000013432,ENSOCUG00000007362,ENSOCUG00000005062,ENSOCUG00000001971,ENSOCUG00000011687,ENSOCUG00000010141,ENSOCUG00000015945,ENSOCUG00000022971,ENSOCUG00000013520,…
GO:1904292	regulation of ERAD pathway	biological_process	0.011237	18	9866	19	16906	ENSOCUG00000012944,ENSOCUG00000014098,ENSOCUG00000001718,ENSOCUG00000010054,ENSOCUG00000007909,ENSOCUG00000005092,ENSOCUG00000017921,ENSOCUG00000026022,ENSOCUG00000024515,ENSOCUG00000002025,ENSOCUG00000004811,ENSOCUG00000025886,ENSOCUG00000016592,ENSOCUG00000005288,ENSOCUG00000017278,ENSOCUG00000011595,ENSOCUG00000006043,ENSOCUG00000004742
GO:0070372	regulation of ERK1 and ERK2 cascade	biological_process	0.018496	107	9866	151	16906	ENSOCUG00000010481,ENSOCUG00000007702,ENSOCUG00000002216,ENSOCUG00000027603,ENSOCUG00000000476,ENSOCUG00000005487,ENSOCUG00000004533,ENSOCUG00000001788,ENSOCUG00000000822,ENSOCUG00000016062,ENSOCUG00000001758,ENSOCUG00000010519,ENSOCUG00000000007,ENSOCUG00000003056,ENSOCUG00000008440,ENSOCUG00000027635,ENSOCUG00000013716,ENSOCUG00000004269,ENSOCUG00000001515,ENSOCUG00000026291,ENSOCUG00000007140,…
GO:0070201	regulation of establishment of protein localization	biological_process	3.2047e-06	352	9866	505	16906	ENSOCUG00000012449,ENSOCUG00000003056,ENSOCUG00000004806,ENSOCUG00000001112,ENSOCUG00000025861,ENSOCUG00000025096,ENSOCUG00000021137,ENSOCUG00000000243,ENSOCUG00000005279,ENSOCUG00000000532,ENSOCUG00000016862,ENSOCUG00000010343,ENSOCUG00000000864,ENSOCUG00000001552,ENSOCUG00000026917,ENSOCUG00000007739,ENSOCUG00000006168,ENSOCUG00000024851,ENSOCUG00000007140,ENSOCUG00000002582,ENSOCUG00000028188,…
GO:0017157	regulation of exocytosis	biological_process	0.024257	72	9866	98	16906	ENSOCUG00000010449,ENSOCUG00000007150,ENSOCUG00000002582,ENSOCUG00000001270,ENSOCUG00000002648,ENSOCUG00000000605,ENSOCUG00000017504,ENSOCUG00000024851,ENSOCUG00000011775,ENSOCUG00000022498,ENSOCUG00000014370,ENSOCUG00000012582,ENSOCUG00000015493,ENSOCUG00000003056,ENSOCUG00000003771,ENSOCUG00000005487,ENSOCUG00000015032,ENSOCUG00000016621,ENSOCUG00000008922,ENSOCUG00000005835,ENSOCUG00000010733,…
GO:2001236	regulation of extrinsic apoptotic signaling pathway	biological_process	0.042211	86	9866	121	16906	ENSOCUG00000013629,ENSOCUG00000027509,ENSOCUG00000015986,ENSOCUG00000008499,ENSOCUG00000005957,ENSOCUG00000002504,ENSOCUG00000006435,ENSOCUG00000016511,ENSOCUG00000012930,ENSOCUG00000016266,ENSOCUG00000025834,ENSOCUG00000003098,ENSOCUG00000014689,ENSOCUG00000016654,ENSOCUG00000010633,ENSOCUG00000009052,ENSOCUG00000011573,ENSOCUG00000002924,ENSOCUG00000029644,ENSOCUG00000009585,ENSOCUG00000011943,…
GO:0051893	regulation of focal adhesion assembly	biological_process	0.011899	27	9866	31	16906	ENSOCUG00000006156,ENSOCUG00000001026,ENSOCUG00000024877,ENSOCUG00000008381,ENSOCUG00000004848,ENSOCUG00000001933,ENSOCUG00000003282,ENSOCUG00000014233,ENSOCUG00000005747,ENSOCUG00000005597,ENSOCUG00000022473,ENSOCUG00000010794,ENSOCUG00000025582,ENSOCUG00000011687,ENSOCUG00000009742,ENSOCUG00000005062,ENSOCUG00000016107,ENSOCUG00000009956,ENSOCUG00000001467,ENSOCUG00000017666,ENSOCUG00000015957,…
GO:0010468	regulation of gene expression	biological_process	1.3815e-05	1590	9866	2529	16906	ENSOCUG00000012738,ENSOCUG00000013731,ENSOCUG00000029684,ENSOCUG00000012932,ENSOCUG00000004829,ENSOCUG00000006202,ENSOCUG00000009225,ENSOCUG00000017714,ENSOCUG00000000385,ENSOCUG00000014663,ENSOCUG00000012568,ENSOCUG00000006471,ENSOCUG00000015422,ENSOCUG00000010056,ENSOCUG00000025327,ENSOCUG00000000635,ENSOCUG00000016404,ENSOCUG00000005905,ENSOCUG00000015807,ENSOCUG00000011601,ENSOCUG00000027096,…
GO:0040029	regulation of gene expression, epigenetic	biological_process	0.013481	94	9866	130	16906	ENSOCUG00000028008,ENSOCUG00000006605,ENSOCUG00000023518,ENSOCUG00000010460,ENSOCUG00000024288,ENSOCUG00000003266,ENSOCUG00000006980,ENSOCUG00000006066,ENSOCUG00000008790,ENSOCUG00000011034,ENSOCUG00000011254,ENSOCUG00000008936,ENSOCUG00000026859,ENSOCUG00000006122,ENSOCUG00000016689,ENSOCUG00000008415,ENSOCUG00000005510,ENSOCUG00000003859,ENSOCUG00000015962,ENSOCUG00000004325,ENSOCUG00000004750,…
GO:0010906	regulation of glucose metabolic process	biological_process	0.037596	42	9866	54	16906	ENSOCUG00000010189,ENSOCUG00000009420,ENSOCUG00000025513,ENSOCUG00000027635,ENSOCUG00000009732,ENSOCUG00000009934,ENSOCUG00000017218,ENSOCUG00000003858,ENSOCUG00000011735,ENSOCUG00000016965,ENSOCUG00000000243,ENSOCUG00000026268,ENSOCUG00000009353,ENSOCUG00000029484,ENSOCUG00000007432,ENSOCUG00000001758,ENSOCUG00000017347,ENSOCUG00000008473,ENSOCUG00000025013,ENSOCUG00000004436,ENSOCUG00000003477,…
GO:0043087	regulation of GTPase activity	biological_process	1.2491e-08	211	9866	276	16906	ENSOCUG00000025879,ENSOCUG00000027852,ENSOCUG00000008986,ENSOCUG00000010696,ENSOCUG00000005751,ENSOCUG00000009956,ENSOCUG00000008674,ENSOCUG00000012412,ENSOCUG00000027089,ENSOCUG00000015431,ENSOCUG00000000403,ENSOCUG00000004754,ENSOCUG00000001447,ENSOCUG00000014810,ENSOCUG00000014618,ENSOCUG00000016898,ENSOCUG00000023924,ENSOCUG00000014515,ENSOCUG00000007857,ENSOCUG00000005714,ENSOCUG00000008148,…
GO:0032844	regulation of homeostatic process	biological_process	0.014248	191	9866	282	16906	ENSOCUG00000008858,ENSOCUG00000024481,ENSOCUG00000017154,ENSOCUG00000017539,ENSOCUG00000016107,ENSOCUG00000010733,ENSOCUG00000017120,ENSOCUG00000010741,ENSOCUG00000003227,ENSOCUG00000008064,ENSOCUG00000024849,ENSOCUG00000009329,ENSOCUG00000009715,ENSOCUG00000004378,ENSOCUG00000003399,ENSOCUG00000004973,ENSOCUG00000002919,ENSOCUG00000009585,ENSOCUG00000016448,ENSOCUG00000007668,ENSOCUG00000017631,…
GO:0051336	regulation of hydrolase activity	biological_process	2.5516e-07	460	9866	666	16906	ENSOCUG00000017932,ENSOCUG00000010108,ENSOCUG00000009527,ENSOCUG00000010681,ENSOCUG00000002369,ENSOCUG00000000004,ENSOCUG00000003518,ENSOCUG00000013832,ENSOCUG00000009382,ENSOCUG00000002391,ENSOCUG00000012972,ENSOCUG00000014096,ENSOCUG00000000629,ENSOCUG00000001142,ENSOCUG00000001179,ENSOCUG00000003668,ENSOCUG00000003174,ENSOCUG00000008253,ENSOCUG00000023409,ENSOCUG00000016450,ENSOCUG00000023477,…
GO:0050776	regulation of immune response	biological_process	0.0029924	255	9866	377	16906	ENSOCUG00000013226,ENSOCUG00000003863,ENSOCUG00000014424,ENSOCUG00000011689,ENSOCUG00000001718,ENSOCUG00000000737,ENSOCUG00000006229,ENSOCUG00000025837,ENSOCUG00000003599,ENSOCUG00000011550,ENSOCUG00000001933,ENSOCUG00000009311,ENSOCUG00000005872,ENSOCUG00000006121,ENSOCUG00000005603,ENSOCUG00000015257,ENSOCUG00000014252,ENSOCUG00000006508,ENSOCUG00000000049,ENSOCUG00000007431,ENSOCUG00000000555,…
GO:0002682	regulation of immune system process	biological_process	7.4411e-06	525	9866	782	16906	ENSOCUG00000012271,ENSOCUG00000009872,ENSOCUG00000000243,ENSOCUG00000014767,ENSOCUG00000017852,ENSOCUG00000003056,ENSOCUG00000000965,ENSOCUG00000015067,ENSOCUG00000002699,ENSOCUG00000016862,ENSOCUG00000000864,ENSOCUG00000014492,ENSOCUG00000010244,ENSOCUG00000009863,ENSOCUG00000006168,ENSOCUG00000026917,ENSOCUG00000017764,ENSOCUG00000013072,ENSOCUG00000012900,ENSOCUG00000011633,ENSOCUG00000000172,…
GO:0046626	regulation of insulin receptor signaling pathway	biological_process	0.037304	21	9866	24	16906	ENSOCUG00000000730,ENSOCUG00000017143,ENSOCUG00000011700,ENSOCUG00000007177,ENSOCUG00000016965,ENSOCUG00000009863,ENSOCUG00000005627,ENSOCUG00000000073,ENSOCUG00000014895,ENSOCUG00000012663,ENSOCUG00000014985,ENSOCUG00000023958,ENSOCUG00000014455,ENSOCUG00000004753,ENSOCUG00000000243,ENSOCUG00000010843,ENSOCUG00000010527,ENSOCUG00000016010,ENSOCUG00000006402,ENSOCUG00000001758,ENSOCUG00000015430
GO:0033157	regulation of intracellular protein transport	biological_process	0.0047443	176	9866	254	16906	ENSOCUG00000017763,ENSOCUG00000000426,ENSOCUG00000003431,ENSOCUG00000002396,ENSOCUG00000004067,ENSOCUG00000013230,ENSOCUG00000015403,ENSOCUG00000007857,ENSOCUG00000010843,ENSOCUG00000004753,ENSOCUG00000016146,ENSOCUG00000016144,ENSOCUG00000025015,ENSOCUG00000012543,ENSOCUG00000016607,ENSOCUG00000012975,ENSOCUG00000016093,ENSOCUG00000017849,ENSOCUG00000003790,ENSOCUG00000005288,ENSOCUG00000015474,…
GO:1902531	regulation of intracellular signal transduction	biological_process	4.4243e-13	693	9866	989	16906	ENSOCUG00000009410,ENSOCUG00000003439,ENSOCUG00000004923,ENSOCUG00000003656,ENSOCUG00000009279,ENSOCUG00000000715,ENSOCUG00000017687,ENSOCUG00000016565,ENSOCUG00000010856,ENSOCUG00000010699,ENSOCUG00000017653,ENSOCUG00000001304,ENSOCUG00000005809,ENSOCUG00000007533,ENSOCUG00000015854,ENSOCUG00000005836,ENSOCUG00000008499,ENSOCUG00000005455,ENSOCUG00000009736,ENSOCUG00000017253,ENSOCUG00000012345,…
GO:0032386	regulation of intracellular transport	biological_process	8.9978e-05	260	9866	372	16906	ENSOCUG00000006856,ENSOCUG00000003584,ENSOCUG00000016311,ENSOCUG00000002555,ENSOCUG00000000073,ENSOCUG00000005781,ENSOCUG00000023958,ENSOCUG00000015554,ENSOCUG00000029588,ENSOCUG00000010013,ENSOCUG00000002226,ENSOCUG00000010569,ENSOCUG00000008066,ENSOCUG00000009934,ENSOCUG00000013785,ENSOCUG00000000149,ENSOCUG00000015594,ENSOCUG00000005399,ENSOCUG00000010867,ENSOCUG00000014366,ENSOCUG00000010034,…
GO:2000021	regulation of ion homeostasis	biological_process	0.015518	80	9866	109	16906	ENSOCUG00000009904,ENSOCUG00000005142,ENSOCUG00000006423,ENSOCUG00000015301,ENSOCUG00000005768,ENSOCUG00000022794,ENSOCUG00000013358,ENSOCUG00000012148,ENSOCUG00000023954,ENSOCUG00000008702,ENSOCUG00000010093,ENSOCUG00000011608,ENSOCUG00000017117,ENSOCUG00000022315,ENSOCUG00000022585,ENSOCUG00000002733,ENSOCUG00000012805,ENSOCUG00000017709,ENSOCUG00000026221,ENSOCUG00000002396,ENSOCUG00000004821,…
GO:0034765	regulation of ion transmembrane transport	biological_process	0.01633	147	9866	213	16906	ENSOCUG00000002733,ENSOCUG00000005533,ENSOCUG00000026221,ENSOCUG00000007298,ENSOCUG00000005007,ENSOCUG00000002549,ENSOCUG00000007266,ENSOCUG00000004524,ENSOCUG00000012419,ENSOCUG00000023954,ENSOCUG00000008702,ENSOCUG00000005231,ENSOCUG00000004467,ENSOCUG00000010093,ENSOCUG00000008998,ENSOCUG00000009904,ENSOCUG00000010687,ENSOCUG00000017832,ENSOCUG00000014571,ENSOCUG00000002189,ENSOCUG00000011941,…
GO:0032412	regulation of ion transmembrane transporter activity	biological_process	0.0010568	75	9866	96	16906	ENSOCUG00000014571,ENSOCUG00000013105,ENSOCUG00000014205,ENSOCUG00000015474,ENSOCUG00000005002,ENSOCUG00000007669,ENSOCUG00000013065,ENSOCUG00000005399,ENSOCUG00000023792,ENSOCUG00000014471,ENSOCUG00000023870,ENSOCUG00000009050,ENSOCUG00000027997,ENSOCUG00000002396,ENSOCUG00000011689,ENSOCUG00000007885,ENSOCUG00000001718,ENSOCUG00000002425,ENSOCUG00000006811,ENSOCUG00000026221,ENSOCUG00000029354,…
GO:0043269	regulation of ion transport	biological_process	0.0073946	223	9866	330	16906	ENSOCUG00000015500,ENSOCUG00000022073,ENSOCUG00000010733,ENSOCUG00000022531,ENSOCUG00000022113,ENSOCUG00000021019,ENSOCUG00000004864,ENSOCUG00000022123,ENSOCUG00000015447,ENSOCUG00000017539,ENSOCUG00000024481,ENSOCUG00000011916,ENSOCUG00000004492,ENSOCUG00000004048,ENSOCUG00000003619,ENSOCUG00000009395,ENSOCUG00000008485,ENSOCUG00000017362,ENSOCUG00000007668,ENSOCUG00000003521,ENSOCUG00000015027,…
GO:0046328	regulation of JNK cascade	biological_process	0.012614	81	9866	110	16906	ENSOCUG00000006723,ENSOCUG00000004833,ENSOCUG00000009368,ENSOCUG00000010538,ENSOCUG00000007668,ENSOCUG00000008961,ENSOCUG00000016448,ENSOCUG00000007043,ENSOCUG00000017653,ENSOCUG00000011051,ENSOCUG00000003098,ENSOCUG00000015854,ENSOCUG00000015736,ENSOCUG00000007533,ENSOCUG00000005809,ENSOCUG00000017539,ENSOCUG00000017154,ENSOCUG00000012090,ENSOCUG00000011858,ENSOCUG00000006445,ENSOCUG00000013282,…
GO:0043549	regulation of kinase activity	biological_process	7.6494e-06	306	9866	436	16906	ENSOCUG00000008823,ENSOCUG00000007086,ENSOCUG00000008473,ENSOCUG00000001618,ENSOCUG00000021218,ENSOCUG00000004533,ENSOCUG00000002216,ENSOCUG00000001816,ENSOCUG00000006720,ENSOCUG00000003720,ENSOCUG00000009360,ENSOCUG00000016277,ENSOCUG00000007606,ENSOCUG00000011346,ENSOCUG00000001515,ENSOCUG00000027880,ENSOCUG00000008440,ENSOCUG00000022712,ENSOCUG00000015589,ENSOCUG00000006671,ENSOCUG00000013657,…
GO:0002694	regulation of leukocyte activation	biological_process	0.001842	196	9866	282	16906	ENSOCUG00000013726,ENSOCUG00000007997,ENSOCUG00000012464,ENSOCUG00000014265,ENSOCUG00000011284,ENSOCUG00000011445,ENSOCUG00000022498,ENSOCUG00000013813,ENSOCUG00000015495,ENSOCUG00000007470,ENSOCUG00000013092,ENSOCUG00000023510,ENSOCUG00000007844,ENSOCUG00000001270,ENSOCUG00000015833,ENSOCUG00000014663,ENSOCUG00000006671,ENSOCUG00000002253,ENSOCUG00000015493,ENSOCUG00000001788,ENSOCUG00000016062,…
GO:1902105	regulation of leukocyte differentiation	biological_process	0.0079362	121	9866	170	16906	ENSOCUG00000002090,ENSOCUG00000000329,ENSOCUG00000021279,ENSOCUG00000005819,ENSOCUG00000007233,ENSOCUG00000005427,ENSOCUG00000000140,ENSOCUG00000024295,ENSOCUG00000026966,ENSOCUG00000011740,ENSOCUG00000013053,ENSOCUG00000002480,ENSOCUG00000025954,ENSOCUG00000005429,ENSOCUG00000015189,ENSOCUG00000017821,ENSOCUG00000027997,ENSOCUG00000016775,ENSOCUG00000016050,ENSOCUG00000026268,ENSOCUG00000014282,…
GO:0043550	regulation of lipid kinase activity	biological_process	0.00020123	31	9866	33	16906	ENSOCUG00000013633,ENSOCUG00000008523,ENSOCUG00000001725,ENSOCUG00000006354,ENSOCUG00000016117,ENSOCUG00000003056,ENSOCUG00000014723,ENSOCUG00000017572,ENSOCUG00000016448,ENSOCUG00000021280,ENSOCUG00000016404,ENSOCUG00000000172,ENSOCUG00000023350,ENSOCUG00000007668,ENSOCUG00000027603,ENSOCUG00000015119,ENSOCUG00000003073,ENSOCUG00000008922,ENSOCUG00000012295,ENSOCUG00000003553,ENSOCUG00000014319,…
GO:0019216	regulation of lipid metabolic process	biological_process	0.00076003	129	9866	176	16906	ENSOCUG00000014723,ENSOCUG00000001434,ENSOCUG00000015900,ENSOCUG00000000737,ENSOCUG00000006841,ENSOCUG00000029484,ENSOCUG00000021280,ENSOCUG00000017078,ENSOCUG00000026268,ENSOCUG00000017572,ENSOCUG00000023958,ENSOCUG00000002671,ENSOCUG00000003553,ENSOCUG00000013053,ENSOCUG00000007288,ENSOCUG00000013785,ENSOCUG00000002605,ENSOCUG00000010189,ENSOCUG00000017666,ENSOCUG00000005427,ENSOCUG00000014505,…
GO:0032879	regulation of localization	biological_process	3.4443e-16	1049	9866	1527	16906	ENSOCUG00000002364,ENSOCUG00000004683,ENSOCUG00000015877,ENSOCUG00000014919,ENSOCUG00000003763,ENSOCUG00000013750,ENSOCUG00000017700,ENSOCUG00000015400,ENSOCUG00000014279,ENSOCUG00000002858,ENSOCUG00000017865,ENSOCUG00000029354,ENSOCUG00000003986,ENSOCUG00000025886,ENSOCUG00000006901,ENSOCUG00000008518,ENSOCUG00000016540,ENSOCUG00000016746,ENSOCUG00000013974,ENSOCUG00000002468,ENSOCUG00000006010,…
GO:0040012	regulation of locomotion	biological_process	3.3408e-07	361	9866	512	16906	ENSOCUG00000004710,ENSOCUG00000017477,ENSOCUG00000022530,ENSOCUG00000004089,ENSOCUG00000000817,ENSOCUG00000005045,ENSOCUG00000015189,ENSOCUG00000014676,ENSOCUG00000016936,ENSOCUG00000012715,ENSOCUG00000004881,ENSOCUG00000010015,ENSOCUG00000011362,ENSOCUG00000006059,ENSOCUG00000009742,ENSOCUG00000008990,ENSOCUG00000013060,ENSOCUG00000000348,ENSOCUG00000014026,ENSOCUG00000016339,ENSOCUG00000015963,…
GO:0051249	regulation of lymphocyte activation	biological_process	0.018077	167	9866	245	16906	ENSOCUG00000027340,ENSOCUG00000016689,ENSOCUG00000023595,ENSOCUG00000013087,ENSOCUG00000005078,ENSOCUG00000022480,ENSOCUG00000026073,ENSOCUG00000013779,ENSOCUG00000023151,ENSOCUG00000008202,ENSOCUG00000024119,ENSOCUG00000029037,ENSOCUG00000011402,ENSOCUG00000001076,ENSOCUG00000022857,ENSOCUG00000023350,ENSOCUG00000016406,ENSOCUG00000004165,ENSOCUG00000022346,ENSOCUG00000021279,ENSOCUG00000000329,…
GO:0010556	regulation of macromolecule biosynthetic process	biological_process	0.0023314	1458	9866	2355	16906	ENSOCUG00000005455,ENSOCUG00000014334,ENSOCUG00000015859,ENSOCUG00000016258,ENSOCUG00000006932,ENSOCUG00000009663,ENSOCUG00000005245,ENSOCUG00000023926,ENSOCUG00000004582,ENSOCUG00000012504,ENSOCUG00000003028,ENSOCUG00000017687,ENSOCUG00000012870,ENSOCUG00000015036,ENSOCUG00000016565,ENSOCUG00000013147,ENSOCUG00000025674,ENSOCUG00000004870,ENSOCUG00000008749,ENSOCUG00000015656,ENSOCUG00000016027,…
GO:0060255	regulation of macromolecule metabolic process	biological_process	5.0494e-14	2279	9866	3545	16906	ENSOCUG00000022348,ENSOCUG00000015594,ENSOCUG00000025954,ENSOCUG00000003568,ENSOCUG00000020941,ENSOCUG00000005814,ENSOCUG00000003913,ENSOCUG00000025031,ENSOCUG00000023020,ENSOCUG00000012041,ENSOCUG00000001903,ENSOCUG00000026532,ENSOCUG00000002226,ENSOCUG00000005511,ENSOCUG00000009112,ENSOCUG00000014424,ENSOCUG00000003863,ENSOCUG00000007526,ENSOCUG00000014252,ENSOCUG00000006121,ENSOCUG00000001697,…
GO:0033599	regulation of mammary gland epithelial cell proliferation	biological_process	0.027896	12	9866	12	16906	ENSOCUG00000008031,ENSOCUG00000004997,ENSOCUG00000022117,ENSOCUG00000029580,ENSOCUG00000006423,ENSOCUG00000024849,ENSOCUG00000016878,ENSOCUG00000017821,ENSOCUG00000001304,ENSOCUG00000012177,ENSOCUG00000008003,ENSOCUG00000026538
GO:0043408	regulation of MAPK cascade	biological_process	2.208e-06	291	9866	409	16906	ENSOCUG00000003905,ENSOCUG00000023478,ENSOCUG00000026842,ENSOCUG00000024789,ENSOCUG00000014650,ENSOCUG00000000234,ENSOCUG00000011051,ENSOCUG00000007221,ENSOCUG00000015119,ENSOCUG00000006723,ENSOCUG00000026917,ENSOCUG00000014492,ENSOCUG00000007140,ENSOCUG00000014520,ENSOCUG00000002582,ENSOCUG00000001758,ENSOCUG00000003056,ENSOCUG00000004436,ENSOCUG00000000243,ENSOCUG00000005279,ENSOCUG00000000476,…
GO:0097035	regulation of membrane lipid distribution	biological_process	0.037304	21	9866	24	16906	ENSOCUG00000013152,ENSOCUG00000013087,ENSOCUG00000014964,ENSOCUG00000006800,ENSOCUG00000008840,ENSOCUG00000000185,ENSOCUG00000017882,ENSOCUG00000006386,ENSOCUG00000000881,ENSOCUG00000006168,ENSOCUG00000008075,ENSOCUG00000012358,ENSOCUG00000007132,ENSOCUG00000009625,ENSOCUG00000015211,ENSOCUG00000026180,ENSOCUG00000011567,ENSOCUG00000025493,ENSOCUG00000021416,ENSOCUG00000008823,ENSOCUG00000009279
GO:0042391	regulation of membrane potential	biological_process	0.00023892	146	9866	199	16906	ENSOCUG00000008823,ENSOCUG00000001034,ENSOCUG00000013796,ENSOCUG00000003703,ENSOCUG00000011795,ENSOCUG00000023650,ENSOCUG00000013067,ENSOCUG00000010594,ENSOCUG00000003638,ENSOCUG00000011599,ENSOCUG00000029185,ENSOCUG00000014667,ENSOCUG00000001324,ENSOCUG00000002648,ENSOCUG00000014621,ENSOCUG00000011017,ENSOCUG00000007281,ENSOCUG00000015840,ENSOCUG00000025973,ENSOCUG00000001129,ENSOCUG00000007433,…
GO:0019222	regulation of metabolic process	biological_process	2.3526e-21	2650	9866	4074	16906	ENSOCUG00000008005,ENSOCUG00000025879,ENSOCUG00000024842,ENSOCUG00000024295,ENSOCUG00000004418,ENSOCUG00000010696,ENSOCUG00000015957,ENSOCUG00000012394,ENSOCUG00000014593,ENSOCUG00000002326,ENSOCUG00000009566,ENSOCUG00000007076,ENSOCUG00000001447,ENSOCUG00000028060,ENSOCUG00000006877,ENSOCUG00000001310,ENSOCUG00000009248,ENSOCUG00000023924,ENSOCUG00000016603,ENSOCUG00000000034,ENSOCUG00000021080,…
GO:0010959	regulation of metal ion transport	biological_process	0.00073546	133	9866	182	16906	ENSOCUG00000023650,ENSOCUG00000009805,ENSOCUG00000010594,ENSOCUG00000008823,ENSOCUG00000002253,ENSOCUG00000000822,ENSOCUG00000001034,ENSOCUG00000022498,ENSOCUG00000005794,ENSOCUG00000026691,ENSOCUG00000003521,ENSOCUG00000007668,ENSOCUG00000002848,ENSOCUG00000000338,ENSOCUG00000007581,ENSOCUG00000004973,ENSOCUG00000017871,ENSOCUG00000009722,ENSOCUG00000022113,ENSOCUG00000004864,ENSOCUG00000022123,…
GO:0070507	regulation of microtubule cytoskeleton organization	biological_process	0.016104	74	9866	100	16906	ENSOCUG00000014543,ENSOCUG00000023825,ENSOCUG00000004450,ENSOCUG00000021801,ENSOCUG00000013974,ENSOCUG00000011386,ENSOCUG00000027255,ENSOCUG00000013941,ENSOCUG00000002326,ENSOCUG00000012808,ENSOCUG00000017477,ENSOCUG00000007405,ENSOCUG00000015620,ENSOCUG00000001537,ENSOCUG00000010390,ENSOCUG00000014703,ENSOCUG00000009742,ENSOCUG00000003684,ENSOCUG00000007927,ENSOCUG00000009484,ENSOCUG00000004246,…
GO:0032886	regulation of microtubule-based process	biological_process	0.0021375	91	9866	121	16906	ENSOCUG00000024265,ENSOCUG00000027924,ENSOCUG00000016490,ENSOCUG00000004081,ENSOCUG00000009997,ENSOCUG00000006822,ENSOCUG00000016706,ENSOCUG00000017254,ENSOCUG00000000677,ENSOCUG00000009715,ENSOCUG00000011426,ENSOCUG00000004973,ENSOCUG00000016107,ENSOCUG00000022838,ENSOCUG00000010141,ENSOCUG00000004098,ENSOCUG00000016916,ENSOCUG00000011630,ENSOCUG00000022921,ENSOCUG00000016621,ENSOCUG00000007349,…
GO:0065009	regulation of molecular function	biological_process	4.8519e-15	1078	9866	1582	16906	ENSOCUG00000022807,ENSOCUG00000011473,ENSOCUG00000006927,ENSOCUG00000011746,ENSOCUG00000008224,ENSOCUG00000017434,ENSOCUG00000012663,ENSOCUG00000008310,ENSOCUG00000012177,ENSOCUG00000004396,ENSOCUG00000023315,ENSOCUG00000023483,ENSOCUG00000021211,ENSOCUG00000016297,ENSOCUG00000016292,ENSOCUG00000002984,ENSOCUG00000001385,ENSOCUG00000003715,ENSOCUG00000008674,ENSOCUG00000005804,ENSOCUG00000026229,…
GO:2000026	regulation of multicellular organismal development	biological_process	9.412e-12	772	9866	1123	16906	ENSOCUG00000002414,ENSOCUG00000012517,ENSOCUG00000016964,ENSOCUG00000000397,ENSOCUG00000024313,ENSOCUG00000024481,ENSOCUG00000009822,ENSOCUG00000013357,ENSOCUG00000010284,ENSOCUG00000000612,ENSOCUG00000011191,ENSOCUG00000016332,ENSOCUG00000007414,ENSOCUG00000023520,ENSOCUG00000027864,ENSOCUG00000008226,ENSOCUG00000013623,ENSOCUG00000005631,ENSOCUG00000014615,ENSOCUG00000028053,ENSOCUG00000026293,…
GO:0051239	regulation of multicellular organismal process	biological_process	2.4092e-16	1175	9866	1726	16906	ENSOCUG00000003825,ENSOCUG00000022117,ENSOCUG00000004061,ENSOCUG00000009346,ENSOCUG00000006542,ENSOCUG00000008137,ENSOCUG00000010471,ENSOCUG00000029681,ENSOCUG00000009160,ENSOCUG00000009869,ENSOCUG00000016068,ENSOCUG00000006856,ENSOCUG00000005856,ENSOCUG00000005107,ENSOCUG00000012215,ENSOCUG00000024058,ENSOCUG00000014556,ENSOCUG00000011082,ENSOCUG00000017666,ENSOCUG00000004014,ENSOCUG00000001537,…
GO:0051960	regulation of nervous system development	biological_process	2.8402e-05	325	9866	470	16906	ENSOCUG00000002557,ENSOCUG00000016491,ENSOCUG00000004598,ENSOCUG00000004870,ENSOCUG00000000605,ENSOCUG00000025498,ENSOCUG00000023553,ENSOCUG00000016671,ENSOCUG00000015552,ENSOCUG00000014932,ENSOCUG00000014603,ENSOCUG00000005276,ENSOCUG00000017812,ENSOCUG00000014718,ENSOCUG00000000638,ENSOCUG00000008567,ENSOCUG00000016388,ENSOCUG00000007090,ENSOCUG00000013497,ENSOCUG00000008283,ENSOCUG00000025312,…
GO:0050767	regulation of neurogenesis	biological_process	3.9162e-05	279	9866	399	16906	ENSOCUG00000011141,ENSOCUG00000017117,ENSOCUG00000022014,ENSOCUG00000013815,ENSOCUG00000010465,ENSOCUG00000007297,ENSOCUG00000004359,ENSOCUG00000015399,ENSOCUG00000015784,ENSOCUG00000011729,ENSOCUG00000004579,ENSOCUG00000013633,ENSOCUG00000015623,ENSOCUG00000014636,ENSOCUG00000011364,ENSOCUG00000001937,ENSOCUG00000005942,ENSOCUG00000014862,ENSOCUG00000011398,ENSOCUG00000014545,ENSOCUG00000002662,…
GO:0045664	regulation of neuron differentiation	biological_process	0.00040049	221	9866	316	16906	ENSOCUG00000024849,ENSOCUG00000026956,ENSOCUG00000029630,ENSOCUG00000007414,ENSOCUG00000004278,ENSOCUG00000013225,ENSOCUG00000015840,ENSOCUG00000026867,ENSOCUG00000007668,ENSOCUG00000011670,ENSOCUG00000011025,ENSOCUG00000009395,ENSOCUG00000002414,ENSOCUG00000012517,ENSOCUG00000008285,ENSOCUG00000000397,ENSOCUG00000004048,ENSOCUG00000008782,ENSOCUG00000016107,ENSOCUG00000010284,ENSOCUG00000017739,…
GO:0010975	regulation of neuron projection development	biological_process	5.9769e-06	164	9866	218	16906	ENSOCUG00000015226,ENSOCUG00000006856,ENSOCUG00000021923,ENSOCUG00000011626,ENSOCUG00000005467,ENSOCUG00000009527,ENSOCUG00000015301,ENSOCUG00000013540,ENSOCUG00000017148,ENSOCUG00000003620,ENSOCUG00000012955,ENSOCUG00000005884,ENSOCUG00000023433,ENSOCUG00000023836,ENSOCUG00000029354,ENSOCUG00000006811,ENSOCUG00000022059,ENSOCUG00000002939,ENSOCUG00000013059,ENSOCUG00000002038,ENSOCUG00000003179,…
GO:0001505	regulation of neurotransmitter levels	biological_process	0.0038266	68	9866	88	16906	ENSOCUG00000012783,ENSOCUG00000023754,ENSOCUG00000009263,ENSOCUG00000011954,ENSOCUG00000016511,ENSOCUG00000005620,ENSOCUG00000002964,ENSOCUG00000022073,ENSOCUG00000012796,ENSOCUG00000003063,ENSOCUG00000013432,ENSOCUG00000016172,ENSOCUG00000003900,ENSOCUG00000013382,ENSOCUG00000008627,ENSOCUG00000013292,ENSOCUG00000012674,ENSOCUG00000012799,ENSOCUG00000005487,ENSOCUG00000013067,ENSOCUG00000008823,…
GO:0051171	regulation of nitrogen compound metabolic process	biological_process	0.0010125	1569	9866	2532	16906	ENSOCUG00000010814,ENSOCUG00000011739,ENSOCUG00000016689,ENSOCUG00000005289,ENSOCUG00000027476,ENSOCUG00000010101,ENSOCUG00000010525,ENSOCUG00000023796,ENSOCUG00000001127,ENSOCUG00000013779,ENSOCUG00000010039,ENSOCUG00000007801,ENSOCUG00000011676,ENSOCUG00000000836,ENSOCUG00000011398,ENSOCUG00000007200,ENSOCUG00000017399,ENSOCUG00000027545,ENSOCUG00000005764,ENSOCUG00000009374,ENSOCUG00000017507,…
GO:1903506	regulation of nucleic acid-templated transcription	biological_process	0.0074053	1280	9866	2070	16906	ENSOCUG00000016173,ENSOCUG00000012174,ENSOCUG00000008416,ENSOCUG00000005648,ENSOCUG00000012530,ENSOCUG00000025009,ENSOCUG00000022713,ENSOCUG00000006153,ENSOCUG00000005851,ENSOCUG00000005182,ENSOCUG00000003142,ENSOCUG00000026172,ENSOCUG00000022431,ENSOCUG00000010171,ENSOCUG00000000803,ENSOCUG00000012379,ENSOCUG00000005930,ENSOCUG00000003707,ENSOCUG00000005781,ENSOCUG00000008958,ENSOCUG00000013114,…
GO:0019219	regulation of nucleobase-containing compound metabolic process	biological_process	0.0026303	1477	9866	2388	16906	ENSOCUG00000011310,ENSOCUG00000015048,ENSOCUG00000001697,ENSOCUG00000012887,ENSOCUG00000027228,ENSOCUG00000008556,ENSOCUG00000012639,ENSOCUG00000007081,ENSOCUG00000022715,ENSOCUG00000023464,ENSOCUG00000007993,ENSOCUG00000010832,ENSOCUG00000012806,ENSOCUG00000001789,ENSOCUG00000014505,ENSOCUG00000015345,ENSOCUG00000011427,ENSOCUG00000009600,ENSOCUG00000006039,ENSOCUG00000003672,ENSOCUG00000009625,…
GO:0033043	regulation of organelle organization	biological_process	1.9778e-09	523	9866	749	16906	ENSOCUG00000013268,ENSOCUG00000009841,ENSOCUG00000013073,ENSOCUG00000003553,ENSOCUG00000011386,ENSOCUG00000027255,ENSOCUG00000014019,ENSOCUG00000009369,ENSOCUG00000008990,ENSOCUG00000006059,ENSOCUG00000008462,ENSOCUG00000006102,ENSOCUG00000016195,ENSOCUG00000001284,ENSOCUG00000004355,ENSOCUG00000029484,ENSOCUG00000024266,ENSOCUG00000010593,ENSOCUG00000012886,ENSOCUG00000001952,ENSOCUG00000010313,…
GO:0033135	regulation of peptidyl-serine phosphorylation	biological_process	0.02033	63	9866	84	16906	ENSOCUG00000025312,ENSOCUG00000006859,ENSOCUG00000000897,ENSOCUG00000015563,ENSOCUG00000005487,ENSOCUG00000007723,ENSOCUG00000001026,ENSOCUG00000024877,ENSOCUG00000001618,ENSOCUG00000002875,ENSOCUG00000003436,ENSOCUG00000003016,ENSOCUG00000011689,ENSOCUG00000025486,ENSOCUG00000014932,ENSOCUG00000008317,ENSOCUG00000012449,ENSOCUG00000024304,ENSOCUG00000013536,ENSOCUG00000023825,ENSOCUG00000002556,…
GO:0019220	regulation of phosphate metabolic process	biological_process	2.1853e-10	703	9866	1025	16906	ENSOCUG00000003656,ENSOCUG00000003439,ENSOCUG00000017687,ENSOCUG00000023758,ENSOCUG00000000715,ENSOCUG00000009279,ENSOCUG00000017653,ENSOCUG00000010856,ENSOCUG00000007533,ENSOCUG00000005809,ENSOCUG00000016916,ENSOCUG00000001165,ENSOCUG00000015854,ENSOCUG00000008499,ENSOCUG00000005836,ENSOCUG00000009736,ENSOCUG00000023898,ENSOCUG00000027603,ENSOCUG00000012345,ENSOCUG00000008476,ENSOCUG00000009353,…
GO:0043551	regulation of phosphatidylinositol 3-kinase activity	biological_process	0.003884	24	9866	26	16906	ENSOCUG00000014723,ENSOCUG00000003056,ENSOCUG00000016117,ENSOCUG00000001725,ENSOCUG00000013633,ENSOCUG00000008523,ENSOCUG00000015119,ENSOCUG00000027603,ENSOCUG00000007668,ENSOCUG00000000172,ENSOCUG00000016448,ENSOCUG00000014319,ENSOCUG00000003553,ENSOCUG00000012295,ENSOCUG00000008922,ENSOCUG00000003073,ENSOCUG00000012754,ENSOCUG00000016689,ENSOCUG00000001515,ENSOCUG00000002495,ENSOCUG00000009956,…
GO:1903725	regulation of phospholipid metabolic process	biological_process	0.020023	33	9866	40	16906	ENSOCUG00000015900,ENSOCUG00000014723,ENSOCUG00000003056,ENSOCUG00000016117,ENSOCUG00000010843,ENSOCUG00000000651,ENSOCUG00000027603,ENSOCUG00000003553,ENSOCUG00000002671,ENSOCUG00000009956,ENSOCUG00000022712,ENSOCUG00000005660,ENSOCUG00000017666,ENSOCUG00000001515,ENSOCUG00000008523,ENSOCUG00000013633,ENSOCUG00000001725,ENSOCUG00000021601,ENSOCUG00000023350,ENSOCUG00000000172,ENSOCUG00000016448,…
GO:0051174	regulation of phosphorus metabolic process	biological_process	1.1213e-10	707	9866	1029	16906	ENSOCUG00000014689,ENSOCUG00000029295,ENSOCUG00000009670,ENSOCUG00000001676,ENSOCUG00000016511,ENSOCUG00000012701,ENSOCUG00000006002,ENSOCUG00000007388,ENSOCUG00000029630,ENSOCUG00000000699,ENSOCUG00000021601,ENSOCUG00000014455,ENSOCUG00000009585,ENSOCUG00000017149,ENSOCUG00000003722,ENSOCUG00000016925,ENSOCUG00000007668,ENSOCUG00000008961,ENSOCUG00000003534,ENSOCUG00000015413,ENSOCUG00000007265,…
GO:0042325	regulation of phosphorylation	biological_process	3.6625e-11	607	9866	868	16906	ENSOCUG00000004579,ENSOCUG00000027263,ENSOCUG00000009904,ENSOCUG00000021211,ENSOCUG00000023483,ENSOCUG00000016406,ENSOCUG00000011234,ENSOCUG00000001696,ENSOCUG00000008730,ENSOCUG00000016292,ENSOCUG00000008224,ENSOCUG00000022315,ENSOCUG00000024119,ENSOCUG00000008310,ENSOCUG00000012663,ENSOCUG00000023796,ENSOCUG00000012177,ENSOCUG00000027476,ENSOCUG00000016689,ENSOCUG00000003581,ENSOCUG00000006048,…
GO:0060078	regulation of postsynaptic membrane potential	biological_process	0.027515	41	9866	52	16906	ENSOCUG00000004347,ENSOCUG00000007857,ENSOCUG00000002185,ENSOCUG00000012799,ENSOCUG00000010271,ENSOCUG00000001376,ENSOCUG00000009050,ENSOCUG00000011795,ENSOCUG00000021974,ENSOCUG00000002022,ENSOCUG00000023825,ENSOCUG00000013003,ENSOCUG00000023882,ENSOCUG00000002396,ENSOCUG00000011017,ENSOCUG00000007281,ENSOCUG00000002648,ENSOCUG00000011440,ENSOCUG00000015254,ENSOCUG00000008774,ENSOCUG00000003638,…
GO:0080090	regulation of primary metabolic process	biological_process	6.0193e-12	2236	9866	3501	16906	ENSOCUG00000026841,ENSOCUG00000008423,ENSOCUG00000027603,ENSOCUG00000001752,ENSOCUG00000009353,ENSOCUG00000026951,ENSOCUG00000024877,ENSOCUG00000011462,ENSOCUG00000004757,ENSOCUG00000016491,ENSOCUG00000013284,ENSOCUG00000024515,ENSOCUG00000004598,ENSOCUG00000003858,ENSOCUG00000011419,ENSOCUG00000014852,ENSOCUG00000016088,ENSOCUG00000007351,ENSOCUG00000014634,ENSOCUG00000001304,ENSOCUG00000010856,…
GO:0043067	regulation of programmed cell death	biological_process	0.00025992	540	9866	823	16906	ENSOCUG00000017750,ENSOCUG00000024015,ENSOCUG00000008560,ENSOCUG00000005374,ENSOCUG00000001164,ENSOCUG00000022794,ENSOCUG00000014434,ENSOCUG00000003657,ENSOCUG00000006423,ENSOCUG00000020935,ENSOCUG00000004918,ENSOCUG00000003266,ENSOCUG00000010011,ENSOCUG00000004814,ENSOCUG00000017921,ENSOCUG00000000021,ENSOCUG00000024916,ENSOCUG00000005616,ENSOCUG00000001693,ENSOCUG00000011072,ENSOCUG00000011239,…
GO:0043393	regulation of protein binding	biological_process	0.00015169	93	9866	119	16906	ENSOCUG00000006423,ENSOCUG00000027998,ENSOCUG00000013633,ENSOCUG00000006427,ENSOCUG00000001164,ENSOCUG00000014556,ENSOCUG00000016524,ENSOCUG00000010054,ENSOCUG00000017805,ENSOCUG00000007070,ENSOCUG00000014505,ENSOCUG00000009775,ENSOCUG00000016292,ENSOCUG00000005107,ENSOCUG00000003073,ENSOCUG00000007403,ENSOCUG00000017117,ENSOCUG00000012610,ENSOCUG00000012519,ENSOCUG00000004545,ENSOCUG00000029354,…
GO:0045859	regulation of protein kinase activity	biological_process	0.00019469	273	9866	395	16906	ENSOCUG00000016689,ENSOCUG00000026304,ENSOCUG00000002450,ENSOCUG00000027476,ENSOCUG00000023796,ENSOCUG00000012177,ENSOCUG00000022315,ENSOCUG00000016292,ENSOCUG00000014233,ENSOCUG00000021329,ENSOCUG00000023483,ENSOCUG00000014000,ENSOCUG00000013633,ENSOCUG00000001085,ENSOCUG00000004659,ENSOCUG00000005660,ENSOCUG00000003715,ENSOCUG00000008774,ENSOCUG00000015620,ENSOCUG00000014545,ENSOCUG00000015567,…
GO:0032880	regulation of protein localization	biological_process	2.1806e-06	414	9866	601	16906	ENSOCUG00000010867,ENSOCUG00000015594,ENSOCUG00000014471,ENSOCUG00000009934,ENSOCUG00000000149,ENSOCUG00000013785,ENSOCUG00000029313,ENSOCUG00000003267,ENSOCUG00000014424,ENSOCUG00000003142,ENSOCUG00000017493,ENSOCUG00000010569,ENSOCUG00000016815,ENSOCUG00000010013,ENSOCUG00000006841,ENSOCUG00000001903,ENSOCUG00000028217,ENSOCUG00000015554,ENSOCUG00000023958,ENSOCUG00000005781,ENSOCUG00000009160,…
GO:1900180	regulation of protein localization to nucleus	biological_process	0.017574	100	9866	140	16906	ENSOCUG00000029601,ENSOCUG00000009934,ENSOCUG00000003630,ENSOCUG00000003790,ENSOCUG00000010189,ENSOCUG00000015474,ENSOCUG00000007496,ENSOCUG00000012543,ENSOCUG00000025015,ENSOCUG00000012325,ENSOCUG00000015594,ENSOCUG00000012975,ENSOCUG00000016607,ENSOCUG00000004710,ENSOCUG00000013053,ENSOCUG00000009248,ENSOCUG00000010843,ENSOCUG00000005781,ENSOCUG00000023958,ENSOCUG00000013176,ENSOCUG00000004753,…
GO:0051246	regulation of protein metabolic process	biological_process	5.2425e-11	1053	9866	1578	16906	ENSOCUG00000007388,ENSOCUG00000004378,ENSOCUG00000016511,ENSOCUG00000000699,ENSOCUG00000001676,ENSOCUG00000009670,ENSOCUG00000008549,ENSOCUG00000005926,ENSOCUG00000008961,ENSOCUG00000010538,ENSOCUG00000007265,ENSOCUG00000003722,ENSOCUG00000016925,ENSOCUG00000009040,ENSOCUG00000008806,ENSOCUG00000012295,ENSOCUG00000000495,ENSOCUG00000007381,ENSOCUG00000014266,ENSOCUG00000007141,ENSOCUG00000000775,…
GO:0031399	regulation of protein modification process	biological_process	8.7267e-11	743	9866	1085	16906	ENSOCUG00000002835,ENSOCUG00000027400,ENSOCUG00000015434,ENSOCUG00000013851,ENSOCUG00000007339,ENSOCUG00000017763,ENSOCUG00000002231,ENSOCUG00000000521,ENSOCUG00000002396,ENSOCUG00000012281,ENSOCUG00000016679,ENSOCUG00000004067,ENSOCUG00000014515,ENSOCUG00000015730,ENSOCUG00000003282,ENSOCUG00000001026,ENSOCUG00000009248,ENSOCUG00000015354,ENSOCUG00000003687,ENSOCUG00000029297,ENSOCUG00000016667,…
GO:0001932	regulation of protein phosphorylation	biological_process	4.4896e-09	557	9866	805	16906	ENSOCUG00000012090,ENSOCUG00000008229,ENSOCUG00000025226,ENSOCUG00000006014,ENSOCUG00000011687,ENSOCUG00000001058,ENSOCUG00000006134,ENSOCUG00000010199,ENSOCUG00000016448,ENSOCUG00000010631,ENSOCUG00000009368,ENSOCUG00000012232,ENSOCUG00000012106,ENSOCUG00000003215,ENSOCUG00000003943,ENSOCUG00000003098,ENSOCUG00000026956,ENSOCUG00000017589,ENSOCUG00000013657,ENSOCUG00000001039,ENSOCUG00000004269,…
GO:0050708	regulation of protein secretion	biological_process	0.0036971	158	9866	225	16906	ENSOCUG00000004271,ENSOCUG00000014855,ENSOCUG00000016776,ENSOCUG00000005094,ENSOCUG00000002364,ENSOCUG00000016757,ENSOCUG00000005539,ENSOCUG00000003763,ENSOCUG00000008254,ENSOCUG00000015290,ENSOCUG00000005673,ENSOCUG00000014132,ENSOCUG00000002409,ENSOCUG00000008518,ENSOCUG00000012840,ENSOCUG00000006901,ENSOCUG00000024174,ENSOCUG00000009160,ENSOCUG00000011193,ENSOCUG00000007177,ENSOCUG00000004061,…
GO:0071900	regulation of protein serine/threonine kinase activity	biological_process	0.016218	173	9866	254	16906	ENSOCUG00000007533,ENSOCUG00000012426,ENSOCUG00000011858,ENSOCUG00000021056,ENSOCUG00000006868,ENSOCUG00000005836,ENSOCUG00000026842,ENSOCUG00000026164,ENSOCUG00000014896,ENSOCUG00000008499,ENSOCUG00000017757,ENSOCUG00000005992,ENSOCUG00000024789,ENSOCUG00000017419,ENSOCUG00000026988,ENSOCUG00000006723,ENSOCUG00000007221,ENSOCUG00000017687,ENSOCUG00000008289,ENSOCUG00000026396,ENSOCUG00000010660,…
GO:1903533	regulation of protein targeting	biological_process	0.04905	136	9866	200	16906	ENSOCUG00000008572,ENSOCUG00000010542,ENSOCUG00000002065,ENSOCUG00000009546,ENSOCUG00000011457,ENSOCUG00000004441,ENSOCUG00000001515,ENSOCUG00000012853,ENSOCUG00000011869,ENSOCUG00000005794,ENSOCUG00000001270,ENSOCUG00000003254,ENSOCUG00000012721,ENSOCUG00000008440,ENSOCUG00000029756,ENSOCUG00000024320,ENSOCUG00000006958,ENSOCUG00000006579,ENSOCUG00000000069,ENSOCUG00000025738,ENSOCUG00000007702,…
GO:0051223	regulation of protein transport	biological_process	9.814e-06	326	9866	468	16906	ENSOCUG00000024849,ENSOCUG00000009670,ENSOCUG00000008549,ENSOCUG00000015813,ENSOCUG00000014689,ENSOCUG00000012701,ENSOCUG00000003399,ENSOCUG00000016462,ENSOCUG00000016511,ENSOCUG00000003722,ENSOCUG00000016925,ENSOCUG00000011090,ENSOCUG00000002848,ENSOCUG00000005631,ENSOCUG00000022005,ENSOCUG00000008961,ENSOCUG00000016539,ENSOCUG00000017699,ENSOCUG00000009243,ENSOCUG00000010103,ENSOCUG00000003275,…
GO:0046578	regulation of Ras protein signal transduction	biological_process	9.0806e-12	131	9866	152	16906	ENSOCUG00000000255,ENSOCUG00000022126,ENSOCUG00000010846,ENSOCUG00000015867,ENSOCUG00000012106,ENSOCUG00000029295,ENSOCUG00000014689,ENSOCUG00000016837,ENSOCUG00000005351,ENSOCUG00000010731,ENSOCUG00000015829,ENSOCUG00000012963,ENSOCUG00000008965,ENSOCUG00000021019,ENSOCUG00000000397,ENSOCUG00000009290,ENSOCUG00000006720,ENSOCUG00000001816,ENSOCUG00000012665,ENSOCUG00000000289,ENSOCUG00000001788,…
GO:0032101	regulation of response to external stimulus	biological_process	0.00017423	380	9866	564	16906	ENSOCUG00000000243,ENSOCUG00000015794,ENSOCUG00000015484,ENSOCUG00000008919,ENSOCUG00000000965,ENSOCUG00000001758,ENSOCUG00000007576,ENSOCUG00000003056,ENSOCUG00000017484,ENSOCUG00000014520,ENSOCUG00000007274,ENSOCUG00000009152,ENSOCUG00000006810,ENSOCUG00000002582,ENSOCUG00000013072,ENSOCUG00000017764,ENSOCUG00000009863,ENSOCUG00000027924,ENSOCUG00000008632,ENSOCUG00000006217,ENSOCUG00000005628,…
GO:0048583	regulation of response to stimulus	biological_process	6.2484e-29	1541	9866	2214	16906	ENSOCUG00000016491,ENSOCUG00000002851,ENSOCUG00000012042,ENSOCUG00000016930,ENSOCUG00000010130,ENSOCUG00000011462,ENSOCUG00000024515,ENSOCUG00000004598,ENSOCUG00000008545,ENSOCUG00000016088,ENSOCUG00000003512,ENSOCUG00000016671,ENSOCUG00000000638,ENSOCUG00000016726,ENSOCUG00000022473,ENSOCUG00000012611,ENSOCUG00000017108,ENSOCUG00000009353,ENSOCUG00000024877,ENSOCUG00000027603,ENSOCUG00000012345,…
GO:0080134	regulation of response to stress	biological_process	1.8251e-08	573	9866	835	16906	ENSOCUG00000006179,ENSOCUG00000007882,ENSOCUG00000001698,ENSOCUG00000024991,ENSOCUG00000003050,ENSOCUG00000002155,ENSOCUG00000005074,ENSOCUG00000004271,ENSOCUG00000016254,ENSOCUG00000009971,ENSOCUG00000008591,ENSOCUG00000012450,ENSOCUG00000004429,ENSOCUG00000001001,ENSOCUG00000010313,ENSOCUG00000025860,ENSOCUG00000001952,ENSOCUG00000010033,ENSOCUG00000016720,ENSOCUG00000015846,ENSOCUG00000013721,…
GO:1903034	regulation of response to wounding	biological_process	0.041998	171	9866	255	16906	ENSOCUG00000000243,ENSOCUG00000027603,ENSOCUG00000024877,ENSOCUG00000009353,ENSOCUG00000008919,ENSOCUG00000022473,ENSOCUG00000001758,ENSOCUG00000017874,ENSOCUG00000003056,ENSOCUG00000000185,ENSOCUG00000014520,ENSOCUG00000002582,ENSOCUG00000013072,ENSOCUG00000014127,ENSOCUG00000020917,ENSOCUG00000010449,ENSOCUG00000002580,ENSOCUG00000009863,ENSOCUG00000015909,ENSOCUG00000008632,ENSOCUG00000002057,…
GO:0035023	regulation of Rho protein signal transduction	biological_process	3.1643e-08	84	9866	96	16906	ENSOCUG00000012611,ENSOCUG00000003886,ENSOCUG00000004665,ENSOCUG00000013919,ENSOCUG00000006720,ENSOCUG00000017253,ENSOCUG00000000289,ENSOCUG00000009990,ENSOCUG00000009064,ENSOCUG00000002254,ENSOCUG00000027996,ENSOCUG00000010130,ENSOCUG00000023182,ENSOCUG00000006845,ENSOCUG00000002582,ENSOCUG00000007844,ENSOCUG00000006052,ENSOCUG00000011649,ENSOCUG00000010061,ENSOCUG00000012986,ENSOCUG00000026291,…
GO:2001141	regulation of RNA biosynthetic process	biological_process	0.0074053	1283	9866	2075	16906	ENSOCUG00000012173,ENSOCUG00000006464,ENSOCUG00000010471,ENSOCUG00000008137,ENSOCUG00000014207,ENSOCUG00000002814,ENSOCUG00000003825,ENSOCUG00000004061,ENSOCUG00000022117,ENSOCUG00000026941,ENSOCUG00000003543,ENSOCUG00000026305,ENSOCUG00000028186,ENSOCUG00000006427,ENSOCUG00000000468,ENSOCUG00000010820,ENSOCUG00000007453,ENSOCUG00000009813,ENSOCUG00000025390,ENSOCUG00000022572,ENSOCUG00000007967,…
GO:0051252	regulation of RNA metabolic process	biological_process	0.0061625	1338	9866	2165	16906	ENSOCUG00000029177,ENSOCUG00000017539,ENSOCUG00000012881,ENSOCUG00000010731,ENSOCUG00000007136,ENSOCUG00000008782,ENSOCUG00000017466,ENSOCUG00000000367,ENSOCUG00000026400,ENSOCUG00000014331,ENSOCUG00000005848,ENSOCUG00000001311,ENSOCUG00000017770,ENSOCUG00000009790,ENSOCUG00000006240,ENSOCUG00000005967,ENSOCUG00000005377,ENSOCUG00000009329,ENSOCUG00000001205,ENSOCUG00000014689,ENSOCUG00000027029,…
GO:0051046	regulation of secretion	biological_process	0.00078868	264	9866	386	16906	ENSOCUG00000022858,ENSOCUG00000014086,ENSOCUG00000012543,ENSOCUG00000004682,ENSOCUG00000015082,ENSOCUG00000005869,ENSOCUG00000023825,ENSOCUG00000011415,ENSOCUG00000013585,ENSOCUG00000002975,ENSOCUG00000013645,ENSOCUG00000014833,ENSOCUG00000004624,ENSOCUG00000016512,ENSOCUG00000012157,ENSOCUG00000001290,ENSOCUG00000001885,ENSOCUG00000024992,ENSOCUG00000016689,ENSOCUG00000023883,ENSOCUG00000016406,…
GO:1903530	regulation of secretion by cell	biological_process	0.0020392	244	9866	358	16906	ENSOCUG00000017504,ENSOCUG00000024851,ENSOCUG00000011775,ENSOCUG00000007140,ENSOCUG00000026291,ENSOCUG00000000605,ENSOCUG00000002582,ENSOCUG00000007150,ENSOCUG00000027635,ENSOCUG00000017968,ENSOCUG00000014370,ENSOCUG00000012582,ENSOCUG00000000532,ENSOCUG00000010343,ENSOCUG00000000864,ENSOCUG00000011320,ENSOCUG00000002431,ENSOCUG00000026917,ENSOCUG00000004870,ENSOCUG00000010449,ENSOCUG00000006168,…
GO:0009966	regulation of signal transduction	biological_process	2.7473e-22	1139	9866	1626	16906	ENSOCUG00000008641,ENSOCUG00000013194,ENSOCUG00000010199,ENSOCUG00000003312,ENSOCUG00000006134,ENSOCUG00000001058,ENSOCUG00000011687,ENSOCUG00000006014,ENSOCUG00000008615,ENSOCUG00000009203,ENSOCUG00000000038,ENSOCUG00000002008,ENSOCUG00000002673,ENSOCUG00000003943,ENSOCUG00000010747,ENSOCUG00000028059,ENSOCUG00000022126,ENSOCUG00000016448,ENSOCUG00000014711,ENSOCUG00000008757,ENSOCUG00000004441,…
GO:0023051	regulation of signaling	biological_process	5.7349e-27	1281	9866	1818	16906	ENSOCUG00000017051,ENSOCUG00000002218,ENSOCUG00000005237,ENSOCUG00000002439,ENSOCUG00000007128,ENSOCUG00000016965,ENSOCUG00000011122,ENSOCUG00000006444,ENSOCUG00000016261,ENSOCUG00000025486,ENSOCUG00000004311,ENSOCUG00000013796,ENSOCUG00000002611,ENSOCUG00000011064,ENSOCUG00000001153,ENSOCUG00000009805,ENSOCUG00000010556,ENSOCUG00000027509,ENSOCUG00000009790,ENSOCUG00000009165,ENSOCUG00000013282,…
GO:0051056	regulation of small GTPase mediated signal transduction	biological_process	4.011e-14	148	9866	170	16906	ENSOCUG00000003657,ENSOCUG00000009484,ENSOCUG00000022794,ENSOCUG00000009914,ENSOCUG00000017750,ENSOCUG00000005161,ENSOCUG00000016524,ENSOCUG00000010749,ENSOCUG00000001937,ENSOCUG00000009450,ENSOCUG00000008082,ENSOCUG00000025029,ENSOCUG00000005196,ENSOCUG00000015182,ENSOCUG00000012610,ENSOCUG00000001574,ENSOCUG00000004863,ENSOCUG00000007972,ENSOCUG00000011665,ENSOCUG00000001297,ENSOCUG00000025413,…
GO:0008589	regulation of smoothened signaling pathway	biological_process	0.0092028	38	9866	46	16906	ENSOCUG00000012017,ENSOCUG00000016862,ENSOCUG00000026917,ENSOCUG00000001278,ENSOCUG00000028228,ENSOCUG00000029129,ENSOCUG00000007744,ENSOCUG00000012272,ENSOCUG00000001537,ENSOCUG00000000638,ENSOCUG00000002973,ENSOCUG00000013015,ENSOCUG00000001752,ENSOCUG00000012937,ENSOCUG00000005781,ENSOCUG00000013176,ENSOCUG00000016404,ENSOCUG00000004359,ENSOCUG00000004327,ENSOCUG00000000732,ENSOCUG00000008499,…
GO:2000649	regulation of sodium ion transmembrane transporter activity	biological_process	0.026958	19	9866	21	16906	ENSOCUG00000011608,ENSOCUG00000001575,ENSOCUG00000023061,ENSOCUG00000023792,ENSOCUG00000014471,ENSOCUG00000006867,ENSOCUG00000005794,ENSOCUG00000022123,ENSOCUG00000015301,ENSOCUG00000000822,ENSOCUG00000001034,ENSOCUG00000007090,ENSOCUG00000006856,ENSOCUG00000023857,ENSOCUG00000023650,ENSOCUG00000013832,ENSOCUG00000027997,ENSOCUG00000010093,ENSOCUG00000023954
GO:0002028	regulation of sodium ion transport	biological_process	0.012824	32	9866	38	16906	ENSOCUG00000023792,ENSOCUG00000014471,ENSOCUG00000005794,ENSOCUG00000016088,ENSOCUG00000001034,ENSOCUG00000003436,ENSOCUG00000000822,ENSOCUG00000014718,ENSOCUG00000027997,ENSOCUG00000007090,ENSOCUG00000023650,ENSOCUG00000011657,ENSOCUG00000009395,ENSOCUG00000008485,ENSOCUG00000006867,ENSOCUG00000023061,ENSOCUG00000011608,ENSOCUG00000001575,ENSOCUG00000004359,ENSOCUG00000011916,ENSOCUG00000022123,…
GO:0070302	regulation of stress-activated protein kinase signaling cascade	biological_process	0.049933	94	9866	134	16906	ENSOCUG00000011858,ENSOCUG00000017539,ENSOCUG00000012090,ENSOCUG00000017154,ENSOCUG00000007533,ENSOCUG00000005809,ENSOCUG00000015736,ENSOCUG00000015854,ENSOCUG00000013282,ENSOCUG00000003271,ENSOCUG00000000495,ENSOCUG00000006445,ENSOCUG00000007043,ENSOCUG00000016448,ENSOCUG00000007668,ENSOCUG00000008961,ENSOCUG00000010538,ENSOCUG00000009368,ENSOCUG00000004833,ENSOCUG00000015413,ENSOCUG00000006723,…
GO:0050803	regulation of synapse structure or activity	biological_process	0.019158	105	9866	148	16906	ENSOCUG00000012806,ENSOCUG00000002285,ENSOCUG00000013633,ENSOCUG00000003812,ENSOCUG00000012817,ENSOCUG00000006856,ENSOCUG00000005539,ENSOCUG00000010264,ENSOCUG00000021923,ENSOCUG00000011340,ENSOCUG00000029681,ENSOCUG00000004359,ENSOCUG00000016119,ENSOCUG00000001290,ENSOCUG00000024174,ENSOCUG00000013059,ENSOCUG00000017865,ENSOCUG00000029354,ENSOCUG00000007675,ENSOCUG00000006811,ENSOCUG00000002462,…
GO:0048167	regulation of synaptic plasticity	biological_process	0.0024496	61	9866	77	16906	ENSOCUG00000013382,ENSOCUG00000006932,ENSOCUG00000013760,ENSOCUG00000011340,ENSOCUG00000012912,ENSOCUG00000024174,ENSOCUG00000016119,ENSOCUG00000001290,ENSOCUG00000011627,ENSOCUG00000009736,ENSOCUG00000004359,ENSOCUG00000007675,ENSOCUG00000006811,ENSOCUG00000016172,ENSOCUG00000003845,ENSOCUG00000029354,ENSOCUG00000005766,ENSOCUG00000017865,ENSOCUG00000003082,ENSOCUG00000003475,ENSOCUG00000006190,…
GO:0034121	regulation of toll-like receptor signaling pathway	biological_process	0.020363	28	9866	33	16906	ENSOCUG00000003763,ENSOCUG00000006229,ENSOCUG00000004353,ENSOCUG00000013633,ENSOCUG00000001718,ENSOCUG00000003056,ENSOCUG00000004165,ENSOCUG00000017763,ENSOCUG00000023553,ENSOCUG00000013609,ENSOCUG00000015065,ENSOCUG00000004061,ENSOCUG00000012589,ENSOCUG00000022498,ENSOCUG00000014520,ENSOCUG00000027945,ENSOCUG00000009374,ENSOCUG00000009732,ENSOCUG00000002582,ENSOCUG00000004829,ENSOCUG00000027854,…
GO:0006357	regulation of transcription from RNA polymerase II promoter	biological_process	0.00010033	760	9866	1175	16906	ENSOCUG00000010033,ENSOCUG00000022893,ENSOCUG00000016716,ENSOCUG00000002323,ENSOCUG00000005573,ENSOCUG00000008466,ENSOCUG00000026194,ENSOCUG00000010313,ENSOCUG00000012460,ENSOCUG00000007929,ENSOCUG00000004271,ENSOCUG00000002155,ENSOCUG00000023093,ENSOCUG00000013454,ENSOCUG00000003006,ENSOCUG00000004687,ENSOCUG00000004892,ENSOCUG00000015224,ENSOCUG00000011128,ENSOCUG00000016694,ENSOCUG00000004244,…
GO:0006355	regulation of transcription, DNA-templated	biological_process	0.0079065	1267	9866	2049	16906	ENSOCUG00000012136,ENSOCUG00000011891,ENSOCUG00000011457,ENSOCUG00000013716,ENSOCUG00000024103,ENSOCUG00000004035,ENSOCUG00000008031,ENSOCUG00000025550,ENSOCUG00000010127,ENSOCUG00000000026,ENSOCUG00000025433,ENSOCUG00000013520,ENSOCUG00000015024,ENSOCUG00000006958,ENSOCUG00000000169,ENSOCUG00000000536,ENSOCUG00000010481,ENSOCUG00000011791,ENSOCUG00000009081,ENSOCUG00000001720,ENSOCUG00000023583,…
GO:0051338	regulation of transferase activity	biological_process	0.00014514	344	9866	506	16906	ENSOCUG00000012325,ENSOCUG00000021158,ENSOCUG00000016667,ENSOCUG00000006031,ENSOCUG00000012808,ENSOCUG00000017952,ENSOCUG00000017211,ENSOCUG00000024295,ENSOCUG00000025879,ENSOCUG00000007233,ENSOCUG00000015053,ENSOCUG00000010413,ENSOCUG00000000521,ENSOCUG00000002396,ENSOCUG00000016679,ENSOCUG00000004750,ENSOCUG00000002231,ENSOCUG00000015434,ENSOCUG00000013851,ENSOCUG00000011124,ENSOCUG00000010587,…
GO:0034762	regulation of transmembrane transport	biological_process	0.030806	153	9866	225	16906	ENSOCUG00000010343,ENSOCUG00000003112,ENSOCUG00000002431,ENSOCUG00000014520,ENSOCUG00000006034,ENSOCUG00000000605,ENSOCUG00000000185,ENSOCUG00000027635,ENSOCUG00000011147,ENSOCUG00000013003,ENSOCUG00000017874,ENSOCUG00000011329,ENSOCUG00000005317,ENSOCUG00000002785,ENSOCUG00000016388,ENSOCUG00000007090,ENSOCUG00000001376,ENSOCUG00000027603,ENSOCUG00000012674,ENSOCUG00000012345,ENSOCUG00000025312,…
GO:0022898	regulation of transmembrane transporter activity	biological_process	0.0004626	78	9866	99	16906	ENSOCUG00000027997,ENSOCUG00000009050,ENSOCUG00000023870,ENSOCUG00000002425,ENSOCUG00000011689,ENSOCUG00000007885,ENSOCUG00000001718,ENSOCUG00000002396,ENSOCUG00000005002,ENSOCUG00000015474,ENSOCUG00000014205,ENSOCUG00000013105,ENSOCUG00000014571,ENSOCUG00000014471,ENSOCUG00000023792,ENSOCUG00000005399,ENSOCUG00000013065,ENSOCUG00000007669,ENSOCUG00000023954,ENSOCUG00000004524,ENSOCUG00000010093,…
GO:0051049	regulation of transport	biological_process	7.6471e-10	721	9866	1058	16906	ENSOCUG00000013916,ENSOCUG00000011657,ENSOCUG00000013259,ENSOCUG00000013227,ENSOCUG00000004939,ENSOCUG00000014540,ENSOCUG00000007339,ENSOCUG00000023882,ENSOCUG00000004067,ENSOCUG00000000426,ENSOCUG00000007763,ENSOCUG00000002396,ENSOCUG00000017763,ENSOCUG00000004412,ENSOCUG00000008474,ENSOCUG00000007354,ENSOCUG00000000329,ENSOCUG00000015474,ENSOCUG00000002189,ENSOCUG00000025879,ENSOCUG00000009566,…
GO:0032409	regulation of transporter activity	biological_process	0.00012018	85	9866	107	16906	ENSOCUG00000023870,ENSOCUG00000009050,ENSOCUG00000027997,ENSOCUG00000010843,ENSOCUG00000023825,ENSOCUG00000002396,ENSOCUG00000001718,ENSOCUG00000011689,ENSOCUG00000007885,ENSOCUG00000002425,ENSOCUG00000013105,ENSOCUG00000014571,ENSOCUG00000014205,ENSOCUG00000015474,ENSOCUG00000005002,ENSOCUG00000013065,ENSOCUG00000007669,ENSOCUG00000005399,ENSOCUG00000023792,ENSOCUG00000014471,ENSOCUG00000006856,…
GO:0031338	regulation of vesicle fusion	biological_process	0.043942	11	9866	11	16906	ENSOCUG00000017163,ENSOCUG00000024851,ENSOCUG00000004146,ENSOCUG00000029484,ENSOCUG00000023151,ENSOCUG00000013225,ENSOCUG00000023882,ENSOCUG00000005144,ENSOCUG00000013073,ENSOCUG00000002253,ENSOCUG00000015493
GO:0060627	regulation of vesicle-mediated transport	biological_process	0.0015581	172	9866	244	16906	ENSOCUG00000005197,ENSOCUG00000004446,ENSOCUG00000027142,ENSOCUG00000003966,ENSOCUG00000016596,ENSOCUG00000002924,ENSOCUG00000002057,ENSOCUG00000004923,ENSOCUG00000007751,ENSOCUG00000005755,ENSOCUG00000000830,ENSOCUG00000015018,ENSOCUG00000016651,ENSOCUG00000012082,ENSOCUG00000008922,ENSOCUG00000010020,ENSOCUG00000025156,ENSOCUG00000026184,ENSOCUG00000014501,ENSOCUG00000004146,ENSOCUG00000016172,…
GO:0030111	regulation of Wnt signaling pathway	biological_process	0.0083256	128	9866	181	16906	ENSOCUG00000025834,ENSOCUG00000000787,ENSOCUG00000012598,ENSOCUG00000008549,ENSOCUG00000017819,ENSOCUG00000010822,ENSOCUG00000009585,ENSOCUG00000004048,ENSOCUG00000009684,ENSOCUG00000016810,ENSOCUG00000016332,ENSOCUG00000012881,ENSOCUG00000029407,ENSOCUG00000010284,ENSOCUG00000009203,ENSOCUG00000010484,ENSOCUG00000007415,ENSOCUG00000002504,ENSOCUG00000010436,ENSOCUG00000017773,ENSOCUG00000016548,…
GO:0072001	renal system development	biological_process	0.0051856	147	9866	209	16906	ENSOCUG00000001816,ENSOCUG00000007909,ENSOCUG00000015835,ENSOCUG00000004150,ENSOCUG00000014027,ENSOCUG00000009225,ENSOCUG00000022666,ENSOCUG00000007470,ENSOCUG00000022383,ENSOCUG00000009990,ENSOCUG00000000560,ENSOCUG00000003722,ENSOCUG00000001616,ENSOCUG00000027029,ENSOCUG00000025834,ENSOCUG00000000787,ENSOCUG00000027864,ENSOCUG00000005792,ENSOCUG00000005597,ENSOCUG00000004278,ENSOCUG00000001738,…
GO:0009628	response to abiotic stimulus	biological_process	7.7383e-05	362	9866	532	16906	ENSOCUG00000009543,ENSOCUG00000029190,ENSOCUG00000001023,ENSOCUG00000003882,ENSOCUG00000016717,ENSOCUG00000016772,ENSOCUG00000005116,ENSOCUG00000007759,ENSOCUG00000013146,ENSOCUG00000005780,ENSOCUG00000008091,ENSOCUG00000005318,ENSOCUG00000012900,ENSOCUG00000026938,ENSOCUG00000015090,ENSOCUG00000006506,ENSOCUG00000027924,ENSOCUG00000009959,ENSOCUG00000014576,ENSOCUG00000015633,ENSOCUG00000010677,…
GO:0051591	response to cAMP	biological_process	0.039302	26	9866	31	16906	ENSOCUG00000001129,ENSOCUG00000003829,ENSOCUG00000009527,ENSOCUG00000023758,ENSOCUG00000014307,ENSOCUG00000024877,ENSOCUG00000009796,ENSOCUG00000004524,ENSOCUG00000002455,ENSOCUG00000001657,ENSOCUG00000015728,ENSOCUG00000029303,ENSOCUG00000004492,ENSOCUG00000014255,ENSOCUG00000013315,ENSOCUG00000000073,ENSOCUG00000014534,ENSOCUG00000017084,ENSOCUG00000014205,ENSOCUG00000010741,ENSOCUG00000010733,…
GO:0009719	response to endogenous stimulus	biological_process	2.4327e-09	513	9866	734	16906	ENSOCUG00000008065,ENSOCUG00000011415,ENSOCUG00000014453,ENSOCUG00000002975,ENSOCUG00000001888,ENSOCUG00000002947,ENSOCUG00000003685,ENSOCUG00000005869,ENSOCUG00000015724,ENSOCUG00000000730,ENSOCUG00000007744,ENSOCUG00000000258,ENSOCUG00000017820,ENSOCUG00000007069,ENSOCUG00000007599,ENSOCUG00000004524,ENSOCUG00000021712,ENSOCUG00000014917,ENSOCUG00000010794,ENSOCUG00000001937,ENSOCUG00000006343,…
GO:0009605	response to external stimulus	biological_process	4.4848e-06	863	9866	1325	16906	ENSOCUG00000000590,ENSOCUG00000004089,ENSOCUG00000004710,ENSOCUG00000013053,ENSOCUG00000011440,ENSOCUG00000011985,ENSOCUG00000027854,ENSOCUG00000003178,ENSOCUG00000004881,ENSOCUG00000026236,ENSOCUG00000006954,ENSOCUG00000000672,ENSOCUG00000005429,ENSOCUG00000001461,ENSOCUG00000013901,ENSOCUG00000001105,ENSOCUG00000029614,ENSOCUG00000009742,ENSOCUG00000011689,ENSOCUG00000013508,ENSOCUG00000002425,…
GO:0009991	response to extracellular stimulus	biological_process	0.0066981	254	9866	379	16906	ENSOCUG00000013067,ENSOCUG00000000897,ENSOCUG00000007530,ENSOCUG00000011143,ENSOCUG00000017905,ENSOCUG00000015422,ENSOCUG00000012028,ENSOCUG00000025567,ENSOCUG00000008823,ENSOCUG00000024304,ENSOCUG00000007204,ENSOCUG00000000466,ENSOCUG00000013716,ENSOCUG00000008440,ENSOCUG00000004269,ENSOCUG00000009225,ENSOCUG00000021947,ENSOCUG00000005794,ENSOCUG00000007156,ENSOCUG00000012136,ENSOCUG00000003231,…
GO:0070848	response to growth factor	biological_process	0.014206	243	9866	365	16906	ENSOCUG00000003040,ENSOCUG00000010891,ENSOCUG00000000146,ENSOCUG00000000715,ENSOCUG00000027106,ENSOCUG00000015063,ENSOCUG00000017549,ENSOCUG00000027924,ENSOCUG00000014369,ENSOCUG00000002052,ENSOCUG00000024273,ENSOCUG00000009736,ENSOCUG00000013629,ENSOCUG00000024967,ENSOCUG00000014334,ENSOCUG00000000732,ENSOCUG00000003905,ENSOCUG00000008499,ENSOCUG00000001599,ENSOCUG00000001971,ENSOCUG00000005062,…
GO:0035728	response to hepatocyte growth factor	biological_process	0.043942	11	9866	11	16906	ENSOCUG00000006357,ENSOCUG00000004992,ENSOCUG00000014932,ENSOCUG00000015992,ENSOCUG00000004579,ENSOCUG00000024849,ENSOCUG00000014265,ENSOCUG00000001618,ENSOCUG00000027685,ENSOCUG00000027924,ENSOCUG00000005427
GO:0009725	response to hormone	biological_process	3.9665e-08	231	9866	308	16906	ENSOCUG00000015927,ENSOCUG00000004278,ENSOCUG00000016853,ENSOCUG00000014693,ENSOCUG00000008604,ENSOCUG00000009329,ENSOCUG00000024849,ENSOCUG00000014267,ENSOCUG00000011434,ENSOCUG00000010527,ENSOCUG00000011681,ENSOCUG00000016448,ENSOCUG00000014455,ENSOCUG00000015502,ENSOCUG00000006240,ENSOCUG00000009585,ENSOCUG00000006337,ENSOCUG00000014319,ENSOCUG00000013647,ENSOCUG00000013806,ENSOCUG00000013194,…
GO:0010035	response to inorganic substance	biological_process	0.026665	128	9866	185	16906	ENSOCUG00000003521,ENSOCUG00000010633,ENSOCUG00000015413,ENSOCUG00000015076,ENSOCUG00000016511,ENSOCUG00000005335,ENSOCUG00000009722,ENSOCUG00000010966,ENSOCUG00000029295,ENSOCUG00000001676,ENSOCUG00000013175,ENSOCUG00000008805,ENSOCUG00000024481,ENSOCUG00000005315,ENSOCUG00000013249,ENSOCUG00000010056,ENSOCUG00000000897,ENSOCUG00000005487,ENSOCUG00000001618,ENSOCUG00000006702,ENSOCUG00000008823,…
GO:0032868	response to insulin	biological_process	0.00052861	84	9866	108	16906	ENSOCUG00000001127,ENSOCUG00000012663,ENSOCUG00000000073,ENSOCUG00000000167,ENSOCUG00000003475,ENSOCUG00000026640,ENSOCUG00000007177,ENSOCUG00000010918,ENSOCUG00000004163,ENSOCUG00000017143,ENSOCUG00000001693,ENSOCUG00000005094,ENSOCUG00000008439,ENSOCUG00000027545,ENSOCUG00000021321,ENSOCUG00000016010,ENSOCUG00000007950,ENSOCUG00000014505,ENSOCUG00000002455,ENSOCUG00000007669,ENSOCUG00000017820,…
GO:0033993	response to lipid	biological_process	0.0050311	241	9866	357	16906	ENSOCUG00000025860,ENSOCUG00000006901,ENSOCUG00000000784,ENSOCUG00000010033,ENSOCUG00000023757,ENSOCUG00000017595,ENSOCUG00000026468,ENSOCUG00000022308,ENSOCUG00000003137,ENSOCUG00000007177,ENSOCUG00000008969,ENSOCUG00000022907,ENSOCUG00000029354,ENSOCUG00000007568,ENSOCUG00000000359,ENSOCUG00000025948,ENSOCUG00000014223,ENSOCUG00000006427,ENSOCUG00000024550,ENSOCUG00000023775,ENSOCUG00000008157,…
GO:0009612	response to mechanical stimulus	biological_process	0.025314	62	9866	83	16906	ENSOCUG00000013716,ENSOCUG00000014703,ENSOCUG00000021250,ENSOCUG00000021947,ENSOCUG00000000895,ENSOCUG00000007128,ENSOCUG00000027854,ENSOCUG00000011696,ENSOCUG00000002158,ENSOCUG00000003112,ENSOCUG00000015189,ENSOCUG00000002640,ENSOCUG00000015211,ENSOCUG00000009805,ENSOCUG00000023958,ENSOCUG00000002216,ENSOCUG00000004939,ENSOCUG00000002798,ENSOCUG00000002258,ENSOCUG00000015925,ENSOCUG00000016606,…
GO:1901698	response to nitrogen compound	biological_process	3.6439e-06	257	9866	358	16906	ENSOCUG00000013716,ENSOCUG00000022498,ENSOCUG00000025433,ENSOCUG00000009473,ENSOCUG00000004829,ENSOCUG00000016965,ENSOCUG00000005627,ENSOCUG00000003638,ENSOCUG00000014781,ENSOCUG00000014985,ENSOCUG00000010481,ENSOCUG00000010594,ENSOCUG00000022082,ENSOCUG00000016982,ENSOCUG00000015312,ENSOCUG00000001898,ENSOCUG00000015240,ENSOCUG00000006958,ENSOCUG00000016401,ENSOCUG00000000367,ENSOCUG00000017792,…
GO:0031667	response to nutrient levels	biological_process	0.017842	241	9866	363	16906	ENSOCUG00000007835,ENSOCUG00000001009,ENSOCUG00000009022,ENSOCUG00000016521,ENSOCUG00000013330,ENSOCUG00000012620,ENSOCUG00000014935,ENSOCUG00000021211,ENSOCUG00000014068,ENSOCUG00000017112,ENSOCUG00000010827,ENSOCUG00000010821,ENSOCUG00000021604,ENSOCUG00000016297,ENSOCUG00000013358,ENSOCUG00000001696,ENSOCUG00000016697,ENSOCUG00000012451,ENSOCUG00000005175,ENSOCUG00000006980,ENSOCUG00000007266,…
GO:0014070	response to organic cyclic compound	biological_process	0.00011171	239	9866	340	16906	ENSOCUG00000021900,ENSOCUG00000006427,ENSOCUG00000017737,ENSOCUG00000009680,ENSOCUG00000024550,ENSOCUG00000007453,ENSOCUG00000009527,ENSOCUG00000024058,ENSOCUG00000015728,ENSOCUG00000010460,ENSOCUG00000004935,ENSOCUG00000002455,ENSOCUG00000005112,ENSOCUG00000003006,ENSOCUG00000002944,ENSOCUG00000009796,ENSOCUG00000016205,ENSOCUG00000005073,ENSOCUG00000000784,ENSOCUG00000000073,ENSOCUG00000023061,…
GO:0010033	response to organic substance	biological_process	2.4082e-11	914	9866	1352	16906	ENSOCUG00000004165,ENSOCUG00000001937,ENSOCUG00000013633,ENSOCUG00000010794,ENSOCUG00000021712,ENSOCUG00000012451,ENSOCUG00000006066,ENSOCUG00000014917,ENSOCUG00000012643,ENSOCUG00000007599,ENSOCUG00000004524,ENSOCUG00000011569,ENSOCUG00000012519,ENSOCUG00000007764,ENSOCUG00000011141,ENSOCUG00000014534,ENSOCUG00000017117,ENSOCUG00000003475,ENSOCUG00000011729,ENSOCUG00000008415,ENSOCUG00000015784,…
GO:0010243	response to organonitrogen compound	biological_process	8.2933e-07	226	9866	307	16906	ENSOCUG00000003201,ENSOCUG00000012840,ENSOCUG00000017242,ENSOCUG00000023061,ENSOCUG00000000784,ENSOCUG00000000167,ENSOCUG00000000073,ENSOCUG00000006194,ENSOCUG00000007177,ENSOCUG00000026640,ENSOCUG00000029354,ENSOCUG00000012739,ENSOCUG00000008439,ENSOCUG00000024058,ENSOCUG00000005094,ENSOCUG00000016010,ENSOCUG00000009527,ENSOCUG00000017737,ENSOCUG00000021900,ENSOCUG00000009680,ENSOCUG00000009796,…
GO:0006979	response to oxidative stress	biological_process	0.010286	134	9866	191	16906	ENSOCUG00000013249,ENSOCUG00000003271,ENSOCUG00000016836,ENSOCUG00000010427,ENSOCUG00000022298,ENSOCUG00000013175,ENSOCUG00000029179,ENSOCUG00000014904,ENSOCUG00000016511,ENSOCUG00000007388,ENSOCUG00000001676,ENSOCUG00000015076,ENSOCUG00000015413,ENSOCUG00000010633,ENSOCUG00000002530,ENSOCUG00000007793,ENSOCUG00000009585,ENSOCUG00000017508,ENSOCUG00000002248,ENSOCUG00000001515,ENSOCUG00000021250,…
GO:1901700	response to oxygen-containing compound	biological_process	3.3227e-07	455	9866	659	16906	ENSOCUG00000001657,ENSOCUG00000013692,ENSOCUG00000004525,ENSOCUG00000002216,ENSOCUG00000011955,ENSOCUG00000001618,ENSOCUG00000023777,ENSOCUG00000006702,ENSOCUG00000014563,ENSOCUG00000017905,ENSOCUG00000009786,ENSOCUG00000004533,ENSOCUG00000000897,ENSOCUG00000009233,ENSOCUG00000000651,ENSOCUG00000015443,ENSOCUG00000014307,ENSOCUG00000012028,ENSOCUG00000008823,ENSOCUG00000015430,ENSOCUG00000004269,…
GO:1901652	response to peptide	biological_process	0.00015168	110	9866	144	16906	ENSOCUG00000008604,ENSOCUG00000016853,ENSOCUG00000006402,ENSOCUG00000010527,ENSOCUG00000006499,ENSOCUG00000014455,ENSOCUG00000009585,ENSOCUG00000016998,ENSOCUG00000011681,ENSOCUG00000014896,ENSOCUG00000022357,ENSOCUG00000013315,ENSOCUG00000008091,ENSOCUG00000014319,ENSOCUG00000013647,ENSOCUG00000013806,ENSOCUG00000013194,ENSOCUG00000009208,ENSOCUG00000007943,ENSOCUG00000017792,ENSOCUG00000005116,…
GO:0043434	response to peptide hormone	biological_process	0.00010571	103	9866	133	16906	ENSOCUG00000011681,ENSOCUG00000016998,ENSOCUG00000014455,ENSOCUG00000009585,ENSOCUG00000006499,ENSOCUG00000006402,ENSOCUG00000010527,ENSOCUG00000008604,ENSOCUG00000016853,ENSOCUG00000021376,ENSOCUG00000006823,ENSOCUG00000017120,ENSOCUG00000011798,ENSOCUG00000017792,ENSOCUG00000005116,ENSOCUG00000007943,ENSOCUG00000017163,ENSOCUG00000013194,ENSOCUG00000013647,ENSOCUG00000013806,ENSOCUG00000009208,…
GO:0042594	response to starvation	biological_process	0.012246	204	9866	302	16906	ENSOCUG00000026917,ENSOCUG00000004598,ENSOCUG00000016550,ENSOCUG00000025058,ENSOCUG00000017484,ENSOCUG00000029147,ENSOCUG00000025995,ENSOCUG00000008398,ENSOCUG00000016088,ENSOCUG00000009152,ENSOCUG00000015169,ENSOCUG00000008102,ENSOCUG00000022473,ENSOCUG00000010476,ENSOCUG00000016879,ENSOCUG00000002022,ENSOCUG00000017155,ENSOCUG00000025312,ENSOCUG00000006721,ENSOCUG00000015484,ENSOCUG00000008820,…
GO:0048545	response to steroid hormone	biological_process	0.0061625	96	9866	131	16906	ENSOCUG00000008202,ENSOCUG00000011676,ENSOCUG00000001776,ENSOCUG00000011034,ENSOCUG00000000784,ENSOCUG00000012663,ENSOCUG00000005078,ENSOCUG00000000984,ENSOCUG00000006343,ENSOCUG00000022907,ENSOCUG00000000714,ENSOCUG00000007848,ENSOCUG00000003137,ENSOCUG00000016689,ENSOCUG00000007177,ENSOCUG00000005265,ENSOCUG00000011746,ENSOCUG00000017667,ENSOCUG00000010794,ENSOCUG00000006427,ENSOCUG00000024550,…
GO:0006950	response to stress	biological_process	9.4126e-11	1343	9866	2050	16906	ENSOCUG00000011089,ENSOCUG00000025590,ENSOCUG00000007943,ENSOCUG00000013357,ENSOCUG00000029179,ENSOCUG00000017154,ENSOCUG00000005275,ENSOCUG00000023583,ENSOCUG00000014367,ENSOCUG00000003984,ENSOCUG00000016238,ENSOCUG00000014615,ENSOCUG00000007043,ENSOCUG00000002848,ENSOCUG00000009367,ENSOCUG00000007781,ENSOCUG00000025238,ENSOCUG00000013323,ENSOCUG00000011299,ENSOCUG00000022666,ENSOCUG00000021947,…
GO:0009611	response to wounding	biological_process	2.5184e-05	285	9866	407	16906	ENSOCUG00000013967,ENSOCUG00000023595,ENSOCUG00000000526,ENSOCUG00000005078,ENSOCUG00000026073,ENSOCUG00000029663,ENSOCUG00000015182,ENSOCUG00000029037,ENSOCUG00000022337,ENSOCUG00000007656,ENSOCUG00000014935,ENSOCUG00000008338,ENSOCUG00000012143,ENSOCUG00000011075,ENSOCUG00000016624,ENSOCUG00000029416,ENSOCUG00000022794,ENSOCUG00000022350,ENSOCUG00000001009,ENSOCUG00000006423,ENSOCUG00000011311,…
GO:0007266	Rho protein signal transduction	biological_process	1.1336e-08	98	9866	114	16906	ENSOCUG00000004665,ENSOCUG00000003886,ENSOCUG00000005357,ENSOCUG00000013919,ENSOCUG00000012611,ENSOCUG00000015306,ENSOCUG00000004848,ENSOCUG00000017253,ENSOCUG00000006720,ENSOCUG00000000289,ENSOCUG00000027996,ENSOCUG00000010130,ENSOCUG00000002254,ENSOCUG00000023182,ENSOCUG00000006845,ENSOCUG00000009990,ENSOCUG00000009064,ENSOCUG00000011649,ENSOCUG00000006052,ENSOCUG00000007844,ENSOCUG00000002582,…
GO:0032774	RNA biosynthetic process	biological_process	0.022507	1327	9866	2162	16906	ENSOCUG00000008775,ENSOCUG00000003169,ENSOCUG00000022235,ENSOCUG00000024481,ENSOCUG00000027619,ENSOCUG00000022298,ENSOCUG00000007230,ENSOCUG00000016332,ENSOCUG00000014904,ENSOCUG00000012963,ENSOCUG00000027864,ENSOCUG00000013623,ENSOCUG00000004030,ENSOCUG00000013727,ENSOCUG00000007010,ENSOCUG00000014339,ENSOCUG00000010822,ENSOCUG00000027938,ENSOCUG00000021848,ENSOCUG00000005631,ENSOCUG00000012738,…
GO:0007435	salivary gland morphogenesis	biological_process	0.023433	25	9866	29	16906	ENSOCUG00000001242,ENSOCUG00000003636,ENSOCUG00000004249,ENSOCUG00000016689,ENSOCUG00000013049,ENSOCUG00000003662,ENSOCUG00000015594,ENSOCUG00000008499,ENSOCUG00000006207,ENSOCUG00000025015,ENSOCUG00000016862,ENSOCUG00000010481,ENSOCUG00000011415,ENSOCUG00000005279,ENSOCUG00000017549,ENSOCUG00000001618,ENSOCUG00000003439,ENSOCUG00000015665,ENSOCUG00000004579,ENSOCUG00000009070,ENSOCUG00000001295,…
GO:0046903	secretion	biological_process	7.2931e-10	414	9866	577	16906	ENSOCUG00000013292,ENSOCUG00000012674,ENSOCUG00000024877,ENSOCUG00000005602,ENSOCUG00000005802,ENSOCUG00000000837,ENSOCUG00000017874,ENSOCUG00000008567,ENSOCUG00000003823,ENSOCUG00000025290,ENSOCUG00000002022,ENSOCUG00000002298,ENSOCUG00000016388,ENSOCUG00000010489,ENSOCUG00000026291,ENSOCUG00000000605,ENSOCUG00000017675,ENSOCUG00000014644,ENSOCUG00000017504,ENSOCUG00000027635,ENSOCUG00000024633,…
GO:0032940	secretion by cell	biological_process	5.9701e-08	359	9866	504	16906	ENSOCUG00000017968,ENSOCUG00000004161,ENSOCUG00000011678,ENSOCUG00000012582,ENSOCUG00000007140,ENSOCUG00000024851,ENSOCUG00000011775,ENSOCUG00000007150,ENSOCUG00000002582,ENSOCUG00000013449,ENSOCUG00000026917,ENSOCUG00000006168,ENSOCUG00000000532,ENSOCUG00000002431,ENSOCUG00000000864,ENSOCUG00000010343,ENSOCUG00000000243,ENSOCUG00000005279,ENSOCUG00000015032,ENSOCUG00000012271,ENSOCUG00000008627,…
GO:0050954	sensory perception of mechanical stimulus	biological_process	0.01032	80	9866	108	16906	ENSOCUG00000001481,ENSOCUG00000010927,ENSOCUG00000010034,ENSOCUG00000005888,ENSOCUG00000005780,ENSOCUG00000013626,ENSOCUG00000010098,ENSOCUG00000006445,ENSOCUG00000005315,ENSOCUG00000004503,ENSOCUG00000013629,ENSOCUG00000003882,ENSOCUG00000012881,ENSOCUG00000017461,ENSOCUG00000010227,ENSOCUG00000012695,ENSOCUG00000023355,ENSOCUG00000017198,ENSOCUG00000022531,ENSOCUG00000006205,ENSOCUG00000017105,…
GO:0007605	sensory perception of sound	biological_process	0.016104	74	9866	100	16906	ENSOCUG00000025487,ENSOCUG00000011810,ENSOCUG00000016975,ENSOCUG00000004939,ENSOCUG00000007510,ENSOCUG00000013544,ENSOCUG00000013974,ENSOCUG00000002192,ENSOCUG00000003436,ENSOCUG00000007597,ENSOCUG00000006047,ENSOCUG00000004532,ENSOCUG00000024559,ENSOCUG00000002028,ENSOCUG00000015661,ENSOCUG00000009625,ENSOCUG00000016205,ENSOCUG00000025390,ENSOCUG00000007420,ENSOCUG00000013474,ENSOCUG00000016485,…
GO:0072331	signal transduction by p53 class mediator	biological_process	0.016365	68	9866	91	16906	ENSOCUG00000004932,ENSOCUG00000027970,ENSOCUG00000001874,ENSOCUG00000003863,ENSOCUG00000003742,ENSOCUG00000006428,ENSOCUG00000014828,ENSOCUG00000024503,ENSOCUG00000009934,ENSOCUG00000005814,ENSOCUG00000002158,ENSOCUG00000025022,ENSOCUG00000003553,ENSOCUG00000012325,ENSOCUG00000004626,ENSOCUG00000007579,ENSOCUG00000026305,ENSOCUG00000022282,ENSOCUG00000001164,ENSOCUG00000000005,ENSOCUG00000024550,…
GO:0023014	signal transduction by protein phosphorylation	biological_process	3.8616e-07	333	9866	469	16906	ENSOCUG00000013692,ENSOCUG00000001230,ENSOCUG00000006720,ENSOCUG00000002216,ENSOCUG00000007702,ENSOCUG00000001816,ENSOCUG00000006702,ENSOCUG00000021218,ENSOCUG00000001618,ENSOCUG00000004533,ENSOCUG00000007086,ENSOCUG00000010519,ENSOCUG00000016548,ENSOCUG00000008823,ENSOCUG00000004269,ENSOCUG00000001039,ENSOCUG00000013657,ENSOCUG00000008440,ENSOCUG00000027880,ENSOCUG00000001515,ENSOCUG00000002393,…
GO:0098602	single organism cell adhesion	biological_process	2.5438e-07	357	9866	505	16906	ENSOCUG00000013047,ENSOCUG00000001894,ENSOCUG00000011943,ENSOCUG00000016448,ENSOCUG00000028059,ENSOCUG00000003319,ENSOCUG00000021242,ENSOCUG00000012232,ENSOCUG00000029644,ENSOCUG00000009368,ENSOCUG00000013150,ENSOCUG00000008485,ENSOCUG00000008285,ENSOCUG00000006445,ENSOCUG00000004048,ENSOCUG00000008714,ENSOCUG00000007362,ENSOCUG00000004719,ENSOCUG00000014216,ENSOCUG00000010135,ENSOCUG00000004172,…
GO:0016337	single organismal cell-cell adhesion	biological_process	2.7238e-06	328	9866	467	16906	ENSOCUG00000006106,ENSOCUG00000015836,ENSOCUG00000003832,ENSOCUG00000000637,ENSOCUG00000012637,ENSOCUG00000011956,ENSOCUG00000005027,ENSOCUG00000016775,ENSOCUG00000013585,ENSOCUG00000015567,ENSOCUG00000002975,ENSOCUG00000014545,ENSOCUG00000007482,ENSOCUG00000012543,ENSOCUG00000021279,ENSOCUG00000003715,ENSOCUG00000007744,ENSOCUG00000022346,ENSOCUG00000009374,ENSOCUG00000004165,ENSOCUG00000009904,…
GO:0044708	single-organism behavior	biological_process	5.3646e-05	197	9866	273	16906	ENSOCUG00000013059,ENSOCUG00000022674,ENSOCUG00000029681,ENSOCUG00000006110,ENSOCUG00000000784,ENSOCUG00000017204,ENSOCUG00000009190,ENSOCUG00000013152,ENSOCUG00000005884,ENSOCUG00000013540,ENSOCUG00000007675,ENSOCUG00000013873,ENSOCUG00000006811,ENSOCUG00000022715,ENSOCUG00000029354,ENSOCUG00000001801,ENSOCUG00000027758,ENSOCUG00000004488,ENSOCUG00000017737,ENSOCUG00000009680,ENSOCUG00000012806,…
GO:0044711	single-organism biosynthetic process	biological_process	0.00048523	565	9866	867	16906	ENSOCUG00000013864,ENSOCUG00000005295,ENSOCUG00000008236,ENSOCUG00000014873,ENSOCUG00000012077,ENSOCUG00000025649,ENSOCUG00000017120,ENSOCUG00000005413,ENSOCUG00000001647,ENSOCUG00000009715,ENSOCUG00000009209,ENSOCUG00000000123,ENSOCUG00000005059,ENSOCUG00000003895,ENSOCUG00000002278,ENSOCUG00000027237,ENSOCUG00000002927,ENSOCUG00000009950,ENSOCUG00000014748,ENSOCUG00000002448,ENSOCUG00000006671,…
GO:0044723	single-organism carbohydrate metabolic process	biological_process	0.00046209	271	9866	395	16906	ENSOCUG00000003404,ENSOCUG00000011553,ENSOCUG00000005288,ENSOCUG00000011039,ENSOCUG00000000127,ENSOCUG00000011918,ENSOCUG00000010803,ENSOCUG00000012010,ENSOCUG00000016221,ENSOCUG00000014567,ENSOCUG00000008774,ENSOCUG00000014545,ENSOCUG00000017820,ENSOCUG00000015463,ENSOCUG00000022260,ENSOCUG00000013645,ENSOCUG00000013585,ENSOCUG00000014535,ENSOCUG00000007432,ENSOCUG00000005798,ENSOCUG00000023825,…
GO:0044712	single-organism catabolic process	biological_process	9.8064e-06	471	9866	697	16906	ENSOCUG00000012283,ENSOCUG00000008372,ENSOCUG00000007853,ENSOCUG00000015070,ENSOCUG00000005223,ENSOCUG00000008782,ENSOCUG00000007943,ENSOCUG00000003063,ENSOCUG00000014431,ENSOCUG00000009308,ENSOCUG00000027096,ENSOCUG00000017516,ENSOCUG00000004492,ENSOCUG00000004402,ENSOCUG00000017161,ENSOCUG00000011090,ENSOCUG00000009465,ENSOCUG00000023754,ENSOCUG00000014455,ENSOCUG00000014971,ENSOCUG00000000699,…
GO:1902580	single-organism cellular localization	biological_process	6.5637e-07	463	9866	674	16906	ENSOCUG00000005356,ENSOCUG00000009956,ENSOCUG00000011138,ENSOCUG00000007496,ENSOCUG00000007894,ENSOCUG00000016144,ENSOCUG00000001033,ENSOCUG00000012543,ENSOCUG00000015875,ENSOCUG00000025015,ENSOCUG00000008774,ENSOCUG00000014545,ENSOCUG00000008935,ENSOCUG00000016607,ENSOCUG00000012975,ENSOCUG00000016093,ENSOCUG00000015774,ENSOCUG00000001836,ENSOCUG00000013015,ENSOCUG00000015403,ENSOCUG00000027997,…
GO:0044763	single-organism cellular process	biological_process	6.4417e-08	5516	9866	9122	16906	ENSOCUG00000010814,ENSOCUG00000011739,ENSOCUG00000012420,ENSOCUG00000015222,ENSOCUG00000010101,ENSOCUG00000023375,ENSOCUG00000023796,ENSOCUG00000001127,ENSOCUG00000006950,ENSOCUG00000010247,ENSOCUG00000001734,ENSOCUG00000011398,ENSOCUG00000024969,ENSOCUG00000009682,ENSOCUG00000008082,ENSOCUG00000006357,ENSOCUG00000006641,ENSOCUG00000011553,ENSOCUG00000013385,ENSOCUG00000010755,ENSOCUG00000004091,…
GO:0044767	single-organism developmental process	biological_process	5.0246e-41	2418	9866	3529	16906	ENSOCUG00000006359,ENSOCUG00000011346,ENSOCUG00000022383,ENSOCUG00000011649,ENSOCUG00000006261,ENSOCUG00000016125,ENSOCUG00000003627,ENSOCUG00000025513,ENSOCUG00000007422,ENSOCUG00000003163,ENSOCUG00000021741,ENSOCUG00000006590,ENSOCUG00000024047,ENSOCUG00000003732,ENSOCUG00000021218,ENSOCUG00000025894,ENSOCUG00000015787,ENSOCUG00000003425,ENSOCUG00000014796,ENSOCUG00000009395,ENSOCUG00000007949,…
GO:1902582	single-organism intracellular transport	biological_process	3.0533e-08	599	9866	878	16906	ENSOCUG00000015474,ENSOCUG00000000329,ENSOCUG00000000353,ENSOCUG00000007354,ENSOCUG00000002476,ENSOCUG00000012126,ENSOCUG00000008793,ENSOCUG00000012213,ENSOCUG00000008594,ENSOCUG00000005996,ENSOCUG00000004412,ENSOCUG00000017763,ENSOCUG00000004067,ENSOCUG00000002396,ENSOCUG00000000426,ENSOCUG00000016688,ENSOCUG00000011450,ENSOCUG00000004811,ENSOCUG00000001818,ENSOCUG00000014970,ENSOCUG00000001390,…
GO:1902578	single-organism localization	biological_process	1.6041e-26	1790	9866	2628	16906	ENSOCUG00000014822,ENSOCUG00000012739,ENSOCUG00000016450,ENSOCUG00000003277,ENSOCUG00000013423,ENSOCUG00000006811,ENSOCUG00000010782,ENSOCUG00000005274,ENSOCUG00000000540,ENSOCUG00000008490,ENSOCUG00000007303,ENSOCUG00000012070,ENSOCUG00000010254,ENSOCUG00000000494,ENSOCUG00000002569,ENSOCUG00000008094,ENSOCUG00000011634,ENSOCUG00000017971,ENSOCUG00000006179,ENSOCUG00000013832,ENSOCUG00000025701,…
GO:0044801	single-organism membrane fusion	biological_process	7.1736e-06	64	9866	74	16906	ENSOCUG00000004217,ENSOCUG00000014158,ENSOCUG00000002059,ENSOCUG00000023882,ENSOCUG00000005144,ENSOCUG00000001718,ENSOCUG00000014032,ENSOCUG00000029484,ENSOCUG00000004714,ENSOCUG00000017876,ENSOCUG00000014515,ENSOCUG00000013073,ENSOCUG00000024513,ENSOCUG00000024222,ENSOCUG00000017383,ENSOCUG00000014641,ENSOCUG00000025748,ENSOCUG00000016209,ENSOCUG00000023883,ENSOCUG00000006423,ENSOCUG00000008929,…
GO:0044802	single-organism membrane organization	biological_process	1.0723e-08	332	9866	458	16906	ENSOCUG00000024513,ENSOCUG00000015949,ENSOCUG00000015302,ENSOCUG00000014362,ENSOCUG00000014543,ENSOCUG00000010013,ENSOCUG00000001718,ENSOCUG00000017493,ENSOCUG00000010569,ENSOCUG00000003142,ENSOCUG00000011332,ENSOCUG00000005144,ENSOCUG00000000023,ENSOCUG00000015211,ENSOCUG00000010431,ENSOCUG00000016243,ENSOCUG00000000073,ENSOCUG00000015290,ENSOCUG00000003201,ENSOCUG00000015832,ENSOCUG00000017725,…
GO:0044710	single-organism metabolic process	biological_process	1.8184e-23	2254	9866	3404	16906	ENSOCUG00000015736,ENSOCUG00000017120,ENSOCUG00000005745,ENSOCUG00000010372,ENSOCUG00000006445,ENSOCUG00000013864,ENSOCUG00000005295,ENSOCUG00000006352,ENSOCUG00000012703,ENSOCUG00000002724,ENSOCUG00000000123,ENSOCUG00000007243,ENSOCUG00000005436,ENSOCUG00000007291,ENSOCUG00000013461,ENSOCUG00000008024,ENSOCUG00000002393,ENSOCUG00000014748,ENSOCUG00000006113,ENSOCUG00000009950,ENSOCUG00000013692,…
GO:1902589	single-organism organelle organization	biological_process	4.0971e-21	1160	9866	1667	16906	ENSOCUG00000009404,ENSOCUG00000016115,ENSOCUG00000014741,ENSOCUG00000010141,ENSOCUG00000007795,ENSOCUG00000006867,ENSOCUG00000014835,ENSOCUG00000000731,ENSOCUG00000004716,ENSOCUG00000003755,ENSOCUG00000012646,ENSOCUG00000013088,ENSOCUG00000026396,ENSOCUG00000025362,ENSOCUG00000006146,ENSOCUG00000029147,ENSOCUG00000016285,ENSOCUG00000025995,ENSOCUG00000000605,ENSOCUG00000016550,ENSOCUG00000006289,…
GO:0044699	single-organism process	biological_process	1.067e-13	6295	9866	10358	16906	ENSOCUG00000029636,ENSOCUG00000006563,ENSOCUG00000012834,ENSOCUG00000009543,ENSOCUG00000005128,ENSOCUG00000026259,ENSOCUG00000000833,ENSOCUG00000016023,ENSOCUG00000014218,ENSOCUG00000010995,ENSOCUG00000007384,ENSOCUG00000028181,ENSOCUG00000022921,ENSOCUG00000001548,ENSOCUG00000002593,ENSOCUG00000010062,ENSOCUG00000000792,ENSOCUG00000001963,ENSOCUG00000013737,ENSOCUG00000006774,ENSOCUG00000004572,…
GO:0044765	single-organism transport	biological_process	1.4121e-25	1681	9866	2461	16906	ENSOCUG00000012086,ENSOCUG00000006362,ENSOCUG00000017407,ENSOCUG00000015970,ENSOCUG00000017626,ENSOCUG00000003640,ENSOCUG00000026221,ENSOCUG00000024992,ENSOCUG00000003976,ENSOCUG00000007282,ENSOCUG00000011569,ENSOCUG00000004359,ENSOCUG00000001885,ENSOCUG00000013425,ENSOCUG00000017057,ENSOCUG00000009240,ENSOCUG00000003479,ENSOCUG00000025908,ENSOCUG00000014917,ENSOCUG00000027714,ENSOCUG00000010821,…
GO:0001501	skeletal system development	biological_process	0.0012316	237	9866	345	16906	ENSOCUG00000011739,ENSOCUG00000010335,ENSOCUG00000016689,ENSOCUG00000000714,ENSOCUG00000012120,ENSOCUG00000006797,ENSOCUG00000010018,ENSOCUG00000004959,ENSOCUG00000023796,ENSOCUG00000013342,ENSOCUG00000017791,ENSOCUG00000002246,ENSOCUG00000002197,ENSOCUG00000014967,ENSOCUG00000010507,ENSOCUG00000012585,ENSOCUG00000008730,ENSOCUG00000016292,ENSOCUG00000012115,ENSOCUG00000017112,ENSOCUG00000012320,…
GO:0007264	small GTPase mediated signal transduction	biological_process	7.3627e-07	304	9866	426	16906	ENSOCUG00000010286,ENSOCUG00000009008,ENSOCUG00000009050,ENSOCUG00000010321,ENSOCUG00000003533,ENSOCUG00000003187,ENSOCUG00000006010,ENSOCUG00000000200,ENSOCUG00000005429,ENSOCUG00000008121,ENSOCUG00000010844,ENSOCUG00000004881,ENSOCUG00000024142,ENSOCUG00000017477,ENSOCUG00000015626,ENSOCUG00000002955,ENSOCUG00000012264,ENSOCUG00000011362,ENSOCUG00000009527,ENSOCUG00000000004,ENSOCUG00000000629,…
GO:0044283	small molecule biosynthetic process	biological_process	0.014088	174	9866	255	16906	ENSOCUG00000001938,ENSOCUG00000009762,ENSOCUG00000025386,ENSOCUG00000022473,ENSOCUG00000029364,ENSOCUG00000005127,ENSOCUG00000014801,ENSOCUG00000005334,ENSOCUG00000025853,ENSOCUG00000001175,ENSOCUG00000014644,ENSOCUG00000017484,ENSOCUG00000023553,ENSOCUG00000013017,ENSOCUG00000007938,ENSOCUG00000004572,ENSOCUG00000009045,ENSOCUG00000008200,ENSOCUG00000006432,ENSOCUG00000004820,ENSOCUG00000007245,…
GO:0044281	small molecule metabolic process	biological_process	0.00034361	732	9866	1137	16906	ENSOCUG00000007997,ENSOCUG00000008146,ENSOCUG00000009950,ENSOCUG00000003969,ENSOCUG00000009215,ENSOCUG00000013461,ENSOCUG00000017141,ENSOCUG00000016225,ENSOCUG00000006671,ENSOCUG00000002448,ENSOCUG00000014748,ENSOCUG00000015684,ENSOCUG00000006113,ENSOCUG00000011936,ENSOCUG00000016543,ENSOCUG00000027000,ENSOCUG00000015443,ENSOCUG00000021505,ENSOCUG00000017523,ENSOCUG00000017905,ENSOCUG00000006579,…
GO:0007224	smoothened signaling pathway	biological_process	0.03757	68	9866	93	16906	ENSOCUG00000016862,ENSOCUG00000007899,ENSOCUG00000001278,ENSOCUG00000026917,ENSOCUG00000013657,ENSOCUG00000025555,ENSOCUG00000000638,ENSOCUG00000016548,ENSOCUG00000002973,ENSOCUG00000012937,ENSOCUG00000008383,ENSOCUG00000001752,ENSOCUG00000016404,ENSOCUG00000000655,ENSOCUG00000008499,ENSOCUG00000013146,ENSOCUG00000004327,ENSOCUG00000000732,ENSOCUG00000008211,ENSOCUG00000015854,ENSOCUG00000003973,…
GO:0035725	sodium ion transmembrane transport	biological_process	7.8563e-05	52	9866	60	16906	ENSOCUG00000011916,ENSOCUG00000023061,ENSOCUG00000001575,ENSOCUG00000011608,ENSOCUG00000006867,ENSOCUG00000016003,ENSOCUG00000013146,ENSOCUG00000017084,ENSOCUG00000022123,ENSOCUG00000007870,ENSOCUG00000009911,ENSOCUG00000008401,ENSOCUG00000010152,ENSOCUG00000017667,ENSOCUG00000027690,ENSOCUG00000015301,ENSOCUG00000009833,ENSOCUG00000023857,ENSOCUG00000013832,ENSOCUG00000003984,ENSOCUG00000006856,…
GO:0006814	sodium ion transport	biological_process	1.4861e-06	87	9866	104	16906	ENSOCUG00000001324,ENSOCUG00000016088,ENSOCUG00000015546,ENSOCUG00000005794,ENSOCUG00000007281,ENSOCUG00000011219,ENSOCUG00000010040,ENSOCUG00000000185,ENSOCUG00000005156,ENSOCUG00000006934,ENSOCUG00000029185,ENSOCUG00000011795,ENSOCUG00000023650,ENSOCUG00000001376,ENSOCUG00000017676,ENSOCUG00000007090,ENSOCUG00000010926,ENSOCUG00000013757,ENSOCUG00000004890,ENSOCUG00000013003,ENSOCUG00000014718,…
GO:0031098	stress-activated protein kinase signaling cascade	biological_process	0.042172	104	9866	149	16906	ENSOCUG00000021218,ENSOCUG00000013497,ENSOCUG00000001618,ENSOCUG00000005279,ENSOCUG00000011791,ENSOCUG00000001230,ENSOCUG00000006720,ENSOCUG00000002216,ENSOCUG00000003056,ENSOCUG00000016548,ENSOCUG00000017382,ENSOCUG00000016062,ENSOCUG00000001788,ENSOCUG00000027880,ENSOCUG00000002582,ENSOCUG00000001515,ENSOCUG00000005652,ENSOCUG00000004269,ENSOCUG00000013657,ENSOCUG00000016671,ENSOCUG00000017508,…
GO:0034446	substrate adhesion-dependent cell spreading	biological_process	0.0028662	49	9866	60	16906	ENSOCUG00000007140,ENSOCUG00000009956,ENSOCUG00000017666,ENSOCUG00000005579,ENSOCUG00000015957,ENSOCUG00000005516,ENSOCUG00000011082,ENSOCUG00000003202,ENSOCUG00000011457,ENSOCUG00000016491,ENSOCUG00000014676,ENSOCUG00000025883,ENSOCUG00000001426,ENSOCUG00000012995,ENSOCUG00000010104,ENSOCUG00000024877,ENSOCUG00000005487,ENSOCUG00000010232,ENSOCUG00000013101,ENSOCUG00000003008,ENSOCUG00000003282,…
GO:0044272	sulfur compound biosynthetic process	biological_process	0.032128	55	9866	73	16906	ENSOCUG00000025359,ENSOCUG00000002260,ENSOCUG00000022357,ENSOCUG00000015456,ENSOCUG00000023500,ENSOCUG00000005141,ENSOCUG00000008074,ENSOCUG00000001419,ENSOCUG00000011720,ENSOCUG00000021141,ENSOCUG00000013212,ENSOCUG00000017120,ENSOCUG00000003615,ENSOCUG00000012805,ENSOCUG00000001009,ENSOCUG00000003406,ENSOCUG00000004842,ENSOCUG00000017653,ENSOCUG00000024657,ENSOCUG00000004622,ENSOCUG00000010672,…
GO:0006790	sulfur compound metabolic process	biological_process	0.025109	116	9866	166	16906	ENSOCUG00000014667,ENSOCUG00000003858,ENSOCUG00000002011,ENSOCUG00000012131,ENSOCUG00000014748,ENSOCUG00000016671,ENSOCUG00000003322,ENSOCUG00000015351,ENSOCUG00000022561,ENSOCUG00000003733,ENSOCUG00000007855,ENSOCUG00000013796,ENSOCUG00000017716,ENSOCUG00000015191,ENSOCUG00000013158,ENSOCUG00000015116,ENSOCUG00000002267,ENSOCUG00000008055,ENSOCUG00000009762,ENSOCUG00000003679,ENSOCUG00000002546,…
GO:0050808	synapse organization	biological_process	0.01017	103	9866	143	16906	ENSOCUG00000009050,ENSOCUG00000001836,ENSOCUG00000017885,ENSOCUG00000004939,ENSOCUG00000005233,ENSOCUG00000007857,ENSOCUG00000003282,ENSOCUG00000011500,ENSOCUG00000013536,ENSOCUG00000002356,ENSOCUG00000026837,ENSOCUG00000023825,ENSOCUG00000012637,ENSOCUG00000004981,ENSOCUG00000010587,ENSOCUG00000010569,ENSOCUG00000011121,ENSOCUG00000004014,ENSOCUG00000010696,ENSOCUG00000008774,ENSOCUG00000010844,…
GO:0007268	synaptic transmission	biological_process	9.1648e-07	194	9866	259	16906	ENSOCUG00000003845,ENSOCUG00000022073,ENSOCUG00000021019,ENSOCUG00000010060,ENSOCUG00000001906,ENSOCUG00000003082,ENSOCUG00000015412,ENSOCUG00000000182,ENSOCUG00000000757,ENSOCUG00000013382,ENSOCUG00000007381,ENSOCUG00000000397,ENSOCUG00000008714,ENSOCUG00000023754,ENSOCUG00000009263,ENSOCUG00000007581,ENSOCUG00000013763,ENSOCUG00000003984,ENSOCUG00000012106,ENSOCUG00000014013,ENSOCUG00000007433,…
GO:0035249	synaptic transmission, glutamatergic	biological_process	0.017547	31	9866	37	16906	ENSOCUG00000011954,ENSOCUG00000007857,ENSOCUG00000009263,ENSOCUG00000010264,ENSOCUG00000012799,ENSOCUG00000008129,ENSOCUG00000009050,ENSOCUG00000005539,ENSOCUG00000011657,ENSOCUG00000005620,ENSOCUG00000014499,ENSOCUG00000008567,ENSOCUG00000002022,ENSOCUG00000013774,ENSOCUG00000023882,ENSOCUG00000015840,ENSOCUG00000006811,ENSOCUG00000003845,ENSOCUG00000029354,ENSOCUG00000015412,ENSOCUG00000017799,…
GO:0048731	system development	biological_process	9.957e-33	1880	9866	2726	16906	ENSOCUG00000010011,ENSOCUG00000021618,ENSOCUG00000014829,ENSOCUG00000016119,ENSOCUG00000016722,ENSOCUG00000012980,ENSOCUG00000010581,ENSOCUG00000017542,ENSOCUG00000016787,ENSOCUG00000005265,ENSOCUG00000023595,ENSOCUG00000013181,ENSOCUG00000027340,ENSOCUG00000007972,ENSOCUG00000022514,ENSOCUG00000010818,ENSOCUG00000026486,ENSOCUG00000029019,ENSOCUG00000001693,ENSOCUG00000008338,ENSOCUG00000029416,…
GO:0042330	taxis	biological_process	0.00066398	232	9866	335	16906	ENSOCUG00000000786,ENSOCUG00000012637,ENSOCUG00000016606,ENSOCUG00000007650,ENSOCUG00000010587,ENSOCUG00000011124,ENSOCUG00000006973,ENSOCUG00000010384,ENSOCUG00000001026,ENSOCUG00000015054,ENSOCUG00000000398,ENSOCUG00000005714,ENSOCUG00000010843,ENSOCUG00000008065,ENSOCUG00000017821,ENSOCUG00000017831,ENSOCUG00000007757,ENSOCUG00000006479,ENSOCUG00000024889,ENSOCUG00000000763,ENSOCUG00000007482,…
GO:0022029	telencephalon cell migration	biological_process	0.0041639	38	9866	45	16906	ENSOCUG00000014676,ENSOCUG00000000857,ENSOCUG00000017799,ENSOCUG00000014545,ENSOCUG00000012713,ENSOCUG00000007894,ENSOCUG00000025555,ENSOCUG00000007622,ENSOCUG00000022180,ENSOCUG00000015023,ENSOCUG00000009956,ENSOCUG00000002419,ENSOCUG00000015724,ENSOCUG00000005853,ENSOCUG00000012919,ENSOCUG00000012050,ENSOCUG00000011657,ENSOCUG00000009050,ENSOCUG00000007978,ENSOCUG00000010481,ENSOCUG00000007857,…
GO:0021537	telencephalon development	biological_process	0.00012255	115	9866	151	16906	ENSOCUG00000012544,ENSOCUG00000005836,ENSOCUG00000004411,ENSOCUG00000004048,ENSOCUG00000008622,ENSOCUG00000027509,ENSOCUG00000012323,ENSOCUG00000009736,ENSOCUG00000009790,ENSOCUG00000010284,ENSOCUG00000001738,ENSOCUG00000006563,ENSOCUG00000021056,ENSOCUG00000012175,ENSOCUG00000008443,ENSOCUG00000002964,ENSOCUG00000011919,ENSOCUG00000015840,ENSOCUG00000027864,ENSOCUG00000007042,ENSOCUG00000009792,…
GO:0009888	tissue development	biological_process	3.7867e-11	847	9866	1247	16906	ENSOCUG00000015866,ENSOCUG00000013485,ENSOCUG00000003724,ENSOCUG00000012557,ENSOCUG00000010895,ENSOCUG00000009224,ENSOCUG00000025269,ENSOCUG00000016667,ENSOCUG00000010261,ENSOCUG00000013227,ENSOCUG00000006877,ENSOCUG00000004939,ENSOCUG00000017920,ENSOCUG00000014515,ENSOCUG00000001298,ENSOCUG00000016688,ENSOCUG00000002396,ENSOCUG00000012281,ENSOCUG00000012860,ENSOCUG00000004750,ENSOCUG00000006270,…
GO:0090130	tissue migration	biological_process	0.00026084	128	9866	172	16906	ENSOCUG00000022117,ENSOCUG00000016902,ENSOCUG00000012103,ENSOCUG00000023757,ENSOCUG00000015220,ENSOCUG00000023066,ENSOCUG00000012615,ENSOCUG00000013785,ENSOCUG00000014444,ENSOCUG00000013060,ENSOCUG00000009742,ENSOCUG00000000348,ENSOCUG00000017666,ENSOCUG00000017878,ENSOCUG00000006059,ENSOCUG00000004992,ENSOCUG00000016936,ENSOCUG00000004881,ENSOCUG00000017477,ENSOCUG00000022530,ENSOCUG00000014596,…
GO:0048729	tissue morphogenesis	biological_process	0.016654	307	9866	469	16906	ENSOCUG00000003196,ENSOCUG00000015928,ENSOCUG00000014741,ENSOCUG00000015854,ENSOCUG00000001168,ENSOCUG00000016942,ENSOCUG00000014334,ENSOCUG00000005836,ENSOCUG00000025264,ENSOCUG00000017084,ENSOCUG00000008499,ENSOCUG00000005228,ENSOCUG00000005755,ENSOCUG00000006432,ENSOCUG00000009052,ENSOCUG00000010034,ENSOCUG00000003439,ENSOCUG00000006146,ENSOCUG00000001875,ENSOCUG00000016671,ENSOCUG00000003662,…
GO:0002224	toll-like receptor signaling pathway	biological_process	0.049933	47	9866	62	16906	ENSOCUG00000003672,ENSOCUG00000003763,ENSOCUG00000025948,ENSOCUG00000012701,ENSOCUG00000004165,ENSOCUG00000013633,ENSOCUG00000004353,ENSOCUG00000001973,ENSOCUG00000005372,ENSOCUG00000007177,ENSOCUG00000022216,ENSOCUG00000004061,ENSOCUG00000012589,ENSOCUG00000027945,ENSOCUG00000001824,ENSOCUG00000013609,ENSOCUG00000023796,ENSOCUG00000012519,ENSOCUG00000012157,ENSOCUG00000025860,ENSOCUG00000010033,…
GO:0006366	transcription from RNA polymerase II promoter	biological_process	0.00036878	780	9866	1216	16906	ENSOCUG00000000476,ENSOCUG00000008096,ENSOCUG00000026053,ENSOCUG00000009358,ENSOCUG00000015627,ENSOCUG00000015379,ENSOCUG00000005389,ENSOCUG00000023116,ENSOCUG00000002875,ENSOCUG00000002973,ENSOCUG00000013449,ENSOCUG00000001063,ENSOCUG00000017295,ENSOCUG00000016677,ENSOCUG00000026678,ENSOCUG00000016020,ENSOCUG00000010049,ENSOCUG00000016862,ENSOCUG00000025058,ENSOCUG00000015818,ENSOCUG00000012546,…
GO:0006351	transcription, DNA-templated	biological_process	0.0216	1307	9866	2128	16906	ENSOCUG00000006091,ENSOCUG00000012441,ENSOCUG00000000495,ENSOCUG00000007141,ENSOCUG00000026748,ENSOCUG00000023865,ENSOCUG00000004571,ENSOCUG00000008805,ENSOCUG00000006454,ENSOCUG00000014693,ENSOCUG00000009670,ENSOCUG00000024849,ENSOCUG00000001676,ENSOCUG00000016511,ENSOCUG00000006802,ENSOCUG00000009040,ENSOCUG00000016925,ENSOCUG00000015520,ENSOCUG00000013795,ENSOCUG00000008961,ENSOCUG00000006040,…
GO:0007169	transmembrane receptor protein tyrosine kinase signaling pathway	biological_process	1.6394e-16	268	9866	331	16906	ENSOCUG00000003812,ENSOCUG00000016010,ENSOCUG00000016188,ENSOCUG00000011515,ENSOCUG00000014336,ENSOCUG00000001575,ENSOCUG00000029401,ENSOCUG00000003908,ENSOCUG00000007177,ENSOCUG00000013540,ENSOCUG00000016450,ENSOCUG00000005274,ENSOCUG00000013536,ENSOCUG00000001136,ENSOCUG00000015248,ENSOCUG00000013644,ENSOCUG00000007723,ENSOCUG00000029484,ENSOCUG00000025317,ENSOCUG00000014795,ENSOCUG00000007978,…
GO:0055085	transmembrane transport	biological_process	6.0708e-12	606	9866	861	16906	ENSOCUG00000015850,ENSOCUG00000008401,ENSOCUG00000005557,ENSOCUG00000011459,ENSOCUG00000011876,ENSOCUG00000017956,ENSOCUG00000005443,ENSOCUG00000010098,ENSOCUG00000006919,ENSOCUG00000012018,ENSOCUG00000002783,ENSOCUG00000013146,ENSOCUG00000023806,ENSOCUG00000005403,ENSOCUG00000004184,ENSOCUG00000017746,ENSOCUG00000013248,ENSOCUG00000001011,ENSOCUG00000001627,ENSOCUG00000025172,ENSOCUG00000004314,…
GO:0006810	transport	biological_process	6.8588e-27	1942	9866	2869	16906	ENSOCUG00000020935,ENSOCUG00000023159,ENSOCUG00000010093,ENSOCUG00000006500,ENSOCUG00000012115,ENSOCUG00000013137,ENSOCUG00000029416,ENSOCUG00000008338,ENSOCUG00000001042,ENSOCUG00000008838,ENSOCUG00000007313,ENSOCUG00000003535,ENSOCUG00000022350,ENSOCUG00000007972,ENSOCUG00000014964,ENSOCUG00000023595,ENSOCUG00000016389,ENSOCUG00000010105,ENSOCUG00000022514,ENSOCUG00000008419,ENSOCUG00000026859,…
GO:0035295	tube development	biological_process	0.0012316	307	9866	456	16906	ENSOCUG00000004278,ENSOCUG00000012454,ENSOCUG00000015840,ENSOCUG00000026956,ENSOCUG00000011434,ENSOCUG00000009070,ENSOCUG00000014510,ENSOCUG00000012106,ENSOCUG00000002998,ENSOCUG00000001553,ENSOCUG00000011938,ENSOCUG00000004048,ENSOCUG00000009993,ENSOCUG00000006134,ENSOCUG00000008485,ENSOCUG00000005325,ENSOCUG00000024007,ENSOCUG00000009203,ENSOCUG00000029407,ENSOCUG00000003209,ENSOCUG00000006590,…
GO:0035239	tube morphogenesis	biological_process	0.045183	187	9866	281	16906	ENSOCUG00000002874,ENSOCUG00000000258,ENSOCUG00000023771,ENSOCUG00000007757,ENSOCUG00000006479,ENSOCUG00000017821,ENSOCUG00000025015,ENSOCUG00000014545,ENSOCUG00000008507,ENSOCUG00000003682,ENSOCUG00000009161,ENSOCUG00000013645,ENSOCUG00000001479,ENSOCUG00000012116,ENSOCUG00000013015,ENSOCUG00000002839,ENSOCUG00000015371,ENSOCUG00000005233,ENSOCUG00000001250,ENSOCUG00000012637,ENSOCUG00000012860,…
GO:0006511	ubiquitin-dependent protein catabolic process	biological_process	0.00054436	242	9866	350	16906	ENSOCUG00000006102,ENSOCUG00000029655,ENSOCUG00000002397,ENSOCUG00000010390,ENSOCUG00000013126,ENSOCUG00000009092,ENSOCUG00000012827,ENSOCUG00000021554,ENSOCUG00000002543,ENSOCUG00000014107,ENSOCUG00000014471,ENSOCUG00000026022,ENSOCUG00000011524,ENSOCUG00000027255,ENSOCUG00000012092,ENSOCUG00000015888,ENSOCUG00000005781,ENSOCUG00000017078,ENSOCUG00000017031,ENSOCUG00000009402,ENSOCUG00000005872,…
GO:0001655	urogenital system development	biological_process	0.0044692	164	9866	235	16906	ENSOCUG00000002052,ENSOCUG00000024273,ENSOCUG00000017867,ENSOCUG00000008499,ENSOCUG00000021502,ENSOCUG00000016942,ENSOCUG00000014334,ENSOCUG00000001555,ENSOCUG00000014951,ENSOCUG00000014910,ENSOCUG00000006563,ENSOCUG00000015928,ENSOCUG00000016465,ENSOCUG00000000146,ENSOCUG00000006723,ENSOCUG00000014310,ENSOCUG00000001726,ENSOCUG00000009052,ENSOCUG00000024268,ENSOCUG00000004903,ENSOCUG00000016862,…
GO:0007033	vacuole organization	biological_process	0.043752	71	9866	98	16906	ENSOCUG00000021604,ENSOCUG00000013358,ENSOCUG00000001790,ENSOCUG00000008929,ENSOCUG00000006980,ENSOCUG00000010293,ENSOCUG00000013475,ENSOCUG00000017112,ENSOCUG00000016209,ENSOCUG00000006284,ENSOCUG00000007835,ENSOCUG00000009971,ENSOCUG00000011154,ENSOCUG00000009251,ENSOCUG00000012754,ENSOCUG00000008591,ENSOCUG00000009190,ENSOCUG00000025886,ENSOCUG00000008486,ENSOCUG00000015916,ENSOCUG00000022674,…
GO:0048010	vascular endothelial growth factor receptor signaling pathway	biological_process	0.039302	26	9866	31	16906	ENSOCUG00000005062,ENSOCUG00000001971,ENSOCUG00000022585,ENSOCUG00000026784,ENSOCUG00000016936,ENSOCUG00000014985,ENSOCUG00000006445,ENSOCUG00000008757,ENSOCUG00000000732,ENSOCUG00000017764,ENSOCUG00000017884,ENSOCUG00000016243,ENSOCUG00000008499,ENSOCUG00000007668,ENSOCUG00000006856,ENSOCUG00000011092,ENSOCUG00000013916,ENSOCUG00000014252,ENSOCUG00000029416,ENSOCUG00000015992,ENSOCUG00000001136,…
GO:0001944	vasculature development	biological_process	0.00016385	295	9866	429	16906	ENSOCUG00000028026,ENSOCUG00000002439,ENSOCUG00000015789,ENSOCUG00000001766,ENSOCUG00000009225,ENSOCUG00000022666,ENSOCUG00000007844,ENSOCUG00000014027,ENSOCUG00000013520,ENSOCUG00000004150,ENSOCUG00000013158,ENSOCUG00000026801,ENSOCUG00000011309,ENSOCUG00000023764,ENSOCUG00000014493,ENSOCUG00000021629,ENSOCUG00000003587,ENSOCUG00000010232,ENSOCUG00000006091,ENSOCUG00000027509,ENSOCUG00000012881,…
GO:0048278	vesicle docking	biological_process	0.0031336	21	9866	22	16906	ENSOCUG00000002298,ENSOCUG00000015311,ENSOCUG00000016919,ENSOCUG00000007835,ENSOCUG00000005468,ENSOCUG00000002975,ENSOCUG00000014360,ENSOCUG00000010271,ENSOCUG00000011954,ENSOCUG00000014515,ENSOCUG00000000756,ENSOCUG00000016944,ENSOCUG00000013753,ENSOCUG00000000174,ENSOCUG00000013382,ENSOCUG00000010733,ENSOCUG00000016172,ENSOCUG00000010121,ENSOCUG00000011678,ENSOCUG00000000722,ENSOCUG00000006113
GO:0006904	vesicle docking involved in exocytosis	biological_process	0.0028155	17	9866	17	16906	ENSOCUG00000010733,ENSOCUG00000010121,ENSOCUG00000016172,ENSOCUG00000000722,ENSOCUG00000006113,ENSOCUG00000011678,ENSOCUG00000000174,ENSOCUG00000013753,ENSOCUG00000013382,ENSOCUG00000010271,ENSOCUG00000014360,ENSOCUG00000002975,ENSOCUG00000011954,ENSOCUG00000002298,ENSOCUG00000007835,ENSOCUG00000015311,ENSOCUG00000005468
GO:0006906	vesicle fusion	biological_process	0.0083256	28	9866	32	16906	ENSOCUG00000014641,ENSOCUG00000017163,ENSOCUG00000014370,ENSOCUG00000004146,ENSOCUG00000011154,ENSOCUG00000024851,ENSOCUG00000015967,ENSOCUG00000001270,ENSOCUG00000013382,ENSOCUG00000023151,ENSOCUG00000013073,ENSOCUG00000014843,ENSOCUG00000017876,ENSOCUG00000014515,ENSOCUG00000000172,ENSOCUG00000010062,ENSOCUG00000004714,ENSOCUG00000009295,ENSOCUG00000029484,ENSOCUG00000023883,ENSOCUG00000000676,…
GO:0016050	vesicle organization	biological_process	0.00019097	90	9866	115	16906	ENSOCUG00000029484,ENSOCUG00000000999,ENSOCUG00000004714,ENSOCUG00000014515,ENSOCUG00000017876,ENSOCUG00000005714,ENSOCUG00000004221,ENSOCUG00000002059,ENSOCUG00000001730,ENSOCUG00000023882,ENSOCUG00000005144,ENSOCUG00000001284,ENSOCUG00000014543,ENSOCUG00000002554,ENSOCUG00000008971,ENSOCUG00000000140,ENSOCUG00000011138,ENSOCUG00000005427,ENSOCUG00000014641,ENSOCUG00000012488,ENSOCUG00000013073,…
GO:0016192	vesicle-mediated transport	biological_process	1.1292e-11	514	9866	720	16906	ENSOCUG00000004903,ENSOCUG00000010343,ENSOCUG00000005634,ENSOCUG00000025755,ENSOCUG00000002582,ENSOCUG00000007140,ENSOCUG00000014520,ENSOCUG00000004192,ENSOCUG00000012582,ENSOCUG00000011678,ENSOCUG00000001946,ENSOCUG00000015585,ENSOCUG00000008272,ENSOCUG00000014485,ENSOCUG00000023829,ENSOCUG00000014089,ENSOCUG00000015032,ENSOCUG00000015018,ENSOCUG00000010995,ENSOCUG00000004547,ENSOCUG00000008922,…
GO:0016055	Wnt signaling pathway	biological_process	0.00030401	177	9866	247	16906	ENSOCUG00000009227,ENSOCUG00000003073,ENSOCUG00000012217,ENSOCUG00000010236,ENSOCUG00000009219,ENSOCUG00000015293,ENSOCUG00000010471,ENSOCUG00000008137,ENSOCUG00000017148,ENSOCUG00000029735,ENSOCUG00000004061,ENSOCUG00000001667,ENSOCUG00000008439,ENSOCUG00000000882,ENSOCUG00000011128,ENSOCUG00000016485,ENSOCUG00000015877,ENSOCUG00000000779,ENSOCUG00000003006,ENSOCUG00000013750,ENSOCUG00000010371,…
GO:0042060	wound healing	biological_process	0.00012018	155	9866	211	16906	ENSOCUG00000001058,ENSOCUG00000024481,ENSOCUG00000009790,ENSOCUG00000004048,ENSOCUG00000013513,ENSOCUG00000007362,ENSOCUG00000013357,ENSOCUG00000017539,ENSOCUG00000022073,ENSOCUG00000011687,ENSOCUG00000004864,ENSOCUG00000013323,ENSOCUG00000014689,ENSOCUG00000001676,ENSOCUG00000010828,ENSOCUG00000010633,ENSOCUG00000016477,ENSOCUG00000015413,ENSOCUG00000015867,ENSOCUG00000010538,ENSOCUG00000010104,…
GO:0015629	actin cytoskeleton	cellular_component	5.75e-06	219	9866	301	16906	ENSOCUG00000003282,ENSOCUG00000004395,ENSOCUG00000006169,ENSOCUG00000008953,ENSOCUG00000012755,ENSOCUG00000014633,ENSOCUG00000014453,ENSOCUG00000003829,ENSOCUG00000023825,ENSOCUG00000002272,ENSOCUG00000003998,ENSOCUG00000000637,ENSOCUG00000005159,ENSOCUG00000005134,ENSOCUG00000002396,ENSOCUG00000013450,ENSOCUG00000010852,ENSOCUG00000007744,ENSOCUG00000016883,ENSOCUG00000010895,ENSOCUG00000009956,…
GO:0005884	actin filament	cellular_component	0.019728	40	9866	50	16906	ENSOCUG00000017666,ENSOCUG00000009956,ENSOCUG00000016883,ENSOCUG00000011649,ENSOCUG00000014810,ENSOCUG00000003397,ENSOCUG00000013245,ENSOCUG00000004881,ENSOCUG00000007669,ENSOCUG00000000069,ENSOCUG00000022082,ENSOCUG00000009884,ENSOCUG00000024877,ENSOCUG00000005028,ENSOCUG00000002396,ENSOCUG00000003998,ENSOCUG00000001043,ENSOCUG00000002253,ENSOCUG00000003829,ENSOCUG00000016115,ENSOCUG00000017461,…
GO:0042641	actomyosin	cellular_component	0.03007	34	9866	42	16906	ENSOCUG00000000828,ENSOCUG00000016093,ENSOCUG00000007669,ENSOCUG00000009360,ENSOCUG00000012851,ENSOCUG00000003608,ENSOCUG00000017666,ENSOCUG00000014125,ENSOCUG00000016671,ENSOCUG00000015864,ENSOCUG00000001043,ENSOCUG00000000637,ENSOCUG00000004142,ENSOCUG00000003282,ENSOCUG00000012459,ENSOCUG00000022082,ENSOCUG00000009884,ENSOCUG00000015290,ENSOCUG00000011821,ENSOCUG00000010039,ENSOCUG00000015449,…
GO:0005912	adherens junction	cellular_component	3.4308e-06	231	9866	318	16906	ENSOCUG00000001043,ENSOCUG00000014601,ENSOCUG00000015835,ENSOCUG00000015493,ENSOCUG00000003388,ENSOCUG00000025962,ENSOCUG00000002259,ENSOCUG00000012459,ENSOCUG00000010481,ENSOCUG00000013643,ENSOCUG00000013101,ENSOCUG00000008381,ENSOCUG00000009884,ENSOCUG00000024333,ENSOCUG00000009990,ENSOCUG00000011445,ENSOCUG00000008429,ENSOCUG00000001799,ENSOCUG00000003163,ENSOCUG00000004269,ENSOCUG00000007011,…
GO:0070161	anchoring junction	cellular_component	1.7139e-06	240	9866	330	16906	ENSOCUG00000011608,ENSOCUG00000023061,ENSOCUG00000010313,ENSOCUG00000017760,ENSOCUG00000003073,ENSOCUG00000017595,ENSOCUG00000012103,ENSOCUG00000022234,ENSOCUG00000010192,ENSOCUG00000007640,ENSOCUG00000001467,ENSOCUG00000024309,ENSOCUG00000002997,ENSOCUG00000013466,ENSOCUG00000004338,ENSOCUG00000012948,ENSOCUG00000012012,ENSOCUG00000001228,ENSOCUG00000001475,ENSOCUG00000006227,ENSOCUG00000009622,…
GO:0045177	apical part of cell	cellular_component	8.9026e-06	144	9866	189	16906	ENSOCUG00000001727,ENSOCUG00000009526,ENSOCUG00000004641,ENSOCUG00000014267,ENSOCUG00000017336,ENSOCUG00000000787,ENSOCUG00000026619,ENSOCUG00000010152,ENSOCUG00000005496,ENSOCUG00000001489,ENSOCUG00000022094,ENSOCUG00000010733,ENSOCUG00000003227,ENSOCUG00000013382,ENSOCUG00000004486,ENSOCUG00000009180,ENSOCUG00000001078,ENSOCUG00000000651,ENSOCUG00000014563,ENSOCUG00000017917,ENSOCUG00000016543,…
GO:0016324	apical plasma membrane	cellular_component	0.00010571	103	9866	133	16906	ENSOCUG00000008164,ENSOCUG00000011007,ENSOCUG00000013544,ENSOCUG00000003282,ENSOCUG00000004158,ENSOCUG00000029667,ENSOCUG00000022624,ENSOCUG00000002975,ENSOCUG00000017322,ENSOCUG00000004939,ENSOCUG00000006106,ENSOCUG00000010569,ENSOCUG00000005134,ENSOCUG00000007617,ENSOCUG00000011956,ENSOCUG00000012634,ENSOCUG00000003829,ENSOCUG00000008504,ENSOCUG00000017666,ENSOCUG00000006047,ENSOCUG00000003643,…
GO:0030424	axon	cellular_component	0.00025992	130	9866	175	16906	ENSOCUG00000004847,ENSOCUG00000003868,ENSOCUG00000024058,ENSOCUG00000003812,ENSOCUG00000009680,ENSOCUG00000015301,ENSOCUG00000013540,ENSOCUG00000023836,ENSOCUG00000004459,ENSOCUG00000002635,ENSOCUG00000008906,ENSOCUG00000010313,ENSOCUG00000001697,ENSOCUG00000016742,ENSOCUG00000025487,ENSOCUG00000007978,ENSOCUG00000022776,ENSOCUG00000013625,ENSOCUG00000010114,ENSOCUG00000014768,ENSOCUG00000023020,…
GO:0005930	axoneme	cellular_component	3.6084e-06	54	9866	60	16906	ENSOCUG00000010205,ENSOCUG00000016257,ENSOCUG00000011128,ENSOCUG00000024268,ENSOCUG00000016485,ENSOCUG00000006822,ENSOCUG00000013358,ENSOCUG00000006156,ENSOCUG00000010784,ENSOCUG00000007895,ENSOCUG00000013185,ENSOCUG00000012282,ENSOCUG00000007135,ENSOCUG00000001822,ENSOCUG00000005171,ENSOCUG00000001738,ENSOCUG00000003053,ENSOCUG00000006563,ENSOCUG00000002495,ENSOCUG00000015500,ENSOCUG00000003973,…
GO:0045178	basal part of cell	cellular_component	0.016704	26	9866	30	16906	ENSOCUG00000000403,ENSOCUG00000006934,ENSOCUG00000003962,ENSOCUG00000026630,ENSOCUG00000017666,ENSOCUG00000000526,ENSOCUG00000009742,ENSOCUG00000013060,ENSOCUG00000011357,ENSOCUG00000014342,ENSOCUG00000011387,ENSOCUG00000006637,ENSOCUG00000005520,ENSOCUG00000005115,ENSOCUG00000008056,ENSOCUG00000004641,ENSOCUG00000023905,ENSOCUG00000025386,ENSOCUG00000014424,ENSOCUG00000002396,ENSOCUG00000007617,…
GO:0005604	basement membrane	cellular_component	3.2464e-07	53	9866	57	16906	ENSOCUG00000015665,ENSOCUG00000029343,ENSOCUG00000012530,ENSOCUG00000005371,ENSOCUG00000023764,ENSOCUG00000011500,ENSOCUG00000007735,ENSOCUG00000009745,ENSOCUG00000014710,ENSOCUG00000010718,ENSOCUG00000010104,ENSOCUG00000017497,ENSOCUG00000013232,ENSOCUG00000005101,ENSOCUG00000000403,ENSOCUG00000014676,ENSOCUG00000017377,ENSOCUG00000016936,ENSOCUG00000012906,ENSOCUG00000009427,ENSOCUG00000003322,…
GO:0016323	basolateral plasma membrane	cellular_component	0.0052781	77	9866	102	16906	ENSOCUG00000014370,ENSOCUG00000016671,ENSOCUG00000026630,ENSOCUG00000009098,ENSOCUG00000012256,ENSOCUG00000022666,ENSOCUG00000001324,ENSOCUG00000014866,ENSOCUG00000004826,ENSOCUG00000009990,ENSOCUG00000027218,ENSOCUG00000006934,ENSOCUG00000000069,ENSOCUG00000010481,ENSOCUG00000000651,ENSOCUG00000029576,ENSOCUG00000004499,ENSOCUG00000017852,ENSOCUG00000007204,ENSOCUG00000025386,ENSOCUG00000023905,…
[truncated: 313 more rows]
