# Supplementary material for: Analysis of Genome DNA Methylation at Inherited Coat Color Dilutions of Rex Rabbits
Source: Front Genet. 2021 Jan 21;11:603528. doi: 10.3389/fgene.2020.603528 (PMC7859435; doi:10.3389/fgene.2020.603528)
Supplement: Supplementary file 7 [file Table_7.XLSX]

## Sheet: Sheet1
Table S7 KEGG pathways of all of the differentially methylated genes between DCh and Ch
#Term	ID	Input number	Background number	P-Value	Input
Focal adhesion	mmu04510	167	207	0.00477486	ENSOCUG00000012106|ENSOCUG00000014520|ENSOCUG00000000111|ENSOCUG00000013367|ENSOCUG00000024213|ENSOCUG00000005076|ENSOCUG00000013369|ENSOCUG00000023895|ENSOCUG00000008523|ENSOCUG00000006783|ENSOCUG00000027230|ENSOCUG00000010569|ENSOCUG00000004848|ENSOCUG00000016188|ENSOCUG00000022536|ENSOCUG00000014175|ENSOCUG00000009655|ENSOCUG00000013101|ENSOCUG00000001426|ENSOCUG00000005146|ENSOCUG00000029303|…
Arrhythmogenic right ventricular cardiomyopathy (ARVC)	mmu05412	69	74	0.00777047	ENSOCUG00000015166|ENSOCUG00000012518|ENSOCUG00000007143|ENSOCUG00000026736|ENSOCUG00000014602|ENSOCUG00000022590|ENSOCUG00000014334|ENSOCUG00000023317|ENSOCUG00000026630|ENSOCUG00000000144|ENSOCUG00000013150|ENSOCUG00000003439|ENSOCUG00000011387|ENSOCUG00000011357|ENSOCUG00000005236|ENSOCUG00000000403|ENSOCUG00000011599|ENSOCUG00000014951|ENSOCUG00000013369|ENSOCUG00000023895|ENSOCUG00000002425|…
Hypertrophic cardiomyopathy (HCM)	mmu05410	74	84	0.0141838	ENSOCUG00000015166|ENSOCUG00000014259|ENSOCUG00000007143|ENSOCUG00000000897|ENSOCUG00000014602|ENSOCUG00000022590|ENSOCUG00000014334|ENSOCUG00000003619|ENSOCUG00000026630|ENSOCUG00000015634|ENSOCUG00000024133|ENSOCUG00000003439|ENSOCUG00000011387|ENSOCUG00000011357|ENSOCUG00000005279|ENSOCUG00000000403|ENSOCUG00000009990|ENSOCUG00000011599|ENSOCUG00000014951|ENSOCUG00000010198|ENSOCUG00000013369|…
Pathways in cancer	mmu05200	239	323	0.0148198	ENSOCUG00000016388|ENSOCUG00000012106|ENSOCUG00000029396|ENSOCUG00000013114|ENSOCUG00000005781|ENSOCUG00000014729|ENSOCUG00000016862|ENSOCUG00000010874|ENSOCUG00000012474|ENSOCUG00000008142|ENSOCUG00000024213|ENSOCUG00000006900|ENSOCUG00000003518|ENSOCUG00000015963|ENSOCUG00000013686|ENSOCUG00000016047|ENSOCUG00000016101|ENSOCUG00000027230|ENSOCUG00000006423|ENSOCUG00000006627|ENSOCUG00000010569|…
Rap1 signaling pathway	mmu04015	165	214	0.0151183	ENSOCUG00000008714|ENSOCUG00000000455|ENSOCUG00000012106|ENSOCUG00000010449|ENSOCUG00000015439|ENSOCUG00000024213|ENSOCUG00000011092|ENSOCUG00000023895|ENSOCUG00000008523|ENSOCUG00000016107|ENSOCUG00000022436|ENSOCUG00000016581|ENSOCUG00000009410|ENSOCUG00000000243|ENSOCUG00000006540|ENSOCUG00000007411|ENSOCUG00000014175|ENSOCUG00000026842|ENSOCUG00000015250|ENSOCUG00000029303|ENSOCUG00000001020|…
Regulation of actin cytoskeleton	mmu04810	167	217	0.0152474	ENSOCUG00000012106|ENSOCUG00000025224|ENSOCUG00000023259|ENSOCUG00000000004|ENSOCUG00000010770|ENSOCUG00000010104|ENSOCUG00000011387|ENSOCUG00000024213|ENSOCUG00000005076|ENSOCUG00000013369|ENSOCUG00000023895|ENSOCUG00000010732|ENSOCUG00000016586|ENSOCUG00000004848|ENSOCUG00000000243|ENSOCUG00000014175|ENSOCUG00000007109|ENSOCUG00000015242|ENSOCUG00000027864|ENSOCUG00000014267|ENSOCUG00000015250|…
Pancreatic cancer	mmu05212	60	66	0.0171122	ENSOCUG00000016388|ENSOCUG00000014089|ENSOCUG00000016878|ENSOCUG00000014356|ENSOCUG00000013114|ENSOCUG00000007141|ENSOCUG00000016449|ENSOCUG00000011034|ENSOCUG00000003201|ENSOCUG00000012474|ENSOCUG00000026582|ENSOCUG00000003073|ENSOCUG00000005279|ENSOCUG00000013716|ENSOCUG00000026354|ENSOCUG00000015901|ENSOCUG00000016581|ENSOCUG00000012739|ENSOCUG00000023896|ENSOCUG00000007873|ENSOCUG00000008782|…
Axon guidance	mmu04360	105	129	0.0182463	ENSOCUG00000016506|ENSOCUG00000004646|ENSOCUG00000025224|ENSOCUG00000012106|ENSOCUG00000017595|ENSOCUG00000024213|ENSOCUG00000011670|ENSOCUG00000016107|ENSOCUG00000003812|ENSOCUG00000004848|ENSOCUG00000013815|ENSOCUG00000014846|ENSOCUG00000002344|ENSOCUG00000009956|ENSOCUG00000006139|ENSOCUG00000000398|ENSOCUG00000001020|ENSOCUG00000016115|ENSOCUG00000007723|ENSOCUG00000006535|ENSOCUG00000011082|…
Adherens junction	mmu04520	65	74	0.0212461	ENSOCUG00000002367|ENSOCUG00000004338|ENSOCUG00000010918|ENSOCUG00000000455|ENSOCUG00000023317|ENSOCUG00000013323|ENSOCUG00000014722|ENSOCUG00000012045|ENSOCUG00000003536|ENSOCUG00000003073|ENSOCUG00000024213|ENSOCUG00000013716|ENSOCUG00000023895|ENSOCUG00000015963|ENSOCUG00000016125|ENSOCUG00000021173|ENSOCUG00000029576|ENSOCUG00000009360|ENSOCUG00000010569|ENSOCUG00000011434|ENSOCUG00000015393|…
ErbB signaling pathway	mmu04012	74	87	0.023273	ENSOCUG00000016388|ENSOCUG00000005836|ENSOCUG00000010569|ENSOCUG00000005487|ENSOCUG00000012106|ENSOCUG00000011285|ENSOCUG00000005078|ENSOCUG00000005116|ENSOCUG00000013974|ENSOCUG00000010096|ENSOCUG00000015909|ENSOCUG00000007033|ENSOCUG00000013716|ENSOCUG00000012578|ENSOCUG00000029340|ENSOCUG00000015901|ENSOCUG00000012739|ENSOCUG00000015023|ENSOCUG00000014932|ENSOCUG00000010481|ENSOCUG00000023158|…
Fc gamma R-mediated phagocytosis	mmu04666	74	88	0.02718	ENSOCUG00000014089|ENSOCUG00000005819|ENSOCUG00000002997|ENSOCUG00000015302|ENSOCUG00000025224|ENSOCUG00000021173|ENSOCUG00000000227|ENSOCUG00000015393|ENSOCUG00000016449|ENSOCUG00000005116|ENSOCUG00000013676|ENSOCUG00000009751|ENSOCUG00000003536|ENSOCUG00000009956|ENSOCUG00000003073|ENSOCUG00000000167|ENSOCUG00000013716|ENSOCUG00000015901|ENSOCUG00000012739|ENSOCUG00000010843|ENSOCUG00000026353|…
Dilated cardiomyopathy	mmu05414	74	89	0.031592	ENSOCUG00000015166|ENSOCUG00000014259|ENSOCUG00000007143|ENSOCUG00000026736|ENSOCUG00000014602|ENSOCUG00000022590|ENSOCUG00000014334|ENSOCUG00000003619|ENSOCUG00000026630|ENSOCUG00000015634|ENSOCUG00000015141|ENSOCUG00000003439|ENSOCUG00000011387|ENSOCUG00000011357|ENSOCUG00000005279|ENSOCUG00000000403|ENSOCUG00000011599|ENSOCUG00000014951|ENSOCUG00000010198|ENSOCUG00000013369|ENSOCUG00000023895|…
HIF-1 signaling pathway	mmu04066	89	111	0.0346667	ENSOCUG00000014726|ENSOCUG00000014729|ENSOCUG00000017666|ENSOCUG00000012578|ENSOCUG00000008523|ENSOCUG00000016068|ENSOCUG00000010569|ENSOCUG00000024911|ENSOCUG00000000243|ENSOCUG00000013105|ENSOCUG00000013053|ENSOCUG00000010086|ENSOCUG00000021803|ENSOCUG00000013692|ENSOCUG00000021712|ENSOCUG00000016354|ENSOCUG00000014303|ENSOCUG00000005399|ENSOCUG00000013716|ENSOCUG00000002216|ENSOCUG00000013974|…
Chronic myeloid leukemia	mmu05220	62	73	0.0359097	ENSOCUG00000004923|ENSOCUG00000007140|ENSOCUG00000003201|ENSOCUG00000014356|ENSOCUG00000013114|ENSOCUG00000007141|ENSOCUG00000012106|ENSOCUG00000005078|ENSOCUG00000005116|ENSOCUG00000013974|ENSOCUG00000013731|ENSOCUG00000012474|ENSOCUG00000005279|ENSOCUG00000013716|ENSOCUG00000015901|ENSOCUG00000012739|ENSOCUG00000023896|ENSOCUG00000007873|ENSOCUG00000023158|ENSOCUG00000000818|ENSOCUG00000011415|…
Ribosome	mmu03010	112	145	0.0377758	ENSOCUG00000025464|ENSOCUG00000005726|ENSOCUG00000005442|ENSOCUG00000024524|ENSOCUG00000021708|ENSOCUG00000021318|ENSOCUG00000024523|ENSOCUG00000026223|ENSOCUG00000027120|ENSOCUG00000024911|ENSOCUG00000006620|ENSOCUG00000021800|ENSOCUG00000021995|ENSOCUG00000001383|ENSOCUG00000025692|ENSOCUG00000026012|ENSOCUG00000010089|ENSOCUG00000025563|ENSOCUG00000024462|ENSOCUG00000027039|ENSOCUG00000027034|…
ECM-receptor interaction	mmu04512	71	88	0.0502268	ENSOCUG00000009869|ENSOCUG00000014602|ENSOCUG00000014334|ENSOCUG00000007472|ENSOCUG00000026630|ENSOCUG00000024036|ENSOCUG00000014676|ENSOCUG00000002486|ENSOCUG00000003439|ENSOCUG00000013367|ENSOCUG00000009097|ENSOCUG00000003966|ENSOCUG00000026359|ENSOCUG00000013276|ENSOCUG00000014951|ENSOCUG00000010845|ENSOCUG00000003273|ENSOCUG00000003917|ENSOCUG00000006783|ENSOCUG00000002197|ENSOCUG00000027230|…
Renal cell carcinoma	mmu05211	56	67	0.0524702	ENSOCUG00000003073|ENSOCUG00000012106|ENSOCUG00000014729|ENSOCUG00000016449|ENSOCUG00000005116|ENSOCUG00000007033|ENSOCUG00000005279|ENSOCUG00000013716|ENSOCUG00000026354|ENSOCUG00000015901|ENSOCUG00000008560|ENSOCUG00000012739|ENSOCUG00000008782|ENSOCUG00000000818|ENSOCUG00000014904|ENSOCUG00000027603|ENSOCUG00000022572|ENSOCUG00000004458|ENSOCUG00000009360|ENSOCUG00000004533|ENSOCUG00000008224|…
Adrenergic signaling in cardiomyocytes	mmu04261	114	151	0.0525599	ENSOCUG00000016507|ENSOCUG00000006867|ENSOCUG00000006861|ENSOCUG00000007313|ENSOCUG00000003619|ENSOCUG00000015634|ENSOCUG00000017667|ENSOCUG00000012578|ENSOCUG00000015961|ENSOCUG00000015082|ENSOCUG00000023454|ENSOCUG00000017865|ENSOCUG00000021093|ENSOCUG00000011221|ENSOCUG00000006540|ENSOCUG00000014849|ENSOCUG00000001020|ENSOCUG00000004492|ENSOCUG00000027936|ENSOCUG00000021803|ENSOCUG00000008557|…
Bacterial invasion of epithelial cells	mmu05100	63	77	0.053211	ENSOCUG00000003124|ENSOCUG00000003073|ENSOCUG00000000009|ENSOCUG00000021173|ENSOCUG00000015393|ENSOCUG00000013323|ENSOCUG00000005116|ENSOCUG00000001254|ENSOCUG00000014520|ENSOCUG00000024213|ENSOCUG00000015992|ENSOCUG00000003928|ENSOCUG00000012739|ENSOCUG00000023895|ENSOCUG00000026353|ENSOCUG00000008343|ENSOCUG00000005950|ENSOCUG00000000818|ENSOCUG00000005590|ENSOCUG00000025962|ENSOCUG00000003282|…
PI3K-Akt signaling pathway	mmu04151	246	351	0.0567561	ENSOCUG00000014607|ENSOCUG00000029396|ENSOCUG00000006861|ENSOCUG00000013114|ENSOCUG00000007141|ENSOCUG00000012106|ENSOCUG00000005660|ENSOCUG00000003201|ENSOCUG00000017666|ENSOCUG00000024133|ENSOCUG00000010874|ENSOCUG00000012474|ENSOCUG00000017056|ENSOCUG00000012152|ENSOCUG00000015961|ENSOCUG00000015736|ENSOCUG00000008523|ENSOCUG00000014319|ENSOCUG00000006783|ENSOCUG00000021712|ENSOCUG00000027230|…
Protein digestion and absorption	mmu04974	71	89	0.0574363	ENSOCUG00000006867|ENSOCUG00000000409|ENSOCUG00000017667|ENSOCUG00000029185|ENSOCUG00000007472|ENSOCUG00000009806|ENSOCUG00000007632|ENSOCUG00000002486|ENSOCUG00000013367|ENSOCUG00000022038|ENSOCUG00000013629|ENSOCUG00000007875|ENSOCUG00000013264|ENSOCUG00000010845|ENSOCUG00000005496|ENSOCUG00000001685|ENSOCUG00000025248|ENSOCUG00000003917|ENSOCUG00000017940|ENSOCUG00000001485|ENSOCUG00000014857|…
cGMP-PKG signaling pathway	mmu04022	126	170	0.0592182	ENSOCUG00000016507|ENSOCUG00000006867|ENSOCUG00000007313|ENSOCUG00000003619|ENSOCUG00000024057|ENSOCUG00000017667|ENSOCUG00000024213|ENSOCUG00000005721|ENSOCUG00000015082|ENSOCUG00000001033|ENSOCUG00000023454|ENSOCUG00000013474|ENSOCUG00000007719|ENSOCUG00000004848|ENSOCUG00000000243|ENSOCUG00000011473|ENSOCUG00000022744|ENSOCUG00000014175|ENSOCUG00000012148|ENSOCUG00000013785|ENSOCUG00000025557|…
mTOR signaling pathway	mmu04150	51	61	0.0617143	ENSOCUG00000029457|ENSOCUG00000000897|ENSOCUG00000014689|ENSOCUG00000004942|ENSOCUG00000002740|ENSOCUG00000008774|ENSOCUG00000005116|ENSOCUG00000024911|ENSOCUG00000010887|ENSOCUG00000013173|ENSOCUG00000013716|ENSOCUG00000026354|ENSOCUG00000017792|ENSOCUG00000015901|ENSOCUG00000012739|ENSOCUG00000025948|ENSOCUG00000007864|ENSOCUG00000006428|ENSOCUG00000004535|ENSOCUG00000014319|ENSOCUG00000000243|…
Long-term depression	mmu04730	51	61	0.0617143	ENSOCUG00000014689|ENSOCUG00000007339|ENSOCUG00000012106|ENSOCUG00000016449|ENSOCUG00000005766|ENSOCUG00000011139|ENSOCUG00000014971|ENSOCUG00000013716|ENSOCUG00000015961|ENSOCUG00000008782|ENSOCUG00000017968|ENSOCUG00000022572|ENSOCUG00000000383|ENSOCUG00000004455|ENSOCUG00000011984|ENSOCUG00000006898|ENSOCUG00000010741|ENSOCUG00000011473|ENSOCUG00000006540|ENSOCUG00000003056|ENSOCUG00000014644|…
Proteoglycans in cancer	mmu05205	149	205	0.062379	ENSOCUG00000012106|ENSOCUG00000014520|ENSOCUG00000011387|ENSOCUG00000009097|ENSOCUG00000002662|ENSOCUG00000012578|ENSOCUG00000013369|ENSOCUG00000023895|ENSOCUG00000013686|ENSOCUG00000016101|ENSOCUG00000006627|ENSOCUG00000010955|ENSOCUG00000017865|ENSOCUG00000004848|ENSOCUG00000024911|ENSOCUG00000003599|ENSOCUG00000015539|ENSOCUG00000014175|ENSOCUG00000012148|ENSOCUG00000014267|ENSOCUG00000000986|…
Melanoma	mmu05218	58	71	0.062502	ENSOCUG00000016388|ENSOCUG00000014356|ENSOCUG00000012418|ENSOCUG00000013987|ENSOCUG00000012106|ENSOCUG00000027864|ENSOCUG00000008774|ENSOCUG00000005116|ENSOCUG00000012474|ENSOCUG00000025535|ENSOCUG00000013716|ENSOCUG00000015901|ENSOCUG00000024889|ENSOCUG00000012713|ENSOCUG00000023896|ENSOCUG00000008782|ENSOCUG00000002190|ENSOCUG00000027603|ENSOCUG00000022572|ENSOCUG00000007576|ENSOCUG00000012739|…
T cell receptor signaling pathway	mmu04660	81	105	0.0690852	ENSOCUG00000014932|ENSOCUG00000007141|ENSOCUG00000014319|ENSOCUG00000021712|ENSOCUG00000001788|ENSOCUG00000013114|ENSOCUG00000012106|ENSOCUG00000011285|ENSOCUG00000013323|ENSOCUG00000005116|ENSOCUG00000000438|ENSOCUG00000009863|ENSOCUG00000012474|ENSOCUG00000000436|ENSOCUG00000024213|ENSOCUG00000013716|ENSOCUG00000012556|ENSOCUG00000002640|ENSOCUG00000012543|ENSOCUG00000015901|ENSOCUG00000012739|…
Prostate cancer	mmu05215	70	89	0.0692147	ENSOCUG00000016388|ENSOCUG00000007141|ENSOCUG00000014356|ENSOCUG00000004418|ENSOCUG00000002230|ENSOCUG00000013114|ENSOCUG00000005487|ENSOCUG00000012106|ENSOCUG00000008774|ENSOCUG00000005660|ENSOCUG00000013974|ENSOCUG00000005427|ENSOCUG00000014319|ENSOCUG00000005398|ENSOCUG00000016047|ENSOCUG00000013716|ENSOCUG00000015901|ENSOCUG00000010436|ENSOCUG00000012739|ENSOCUG00000023896|ENSOCUG00000007873|…
Osteoclast differentiation	mmu04380	95	126	0.072326	ENSOCUG00000003403|ENSOCUG00000013114|ENSOCUG00000006148|ENSOCUG00000015963|ENSOCUG00000021337|ENSOCUG00000013692|ENSOCUG00000023172|ENSOCUG00000008485|ENSOCUG00000007656|ENSOCUG00000023958|ENSOCUG00000026801|ENSOCUG00000013105|ENSOCUG00000009956|ENSOCUG00000005735|ENSOCUG00000016292|ENSOCUG00000012180|ENSOCUG00000024299|ENSOCUG00000006535|ENSOCUG00000025029|ENSOCUG00000021712|ENSOCUG00000021244|…
Endocytosis	mmu04144	165	231	0.0724901	ENSOCUG00000014089|ENSOCUG00000008993|ENSOCUG00000000009|ENSOCUG00000000455|ENSOCUG00000012106|ENSOCUG00000014520|ENSOCUG00000006024|ENSOCUG00000012776|ENSOCUG00000024213|ENSOCUG00000005446|ENSOCUG00000002584|ENSOCUG00000016088|ENSOCUG00000015963|ENSOCUG00000008523|ENSOCUG00000007717|ENSOCUG00000016586|ENSOCUG00000022100|ENSOCUG00000009790|ENSOCUG00000008485|ENSOCUG00000025638|ENSOCUG00000008948|…
Lysine degradation	mmu00310	43	51	0.0754458	ENSOCUG00000011322|ENSOCUG00000014271|ENSOCUG00000017708|ENSOCUG00000002882|ENSOCUG00000026652|ENSOCUG00000002839|ENSOCUG00000016333|ENSOCUG00000023726|ENSOCUG00000026759|ENSOCUG00000008790|ENSOCUG00000007960|ENSOCUG00000013787|ENSOCUG00000006085|ENSOCUG00000009367|ENSOCUG00000010380|ENSOCUG00000003755|ENSOCUG00000002775|ENSOCUG00000016542|ENSOCUG00000000473|ENSOCUG00000014986|ENSOCUG00000012768|…
Colorectal cancer	mmu05210	52	64	0.0783115	ENSOCUG00000013323|ENSOCUG00000005116|ENSOCUG00000009576|ENSOCUG00000014319|ENSOCUG00000006823|ENSOCUG00000024213|ENSOCUG00000005279|ENSOCUG00000013716|ENSOCUG00000015901|ENSOCUG00000000384|ENSOCUG00000012739|ENSOCUG00000015963|ENSOCUG00000014932|ENSOCUG00000008782|ENSOCUG00000011415|ENSOCUG00000022572|ENSOCUG00000006423|ENSOCUG00000006627|ENSOCUG00000008485|ENSOCUG00000010663|ENSOCUG00000016047|…
Ras signaling pathway	mmu04014	163	229	0.0785246	ENSOCUG00000014089|ENSOCUG00000007140|ENSOCUG00000004646|ENSOCUG00000013114|ENSOCUG00000007141|ENSOCUG00000012106|ENSOCUG00000004126|ENSOCUG00000015439|ENSOCUG00000021019|ENSOCUG00000014971|ENSOCUG00000024213|ENSOCUG00000008148|ENSOCUG00000011092|ENSOCUG00000008523|ENSOCUG00000016103|ENSOCUG00000016107|ENSOCUG00000016342|ENSOCUG00000022436|ENSOCUG00000001039|ENSOCUG00000016581|ENSOCUG00000000243|…
Insulin signaling pathway	mmu04910	105	142	0.0812025	ENSOCUG00000012106|ENSOCUG00000026920|ENSOCUG00000015800|ENSOCUG00000027237|ENSOCUG00000007719|ENSOCUG00000004535|ENSOCUG00000000243|ENSOCUG00000016188|ENSOCUG00000014175|ENSOCUG00000014262|ENSOCUG00000012747|ENSOCUG00000027936|ENSOCUG00000013053|ENSOCUG00000000017|ENSOCUG00000000015|ENSOCUG00000002844|ENSOCUG00000007844|ENSOCUG00000010937|ENSOCUG00000001023|ENSOCUG00000006438|ENSOCUG00000013692|…
Non-small cell lung cancer	mmu05223	46	56	0.0850093	ENSOCUG00000016388|ENSOCUG00000014319|ENSOCUG00000014356|ENSOCUG00000011936|ENSOCUG00000016449|ENSOCUG00000005116|ENSOCUG00000012474|ENSOCUG00000013716|ENSOCUG00000015901|ENSOCUG00000012739|ENSOCUG00000023896|ENSOCUG00000008782|ENSOCUG00000029636|ENSOCUG00000001085|ENSOCUG00000022572|ENSOCUG00000000856|ENSOCUG00000010569|ENSOCUG00000016047|ENSOCUG00000012106|ENSOCUG00000003016|ENSOCUG00000000714|…
Glycerophospholipid metabolism	mmu00564	70	91	0.0883671	ENSOCUG00000014089|ENSOCUG00000014088|ENSOCUG00000006582|ENSOCUG00000028025|ENSOCUG00000002071|ENSOCUG00000004522|ENSOCUG00000014971|ENSOCUG00000027095|ENSOCUG00000014461|ENSOCUG00000015610|ENSOCUG00000010093|ENSOCUG00000016795|ENSOCUG00000023727|ENSOCUG00000000123|ENSOCUG00000008515|ENSOCUG00000011139|ENSOCUG00000014076|ENSOCUG00000013994|ENSOCUG00000012372|ENSOCUG00000006086|ENSOCUG00000000383|…
Endometrial cancer	mmu05213	43	52	0.0884971	ENSOCUG00000016388|ENSOCUG00000012106|ENSOCUG00000008774|ENSOCUG00000005116|ENSOCUG00000002145|ENSOCUG00000008142|ENSOCUG00000013716|ENSOCUG00000015901|ENSOCUG00000012739|ENSOCUG00000014932|ENSOCUG00000008782|ENSOCUG00000010436|ENSOCUG00000022572|ENSOCUG00000029576|ENSOCUG00000010569|ENSOCUG00000006469|ENSOCUG00000010521|ENSOCUG00000016047|ENSOCUG00000008805|ENSOCUG00000014175|ENSOCUG00000011054|…
Glioma	mmu05214	52	65	0.0902293	ENSOCUG00000016388|ENSOCUG00000014356|ENSOCUG00000014689|ENSOCUG00000005487|ENSOCUG00000012106|ENSOCUG00000008774|ENSOCUG00000005116|ENSOCUG00000023502|ENSOCUG00000012474|ENSOCUG00000013716|ENSOCUG00000012578|ENSOCUG00000015901|ENSOCUG00000012739|ENSOCUG00000023896|ENSOCUG00000008782|ENSOCUG00000029636|ENSOCUG00000027603|ENSOCUG00000022572|ENSOCUG00000017865|ENSOCUG00000014319|ENSOCUG00000000856|…
Thyroid hormone signaling pathway	mmu04919	88	118	0.0925524	ENSOCUG00000006867|ENSOCUG00000012106|ENSOCUG00000013118|ENSOCUG00000017667|ENSOCUG00000024988|ENSOCUG00000023895|ENSOCUG00000015082|ENSOCUG00000016047|ENSOCUG00000004532|ENSOCUG00000006709|ENSOCUG00000006540|ENSOCUG00000014175|ENSOCUG00000013105|ENSOCUG00000006039|ENSOCUG00000017676|ENSOCUG00000024105|ENSOCUG00000013053|ENSOCUG00000007487|ENSOCUG00000005988|ENSOCUG00000013692|ENSOCUG00000005851|…
MAPK signaling pathway	mmu04010	177	253	0.0952529	ENSOCUG00000007999|ENSOCUG00000015434|ENSOCUG00000004646|ENSOCUG00000013114|ENSOCUG00000021158|ENSOCUG00000012106|ENSOCUG00000002740|ENSOCUG00000010887|ENSOCUG00000005035|ENSOCUG00000015439|ENSOCUG00000021019|ENSOCUG00000014971|ENSOCUG00000008258|ENSOCUG00000011386|ENSOCUG00000007533|ENSOCUG00000015730|ENSOCUG00000002584|ENSOCUG00000015963|ENSOCUG00000006627|ENSOCUG00000006428|ENSOCUG00000009024|…
Neurotrophin signaling pathway	mmu04722	91	123	0.0976361	ENSOCUG00000014607|ENSOCUG00000015434|ENSOCUG00000012106|ENSOCUG00000002740|ENSOCUG00000010887|ENSOCUG00000024213|ENSOCUG00000012578|ENSOCUG00000024218|ENSOCUG00000006423|ENSOCUG00000017865|ENSOCUG00000006428|ENSOCUG00000009024|ENSOCUG00000016188|ENSOCUG00000014175|ENSOCUG00000013105|ENSOCUG00000029303|ENSOCUG00000010471|ENSOCUG00000009956|ENSOCUG00000002844|ENSOCUG00000007844|ENSOCUG00000021803|…
Toxoplasmosis	mmu05145	84	113	0.101992	ENSOCUG00000008721|ENSOCUG00000004103|ENSOCUG00000007141|ENSOCUG00000009869|ENSOCUG00000002480|ENSOCUG00000013114|ENSOCUG00000005428|ENSOCUG00000003201|ENSOCUG00000002216|ENSOCUG00000011034|ENSOCUG00000028024|ENSOCUG00000004311|ENSOCUG00000014676|ENSOCUG00000007606|ENSOCUG00000016689|ENSOCUG00000014319|ENSOCUG00000002485|ENSOCUG00000002815|ENSOCUG00000005279|ENSOCUG00000013716|ENSOCUG00000023743|…
Platelet activation	mmu04611	96	131	0.102682	ENSOCUG00000014971|ENSOCUG00000013367|ENSOCUG00000024213|ENSOCUG00000013363|ENSOCUG00000023895|ENSOCUG00000006783|ENSOCUG00000004848|ENSOCUG00000011473|ENSOCUG00000006540|ENSOCUG00000003056|ENSOCUG00000012148|ENSOCUG00000014644|ENSOCUG00000013105|ENSOCUG00000029303|ENSOCUG00000008464|ENSOCUG00000001020|ENSOCUG00000004490|ENSOCUG00000027936|ENSOCUG00000013629|ENSOCUG00000008557|ENSOCUG00000026899|…
Gap junction	mmu04540	66	87	0.109882	ENSOCUG00000016388|ENSOCUG00000004338|ENSOCUG00000021010|ENSOCUG00000012106|ENSOCUG00000017242|ENSOCUG00000002258|ENSOCUG00000029319|ENSOCUG00000022998|ENSOCUG00000015141|ENSOCUG00000006898|ENSOCUG00000026842|ENSOCUG00000002858|ENSOCUG00000013716|ENSOCUG00000001020|ENSOCUG00000023547|ENSOCUG00000015900|ENSOCUG00000006540|ENSOCUG00000021413|ENSOCUG00000017968|ENSOCUG00000026477|ENSOCUG00000022572|…
Calcium signaling pathway	mmu04020	128	181	0.117636	ENSOCUG00000008714|ENSOCUG00000016507|ENSOCUG00000003619|ENSOCUG00000024057|ENSOCUG00000010449|ENSOCUG00000015800|ENSOCUG00000013363|ENSOCUG00000005721|ENSOCUG00000007853|ENSOCUG00000002580|ENSOCUG00000015082|ENSOCUG00000016103|ENSOCUG00000023320|ENSOCUG00000023454|ENSOCUG00000010569|ENSOCUG00000006540|ENSOCUG00000014664|ENSOCUG00000025557|ENSOCUG00000005146|ENSOCUG00000008557|ENSOCUG00000012817|…
Fc epsilon RI signaling pathway	mmu04664	54	70	0.118723	ENSOCUG00000014644|ENSOCUG00000005819|ENSOCUG00000012106|ENSOCUG00000016449|ENSOCUG00000005116|ENSOCUG00000004311|ENSOCUG00000011139|ENSOCUG00000014971|ENSOCUG00000013716|ENSOCUG00000015901|ENSOCUG00000012739|ENSOCUG00000010843|ENSOCUG00000010621|ENSOCUG00000008782|ENSOCUG00000022572|ENSOCUG00000000383|ENSOCUG00000013785|ENSOCUG00000011984|ENSOCUG00000024299|ENSOCUG00000010663|ENSOCUG00000014319|…
B cell receptor signaling pathway	mmu04662	56	73	0.119669	ENSOCUG00000005819|ENSOCUG00000021712|ENSOCUG00000013114|ENSOCUG00000007141|ENSOCUG00000012106|ENSOCUG00000016449|ENSOCUG00000005116|ENSOCUG00000015439|ENSOCUG00000014319|ENSOCUG00000012556|ENSOCUG00000000167|ENSOCUG00000013716|ENSOCUG00000015901|ENSOCUG00000020917|ENSOCUG00000012739|ENSOCUG00000014932|ENSOCUG00000010621|ENSOCUG00000008782|ENSOCUG00000002864|ENSOCUG00000022572|ENSOCUG00000001151|…
Acute myeloid leukemia	mmu05221	45	57	0.120722	ENSOCUG00000007141|ENSOCUG00000012028|ENSOCUG00000013114|ENSOCUG00000012106|ENSOCUG00000005078|ENSOCUG00000011034|ENSOCUG00000015757|ENSOCUG00000013731|ENSOCUG00000007086|ENSOCUG00000013716|ENSOCUG00000015901|ENSOCUG00000012739|ENSOCUG00000007873|ENSOCUG00000008782|ENSOCUG00000010436|ENSOCUG00000022572|ENSOCUG00000014319|ENSOCUG00000007470|ENSOCUG00000003754|ENSOCUG00000006469|ENSOCUG00000004903|…
Phosphatidylinositol signaling system	mmu04070	61	81	0.128643	ENSOCUG00000004762|ENSOCUG00000004899|ENSOCUG00000006540|ENSOCUG00000007339|ENSOCUG00000000006|ENSOCUG00000005116|ENSOCUG00000005766|ENSOCUG00000003365|ENSOCUG00000012800|ENSOCUG00000023502|ENSOCUG00000004428|ENSOCUG00000021918|ENSOCUG00000000167|ENSOCUG00000017058|ENSOCUG00000007853|ENSOCUG00000012739|ENSOCUG00000013105|ENSOCUG00000009451|ENSOCUG00000000916|ENSOCUG00000010741|ENSOCUG00000014319|…
ABC transporters	mmu02010	37	46	0.130871	ENSOCUG00000015103|ENSOCUG00000016847|ENSOCUG00000007242|ENSOCUG00000002039|ENSOCUG00000012802|ENSOCUG00000005137|ENSOCUG00000008023|ENSOCUG00000016931|ENSOCUG00000011389|ENSOCUG00000002489|ENSOCUG00000001372|ENSOCUG00000006448|ENSOCUG00000009797|ENSOCUG00000004820|ENSOCUG00000017926|ENSOCUG00000017922|ENSOCUG00000009279|ENSOCUG00000008164|ENSOCUG00000002135|ENSOCUG00000014610|ENSOCUG00000026939|…
GnRH signaling pathway	mmu04912	66	89	0.136748	ENSOCUG00000014089|ENSOCUG00000023502|ENSOCUG00000017865|ENSOCUG00000007339|ENSOCUG00000010244|ENSOCUG00000012106|ENSOCUG00000009155|ENSOCUG00000016449|ENSOCUG00000002258|ENSOCUG00000005766|ENSOCUG00000004311|ENSOCUG00000015141|ENSOCUG00000025974|ENSOCUG00000014971|ENSOCUG00000015909|ENSOCUG00000021932|ENSOCUG00000003073|ENSOCUG00000013716|ENSOCUG00000012578|ENSOCUG00000004277|ENSOCUG00000010843|…
VEGF signaling pathway	mmu04370	46	60	0.14757	ENSOCUG00000003073|ENSOCUG00000012106|ENSOCUG00000014252|ENSOCUG00000005116|ENSOCUG00000011139|ENSOCUG00000014971|ENSOCUG00000014319|ENSOCUG00000009585|ENSOCUG00000013716|ENSOCUG00000026354|ENSOCUG00000015901|ENSOCUG00000012739|ENSOCUG00000008782|ENSOCUG00000006579|ENSOCUG00000022572|ENSOCUG00000014799|ENSOCUG00000011984|ENSOCUG00000016047|ENSOCUG00000000383|ENSOCUG00000029416|ENSOCUG00000011054|…
Oxytocin signaling pathway	mmu04921	111	158	0.14786	ENSOCUG00000012106|ENSOCUG00000003619|ENSOCUG00000014971|ENSOCUG00000024213|ENSOCUG00000012578|ENSOCUG00000008067|ENSOCUG00000023895|ENSOCUG00000017865|ENSOCUG00000004848|ENSOCUG00000009024|ENSOCUG00000006540|ENSOCUG00000014849|ENSOCUG00000012148|ENSOCUG00000014644|ENSOCUG00000005146|ENSOCUG00000001020|ENSOCUG00000004490|ENSOCUG00000027936|ENSOCUG00000006480|ENSOCUG00000021803|ENSOCUG00000008557|…
Fatty acid elongation	mmu00062	21	24	0.14799	ENSOCUG00000012796|ENSOCUG00000009786|ENSOCUG00000013069|ENSOCUG00000012605|ENSOCUG00000014271|ENSOCUG00000012645|ENSOCUG00000016351|ENSOCUG00000006012|ENSOCUG00000006009|ENSOCUG00000013017|ENSOCUG00000001175|ENSOCUG00000021926|ENSOCUG00000022214|ENSOCUG00000000012|ENSOCUG00000011469|ENSOCUG00000011349|ENSOCUG00000027529|ENSOCUG00000000473|ENSOCUG00000005334|ENSOCUG00000016540|ENSOCUG00000023109
Propanoate metabolism	mmu00640	23	27	0.153568	ENSOCUG00000017230|ENSOCUG00000015752|ENSOCUG00000008055|ENSOCUG00000012376|ENSOCUG00000025632|ENSOCUG00000002882|ENSOCUG00000000473|ENSOCUG00000007432|ENSOCUG00000013662|ENSOCUG00000014453|ENSOCUG00000005515|ENSOCUG00000009786|ENSOCUG00000013125|ENSOCUG00000003780|ENSOCUG00000015939|ENSOCUG00000022352|ENSOCUG00000010558|ENSOCUG00000010579|ENSOCUG00000022015|ENSOCUG00000006092|ENSOCUG00000025889|…
Salivary secretion	mmu04970	57	77	0.159471	ENSOCUG00000016507|ENSOCUG00000004641|ENSOCUG00000009346|ENSOCUG00000007339|ENSOCUG00000002381|ENSOCUG00000029185|ENSOCUG00000012148|ENSOCUG00000016088|ENSOCUG00000005766|ENSOCUG00000015141|ENSOCUG00000017667|ENSOCUG00000023502|ENSOCUG00000000775|ENSOCUG00000005721|ENSOCUG00000001808|ENSOCUG00000023061|ENSOCUG00000016559|ENSOCUG00000017968|ENSOCUG00000011459|ENSOCUG00000002685|ENSOCUG00000009698|…
Chagas disease (American trypanosomiasis)	mmu05142	74	103	0.165818	ENSOCUG00000011072|ENSOCUG00000004103|ENSOCUG00000000436|ENSOCUG00000006861|ENSOCUG00000013114|ENSOCUG00000024133|ENSOCUG00000002216|ENSOCUG00000005116|ENSOCUG00000000438|ENSOCUG00000010096|ENSOCUG00000010097|ENSOCUG00000002815|ENSOCUG00000005279|ENSOCUG00000013716|ENSOCUG00000007339|ENSOCUG00000011681|ENSOCUG00000005253|ENSOCUG00000015901|ENSOCUG00000015961|ENSOCUG00000015963|ENSOCUG00000007873|…
AMPK signaling pathway	mmu04152	91	129	0.167601	ENSOCUG00000006861|ENSOCUG00000007313|ENSOCUG00000008067|ENSOCUG00000015961|ENSOCUG00000017118|ENSOCUG00000015876|ENSOCUG00000021093|ENSOCUG00000000243|ENSOCUG00000011221|ENSOCUG00000015240|ENSOCUG00000014262|ENSOCUG00000010471|ENSOCUG00000010583|ENSOCUG00000013053|ENSOCUG00000000017|ENSOCUG00000000015|ENSOCUG00000025449|ENSOCUG00000005230|ENSOCUG00000017347|ENSOCUG00000022498|ENSOCUG00000005427|…
Small cell lung cancer	mmu05222	62	85	0.167903	ENSOCUG00000007141|ENSOCUG00000003201|ENSOCUG00000014356|ENSOCUG00000009869|ENSOCUG00000013114|ENSOCUG00000011936|ENSOCUG00000001903|ENSOCUG00000008774|ENSOCUG00000005116|ENSOCUG00000013974|ENSOCUG00000012474|ENSOCUG00000026582|ENSOCUG00000012739|ENSOCUG00000013276|ENSOCUG00000015901|ENSOCUG00000010845|ENSOCUG00000023896|ENSOCUG00000007873|ENSOCUG00000016047|ENSOCUG00000027230|ENSOCUG00000009878|…
Lysosome	mmu04142	87	123	0.169109	ENSOCUG00000002031|ENSOCUG00000000009|ENSOCUG00000009490|ENSOCUG00000015169|ENSOCUG00000014527|ENSOCUG00000016261|ENSOCUG00000010929|ENSOCUG00000008397|ENSOCUG00000025980|ENSOCUG00000016580|ENSOCUG00000013689|ENSOCUG00000009946|ENSOCUG00000003778|ENSOCUG00000029127|ENSOCUG00000008094|ENSOCUG00000015003|ENSOCUG00000006137|ENSOCUG00000011763|ENSOCUG00000000740|ENSOCUG00000007193|ENSOCUG00000005737|…
Intestinal immune network for IgA production	mmu04672	33	42	0.169875	ENSOCUG00000010243|ENSOCUG00000024133|ENSOCUG00000005631|ENSOCUG00000026630|ENSOCUG00000025780|ENSOCUG00000002485|ENSOCUG00000008721|ENSOCUG00000002480|ENSOCUG00000002640|ENSOCUG00000007934|ENSOCUG00000001292|ENSOCUG00000011550|ENSOCUG00000021728|ENSOCUG00000026567|ENSOCUG00000008485|ENSOCUG00000021210|ENSOCUG00000011943|ENSOCUG00000029437|ENSOCUG00000014317|ENSOCUG00000014265|ENSOCUG00000001426|…
Glutamatergic synapse	mmu04724	81	114	0.171255	ENSOCUG00000017426|ENSOCUG00000016389|ENSOCUG00000012148|ENSOCUG00000006831|ENSOCUG00000007339|ENSOCUG00000005766|ENSOCUG00000014089|ENSOCUG00000006729|ENSOCUG00000029319|ENSOCUG00000012799|ENSOCUG00000025974|ENSOCUG00000014971|ENSOCUG00000013716|ENSOCUG00000001020|ENSOCUG00000021974|ENSOCUG00000013264|ENSOCUG00000000383|ENSOCUG00000015840|ENSOCUG00000000315|ENSOCUG00000014672|ENSOCUG00000017968|…
Biosynthesis of unsaturated fatty acids	mmu01040	21	25	0.178596	ENSOCUG00000006636|ENSOCUG00000009786|ENSOCUG00000013069|ENSOCUG00000001375|ENSOCUG00000003292|ENSOCUG00000006012|ENSOCUG00000014801|ENSOCUG00000016351|ENSOCUG00000003499|ENSOCUG00000012924|ENSOCUG00000006009|ENSOCUG00000005937|ENSOCUG00000001175|ENSOCUG00000027541|ENSOCUG00000021926|ENSOCUG00000022214|ENSOCUG00000013160|ENSOCUG00000013017|ENSOCUG00000012605|ENSOCUG00000011469|ENSOCUG00000023109
cAMP signaling pathway	mmu04024	135	198	0.182481	ENSOCUG00000008714|ENSOCUG00000016507|ENSOCUG00000006867|ENSOCUG00000007313|ENSOCUG00000003619|ENSOCUG00000017667|ENSOCUG00000024213|ENSOCUG00000012578|ENSOCUG00000000120|ENSOCUG00000015082|ENSOCUG00000014319|ENSOCUG00000023454|ENSOCUG00000007719|ENSOCUG00000021700|ENSOCUG00000017865|ENSOCUG00000004848|ENSOCUG00000010761|ENSOCUG00000016738|ENSOCUG00000014175|ENSOCUG00000009958|ENSOCUG00000008557|…
Estrogen signaling pathway	mmu04915	70	98	0.182835	ENSOCUG00000014603|ENSOCUG00000012419|ENSOCUG00000007313|ENSOCUG00000012106|ENSOCUG00000016449|ENSOCUG00000005116|ENSOCUG00000005766|ENSOCUG00000015141|ENSOCUG00000016527|ENSOCUG00000023502|ENSOCUG00000015909|ENSOCUG00000013716|ENSOCUG00000023743|ENSOCUG00000015901|ENSOCUG00000002584|ENSOCUG00000012739|ENSOCUG00000010843|ENSOCUG00000008782|ENSOCUG00000017968|ENSOCUG00000007339|ENSOCUG00000022572|…
Inositol phosphate metabolism	mmu00562	45	61	0.197873	ENSOCUG00000004762|ENSOCUG00000007339|ENSOCUG00000000006|ENSOCUG00000003365|ENSOCUG00000004428|ENSOCUG00000000167|ENSOCUG00000017058|ENSOCUG00000007853|ENSOCUG00000012739|ENSOCUG00000009451|ENSOCUG00000000916|ENSOCUG00000014664|ENSOCUG00000005896|ENSOCUG00000016167|ENSOCUG00000016543|ENSOCUG00000011054|ENSOCUG00000015242|ENSOCUG00000007241|ENSOCUG00000000981|ENSOCUG00000001420|ENSOCUG00000004899|…
Galactose metabolism	mmu00052	26	33	0.202989	ENSOCUG00000026849|ENSOCUG00000011039|ENSOCUG00000013674|ENSOCUG00000026677|ENSOCUG00000014973|ENSOCUG00000022234|ENSOCUG00000021946|ENSOCUG00000001018|ENSOCUG00000003878|ENSOCUG00000006461|ENSOCUG00000027277|ENSOCUG00000011176|ENSOCUG00000002137|ENSOCUG00000005824|ENSOCUG00000006325|ENSOCUG00000000423|ENSOCUG00000006697|ENSOCUG00000013740|ENSOCUG00000010859|ENSOCUG00000000293|ENSOCUG00000000286|…
Pyruvate metabolism	mmu00620	30	39	0.206524	ENSOCUG00000012433|ENSOCUG00000015590|ENSOCUG00000012005|ENSOCUG00000025363|ENSOCUG00000023726|ENSOCUG00000024657|ENSOCUG00000010814|ENSOCUG00000017905|ENSOCUG00000000838|ENSOCUG00000010380|ENSOCUG00000014667|ENSOCUG00000014453|ENSOCUG00000014748|ENSOCUG00000002546|ENSOCUG00000007432|ENSOCUG00000006166|ENSOCUG00000006119|ENSOCUG00000010185|ENSOCUG00000022352|ENSOCUG00000013125|ENSOCUG00000011906|…
Toll-like receptor signaling pathway	mmu04620	71	101	0.208057	ENSOCUG00000012519|ENSOCUG00000024133|ENSOCUG00000004103|ENSOCUG00000013137|ENSOCUG00000015433|ENSOCUG00000005631|ENSOCUG00000013114|ENSOCUG00000007141|ENSOCUG00000002216|ENSOCUG00000024398|ENSOCUG00000027945|ENSOCUG00000004311|ENSOCUG00000007606|ENSOCUG00000010096|ENSOCUG00000014319|ENSOCUG00000013716|ENSOCUG00000015901|ENSOCUG00000012739|ENSOCUG00000007873|ENSOCUG00000008782|ENSOCUG00000015189|…
Long-term potentiation	mmu04720	48	66	0.208449	ENSOCUG00000007339|ENSOCUG00000012106|ENSOCUG00000002740|ENSOCUG00000010887|ENSOCUG00000029319|ENSOCUG00000023502|ENSOCUG00000013716|ENSOCUG00000012578|ENSOCUG00000021974|ENSOCUG00000011434|ENSOCUG00000013555|ENSOCUG00000008782|ENSOCUG00000025948|ENSOCUG00000022572|ENSOCUG00000004458|ENSOCUG00000017865|ENSOCUG00000006428|ENSOCUG00000006898|ENSOCUG00000010741|ENSOCUG00000002685|ENSOCUG00000011599|…
Carbohydrate digestion and absorption	mmu04973	34	45	0.208466	ENSOCUG00000026849|ENSOCUG00000006867|ENSOCUG00000024754|ENSOCUG00000029185|ENSOCUG00000004587|ENSOCUG00000005116|ENSOCUG00000017667|ENSOCUG00000005568|ENSOCUG00000015901|ENSOCUG00000012739|ENSOCUG00000014319|ENSOCUG00000021946|ENSOCUG00000003878|ENSOCUG00000027277|ENSOCUG00000013916|ENSOCUG00000011054|ENSOCUG00000000423|ENSOCUG00000004899|ENSOCUG00000006697|ENSOCUG00000017676|ENSOCUG00000006540|…
FoxO signaling pathway	mmu04068	93	135	0.210144	ENSOCUG00000013114|ENSOCUG00000012106|ENSOCUG00000022337|ENSOCUG00000015963|ENSOCUG00000011573|ENSOCUG00000000243|ENSOCUG00000007100|ENSOCUG00000006354|ENSOCUG00000015240|ENSOCUG00000014848|ENSOCUG00000014265|ENSOCUG00000011402|ENSOCUG00000010471|ENSOCUG00000024105|ENSOCUG00000012460|ENSOCUG00000007844|ENSOCUG00000016292|ENSOCUG00000013692|ENSOCUG00000016205|ENSOCUG00000027545|ENSOCUG00000009154|…
Insulin secretion	mmu04911	61	86	0.213566	ENSOCUG00000006168|ENSOCUG00000006867|ENSOCUG00000002425|ENSOCUG00000007313|ENSOCUG00000029185|ENSOCUG00000004587|ENSOCUG00000005766|ENSOCUG00000011775|ENSOCUG00000015141|ENSOCUG00000027941|ENSOCUG00000002685|ENSOCUG00000012578|ENSOCUG00000013552|ENSOCUG00000016119|ENSOCUG00000006540|ENSOCUG00000021972|ENSOCUG00000016559|ENSOCUG00000017968|ENSOCUG00000007339|ENSOCUG00000008557|ENSOCUG00000009346|…
Hippo signaling pathway	mmu04390	105	154	0.216183	ENSOCUG00000013750|ENSOCUG00000006861|ENSOCUG00000000455|ENSOCUG00000025226|ENSOCUG00000008142|ENSOCUG00000001806|ENSOCUG00000015961|ENSOCUG00000023895|ENSOCUG00000015963|ENSOCUG00000013686|ENSOCUG00000008521|ENSOCUG00000016068|ENSOCUG00000029576|ENSOCUG00000008485|ENSOCUG00000004881|ENSOCUG00000011555|ENSOCUG00000000986|ENSOCUG00000001984|ENSOCUG00000012115|ENSOCUG00000027936|ENSOCUG00000001971|…
Prolactin signaling pathway	mmu04917	53	74	0.217469	ENSOCUG00000016449|ENSOCUG00000012106|ENSOCUG00000001018|ENSOCUG00000004587|ENSOCUG00000011034|ENSOCUG00000026635|ENSOCUG00000004165|ENSOCUG00000009585|ENSOCUG00000013716|ENSOCUG00000005274|ENSOCUG00000015901|ENSOCUG00000016853|ENSOCUG00000012739|ENSOCUG00000004829|ENSOCUG00000014932|ENSOCUG00000008782|ENSOCUG00000001374|ENSOCUG00000022572|ENSOCUG00000023172|ENSOCUG00000001076|ENSOCUG00000005078|…
Synaptic vesicle cycle	mmu04721	45	62	0.220516	ENSOCUG00000011954|ENSOCUG00000016389|ENSOCUG00000001254|ENSOCUG00000014136|ENSOCUG00000010247|ENSOCUG00000000009|ENSOCUG00000011850|ENSOCUG00000022981|ENSOCUG00000016910|ENSOCUG00000015169|ENSOCUG00000012799|ENSOCUG00000009804|ENSOCUG00000014783|ENSOCUG00000007121|ENSOCUG00000017814|ENSOCUG00000006964|ENSOCUG00000026252|ENSOCUG00000017945|ENSOCUG00000001012|ENSOCUG00000001013|ENSOCUG00000005995|…
Vascular smooth muscle contraction	mmu04270	88	128	0.221765	ENSOCUG00000008714|ENSOCUG00000003619|ENSOCUG00000010449|ENSOCUG00000004126|ENSOCUG00000014971|ENSOCUG00000024213|ENSOCUG00000005721|ENSOCUG00000004848|ENSOCUG00000011473|ENSOCUG00000022744|ENSOCUG00000000522|ENSOCUG00000014175|ENSOCUG00000012148|ENSOCUG00000014644|ENSOCUG00000005146|ENSOCUG00000006133|ENSOCUG00000004490|ENSOCUG00000027936|ENSOCUG00000025117|ENSOCUG00000008557|ENSOCUG00000001023|…
Fatty acid metabolism	mmu01212	37	50	0.221987	ENSOCUG00000012796|ENSOCUG00000013069|ENSOCUG00000005617|ENSOCUG00000014271|ENSOCUG00000012645|ENSOCUG00000016639|ENSOCUG00000015109|ENSOCUG00000012924|ENSOCUG00000025449|ENSOCUG00000005330|ENSOCUG00000015843|ENSOCUG00000001375|ENSOCUG00000024977|ENSOCUG00000014801|ENSOCUG00000005937|ENSOCUG00000001175|ENSOCUG00000003499|ENSOCUG00000003593|ENSOCUG00000016540|ENSOCUG00000007432|ENSOCUG00000013662|…
Dorso-ventral axis formation	mmu04320	18	22	0.224916	ENSOCUG00000002860|ENSOCUG00000008782|ENSOCUG00000022014|ENSOCUG00000016445|ENSOCUG00000013692|ENSOCUG00000014019|ENSOCUG00000017781|ENSOCUG00000003998|ENSOCUG00000010332|ENSOCUG00000016827|ENSOCUG00000007844|ENSOCUG00000006261|ENSOCUG00000013716|ENSOCUG00000006469|ENSOCUG00000016565|ENSOCUG00000006052|ENSOCUG00000026694|ENSOCUG00000010492
Tight junction	mmu04530	93	136	0.225807	ENSOCUG00000004338|ENSOCUG00000006861|ENSOCUG00000010209|ENSOCUG00000012106|ENSOCUG00000004964|ENSOCUG00000005520|ENSOCUG00000026636|ENSOCUG00000001969|ENSOCUG00000012474|ENSOCUG00000024213|ENSOCUG00000015961|ENSOCUG00000004401|ENSOCUG00000000455|ENSOCUG00000029576|ENSOCUG00000011678|ENSOCUG00000017382|ENSOCUG00000010207|ENSOCUG00000001889|ENSOCUG00000011471|ENSOCUG00000005628|ENSOCUG00000001020|…
Glycerolipid metabolism	mmu00561	40	55	0.234294	ENSOCUG00000003071|ENSOCUG00000008236|ENSOCUG00000002071|ENSOCUG00000012800|ENSOCUG00000010024|ENSOCUG00000013023|ENSOCUG00000016795|ENSOCUG00000023726|ENSOCUG00000012372|ENSOCUG00000006086|ENSOCUG00000009433|ENSOCUG00000010380|ENSOCUG00000001647|ENSOCUG00000010264|ENSOCUG00000001891|ENSOCUG00000012071|ENSOCUG00000014076|ENSOCUG00000010185|ENSOCUG00000001673|ENSOCUG00000007326|ENSOCUG00000024752|…
Glycine, serine and threonine metabolism	mmu00260	30	40	0.23563	ENSOCUG00000001436|ENSOCUG00000022496|ENSOCUG00000014352|ENSOCUG00000004842|ENSOCUG00000005264|ENSOCUG00000015997|ENSOCUG00000012353|ENSOCUG00000021541|ENSOCUG00000014667|ENSOCUG00000003144|ENSOCUG00000025890|ENSOCUG00000022161|ENSOCUG00000017653|ENSOCUG00000010185|ENSOCUG00000013310|ENSOCUG00000013603|ENSOCUG00000022588|ENSOCUG00000001429|ENSOCUG00000001979|ENSOCUG00000011294|ENSOCUG00000005759|…
Mineral absorption	mmu04978	34	46	0.235676	ENSOCUG00000016507|ENSOCUG00000006867|ENSOCUG00000029185|ENSOCUG00000017667|ENSOCUG00000012123|ENSOCUG00000007875|ENSOCUG00000024656|ENSOCUG00000002944|ENSOCUG00000016027|ENSOCUG00000004826|ENSOCUG00000007617|ENSOCUG00000007551|ENSOCUG00000009692|ENSOCUG00000014820|ENSOCUG00000014866|ENSOCUG00000011055|ENSOCUG00000017676|ENSOCUG00000006018|ENSOCUG00000017569|ENSOCUG00000009088|ENSOCUG00000000014|…
Pancreatic secretion	mmu04972	71	103	0.244886	ENSOCUG00000016507|ENSOCUG00000006867|ENSOCUG00000002425|ENSOCUG00000007339|ENSOCUG00000006582|ENSOCUG00000002381|ENSOCUG00000029185|ENSOCUG00000004727|ENSOCUG00000021224|ENSOCUG00000005766|ENSOCUG00000009806|ENSOCUG00000015141|ENSOCUG00000010755|ENSOCUG00000024213|ENSOCUG00000001808|ENSOCUG00000006540|ENSOCUG00000001105|ENSOCUG00000025248|ENSOCUG00000015082|ENSOCUG00000016559|ENSOCUG00000017968|…
Ether lipid metabolism	mmu00565	31	42	0.250671	ENSOCUG00000014089|ENSOCUG00000006582|ENSOCUG00000015168|ENSOCUG00000011139|ENSOCUG00000014971|ENSOCUG00000000383|ENSOCUG00000013994|ENSOCUG00000004472|ENSOCUG00000011984|ENSOCUG00000015554|ENSOCUG00000006180|ENSOCUG00000000522|ENSOCUG00000014644|ENSOCUG00000010024|ENSOCUG00000006133|ENSOCUG00000000763|ENSOCUG00000015742|ENSOCUG00000000596|ENSOCUG00000029586|ENSOCUG00000004126|ENSOCUG00000025039|…
Citrate cycle (TCA cycle)	mmu00020	24	32	0.267924	ENSOCUG00000003780|ENSOCUG00000025363|ENSOCUG00000015590|ENSOCUG00000015960|ENSOCUG00000012376|ENSOCUG00000025632|ENSOCUG00000013787|ENSOCUG00000000838|ENSOCUG00000027024|ENSOCUG00000014667|ENSOCUG00000010508|ENSOCUG00000014748|ENSOCUG00000002546|ENSOCUG00000006166|ENSOCUG00000015606|ENSOCUG00000013212|ENSOCUG00000002671|ENSOCUG00000015765|ENSOCUG00000000078|ENSOCUG00000021368|ENSOCUG00000025889|…
Sulfur relay system	mmu04122	9	10	0.268841	ENSOCUG00000008848|ENSOCUG00000014721|ENSOCUG00000011406|ENSOCUG00000006667|ENSOCUG00000028001|ENSOCUG00000017755|ENSOCUG00000024663|ENSOCUG00000025894|ENSOCUG00000017050
Hepatitis B	mmu05161	97	145	0.271392	ENSOCUG00000015433|ENSOCUG00000013114|ENSOCUG00000012106|ENSOCUG00000011078|ENSOCUG00000010096|ENSOCUG00000012474|ENSOCUG00000023896|ENSOCUG00000015876|ENSOCUG00000016101|ENSOCUG00000007313|ENSOCUG00000006423|ENSOCUG00000006627|ENSOCUG00000010955|ENSOCUG00000008485|ENSOCUG00000000856|ENSOCUG00000002466|ENSOCUG00000015539|ENSOCUG00000014175|ENSOCUG00000004710|ENSOCUG00000007128|ENSOCUG00000016292|…
Folate biosynthesis	mmu00790	11	13	0.277178	ENSOCUG00000000835|ENSOCUG00000006667|ENSOCUG00000003060|ENSOCUG00000029729|ENSOCUG00000004447|ENSOCUG00000005127|ENSOCUG00000009528|ENSOCUG00000011406|ENSOCUG00000005242|ENSOCUG00000007360|ENSOCUG00000026418
Primary bile acid biosynthesis	mmu00120	13	16	0.282091	ENSOCUG00000006887|ENSOCUG00000004954|ENSOCUG00000010866|ENSOCUG00000012187|ENSOCUG00000003377|ENSOCUG00000000754|ENSOCUG00000012283|ENSOCUG00000002555|ENSOCUG00000016986|ENSOCUG00000027965|ENSOCUG00000009153|ENSOCUG00000015975|ENSOCUG00000025386
Aldosterone-regulated sodium reabsorption	mmu04960	29	40	0.283147	ENSOCUG00000006867|ENSOCUG00000010152|ENSOCUG00000029185|ENSOCUG00000005116|ENSOCUG00000017667|ENSOCUG00000013716|ENSOCUG00000012739|ENSOCUG00000017394|ENSOCUG00000014319|ENSOCUG00000000243|ENSOCUG00000013916|ENSOCUG00000011054|ENSOCUG00000003137|ENSOCUG00000022498|ENSOCUG00000004899|ENSOCUG00000017676|ENSOCUG00000002145|ENSOCUG00000014471|ENSOCUG00000014367|ENSOCUG00000008401|ENSOCUG00000004436|…
Cysteine and methionine metabolism	mmu00270	29	40	0.283147	ENSOCUG00000008592|ENSOCUG00000012289|ENSOCUG00000008415|ENSOCUG00000008074|ENSOCUG00000024288|ENSOCUG00000004842|ENSOCUG00000012353|ENSOCUG00000013812|ENSOCUG00000003871|ENSOCUG00000025894|ENSOCUG00000006166|ENSOCUG00000006016|ENSOCUG00000009762|ENSOCUG00000017653|ENSOCUG00000021141|ENSOCUG00000009957|ENSOCUG00000011749|ENSOCUG00000022352|ENSOCUG00000017755|ENSOCUG00000005680|ENSOCUG00000015939|…
Alanine, aspartate and glutamate metabolism	mmu00250	27	37	0.284464	ENSOCUG00000022496|ENSOCUG00000012644|ENSOCUG00000025341|ENSOCUG00000008518|ENSOCUG00000001227|ENSOCUG00000013997|ENSOCUG00000005264|ENSOCUG00000009253|ENSOCUG00000002448|ENSOCUG00000017480|ENSOCUG00000016161|ENSOCUG00000022945|ENSOCUG00000005855|ENSOCUG00000009045|ENSOCUG00000003063|ENSOCUG00000014732|ENSOCUG00000015621|ENSOCUG00000003871|ENSOCUG00000023904|ENSOCUG00000022016|ENSOCUG00000013982|…
One carbon pool by folate	mmu00670	15	19	0.284933	ENSOCUG00000006962|ENSOCUG00000009762|ENSOCUG00000001121|ENSOCUG00000005127|ENSOCUG00000013310|ENSOCUG00000021541|ENSOCUG00000015071|ENSOCUG00000026058|ENSOCUG00000007291|ENSOCUG00000011720|ENSOCUG00000008667|ENSOCUG00000004308|ENSOCUG00000002781|ENSOCUG00000005565|ENSOCUG00000009647
Proximal tubule bicarbonate reclamation	mmu04964	17	22	0.286433	ENSOCUG00000006867|ENSOCUG00000000338|ENSOCUG00000017905|ENSOCUG00000029185|ENSOCUG00000001324|ENSOCUG00000006500|ENSOCUG00000024292|ENSOCUG00000002448|ENSOCUG00000017667|ENSOCUG00000010359|ENSOCUG00000008518|ENSOCUG00000016311|ENSOCUG00000017676|ENSOCUG00000023904|ENSOCUG00000011055|ENSOCUG00000022666|ENSOCUG00000006166
alpha-Linolenic acid metabolism	mmu00592	19	25	0.287021	ENSOCUG00000006582|ENSOCUG00000027541|ENSOCUG00000021224|ENSOCUG00000006578|ENSOCUG00000001105|ENSOCUG00000012924|ENSOCUG00000011984|ENSOCUG00000000596|ENSOCUG00000004126|ENSOCUG00000029586|ENSOCUG00000015168|ENSOCUG00000014971|ENSOCUG00000006133|ENSOCUG00000013994|ENSOCUG00000003499|ENSOCUG00000000522|ENSOCUG00000011139|ENSOCUG00000000383|ENSOCUG00000014644
Thyroid hormone synthesis	mmu04918	49	71	0.290179	ENSOCUG00000024115|ENSOCUG00000006867|ENSOCUG00000007313|ENSOCUG00000005938|ENSOCUG00000005633|ENSOCUG00000029185|ENSOCUG00000012148|ENSOCUG00000016836|ENSOCUG00000014255|ENSOCUG00000015141|ENSOCUG00000017667|ENSOCUG00000017234|ENSOCUG00000026109|ENSOCUG00000015805|ENSOCUG00000004187|ENSOCUG00000016422|ENSOCUG00000016559|ENSOCUG00000017968|ENSOCUG00000007339|ENSOCUG00000025713|ENSOCUG00000004418|…
Sphingolipid metabolism	mmu00600	34	48	0.294456	ENSOCUG00000012843|ENSOCUG00000001828|ENSOCUG00000001434|ENSOCUG00000012439|ENSOCUG00000011698|ENSOCUG00000006968|ENSOCUG00000014159|ENSOCUG00000005722|ENSOCUG00000008355|ENSOCUG00000004169|ENSOCUG00000022419|ENSOCUG00000004472|ENSOCUG00000011634|ENSOCUG00000007823|ENSOCUG00000005369|ENSOCUG00000013287|ENSOCUG00000014705|ENSOCUG00000005824|ENSOCUG00000010024|ENSOCUG00000015037|ENSOCUG00000008607|…
Leishmaniasis	mmu05140	45	65	0.295285	ENSOCUG00000008721|ENSOCUG00000004103|ENSOCUG00000002480|ENSOCUG00000002216|ENSOCUG00000026630|ENSOCUG00000010097|ENSOCUG00000002485|ENSOCUG00000002815|ENSOCUG00000005279|ENSOCUG00000013716|ENSOCUG00000016853|ENSOCUG00000024218|ENSOCUG00000011415|ENSOCUG00000026567|ENSOCUG00000016689|ENSOCUG00000008485|ENSOCUG00000010521|ENSOCUG00000021337|ENSOCUG00000003599|ENSOCUG00000021213|ENSOCUG00000001903|…
Arginine and proline metabolism	mmu00330	41	59	0.300515	ENSOCUG00000001436|ENSOCUG00000017716|ENSOCUG00000008966|ENSOCUG00000014352|ENSOCUG00000001903|ENSOCUG00000026657|ENSOCUG00000000584|ENSOCUG00000008518|ENSOCUG00000009989|ENSOCUG00000008024|ENSOCUG00000004001|ENSOCUG00000023726|ENSOCUG00000001844|ENSOCUG00000007799|ENSOCUG00000023904|ENSOCUG00000009253|ENSOCUG00000010380|ENSOCUG00000002448|ENSOCUG00000009739|ENSOCUG00000003871|ENSOCUG00000009045|…
Collecting duct acid secretion	mmu04966	20	27	0.307607	ENSOCUG00000011850|ENSOCUG00000004499|ENSOCUG00000014136|ENSOCUG00000010247|ENSOCUG00000006964|ENSOCUG00000001013|ENSOCUG00000022981|ENSOCUG00000027254|ENSOCUG00000015169|ENSOCUG00000000239|ENSOCUG00000017814|ENSOCUG00000007121|ENSOCUG00000006473|ENSOCUG00000012018|ENSOCUG00000028158|ENSOCUG00000023400|ENSOCUG00000010926|ENSOCUG00000013544|ENSOCUG00000006174|ENSOCUG00000026252
Type II diabetes mellitus	mmu04930	35	50	0.308564	ENSOCUG00000007141|ENSOCUG00000004587|ENSOCUG00000005116|ENSOCUG00000010909|ENSOCUG00000013716|ENSOCUG00000010843|ENSOCUG00000012739|ENSOCUG00000000243|ENSOCUG00000013785|ENSOCUG00000001018|ENSOCUG00000010663|ENSOCUG00000014319|ENSOCUG00000023172|ENSOCUG00000011599|ENSOCUG00000015240|ENSOCUG00000011054|ENSOCUG00000006119|ENSOCUG00000004899|ENSOCUG00000006697|ENSOCUG00000008644|ENSOCUG00000013053|…
Hedgehog signaling pathway	mmu04340	34	49	0.325649	ENSOCUG00000005781|ENSOCUG00000022964|ENSOCUG00000000638|ENSOCUG00000022473|ENSOCUG00000013176|ENSOCUG00000013432|ENSOCUG00000002973|ENSOCUG00000014932|ENSOCUG00000013686|ENSOCUG00000007739|ENSOCUG00000006669|ENSOCUG00000014805|ENSOCUG00000006563|ENSOCUG00000021211|ENSOCUG00000014821|ENSOCUG00000001726|ENSOCUG00000014744|ENSOCUG00000015353|ENSOCUG00000007415|ENSOCUG00000011007|ENSOCUG00000000986|…
Salmonella infection	mmu05132	53	79	0.334444	ENSOCUG00000006143|ENSOCUG00000024133|ENSOCUG00000002997|ENSOCUG00000013137|ENSOCUG00000024277|ENSOCUG00000004922|ENSOCUG00000001903|ENSOCUG00000009944|ENSOCUG00000015393|ENSOCUG00000024425|ENSOCUG00000003073|ENSOCUG00000002815|ENSOCUG00000013716|ENSOCUG00000022027|ENSOCUG00000017056|ENSOCUG00000023895|ENSOCUG00000026353|ENSOCUG00000023259|ENSOCUG00000021173|ENSOCUG00000025962|ENSOCUG00000004848|…
Nicotine addiction	mmu05033	28	40	0.335718	ENSOCUG00000016389|ENSOCUG00000012799|ENSOCUG00000021974|ENSOCUG00000010098|ENSOCUG00000002580|ENSOCUG00000000950|ENSOCUG00000008480|ENSOCUG00000015995|ENSOCUG00000011985|ENSOCUG00000016109|ENSOCUG00000027343|ENSOCUG00000003638|ENSOCUG00000016738|ENSOCUG00000005850|ENSOCUG00000016742|ENSOCUG00000009667|ENSOCUG00000007888|ENSOCUG00000011584|ENSOCUG00000001089|ENSOCUG00000016780|ENSOCUG00000012674|…
Tuberculosis	mmu05152	114	176	0.341953	ENSOCUG00000003247|ENSOCUG00000016266|ENSOCUG00000015169|ENSOCUG00000010097|ENSOCUG00000024213|ENSOCUG00000012578|ENSOCUG00000017422|ENSOCUG00000021712|ENSOCUG00000006423|ENSOCUG00000006627|ENSOCUG00000017865|ENSOCUG00000008485|ENSOCUG00000001645|ENSOCUG00000023958|ENSOCUG00000014175|ENSOCUG00000014265|ENSOCUG00000006031|ENSOCUG00000012460|ENSOCUG00000021803|ENSOCUG00000006535|ENSOCUG00000016298|…
Inflammatory bowel disease (IBD)	mmu05321	40	59	0.345325	ENSOCUG00000008721|ENSOCUG00000012840|ENSOCUG00000007233|ENSOCUG00000012900|ENSOCUG00000024133|ENSOCUG00000002216|ENSOCUG00000011034|ENSOCUG00000002485|ENSOCUG00000002815|ENSOCUG00000005279|ENSOCUG00000002480|ENSOCUG00000004271|ENSOCUG00000004270|ENSOCUG00000011415|ENSOCUG00000011290|ENSOCUG00000026567|ENSOCUG00000008485|ENSOCUG00000021210|ENSOCUG00000002466|ENSOCUG00000000329|ENSOCUG00000022907|…
Metabolic pathways	mmu01100	784	1256	0.345736	ENSOCUG00000000006|ENSOCUG00000012017|ENSOCUG00000005523|ENSOCUG00000005136|ENSOCUG00000006297|ENSOCUG00000017058|ENSOCUG00000015960|ENSOCUG00000017050|ENSOCUG00000012376|ENSOCUG00000025632|ENSOCUG00000009557|ENSOCUG00000012372|ENSOCUG00000016351|ENSOCUG00000009253|ENSOCUG00000006540|ENSOCUG00000029273|ENSOCUG00000010012|ENSOCUG00000001832|ENSOCUG00000007241|ENSOCUG00000009957|ENSOCUG00000014269|…
Circadian rhythm	mmu04710	22	31	0.346284	ENSOCUG00000000897|ENSOCUG00000003732|ENSOCUG00000012900|ENSOCUG00000004942|ENSOCUG00000002384|ENSOCUG00000005427|ENSOCUG00000007739|ENSOCUG00000003384|ENSOCUG00000006463|ENSOCUG00000022907|ENSOCUG00000002543|ENSOCUG00000009732|ENSOCUG00000015353|ENSOCUG00000007415|ENSOCUG00000013721|ENSOCUG00000008409|ENSOCUG00000022350|ENSOCUG00000025433|ENSOCUG00000001657|ENSOCUG00000000215|ENSOCUG00000005940|…
Mucin type O-Glycan biosynthesis	mmu00512	20	28	0.349877	ENSOCUG00000016221|ENSOCUG00000017645|ENSOCUG00000007916|ENSOCUG00000009557|ENSOCUG00000015958|ENSOCUG00000005982|ENSOCUG00000011091|ENSOCUG00000015212|ENSOCUG00000004781|ENSOCUG00000025123|ENSOCUG00000004623|ENSOCUG00000000888|ENSOCUG00000011080|ENSOCUG00000025111|ENSOCUG00000000127|ENSOCUG00000005798|ENSOCUG00000007108|ENSOCUG00000025291|ENSOCUG00000029289|ENSOCUG00000014235
Rheumatoid arthritis	mmu05323	54	82	0.370723	ENSOCUG00000011850|ENSOCUG00000014136|ENSOCUG00000010247|ENSOCUG00000007233|ENSOCUG00000024133|ENSOCUG00000022981|ENSOCUG00000002216|ENSOCUG00000015169|ENSOCUG00000017631|ENSOCUG00000017666|ENSOCUG00000008485|ENSOCUG00000002485|ENSOCUG00000005279|ENSOCUG00000002480|ENSOCUG00000008397|ENSOCUG00000026354|ENSOCUG00000026252|ENSOCUG00000011838|ENSOCUG00000008523|ENSOCUG00000011550|ENSOCUG00000011415|…
Valine, leucine and isoleucine degradation	mmu00280	35	52	0.371659	ENSOCUG00000014271|ENSOCUG00000013971|ENSOCUG00000005767|ENSOCUG00000003963|ENSOCUG00000024593|ENSOCUG00000023726|ENSOCUG00000005330|ENSOCUG00000008055|ENSOCUG00000009231|ENSOCUG00000026480|ENSOCUG00000017230|ENSOCUG00000010380|ENSOCUG00000010349|ENSOCUG00000014667|ENSOCUG00000000473|ENSOCUG00000007430|ENSOCUG00000013662|ENSOCUG00000010185|ENSOCUG00000014244|ENSOCUG00000005515|ENSOCUG00000013139|…
N-Glycan biosynthesis	mmu00510	33	49	0.37657	ENSOCUG00000001256|ENSOCUG00000004667|ENSOCUG00000012648|ENSOCUG00000005831|ENSOCUG00000014081|ENSOCUG00000008635|ENSOCUG00000000281|ENSOCUG00000011918|ENSOCUG00000022234|ENSOCUG00000003383|ENSOCUG00000011098|ENSOCUG00000011096|ENSOCUG00000014708|ENSOCUG00000011266|ENSOCUG00000006700|ENSOCUG00000012966|ENSOCUG00000000321|ENSOCUG00000004287|ENSOCUG00000006326|ENSOCUG00000024835|ENSOCUG00000012524|…
p53 signaling pathway	mmu04115	45	68	0.377834	ENSOCUG00000008459|ENSOCUG00000005398|ENSOCUG00000005463|ENSOCUG00000002076|ENSOCUG00000008774|ENSOCUG00000011078|ENSOCUG00000016266|ENSOCUG00000012474|ENSOCUG00000026582|ENSOCUG00000014896|ENSOCUG00000002858|ENSOCUG00000014689|ENSOCUG00000017573|ENSOCUG00000029614|ENSOCUG00000016068|ENSOCUG00000004510|ENSOCUG00000006423|ENSOCUG00000006627|ENSOCUG00000025017|ENSOCUG00000016047|ENSOCUG00000014663|…
Vitamin digestion and absorption	mmu04977	17	24	0.378895	ENSOCUG00000006670|ENSOCUG00000016010|ENSOCUG00000008562|ENSOCUG00000027714|ENSOCUG00000029602|ENSOCUG00000029667|ENSOCUG00000015168|ENSOCUG00000012802|ENSOCUG00000009352|ENSOCUG00000021601|ENSOCUG00000003882|ENSOCUG00000001727|ENSOCUG00000008146|ENSOCUG00000003643|ENSOCUG00000017956|ENSOCUG00000006934|ENSOCUG00000005329
Amoebiasis	mmu05146	77	119	0.380076	ENSOCUG00000024133|ENSOCUG00000014319|ENSOCUG00000009869|ENSOCUG00000006540|ENSOCUG00000007339|ENSOCUG00000006863|ENSOCUG00000001903|ENSOCUG00000005116|ENSOCUG00000000584|ENSOCUG00000014676|ENSOCUG00000027230|ENSOCUG00000010874|ENSOCUG00000013367|ENSOCUG00000009424|ENSOCUG00000013307|ENSOCUG00000005279|ENSOCUG00000012739|ENSOCUG00000005253|ENSOCUG00000017178|ENSOCUG00000010845|ENSOCUG00000003917|…
Melanogenesis	mmu04916	65	100	0.383265	ENSOCUG00000006445|ENSOCUG00000008142|ENSOCUG00000007313|ENSOCUG00000012106|ENSOCUG00000025264|ENSOCUG00000013617|ENSOCUG00000015141|ENSOCUG00000023502|ENSOCUG00000007086|ENSOCUG00000009965|ENSOCUG00000013716|ENSOCUG00000012578|ENSOCUG00000005427|ENSOCUG00000013432|ENSOCUG00000014932|ENSOCUG00000013686|ENSOCUG00000008782|ENSOCUG00000017968|ENSOCUG00000002190|ENSOCUG00000007339|ENSOCUG00000022572|…
Thyroid cancer	mmu05216	20	29	0.393264	ENSOCUG00000014259|ENSOCUG00000005508|ENSOCUG00000010436|ENSOCUG00000013692|ENSOCUG00000012106|ENSOCUG00000008782|ENSOCUG00000013194|ENSOCUG00000007222|ENSOCUG00000011141|ENSOCUG00000011590|ENSOCUG00000008142|ENSOCUG00000004187|ENSOCUG00000013716|ENSOCUG00000015935|ENSOCUG00000026682|ENSOCUG00000008805|ENSOCUG00000010696|ENSOCUG00000005487|ENSOCUG00000005327|ENSOCUG00000008749
Purine metabolism	mmu00230	114	179	0.39441	ENSOCUG00000016632|ENSOCUG00000012064|ENSOCUG00000015209|ENSOCUG00000011936|ENSOCUG00000003458|ENSOCUG00000025341|ENSOCUG00000016102|ENSOCUG00000002685|ENSOCUG00000007719|ENSOCUG00000009308|ENSOCUG00000010012|ENSOCUG00000003050|ENSOCUG00000006873|ENSOCUG00000005027|ENSOCUG00000013740|ENSOCUG00000009950|ENSOCUG00000027935|ENSOCUG00000008175|ENSOCUG00000002670|ENSOCUG00000024773|ENSOCUG00000008073|…
Glycosphingolipid biosynthesis - lacto and neolacto series	mmu00601	18	26	0.399473	ENSOCUG00000027542|ENSOCUG00000014369|ENSOCUG00000027881|ENSOCUG00000017168|ENSOCUG00000012528|ENSOCUG00000008311|ENSOCUG00000027387|ENSOCUG00000011766|ENSOCUG00000008301|ENSOCUG00000024774|ENSOCUG00000007815|ENSOCUG00000017844|ENSOCUG00000017281|ENSOCUG00000013134|ENSOCUG00000003469|ENSOCUG00000022234|ENSOCUG00000005870|ENSOCUG00000025411
Dopaminergic synapse	mmu04728	85	133	0.405316	ENSOCUG00000001436|ENSOCUG00000017572|ENSOCUG00000004418|ENSOCUG00000006861|ENSOCUG00000007313|ENSOCUG00000002605|ENSOCUG00000012148|ENSOCUG00000001657|ENSOCUG00000005766|ENSOCUG00000005768|ENSOCUG00000015141|ENSOCUG00000023502|ENSOCUG00000006297|ENSOCUG00000012578|ENSOCUG00000003534|ENSOCUG00000011599|ENSOCUG00000015901|ENSOCUG00000015961|ENSOCUG00000014932|ENSOCUG00000014672|ENSOCUG00000017968|…
Apoptosis	mmu04210	53	82	0.412357	ENSOCUG00000011072|ENSOCUG00000004103|ENSOCUG00000004899|ENSOCUG00000013114|ENSOCUG00000007141|ENSOCUG00000016266|ENSOCUG00000005116|ENSOCUG00000000659|ENSOCUG00000003201|ENSOCUG00000002819|ENSOCUG00000014319|ENSOCUG00000006957|ENSOCUG00000002640|ENSOCUG00000015901|ENSOCUG00000012739|ENSOCUG00000007873|ENSOCUG00000009878|ENSOCUG00000008207|ENSOCUG00000015189|ENSOCUG00000011791|ENSOCUG00000017419|…
Carbon metabolism	mmu01200	71	111	0.415728	ENSOCUG00000022496|ENSOCUG00000003871|ENSOCUG00000015765|ENSOCUG00000011039|ENSOCUG00000017230|ENSOCUG00000012433|ENSOCUG00000010583|ENSOCUG00000021541|ENSOCUG00000026677|ENSOCUG00000012005|ENSOCUG00000025363|ENSOCUG00000015590|ENSOCUG00000023725|ENSOCUG00000015960|ENSOCUG00000015904|ENSOCUG00000010814|ENSOCUG00000012376|ENSOCUG00000025632|ENSOCUG00000014726|ENSOCUG00000013787|ENSOCUG00000000838|…
Selenocompound metabolism	mmu00450	12	17	0.421152	ENSOCUG00000010314|ENSOCUG00000007842|ENSOCUG00000009762|ENSOCUG00000007526|ENSOCUG00000023063|ENSOCUG00000002777|ENSOCUG00000017798|ENSOCUG00000008949|ENSOCUG00000004622|ENSOCUG00000003961|ENSOCUG00000015261|ENSOCUG00000012078
Leukocyte transendothelial migration	mmu04670	77	121	0.423647	ENSOCUG00000000149|ENSOCUG00000000632|ENSOCUG00000003073|ENSOCUG00000000637|ENSOCUG00000010209|ENSOCUG00000011697|ENSOCUG00000023317|ENSOCUG00000013323|ENSOCUG00000005116|ENSOCUG00000005520|ENSOCUG00000002369|ENSOCUG00000008920|ENSOCUG00000010192|ENSOCUG00000001440|ENSOCUG00000024213|ENSOCUG00000005236|ENSOCUG00000029644|ENSOCUG00000012739|ENSOCUG00000017477|ENSOCUG00000023462|ENSOCUG00000014319|…
Amyotrophic lateral sclerosis (ALS)	mmu05014	34	52	0.423805	ENSOCUG00000003201|ENSOCUG00000015434|ENSOCUG00000005938|ENSOCUG00000016266|ENSOCUG00000004311|ENSOCUG00000004098|ENSOCUG00000009956|ENSOCUG00000021974|ENSOCUG00000006423|ENSOCUG00000006627|ENSOCUG00000016047|ENSOCUG00000000718|ENSOCUG00000023836|ENSOCUG00000029416|ENSOCUG00000014198|ENSOCUG00000014127|ENSOCUG00000025312|ENSOCUG00000010146|ENSOCUG00000013331|ENSOCUG00000016780|ENSOCUG00000012543|…
Inflammatory mediator regulation of TRP channels	mmu04750	80	126	0.427335	ENSOCUG00000011984|ENSOCUG00000007339|ENSOCUG00000012608|ENSOCUG00000012148|ENSOCUG00000005116|ENSOCUG00000000659|ENSOCUG00000004311|ENSOCUG00000015141|ENSOCUG00000011139|ENSOCUG00000014971|ENSOCUG00000006957|ENSOCUG00000014689|ENSOCUG00000012578|ENSOCUG00000026468|ENSOCUG00000029221|ENSOCUG00000010843|ENSOCUG00000010741|ENSOCUG00000012739|ENSOCUG00000002582|ENSOCUG00000002685|ENSOCUG00000012215|…
Ribosome biogenesis in eukaryotes	mmu03008	52	81	0.428456	ENSOCUG00000010588|ENSOCUG00000003126|ENSOCUG00000014722|ENSOCUG00000005074|ENSOCUG00000012163|ENSOCUG00000022471|ENSOCUG00000012646|ENSOCUG00000001531|ENSOCUG00000003129|ENSOCUG00000001861|ENSOCUG00000021090|ENSOCUG00000009841|ENSOCUG00000008161|ENSOCUG00000004400|ENSOCUG00000004817|ENSOCUG00000006896|ENSOCUG00000016120|ENSOCUG00000004986|ENSOCUG00000001398|ENSOCUG00000004534|ENSOCUG00000011450|…
Fatty acid biosynthesis	mmu00061	10	14	0.429883	ENSOCUG00000005617|ENSOCUG00000014970|ENSOCUG00000027443|ENSOCUG00000014453|ENSOCUG00000015843|ENSOCUG00000024977|ENSOCUG00000022064|ENSOCUG00000003593|ENSOCUG00000010163|ENSOCUG00000007432
Cardiac muscle contraction	mmu04260	50	78	0.434266	ENSOCUG00000014259|ENSOCUG00000007143|ENSOCUG00000002425|ENSOCUG00000022590|ENSOCUG00000029185|ENSOCUG00000015634|ENSOCUG00000017667|ENSOCUG00000006867|ENSOCUG00000011599|ENSOCUG00000010198|ENSOCUG00000015082|ENSOCUG00000024656|ENSOCUG00000000796|ENSOCUG00000025424|ENSOCUG00000000144|ENSOCUG00000007222|ENSOCUG00000014218|ENSOCUG00000023193|ENSOCUG00000003619|ENSOCUG00000029273|ENSOCUG00000014849|…
Tryptophan metabolism	mmu00380	30	46	0.437597	ENSOCUG00000001436|ENSOCUG00000014271|ENSOCUG00000013971|ENSOCUG00000017744|ENSOCUG00000003349|ENSOCUG00000024593|ENSOCUG00000023726|ENSOCUG00000013787|ENSOCUG00000010380|ENSOCUG00000015453|ENSOCUG00000010056|ENSOCUG00000010185|ENSOCUG00000002419|ENSOCUG00000000473|ENSOCUG00000021505|ENSOCUG00000014198|ENSOCUG00000000661|ENSOCUG00000001429|ENSOCUG00000014534|ENSOCUG00000011906|ENSOCUG00000015664|…
Bladder cancer	mmu05219	25	38	0.437757	ENSOCUG00000000435|ENSOCUG00000016388|ENSOCUG00000014356|ENSOCUG00000012106|ENSOCUG00000016449|ENSOCUG00000016404|ENSOCUG00000012474|ENSOCUG00000013716|ENSOCUG00000026354|ENSOCUG00000003518|ENSOCUG00000023896|ENSOCUG00000008782|ENSOCUG00000016101|ENSOCUG00000022572|ENSOCUG00000010569|ENSOCUG00000000856|ENSOCUG00000008805|ENSOCUG00000005487|ENSOCUG00000026582|ENSOCUG00000010899|ENSOCUG00000024105|…
TNF signaling pathway	mmu04668	69	109	0.443914	ENSOCUG00000011072|ENSOCUG00000012840|ENSOCUG00000013114|ENSOCUG00000024133|ENSOCUG00000011697|ENSOCUG00000000021|ENSOCUG00000004311|ENSOCUG00000005427|ENSOCUG00000024425|ENSOCUG00000010096|ENSOCUG00000014319|ENSOCUG00000015434|ENSOCUG00000007836|ENSOCUG00000013716|ENSOCUG00000002640|ENSOCUG00000015901|ENSOCUG00000012739|ENSOCUG00000007873|ENSOCUG00000008782|ENSOCUG00000015189|ENSOCUG00000016101|…
Prion diseases	mmu05020	23	35	0.445838	ENSOCUG00000024133|ENSOCUG00000008439|ENSOCUG00000001929|ENSOCUG00000013047|ENSOCUG00000005673|ENSOCUG00000013716|ENSOCUG00000023743|ENSOCUG00000017178|ENSOCUG00000008782|ENSOCUG00000006423|ENSOCUG00000010521|ENSOCUG00000021210|ENSOCUG00000023958|ENSOCUG00000017190|ENSOCUG00000012937|ENSOCUG00000012708|ENSOCUG00000025112|ENSOCUG00000002848|ENSOCUG00000005374|ENSOCUG00000013692|ENSOCUG00000015880|…
Bile secretion	mmu04976	46	72	0.446567	ENSOCUG00000006867|ENSOCUG00000000651|ENSOCUG00000023061|ENSOCUG00000005788|ENSOCUG00000029185|ENSOCUG00000015141|ENSOCUG00000005345|ENSOCUG00000024091|ENSOCUG00000005443|ENSOCUG00000008164|ENSOCUG00000007710|ENSOCUG00000001372|ENSOCUG00000011389|ENSOCUG00000022666|ENSOCUG00000006500|ENSOCUG00000009796|ENSOCUG00000002685|ENSOCUG00000021601|ENSOCUG00000025386|ENSOCUG00000014981|ENSOCUG00000011055|…
Amino sugar and nucleotide sugar metabolism	mmu00520	31	48	0.451549	ENSOCUG00000023284|ENSOCUG00000008901|ENSOCUG00000006941|ENSOCUG00000015142|ENSOCUG00000013674|ENSOCUG00000000286|ENSOCUG00000009190|ENSOCUG00000014973|ENSOCUG00000009982|ENSOCUG00000004186|ENSOCUG00000001018|ENSOCUG00000006461|ENSOCUG00000001455|ENSOCUG00000015579|ENSOCUG00000002137|ENSOCUG00000013129|ENSOCUG00000013740|ENSOCUG00000004115|ENSOCUG00000006697|ENSOCUG00000024225|ENSOCUG00000011027|…
Retrograde endocannabinoid signaling	mmu04723	65	103	0.454912	ENSOCUG00000016389|ENSOCUG00000006831|ENSOCUG00000007339|ENSOCUG00000003619|ENSOCUG00000012148|ENSOCUG00000029319|ENSOCUG00000012799|ENSOCUG00000000948|ENSOCUG00000013716|ENSOCUG00000001020|ENSOCUG00000011599|ENSOCUG00000027343|ENSOCUG00000010098|ENSOCUG00000012419|ENSOCUG00000014672|ENSOCUG00000000950|ENSOCUG00000000832|ENSOCUG00000017945|ENSOCUG00000008557|ENSOCUG00000008480|ENSOCUG00000015995|…
Progesterone-mediated oocyte maturation	mmu04914	55	87	0.459348	ENSOCUG00000007479|ENSOCUG00000014689|ENSOCUG00000008476|ENSOCUG00000002740|ENSOCUG00000010887|ENSOCUG00000005116|ENSOCUG00000012926|ENSOCUG00000002858|ENSOCUG00000013716|ENSOCUG00000001020|ENSOCUG00000015901|ENSOCUG00000012739|ENSOCUG00000002722|ENSOCUG00000008782|ENSOCUG00000029416|ENSOCUG00000025948|ENSOCUG00000022572|ENSOCUG00000002685|ENSOCUG00000007719|ENSOCUG00000006428|ENSOCUG00000010663|…
Influenza A	mmu05164	106	170	0.466337	ENSOCUG00000015433|ENSOCUG00000024741|ENSOCUG00000002584|ENSOCUG00000023895|ENSOCUG00000024218|ENSOCUG00000014319|ENSOCUG00000023172|ENSOCUG00000013813|ENSOCUG00000001766|ENSOCUG00000023958|ENSOCUG00000010366|ENSOCUG00000014175|ENSOCUG00000014848|ENSOCUG00000004154|ENSOCUG00000004710|ENSOCUG00000025112|ENSOCUG00000002848|ENSOCUG00000008261|ENSOCUG00000010096|ENSOCUG00000024299|ENSOCUG00000013692|…
Butirosin and neomycin biosynthesis	mmu00524	4	5	0.466736	ENSOCUG00000006697|ENSOCUG00000000197|ENSOCUG00000001018|ENSOCUG00000004938
Endocrine and other factor-regulated calcium reabsorption	mmu04961	35	55	0.470016	ENSOCUG00000016507|ENSOCUG00000001254|ENSOCUG00000006867|ENSOCUG00000000009|ENSOCUG00000007339|ENSOCUG00000016910|ENSOCUG00000017667|ENSOCUG00000024656|ENSOCUG00000007559|ENSOCUG00000017968|ENSOCUG00000004829|ENSOCUG00000005995|ENSOCUG00000011798|ENSOCUG00000014826|ENSOCUG00000029185|ENSOCUG00000006540|ENSOCUG00000014828|ENSOCUG00000013916|ENSOCUG00000012937|ENSOCUG00000017676|ENSOCUG00000004060|…
Butanoate metabolism	mmu00650	17	26	0.474559	ENSOCUG00000009900|ENSOCUG00000003063|ENSOCUG00000009231|ENSOCUG00000011422|ENSOCUG00000014271|ENSOCUG00000017141|ENSOCUG00000012644|ENSOCUG00000027224|ENSOCUG00000009786|ENSOCUG00000005927|ENSOCUG00000005767|ENSOCUG00000017480|ENSOCUG00000002882|ENSOCUG00000010579|ENSOCUG00000000473|ENSOCUG00000010327|ENSOCUG00000013683
Wnt signaling pathway	mmu04310	89	143	0.478577	ENSOCUG00000014722|ENSOCUG00000008142|ENSOCUG00000024213|ENSOCUG00000012578|ENSOCUG00000002947|ENSOCUG00000017865|ENSOCUG00000006540|ENSOCUG00000001765|ENSOCUG00000015005|ENSOCUG00000000986|ENSOCUG00000012115|ENSOCUG00000014530|ENSOCUG00000009956|ENSOCUG00000003608|ENSOCUG00000021803|ENSOCUG00000016115|ENSOCUG00000006535|ENSOCUG00000007403|ENSOCUG00000017477|ENSOCUG00000022964|ENSOCUG00000007339|…
Other glycan degradation	mmu00511	12	18	0.47864	ENSOCUG00000005824|ENSOCUG00000002031|ENSOCUG00000008088|ENSOCUG00000027543|ENSOCUG00000014100|ENSOCUG00000006968|ENSOCUG00000004670|ENSOCUG00000010557|ENSOCUG00000009190|ENSOCUG00000001897|ENSOCUG00000014705|ENSOCUG00000015125
Basal transcription factors	mmu03022	28	44	0.482063	ENSOCUG00000014274|ENSOCUG00000025269|ENSOCUG00000003472|ENSOCUG00000025009|ENSOCUG00000002838|ENSOCUG00000015656|ENSOCUG00000012572|ENSOCUG00000016020|ENSOCUG00000027799|ENSOCUG00000014000|ENSOCUG00000028087|ENSOCUG00000009876|ENSOCUG00000027324|ENSOCUG00000005480|ENSOCUG00000007519|ENSOCUG00000026916|ENSOCUG00000004659|ENSOCUG00000002063|ENSOCUG00000004497|ENSOCUG00000014738|ENSOCUG00000003537|…
mRNA surveillance pathway	mmu03015	60	96	0.482149	ENSOCUG00000002176|ENSOCUG00000022988|ENSOCUG00000017572|ENSOCUG00000000562|ENSOCUG00000027716|ENSOCUG00000010468|ENSOCUG00000008450|ENSOCUG00000014372|ENSOCUG00000021093|ENSOCUG00000025693|ENSOCUG00000000100|ENSOCUG00000003534|ENSOCUG00000015961|ENSOCUG00000006861|ENSOCUG00000013505|ENSOCUG00000011531|ENSOCUG00000006230|ENSOCUG00000001379|ENSOCUG00000008438|ENSOCUG00000010919|ENSOCUG00000004154|…
Notch signaling pathway	mmu04330	31	49	0.486601	ENSOCUG00000000565|ENSOCUG00000016445|ENSOCUG00000014503|ENSOCUG00000003512|ENSOCUG00000004627|ENSOCUG00000009376|ENSOCUG00000014545|ENSOCUG00000007246|ENSOCUG00000010702|ENSOCUG00000013449|ENSOCUG00000004458|ENSOCUG00000009792|ENSOCUG00000027340|ENSOCUG00000002884|ENSOCUG00000011434|ENSOCUG00000003674|ENSOCUG00000029298|ENSOCUG00000016565|ENSOCUG00000022941|ENSOCUG00000000669|ENSOCUG00000003850|…
Adipocytokine signaling pathway	mmu04920	45	72	0.493281	ENSOCUG00000007141|ENSOCUG00000000897|ENSOCUG00000005617|ENSOCUG00000013114|ENSOCUG00000004942|ENSOCUG00000015109|ENSOCUG00000011034|ENSOCUG00000009863|ENSOCUG00000014970|ENSOCUG00000010909|ENSOCUG00000024977|ENSOCUG00000015901|ENSOCUG00000016853|ENSOCUG00000017118|ENSOCUG00000024218|ENSOCUG00000003384|ENSOCUG00000010761|ENSOCUG00000017905|ENSOCUG00000004533|ENSOCUG00000010663|ENSOCUG00000023172|…
Transcriptional misregulation in cancer	mmu05202	110	178	0.494161	ENSOCUG00000006146|ENSOCUG00000004968|ENSOCUG00000001532|ENSOCUG00000024741|ENSOCUG00000002838|ENSOCUG00000015807|ENSOCUG00000015963|ENSOCUG00000005631|ENSOCUG00000008523|ENSOCUG00000015876|ENSOCUG00000016101|ENSOCUG00000007717|ENSOCUG00000025582|ENSOCUG00000003754|ENSOCUG00000001426|ENSOCUG00000014744|ENSOCUG00000017023|ENSOCUG00000024105|ENSOCUG00000014439|ENSOCUG00000008385|ENSOCUG00000009081|…
Cell cycle	mmu04110	78	126	0.498019	ENSOCUG00000007140|ENSOCUG00000014607|ENSOCUG00000014356|ENSOCUG00000011244|ENSOCUG00000007090|ENSOCUG00000008476|ENSOCUG00000001819|ENSOCUG00000016404|ENSOCUG00000013974|ENSOCUG00000012926|ENSOCUG00000026347|ENSOCUG00000006396|ENSOCUG00000012474|ENSOCUG00000005398|ENSOCUG00000005279|ENSOCUG00000015924|ENSOCUG00000026396|ENSOCUG00000017573|ENSOCUG00000005332|ENSOCUG00000004273|ENSOCUG00000002722|…
Glycosaminoglycan biosynthesis - chondroitin sulfate / dermatan sulfate	mmu00532	13	20	0.499572	ENSOCUG00000005141|ENSOCUG00000025359|ENSOCUG00000004224|ENSOCUG00000008984|ENSOCUG00000004592|ENSOCUG00000016593|ENSOCUG00000007603|ENSOCUG00000000247|ENSOCUG00000012017|ENSOCUG00000003023|ENSOCUG00000023270|ENSOCUG00000004855|ENSOCUG00000002243
Gastric acid secretion	mmu04971	46	74	0.503862	ENSOCUG00000006867|ENSOCUG00000005076|ENSOCUG00000023061|ENSOCUG00000007339|ENSOCUG00000029185|ENSOCUG00000012148|ENSOCUG00000005766|ENSOCUG00000015141|ENSOCUG00000017667|ENSOCUG00000023502|ENSOCUG00000012578|ENSOCUG00000014935|ENSOCUG00000010926|ENSOCUG00000015561|ENSOCUG00000017968|ENSOCUG00000010755|ENSOCUG00000027254|ENSOCUG00000017865|ENSOCUG00000010741|ENSOCUG00000002685|ENSOCUG00000023650|…
GABAergic synapse	mmu04727	55	89	0.511645	ENSOCUG00000013978|ENSOCUG00000016109|ENSOCUG00000012419|ENSOCUG00000008001|ENSOCUG00000003619|ENSOCUG00000000898|ENSOCUG00000015141|ENSOCUG00000016527|ENSOCUG00000014783|ENSOCUG00000001020|ENSOCUG00000010098|ENSOCUG00000000950|ENSOCUG00000025657|ENSOCUG00000008557|ENSOCUG00000008480|ENSOCUG00000011985|ENSOCUG00000003118|ENSOCUG00000009458|ENSOCUG00000027343|ENSOCUG00000017480|ENSOCUG00000002685|…
Glutathione metabolism	mmu00480	33	53	0.511855	ENSOCUG00000017234|ENSOCUG00000012902|ENSOCUG00000002230|ENSOCUG00000011952|ENSOCUG00000005938|ENSOCUG00000012805|ENSOCUG00000016836|ENSOCUG00000029590|ENSOCUG00000006016|ENSOCUG00000026109|ENSOCUG00000008545|ENSOCUG00000007866|ENSOCUG00000010508|ENSOCUG00000009676|ENSOCUG00000003679|ENSOCUG00000005061|ENSOCUG00000026445|ENSOCUG00000011949|ENSOCUG00000008708|ENSOCUG00000010376|ENSOCUG00000008702|…
Fructose and mannose metabolism	mmu00051	22	35	0.51258	ENSOCUG00000014355|ENSOCUG00000011039|ENSOCUG00000006941|ENSOCUG00000010583|ENSOCUG00000015142|ENSOCUG00000026677|ENSOCUG00000004186|ENSOCUG00000007516|ENSOCUG00000029295|ENSOCUG00000004115|ENSOCUG00000006697|ENSOCUG00000014246|ENSOCUG00000024225|ENSOCUG00000006329|ENSOCUG00000008662|ENSOCUG00000001952|ENSOCUG00000025649|ENSOCUG00000004938|ENSOCUG00000006196|ENSOCUG00000016605|ENSOCUG00000000197|…
beta-Alanine metabolism	mmu00410	20	32	0.524592	ENSOCUG00000008610|ENSOCUG00000009786|ENSOCUG00000015997|ENSOCUG00000013662|ENSOCUG00000011906|ENSOCUG00000010579|ENSOCUG00000010185|ENSOCUG00000004836|ENSOCUG00000005515|ENSOCUG00000010380|ENSOCUG00000017480|ENSOCUG00000007938|ENSOCUG00000006016|ENSOCUG00000011148|ENSOCUG00000008024|ENSOCUG00000012644|ENSOCUG00000023726|ENSOCUG00000004001|ENSOCUG00000000473|ENSOCUG00000004008
Nicotinate and nicotinamide metabolism	mmu00760	20	32	0.524592	ENSOCUG00000021568|ENSOCUG00000023873|ENSOCUG00000013417|ENSOCUG00000024326|ENSOCUG00000001269|ENSOCUG00000026238|ENSOCUG00000007629|ENSOCUG00000013971|ENSOCUG00000005027|ENSOCUG00000017793|ENSOCUG00000023212|ENSOCUG00000009107|ENSOCUG00000014455|ENSOCUG00000026480|ENSOCUG00000024593|ENSOCUG00000008743|ENSOCUG00000005016|ENSOCUG00000006264|ENSOCUG00000008919|ENSOCUG00000008748
Glycosaminoglycan biosynthesis - heparan sulfate / heparin	mmu00534	15	24	0.536353	ENSOCUG00000011515|ENSOCUG00000006878|ENSOCUG00000015191|ENSOCUG00000013158|ENSOCUG00000012432|ENSOCUG00000004592|ENSOCUG00000007335|ENSOCUG00000010672|ENSOCUG00000004855|ENSOCUG00000002011|ENSOCUG00000013333|ENSOCUG00000003023|ENSOCUG00000007796|ENSOCUG00000007361|ENSOCUG00000015351
Histidine metabolism	mmu00340	15	24	0.536353	ENSOCUG00000001436|ENSOCUG00000026058|ENSOCUG00000011906|ENSOCUG00000010185|ENSOCUG00000001429|ENSOCUG00000010380|ENSOCUG00000012624|ENSOCUG00000004008|ENSOCUG00000007938|ENSOCUG00000004001|ENSOCUG00000023726|ENSOCUG00000005855|ENSOCUG00000014968|ENSOCUG00000005523|ENSOCUG00000016840
Protein processing in endoplasmic reticulum	mmu04141	103	169	0.539994	ENSOCUG00000015434|ENSOCUG00000003457|ENSOCUG00000006026|ENSOCUG00000003888|ENSOCUG00000002584|ENSOCUG00000008254|ENSOCUG00000006423|ENSOCUG00000023055|ENSOCUG00000006700|ENSOCUG00000008945|ENSOCUG00000009305|ENSOCUG00000012944|ENSOCUG00000017212|ENSOCUG00000025216|ENSOCUG00000012975|ENSOCUG00000016997|ENSOCUG00000000152|ENSOCUG00000012745|ENSOCUG00000014269|ENSOCUG00000000988|ENSOCUG00000015157|…
Morphine addiction	mmu05032	56	92	0.546578	ENSOCUG00000007479|ENSOCUG00000016632|ENSOCUG00000000636|ENSOCUG00000006729|ENSOCUG00000026291|ENSOCUG00000016742|ENSOCUG00000015141|ENSOCUG00000016527|ENSOCUG00000006831|ENSOCUG00000001020|ENSOCUG00000010098|ENSOCUG00000012419|ENSOCUG00000000950|ENSOCUG00000006508|ENSOCUG00000002685|ENSOCUG00000015443|ENSOCUG00000007719|ENSOCUG00000009218|ENSOCUG00000016109|ENSOCUG00000027343|ENSOCUG00000012937|…
Ubiquitin mediated proteolysis	mmu04120	84	139	0.565114	ENSOCUG00000023172|ENSOCUG00000012827|ENSOCUG00000009927|ENSOCUG00000008900|ENSOCUG00000009610|ENSOCUG00000015774|ENSOCUG00000014729|ENSOCUG00000015633|ENSOCUG00000006754|ENSOCUG00000006026|ENSOCUG00000012776|ENSOCUG00000009154|ENSOCUG00000005769|ENSOCUG00000005463|ENSOCUG00000006900|ENSOCUG00000014685|ENSOCUG00000010907|ENSOCUG00000008376|ENSOCUG00000002722|ENSOCUG00000005288|ENSOCUG00000011533|…
Caffeine metabolism	mmu00232	4	6	0.566229	ENSOCUG00000027397|ENSOCUG00000001230|ENSOCUG00000010056|ENSOCUG00000014428
SNARE interactions in vesicular transport	mmu04130	20	33	0.567031	ENSOCUG00000003604|ENSOCUG00000003119|ENSOCUG00000001270|ENSOCUG00000008072|ENSOCUG00000023365|ENSOCUG00000004217|ENSOCUG00000009804|ENSOCUG00000000040|ENSOCUG00000002981|ENSOCUG00000003855|ENSOCUG00000004714|ENSOCUG00000010995|ENSOCUG00000014370|ENSOCUG00000013382|ENSOCUG00000001777|ENSOCUG00000010271|ENSOCUG00000023883|ENSOCUG00000015967|ENSOCUG00000014490|ENSOCUG00000024960
Ovarian steroidogenesis	mmu04913	35	58	0.567407	ENSOCUG00000005428|ENSOCUG00000000651|ENSOCUG00000027865|ENSOCUG00000017744|ENSOCUG00000026635|ENSOCUG00000011139|ENSOCUG00000014971|ENSOCUG00000021932|ENSOCUG00000014689|ENSOCUG00000003431|ENSOCUG00000000383|ENSOCUG00000017968|ENSOCUG00000001374|ENSOCUG00000013994|ENSOCUG00000002685|ENSOCUG00000022009|ENSOCUG00000011984|ENSOCUG00000000243|ENSOCUG00000021601|ENSOCUG00000016655|ENSOCUG00000014644|…
Pyrimidine metabolism	mmu00240	62	103	0.573268	ENSOCUG00000010306|ENSOCUG00000008610|ENSOCUG00000006803|ENSOCUG00000026238|ENSOCUG00000012064|ENSOCUG00000006123|ENSOCUG00000015209|ENSOCUG00000008667|ENSOCUG00000004580|ENSOCUG00000005504|ENSOCUG00000015067|ENSOCUG00000011867|ENSOCUG00000005016|ENSOCUG00000012450|ENSOCUG00000004708|ENSOCUG00000008545|ENSOCUG00000014902|ENSOCUG00000006058|ENSOCUG00000009107|ENSOCUG00000008949|ENSOCUG00000023873|…
Serotonergic synapse	mmu04726	80	133	0.57777	ENSOCUG00000001436|ENSOCUG00000005428|ENSOCUG00000007999|ENSOCUG00000016449|ENSOCUG00000006831|ENSOCUG00000007339|ENSOCUG00000012106|ENSOCUG00000003619|ENSOCUG00000017709|ENSOCUG00000005766|ENSOCUG00000015900|ENSOCUG00000015141|ENSOCUG00000011139|ENSOCUG00000014971|ENSOCUG00000012148|ENSOCUG00000013716|ENSOCUG00000001020|ENSOCUG00000011599|ENSOCUG00000027343|ENSOCUG00000000383|ENSOCUG00000010098|…
Basal cell carcinoma	mmu05217	33	55	0.577947	ENSOCUG00000005781|ENSOCUG00000025264|ENSOCUG00000000638|ENSOCUG00000008142|ENSOCUG00000022473|ENSOCUG00000013176|ENSOCUG00000013432|ENSOCUG00000002973|ENSOCUG00000014932|ENSOCUG00000013686|ENSOCUG00000011457|ENSOCUG00000006445|ENSOCUG00000014805|ENSOCUG00000006563|ENSOCUG00000021211|ENSOCUG00000001726|ENSOCUG00000008749|ENSOCUG00000014744|ENSOCUG00000000986|ENSOCUG00000004048|ENSOCUG00000024007|…
Fat digestion and absorption	mmu04975	24	40	0.579248	ENSOCUG00000006582|ENSOCUG00000004126|ENSOCUG00000009279|ENSOCUG00000004985|ENSOCUG00000004472|ENSOCUG00000029535|ENSOCUG00000005300|ENSOCUG00000021601|ENSOCUG00000023032|ENSOCUG00000000522|ENSOCUG00000010024|ENSOCUG00000029586|ENSOCUG00000005329|ENSOCUG00000025039|ENSOCUG00000003871|ENSOCUG00000008178|ENSOCUG00000029546|ENSOCUG00000006578|ENSOCUG00000003293|ENSOCUG00000029602|ENSOCUG00000001105|…
Pentose phosphate pathway	mmu00030	18	30	0.582125	ENSOCUG00000026677|ENSOCUG00000013894|ENSOCUG00000007866|ENSOCUG00000011039|ENSOCUG00000001967|ENSOCUG00000012391|ENSOCUG00000013740|ENSOCUG00000000798|ENSOCUG00000006329|ENSOCUG00000000883|ENSOCUG00000000286|ENSOCUG00000014719|ENSOCUG00000029295|ENSOCUG00000001455|ENSOCUG00000023725|ENSOCUG00000010583|ENSOCUG00000010692|ENSOCUG00000015904
Fanconi anemia pathway	mmu03460	31	52	0.589113	ENSOCUG00000012288|ENSOCUG00000025089|ENSOCUG00000010249|ENSOCUG00000024030|ENSOCUG00000017034|ENSOCUG00000016909|ENSOCUG00000005460|ENSOCUG00000016878|ENSOCUG00000000953|ENSOCUG00000006409|ENSOCUG00000012590|ENSOCUG00000000521|ENSOCUG00000001504|ENSOCUG00000008461|ENSOCUG00000006683|ENSOCUG00000013969|ENSOCUG00000024047|ENSOCUG00000005105|ENSOCUG00000005626|ENSOCUG00000010476|ENSOCUG00000002802|…
Vasopressin-regulated water reabsorption	mmu04962	26	44	0.602709	ENSOCUG00000006143|ENSOCUG00000008470|ENSOCUG00000007313|ENSOCUG00000009944|ENSOCUG00000005293|ENSOCUG00000005427|ENSOCUG00000014370|ENSOCUG00000000057|ENSOCUG00000017852|ENSOCUG00000013307|ENSOCUG00000014783|ENSOCUG00000017968|ENSOCUG00000012213|ENSOCUG00000004418|ENSOCUG00000009535|ENSOCUG00000003639|ENSOCUG00000016563|ENSOCUG00000016257|ENSOCUG00000006010|ENSOCUG00000012937|ENSOCUG00000004635|…
Oocyte meiosis	mmu04114	66	111	0.604626	ENSOCUG00000014607|ENSOCUG00000017572|ENSOCUG00000005398|ENSOCUG00000011244|ENSOCUG00000014689|ENSOCUG00000008476|ENSOCUG00000002740|ENSOCUG00000010887|ENSOCUG00000005766|ENSOCUG00000003534|ENSOCUG00000012926|ENSOCUG00000023502|ENSOCUG00000002858|ENSOCUG00000013716|ENSOCUG00000012578|ENSOCUG00000010741|ENSOCUG00000015961|ENSOCUG00000026694|ENSOCUG00000008782|ENSOCUG00000007739|ENSOCUG00000010482|…
Ubiquinone and other terpenoid-quinone biosynthesis	mmu00130	6	10	0.609159	ENSOCUG00000011816|ENSOCUG00000009957|ENSOCUG00000006799|ENSOCUG00000002368|ENSOCUG00000004396|ENSOCUG00000026365
Pantothenate and CoA biosynthesis	mmu00770	10	17	0.612179	ENSOCUG00000008610|ENSOCUG00000011148|ENSOCUG00000000231|ENSOCUG00000002109|ENSOCUG00000004836|ENSOCUG00000005059|ENSOCUG00000014455|ENSOCUG00000003963|ENSOCUG00000027000|ENSOCUG00000002780
Circadian entrainment	mmu04713	58	98	0.612625	ENSOCUG00000002264|ENSOCUG00000002425|ENSOCUG00000027759|ENSOCUG00000012148|ENSOCUG00000005766|ENSOCUG00000015141|ENSOCUG00000023502|ENSOCUG00000002685|ENSOCUG00000013716|ENSOCUG00000012578|ENSOCUG00000021974|ENSOCUG00000000120|ENSOCUG00000016559|ENSOCUG00000017968|ENSOCUG00000011459|ENSOCUG00000007339|ENSOCUG00000012419|ENSOCUG00000004455|ENSOCUG00000017865|ENSOCUG00000001814|ENSOCUG00000011473|…
NF-kappa B signaling pathway	mmu04064	59	100	0.620359	ENSOCUG00000001515|ENSOCUG00000012519|ENSOCUG00000004103|ENSOCUG00000013137|ENSOCUG00000005631|ENSOCUG00000013114|ENSOCUG00000011072|ENSOCUG00000011697|ENSOCUG00000002216|ENSOCUG00000027945|ENSOCUG00000003201|ENSOCUG00000009863|ENSOCUG00000014722|ENSOCUG00000006957|ENSOCUG00000008231|ENSOCUG00000002640|ENSOCUG00000007873|ENSOCUG00000001292|ENSOCUG00000005074|ENSOCUG00000017820|ENSOCUG00000011791|…
Arachidonic acid metabolism	mmu00590	53	90	0.621504	ENSOCUG00000006582|ENSOCUG00000006251|ENSOCUG00000005938|ENSOCUG00000005428|ENSOCUG00000016836|ENSOCUG00000004126|ENSOCUG00000016759|ENSOCUG00000011139|ENSOCUG00000014971|ENSOCUG00000026416|ENSOCUG00000026109|ENSOCUG00000029221|ENSOCUG00000000383|ENSOCUG00000029573|ENSOCUG00000022356|ENSOCUG00000002530|ENSOCUG00000013994|ENSOCUG00000002281|ENSOCUG00000022477|ENSOCUG00000011984|ENSOCUG00000016140|…
2-Oxocarboxylic acid metabolism	mmu01210	11	19	0.626782	ENSOCUG00000011526|ENSOCUG00000015621|ENSOCUG00000021368|ENSOCUG00000015960|ENSOCUG00000003963|ENSOCUG00000013025|ENSOCUG00000002671|ENSOCUG00000015765|ENSOCUG00000010508|ENSOCUG00000003871|ENSOCUG00000016554
Steroid biosynthesis	mmu00100	11	19	0.626782	ENSOCUG00000013078|ENSOCUG00000008204|ENSOCUG00000005190|ENSOCUG00000007899|ENSOCUG00000004549|ENSOCUG00000011463|ENSOCUG00000015316|ENSOCUG00000004935|ENSOCUG00000001553|ENSOCUG00000001938|ENSOCUG00000023705
Glycolysis / Gluconeogenesis	mmu00010	38	65	0.627166	ENSOCUG00000014726|ENSOCUG00000010583|ENSOCUG00000026677|ENSOCUG00000007938|ENSOCUG00000023726|ENSOCUG00000011039|ENSOCUG00000017905|ENSOCUG00000000838|ENSOCUG00000001018|ENSOCUG00000010380|ENSOCUG00000029295|ENSOCUG00000014667|ENSOCUG00000003144|ENSOCUG00000001455|ENSOCUG00000014748|ENSOCUG00000002546|ENSOCUG00000006119|ENSOCUG00000006325|ENSOCUG00000006697|ENSOCUG00000010185|ENSOCUG00000015590|…
Glyoxylate and dicarboxylate metabolism	mmu00630	15	26	0.631027	ENSOCUG00000008055|ENSOCUG00000023332|ENSOCUG00000022496|ENSOCUG00000017230|ENSOCUG00000002882|ENSOCUG00000011539|ENSOCUG00000021368|ENSOCUG00000022588|ENSOCUG00000006092|ENSOCUG00000007799|ENSOCUG00000010558|ENSOCUG00000015960|ENSOCUG00000014198|ENSOCUG00000021541|ENSOCUG00000006166
TGF-beta signaling pathway	mmu04350	48	82	0.631417	ENSOCUG00000007453|ENSOCUG00000025226|ENSOCUG00000013323|ENSOCUG00000009598|ENSOCUG00000015048|ENSOCUG00000012776|ENSOCUG00000024213|ENSOCUG00000005279|ENSOCUG00000013716|ENSOCUG00000003431|ENSOCUG00000015961|ENSOCUG00000015963|ENSOCUG00000011415|ENSOCUG00000004458|ENSOCUG00000004848|ENSOCUG00000008485|ENSOCUG00000011434|ENSOCUG00000016925|ENSOCUG00000017920|ENSOCUG00000023797|ENSOCUG00000017090|…
Complement and coagulation cascades	mmu04610	45	77	0.632711	ENSOCUG00000017178|ENSOCUG00000001929|ENSOCUG00000014601|ENSOCUG00000000142|ENSOCUG00000014373|ENSOCUG00000016509|ENSOCUG00000000049|ENSOCUG00000005673|ENSOCUG00000026491|ENSOCUG00000023993|ENSOCUG00000009967|ENSOCUG00000015846|ENSOCUG00000008253|ENSOCUG00000021940|ENSOCUG00000017940|ENSOCUG00000006783|ENSOCUG00000021436|ENSOCUG00000016068|ENSOCUG00000029672|ENSOCUG00000011452|ENSOCUG00000006462|…
Amphetamine addiction	mmu05031	39	67	0.636034	ENSOCUG00000001436|ENSOCUG00000017865|ENSOCUG00000024058|ENSOCUG00000007313|ENSOCUG00000015141|ENSOCUG00000023502|ENSOCUG00000012578|ENSOCUG00000021974|ENSOCUG00000005427|ENSOCUG00000000315|ENSOCUG00000017968|ENSOCUG00000001012|ENSOCUG00000004418|ENSOCUG00000011599|ENSOCUG00000023650|ENSOCUG00000003639|ENSOCUG00000011398|ENSOCUG00000016738|ENSOCUG00000013916|ENSOCUG00000013474|ENSOCUG00000003674|…
Nucleotide excision repair	mmu03420	26	45	0.637578	ENSOCUG00000014274|ENSOCUG00000025269|ENSOCUG00000009610|ENSOCUG00000002076|ENSOCUG00000015633|ENSOCUG00000024030|ENSOCUG00000003472|ENSOCUG00000025009|ENSOCUG00000004519|ENSOCUG00000024047|ENSOCUG00000005854|ENSOCUG00000022152|ENSOCUG00000001667|ENSOCUG00000011079|ENSOCUG00000007519|ENSOCUG00000001504|ENSOCUG00000011841|ENSOCUG00000010377|ENSOCUG00000004739|ENSOCUG00000004659|ENSOCUG00000013881|…
Glycosaminoglycan degradation	mmu00531	12	21	0.640136	ENSOCUG00000005824|ENSOCUG00000023148|ENSOCUG00000011126|ENSOCUG00000011449|ENSOCUG00000000581|ENSOCUG00000004119|ENSOCUG00000001638|ENSOCUG00000009190|ENSOCUG00000012026|ENSOCUG00000006345|ENSOCUG00000008094|ENSOCUG00000015116
Hematopoietic cell lineage	mmu04640	50	86	0.64722	ENSOCUG00000024133|ENSOCUG00000005399|ENSOCUG00000000436|ENSOCUG00000003479|ENSOCUG00000014601|ENSOCUG00000016422|ENSOCUG00000026630|ENSOCUG00000000438|ENSOCUG00000011387|ENSOCUG00000007086|ENSOCUG00000026359|ENSOCUG00000013369|ENSOCUG00000008474|ENSOCUG00000022346|ENSOCUG00000017687|ENSOCUG00000022761|ENSOCUG00000007941|ENSOCUG00000021210|ENSOCUG00000004897|ENSOCUG00000006462|ENSOCUG00000017924|…
Cocaine addiction	mmu05030	28	49	0.656928	ENSOCUG00000001436|ENSOCUG00000024058|ENSOCUG00000007313|ENSOCUG00000003079|ENSOCUG00000015141|ENSOCUG00000001020|ENSOCUG00000021974|ENSOCUG00000017968|ENSOCUG00000001012|ENSOCUG00000004418|ENSOCUG00000011657|ENSOCUG00000007359|ENSOCUG00000003639|ENSOCUG00000016738|ENSOCUG00000012156|ENSOCUG00000012937|ENSOCUG00000011681|ENSOCUG00000001429|ENSOCUG00000008508|ENSOCUG00000005427|ENSOCUG00000008500|…
Biosynthesis of amino acids	mmu01230	45	78	0.658627	ENSOCUG00000014726|ENSOCUG00000000584|ENSOCUG00000021541|ENSOCUG00000026677|ENSOCUG00000003963|ENSOCUG00000013025|ENSOCUG00000001844|ENSOCUG00000015960|ENSOCUG00000001967|ENSOCUG00000011039|ENSOCUG00000012353|ENSOCUG00000009253|ENSOCUG00000000078|ENSOCUG00000010508|ENSOCUG00000003871|ENSOCUG00000025890|ENSOCUG00000015904|ENSOCUG00000012391|ENSOCUG00000005956|ENSOCUG00000006119|ENSOCUG00000009762|…
Vitamin B6 metabolism	mmu00750	5	9	0.666439	ENSOCUG00000026480|ENSOCUG00000013971|ENSOCUG00000024593|ENSOCUG00000021608|ENSOCUG00000017484
Hepatitis C	mmu05160	79	136	0.671499	ENSOCUG00000016388|ENSOCUG00000000632|ENSOCUG00000015433|ENSOCUG00000006861|ENSOCUG00000010209|ENSOCUG00000007141|ENSOCUG00000012106|ENSOCUG00000016449|ENSOCUG00000011034|ENSOCUG00000005520|ENSOCUG00000012023|ENSOCUG00000008920|ENSOCUG00000028186|ENSOCUG00000004165|ENSOCUG00000013716|ENSOCUG00000015823|ENSOCUG00000012451|ENSOCUG00000024570|ENSOCUG00000009438|ENSOCUG00000015961|ENSOCUG00000015901|…
HTLV-I infection	mmu05166	163	277	0.676506	ENSOCUG00000005631|ENSOCUG00000013114|ENSOCUG00000012106|ENSOCUG00000024057|ENSOCUG00000003201|ENSOCUG00000001530|ENSOCUG00000010096|ENSOCUG00000012474|ENSOCUG00000015963|ENSOCUG00000009878|ENSOCUG00000010815|ENSOCUG00000007717|ENSOCUG00000006423|ENSOCUG00000008485|ENSOCUG00000000856|ENSOCUG00000000986|ENSOCUG00000006039|ENSOCUG00000017023|ENSOCUG00000014738|ENSOCUG00000005735|ENSOCUG00000008385|…
Sulfur metabolism	mmu00920	6	11	0.677619	ENSOCUG00000004875|ENSOCUG00000012078|ENSOCUG00000004622|ENSOCUG00000017755|ENSOCUG00000004428|ENSOCUG00000025894
Cholinergic synapse	mmu04725	65	113	0.684065	ENSOCUG00000004418|ENSOCUG00000006831|ENSOCUG00000007313|ENSOCUG00000012106|ENSOCUG00000003619|ENSOCUG00000012148|ENSOCUG00000005116|ENSOCUG00000005766|ENSOCUG00000015141|ENSOCUG00000027095|ENSOCUG00000013716|ENSOCUG00000012578|ENSOCUG00000015901|ENSOCUG00000016853|ENSOCUG00000024316|ENSOCUG00000002580|ENSOCUG00000008782|ENSOCUG00000007339|ENSOCUG00000008557|ENSOCUG00000012739|ENSOCUG00000009346|…
Pertussis	mmu05133	42	74	0.686717	ENSOCUG00000012519|ENSOCUG00000024133|ENSOCUG00000004103|ENSOCUG00000021712|ENSOCUG00000023993|ENSOCUG00000001903|ENSOCUG00000013323|ENSOCUG00000027945|ENSOCUG00000014373|ENSOCUG00000023502|ENSOCUG00000010097|ENSOCUG00000004165|ENSOCUG00000005673|ENSOCUG00000024213|ENSOCUG00000008338|ENSOCUG00000013716|ENSOCUG00000005277|ENSOCUG00000013369|ENSOCUG00000011838|ENSOCUG00000027558|ENSOCUG00000006627|…
Non-homologous end-joining	mmu03450	7	13	0.688013	ENSOCUG00000006948|ENSOCUG00000006642|ENSOCUG00000002871|ENSOCUG00000015052|ENSOCUG00000022428|ENSOCUG00000001693|ENSOCUG00000025001
Other types of O-glycan biosynthesis	mmu00514	17	31	0.693982	ENSOCUG00000022260|ENSOCUG00000016704|ENSOCUG00000007726|ENSOCUG00000010550|ENSOCUG00000027209|ENSOCUG00000012022|ENSOCUG00000027426|ENSOCUG00000017145|ENSOCUG00000016333|ENSOCUG00000005220|ENSOCUG00000001894|ENSOCUG00000003512|ENSOCUG00000016965|ENSOCUG00000005870|ENSOCUG00000005776|ENSOCUG00000014798|ENSOCUG00000022234
Metabolism of xenobiotics by cytochrome P450	mmu00980	36	64	0.694209	ENSOCUG00000016755|ENSOCUG00000001570|ENSOCUG00000012902|ENSOCUG00000002230|ENSOCUG00000011952|ENSOCUG00000017744|ENSOCUG00000016759|ENSOCUG00000029590|ENSOCUG00000007938|ENSOCUG00000029573|ENSOCUG00000029574|ENSOCUG00000010056|ENSOCUG00000028182|ENSOCUG00000000153|ENSOCUG00000009676|ENSOCUG00000003679|ENSOCUG00000029250|ENSOCUG00000014622|ENSOCUG00000005061|ENSOCUG00000026445|ENSOCUG00000011949|…
Glycosphingolipid biosynthesis - ganglio series	mmu00604	8	15	0.697723	ENSOCUG00000013134|ENSOCUG00000005824|ENSOCUG00000022262|ENSOCUG00000010550|ENSOCUG00000009190|ENSOCUG00000010126|ENSOCUG00000005692|ENSOCUG00000020994
Glycosphingolipid biosynthesis - globo series	mmu00603	8	15	0.697723	ENSOCUG00000027542|ENSOCUG00000013134|ENSOCUG00000006673|ENSOCUG00000011766|ENSOCUG00000009190|ENSOCUG00000010859|ENSOCUG00000006739|ENSOCUG00000017168
Regulation of autophagy	mmu04140	22	40	0.702016	ENSOCUG00000001908|ENSOCUG00000014723|ENSOCUG00000000897|ENSOCUG00000021872|ENSOCUG00000004942|ENSOCUG00000022077|ENSOCUG00000008736|ENSOCUG00000010839|ENSOCUG00000009451|ENSOCUG00000016144|ENSOCUG00000000243|ENSOCUG00000023654|ENSOCUG00000013388|ENSOCUG00000015285|ENSOCUG00000021604|ENSOCUG00000007695|ENSOCUG00000023921|ENSOCUG00000015070|ENSOCUG00000013358|ENSOCUG00000002495|ENSOCUG00000021714|…
Nitrogen metabolism	mmu00910	9	17	0.706837	ENSOCUG00000007328|ENSOCUG00000010187|ENSOCUG00000027637|ENSOCUG00000008518|ENSOCUG00000004632|ENSOCUG00000012584|ENSOCUG00000017716|ENSOCUG00000023904|ENSOCUG00000005571
Huntington's disease	mmu05016	105	182	0.709041	ENSOCUG00000000009|ENSOCUG00000007313|ENSOCUG00000024057|ENSOCUG00000022337|ENSOCUG00000013194|ENSOCUG00000012064|ENSOCUG00000025424|ENSOCUG00000006423|ENSOCUG00000006627|ENSOCUG00000024691|ENSOCUG00000006540|ENSOCUG00000003324|ENSOCUG00000029273|ENSOCUG00000006359|ENSOCUG00000012148|ENSOCUG00000013818|ENSOCUG00000027629|ENSOCUG00000002041|ENSOCUG00000014738|ENSOCUG00000013627|ENSOCUG00000004556|…
Jak-STAT signaling pathway	mmu04630	89	155	0.709604	ENSOCUG00000009498|ENSOCUG00000006900|ENSOCUG00000013687|ENSOCUG00000007717|ENSOCUG00000023172|ENSOCUG00000004533|ENSOCUG00000000618|ENSOCUG00000003599|ENSOCUG00000000329|ENSOCUG00000024398|ENSOCUG00000003333|ENSOCUG00000015601|ENSOCUG00000015724|ENSOCUG00000007844|ENSOCUG00000010937|ENSOCUG00000011402|ENSOCUG00000008496|ENSOCUG00000021714|ENSOCUG00000016354|ENSOCUG00000011231|ENSOCUG00000004913|…
PPAR signaling pathway	mmu03320	46	82	0.71426	ENSOCUG00000005617|ENSOCUG00000005937|ENSOCUG00000016639|ENSOCUG00000015109|ENSOCUG00000016831|ENSOCUG00000012924|ENSOCUG00000005767|ENSOCUG00000012283|ENSOCUG00000014970|ENSOCUG00000013647|ENSOCUG00000013023|ENSOCUG00000004628|ENSOCUG00000025386|ENSOCUG00000017136|ENSOCUG00000017905|ENSOCUG00000010814|ENSOCUG00000001375|ENSOCUG00000008838|ENSOCUG00000014801|ENSOCUG00000024977|ENSOCUG00000013194|…
Staphylococcus aureus infection	mmu05150	28	51	0.717966	ENSOCUG00000008721|ENSOCUG00000016509|ENSOCUG00000000049|ENSOCUG00000002485|ENSOCUG00000002480|ENSOCUG00000026567|ENSOCUG00000001766|ENSOCUG00000029437|ENSOCUG00000014480|ENSOCUG00000014265|ENSOCUG00000027815|ENSOCUG00000008600|ENSOCUG00000008606|ENSOCUG00000007039|ENSOCUG00000014362|ENSOCUG00000011685|ENSOCUG00000003892|ENSOCUG00000003403|ENSOCUG00000005673|ENSOCUG00000017831|ENSOCUG00000010097|…
Terpenoid backbone biosynthesis	mmu00900	11	21	0.723547	ENSOCUG00000009821|ENSOCUG00000013967|ENSOCUG00000002882|ENSOCUG00000028128|ENSOCUG00000011259|ENSOCUG00000005767|ENSOCUG00000015825|ENSOCUG00000016993|ENSOCUG00000010068|ENSOCUG00000014429|ENSOCUG00000011208
Peroxisome	mmu04146	45	81	0.730691	ENSOCUG00000022496|ENSOCUG00000006251|ENSOCUG00000009630|ENSOCUG00000001903|ENSOCUG00000007894|ENSOCUG00000016831|ENSOCUG00000012924|ENSOCUG00000027939|ENSOCUG00000014970|ENSOCUG00000022337|ENSOCUG00000005617|ENSOCUG00000025056|ENSOCUG00000013683|ENSOCUG00000015278|ENSOCUG00000011539|ENSOCUG00000004820|ENSOCUG00000000479|ENSOCUG00000017922|ENSOCUG00000015244|ENSOCUG00000003593|ENSOCUG00000005856|…
Mismatch repair	mmu03430	12	23	0.731252	ENSOCUG00000001504|ENSOCUG00000011841|ENSOCUG00000010377|ENSOCUG00000014615|ENSOCUG00000004739|ENSOCUG00000024030|ENSOCUG00000016921|ENSOCUG00000010182|ENSOCUG00000009576|ENSOCUG00000012590|ENSOCUG00000022152|ENSOCUG00000002240
Synthesis and degradation of ketone bodies	mmu00072	5	10	0.733032	ENSOCUG00000002882|ENSOCUG00000010327|ENSOCUG00000005767|ENSOCUG00000009231|ENSOCUG00000013683
Linoleic acid metabolism	mmu00591	27	50	0.739377	ENSOCUG00000006582|ENSOCUG00000015168|ENSOCUG00000011139|ENSOCUG00000014971|ENSOCUG00000000383|ENSOCUG00000013994|ENSOCUG00000022477|ENSOCUG00000011984|ENSOCUG00000024658|ENSOCUG00000010056|ENSOCUG00000000522|ENSOCUG00000023380|ENSOCUG00000014644|ENSOCUG00000029221|ENSOCUG00000006133|ENSOCUG00000000596|ENSOCUG00000029586|ENSOCUG00000004126|ENSOCUG00000004199|ENSOCUG00000024354|ENSOCUG00000029707|…
Chemokine signaling pathway	mmu04062	112	196	0.741343	ENSOCUG00000013114|ENSOCUG00000012106|ENSOCUG00000024213|ENSOCUG00000011838|ENSOCUG00000000455|ENSOCUG00000004848|ENSOCUG00000025638|ENSOCUG00000016188|ENSOCUG00000006540|ENSOCUG00000003056|ENSOCUG00000014175|ENSOCUG00000013323|ENSOCUG00000029303|ENSOCUG00000001020|ENSOCUG00000010471|ENSOCUG00000004322|ENSOCUG00000009751|ENSOCUG00000006438|ENSOCUG00000025780|ENSOCUG00000002848|ENSOCUG00000002844|…
Signaling pathways regulating pluripotency of stem cells	mmu04550	79	140	0.743262	ENSOCUG00000021014|ENSOCUG00000007453|ENSOCUG00000011075|ENSOCUG00000021158|ENSOCUG00000012106|ENSOCUG00000025264|ENSOCUG00000009755|ENSOCUG00000011034|ENSOCUG00000015048|ENSOCUG00000000476|ENSOCUG00000007380|ENSOCUG00000013716|ENSOCUG00000015901|ENSOCUG00000009358|ENSOCUG00000012739|ENSOCUG00000001842|ENSOCUG00000014932|ENSOCUG00000013686|ENSOCUG00000008782|ENSOCUG00000003380|ENSOCUG00000013432|…
DNA replication	mmu03030	19	36	0.745131	ENSOCUG00000008904|ENSOCUG00000003458|ENSOCUG00000011841|ENSOCUG00000010377|ENSOCUG00000010637|ENSOCUG00000004739|ENSOCUG00000024030|ENSOCUG00000015209|ENSOCUG00000004580|ENSOCUG00000006117|ENSOCUG00000005854|ENSOCUG00000022152|ENSOCUG00000015924|ENSOCUG00000015480|ENSOCUG00000000300|ENSOCUG00000008534|ENSOCUG00000001504|ENSOCUG00000016729|ENSOCUG00000004273
RNA transport	mmu03013	94	166	0.749891	ENSOCUG00000007023|ENSOCUG00000013328|ENSOCUG00000014372|ENSOCUG00000005727|ENSOCUG00000004535|ENSOCUG00000000323|ENSOCUG00000008450|ENSOCUG00000004154|ENSOCUG00000025693|ENSOCUG00000008261|ENSOCUG00000004526|ENSOCUG00000001674|ENSOCUG00000010732|ENSOCUG00000001678|ENSOCUG00000007234|ENSOCUG00000011288|ENSOCUG00000000533|ENSOCUG00000015599|ENSOCUG00000012757|ENSOCUG00000012126|ENSOCUG00000021896|…
Measles	mmu05162	77	137	0.750264	ENSOCUG00000000149|ENSOCUG00000024133|ENSOCUG00000004103|ENSOCUG00000005398|ENSOCUG00000015433|ENSOCUG00000024398|ENSOCUG00000013114|ENSOCUG00000002216|ENSOCUG00000005078|ENSOCUG00000011034|ENSOCUG00000013974|ENSOCUG00000000438|ENSOCUG00000009863|ENSOCUG00000001006|ENSOCUG00000012474|ENSOCUG00000017573|ENSOCUG00000002815|ENSOCUG00000021872|ENSOCUG00000023743|ENSOCUG00000012451|ENSOCUG00000015901|…
Epstein-Barr virus infection	mmu05169	121	212	0.751618	ENSOCUG00000014722|ENSOCUG00000012064|ENSOCUG00000013114|ENSOCUG00000010096|ENSOCUG00000002584|ENSOCUG00000024218|ENSOCUG00000013449|ENSOCUG00000008521|ENSOCUG00000003056|ENSOCUG00000026801|ENSOCUG00000003050|ENSOCUG00000014265|ENSOCUG00000013105|ENSOCUG00000029037|ENSOCUG00000024105|ENSOCUG00000014738|ENSOCUG00000004710|ENSOCUG00000025112|ENSOCUG00000009087|ENSOCUG00000008073|ENSOCUG00000023609|…
Starch and sucrose metabolism	mmu00500	29	54	0.752273	ENSOCUG00000016755|ENSOCUG00000001570|ENSOCUG00000002173|ENSOCUG00000005912|ENSOCUG00000000286|ENSOCUG00000005709|ENSOCUG00000009982|ENSOCUG00000021946|ENSOCUG00000011798|ENSOCUG00000001018|ENSOCUG00000003878|ENSOCUG00000010184|ENSOCUG00000001455|ENSOCUG00000011176|ENSOCUG00000002137|ENSOCUG00000004119|ENSOCUG00000000423|ENSOCUG00000006697|ENSOCUG00000013740|ENSOCUG00000014455|ENSOCUG00000005531|…
Alzheimer's disease	mmu05010	98	173	0.752691	ENSOCUG00000016266|ENSOCUG00000011386|ENSOCUG00000015082|ENSOCUG00000025424|ENSOCUG00000006627|ENSOCUG00000024691|ENSOCUG00000003619|ENSOCUG00000029273|ENSOCUG00000006359|ENSOCUG00000012148|ENSOCUG00000013818|ENSOCUG00000027629|ENSOCUG00000002041|ENSOCUG00000005766|ENSOCUG00000010474|ENSOCUG00000013627|ENSOCUG00000013184|ENSOCUG00000025624|ENSOCUG00000013512|ENSOCUG00000013692|ENSOCUG00000005231|…
Phagosome	mmu04145	98	174	0.767211	ENSOCUG00000006143|ENSOCUG00000012825|ENSOCUG00000003403|ENSOCUG00000021010|ENSOCUG00000003247|ENSOCUG00000009944|ENSOCUG00000015169|ENSOCUG00000009305|ENSOCUG00000000057|ENSOCUG00000011387|ENSOCUG00000008397|ENSOCUG00000013369|ENSOCUG00000023895|ENSOCUG00000021413|ENSOCUG00000021601|ENSOCUG00000001645|ENSOCUG00000013594|ENSOCUG00000002135|ENSOCUG00000015608|ENSOCUG00000009956|ENSOCUG00000006031|…
Cell adhesion molecules (CAMs)	mmu04514	89	160	0.787346	ENSOCUG00000005631|ENSOCUG00000010209|ENSOCUG00000026630|ENSOCUG00000005520|ENSOCUG00000009097|ENSOCUG00000002662|ENSOCUG00000024212|ENSOCUG00000026343|ENSOCUG00000026131|ENSOCUG00000023952|ENSOCUG00000011471|ENSOCUG00000005628|ENSOCUG00000029037|ENSOCUG00000005620|ENSOCUG00000004964|ENSOCUG00000012464|ENSOCUG00000005539|ENSOCUG00000013694|ENSOCUG00000009395|ENSOCUG00000011289|ENSOCUG00000001587|…
Glycosaminoglycan biosynthesis - keratan sulfate	mmu00533	7	15	0.790805	ENSOCUG00000004667|ENSOCUG00000027387|ENSOCUG00000008301|ENSOCUG00000017281|ENSOCUG00000005870|ENSOCUG00000006596|ENSOCUG00000022234
Glycosylphosphatidylinositol(GPI)-anchor biosynthesis	mmu00563	12	25	0.805833	ENSOCUG00000007457|ENSOCUG00000000158|ENSOCUG00000009109|ENSOCUG00000024546|ENSOCUG00000002192|ENSOCUG00000017759|ENSOCUG00000009627|ENSOCUG00000000348|ENSOCUG00000022392|ENSOCUG00000012329|ENSOCUG00000002653|ENSOCUG00000005271
RNA polymerase	mmu03020	14	29	0.812959	ENSOCUG00000023609|ENSOCUG00000021449|ENSOCUG00000012064|ENSOCUG00000016353|ENSOCUG00000005504|ENSOCUG00000015067|ENSOCUG00000006058|ENSOCUG00000017929|ENSOCUG00000024773|ENSOCUG00000000884|ENSOCUG00000010138|ENSOCUG00000012450|ENSOCUG00000003050|ENSOCUG00000008073
Natural killer cell mediated cytotoxicity	mmu04650	64	119	0.820959	ENSOCUG00000005819|ENSOCUG00000003599|ENSOCUG00000024398|ENSOCUG00000005487|ENSOCUG00000012106|ENSOCUG00000016266|ENSOCUG00000016449|ENSOCUG00000005116|ENSOCUG00000000161|ENSOCUG00000012556|ENSOCUG00000002815|ENSOCUG00000013716|ENSOCUG00000013551|ENSOCUG00000012739|ENSOCUG00000008782|ENSOCUG00000022572|ENSOCUG00000006627|ENSOCUG00000004533|ENSOCUG00000016188|ENSOCUG00000003668|ENSOCUG00000014319|…
Non-alcoholic fatty liver disease (NAFLD)	mmu04932	84	154	0.822916	ENSOCUG00000024133|ENSOCUG00000015434|ENSOCUG00000004899|ENSOCUG00000006928|ENSOCUG00000004942|ENSOCUG00000016266|ENSOCUG00000013491|ENSOCUG00000005116|ENSOCUG00000008457|ENSOCUG00000012023|ENSOCUG00000008485|ENSOCUG00000014319|ENSOCUG00000029273|ENSOCUG00000003073|ENSOCUG00000014894|ENSOCUG00000004510|ENSOCUG00000012451|ENSOCUG00000015901|ENSOCUG00000008371|ENSOCUG00000012739|ENSOCUG00000017118|…
Malaria	mmu05144	24	48	0.825246	ENSOCUG00000024133|ENSOCUG00000005631|ENSOCUG00000015220|ENSOCUG00000011697|ENSOCUG00000002216|ENSOCUG00000013060|ENSOCUG00000002662|ENSOCUG00000005279|ENSOCUG00000011415|ENSOCUG00000009360|ENSOCUG00000008485|ENSOCUG00000021210|ENSOCUG00000023958|ENSOCUG00000014265|ENSOCUG00000014362|ENSOCUG00000016689|ENSOCUG00000013184|ENSOCUG00000013412|ENSOCUG00000005371|ENSOCUG00000022291|ENSOCUG00000029644|…
Spliceosome	mmu03040	71	132	0.831485	ENSOCUG00000010985|ENSOCUG00000024013|ENSOCUG00000009274|ENSOCUG00000027756|ENSOCUG00000012431|ENSOCUG00000001414|ENSOCUG00000014372|ENSOCUG00000013853|ENSOCUG00000004139|ENSOCUG00000012121|ENSOCUG00000025693|ENSOCUG00000005407|ENSOCUG00000014151|ENSOCUG00000023743|ENSOCUG00000013737|ENSOCUG00000024093|ENSOCUG00000002584|ENSOCUG00000003923|ENSOCUG00000004304|ENSOCUG00000015081|ENSOCUG00000011743|…
Renin-angiotensin system	mmu04614	9	20	0.832068	ENSOCUG00000025557|ENSOCUG00000017782|ENSOCUG00000016264|ENSOCUG00000017659|ENSOCUG00000009420|ENSOCUG00000000740|ENSOCUG00000017924|ENSOCUG00000001651|ENSOCUG00000001555
Asthma	mmu05310	11	24	0.834945	ENSOCUG00000014265|ENSOCUG00000008721|ENSOCUG00000005631|ENSOCUG00000011943|ENSOCUG00000003319|ENSOCUG00000026567|ENSOCUG00000006369|ENSOCUG00000002485|ENSOCUG00000002480|ENSOCUG00000023008|ENSOCUG00000029437
Riboflavin metabolism	mmu00740	5	12	0.835888	ENSOCUG00000013342|ENSOCUG00000000444|ENSOCUG00000001622|ENSOCUG00000009965|ENSOCUG00000014455
Homologous recombination	mmu03440	13	28	0.83901	ENSOCUG00000001504|ENSOCUG00000016909|ENSOCUG00000012288|ENSOCUG00000013969|ENSOCUG00000013584|ENSOCUG00000024030|ENSOCUG00000000597|ENSOCUG00000005229|ENSOCUG00000016478|ENSOCUG00000025001|ENSOCUG00000014300|ENSOCUG00000006409|ENSOCUG00000016878
Proteasome	mmu03050	22	45	0.840467	ENSOCUG00000015635|ENSOCUG00000013198|ENSOCUG00000009092|ENSOCUG00000004696|ENSOCUG00000012092|ENSOCUG00000026980|ENSOCUG00000009691|ENSOCUG00000006231|ENSOCUG00000002139|ENSOCUG00000002131|ENSOCUG00000013922|ENSOCUG00000025313|ENSOCUG00000010316|ENSOCUG00000015257|ENSOCUG00000016747|ENSOCUG00000013109|ENSOCUG00000010217|ENSOCUG00000008495|ENSOCUG00000009114|ENSOCUG00000015986|ENSOCUG00000006348|…
RNA degradation	mmu03018	40	78	0.844464	ENSOCUG00000027498|ENSOCUG00000011971|ENSOCUG00000009771|ENSOCUG00000000562|ENSOCUG00000002156|ENSOCUG00000017740|ENSOCUG00000015399|ENSOCUG00000001861|ENSOCUG00000004422|ENSOCUG00000000322|ENSOCUG00000013448|ENSOCUG00000027257|ENSOCUG00000011431|ENSOCUG00000025587|ENSOCUG00000013468|ENSOCUG00000003598|ENSOCUG00000002565|ENSOCUG00000000939|ENSOCUG00000011593|ENSOCUG00000012520|ENSOCUG00000005849|…
Fatty acid degradation	mmu00071	24	49	0.846771	ENSOCUG00000005617|ENSOCUG00000014271|ENSOCUG00000016639|ENSOCUG00000015109|ENSOCUG00000012924|ENSOCUG00000014970|ENSOCUG00000023726|ENSOCUG00000005330|ENSOCUG00000002882|ENSOCUG00000010380|ENSOCUG00000024977|ENSOCUG00000003593|ENSOCUG00000016540|ENSOCUG00000013662|ENSOCUG00000010185|ENSOCUG00000025117|ENSOCUG00000011906|ENSOCUG00000025449|ENSOCUG00000000473|ENSOCUG00000009786|ENSOCUG00000027541|…
Taurine and hypotaurine metabolism	mmu00430	3	8	0.852125	ENSOCUG00000017480|ENSOCUG00000001419|ENSOCUG00000012644
Phenylalanine, tyrosine and tryptophan biosynthesis	mmu00400	3	8	0.852125	ENSOCUG00000022016|ENSOCUG00000009957|ENSOCUG00000003871
Drug metabolism - cytochrome P450	mmu00982	33	66	0.855714	ENSOCUG00000003610|ENSOCUG00000001436|ENSOCUG00000016755|ENSOCUG00000001570|ENSOCUG00000012902|ENSOCUG00000002230|ENSOCUG00000011952|ENSOCUG00000013971|ENSOCUG00000029590|ENSOCUG00000007938|ENSOCUG00000024593|ENSOCUG00000026480|ENSOCUG00000010056|ENSOCUG00000002788|ENSOCUG00000009676|ENSOCUG00000003679|ENSOCUG00000009330|ENSOCUG00000005061|ENSOCUG00000026445|ENSOCUG00000011949|ENSOCUG00000008708|…
Drug metabolism - other enzymes	mmu00983	25	52	0.868687	ENSOCUG00000008610|ENSOCUG00000016755|ENSOCUG00000001570|ENSOCUG00000000412|ENSOCUG00000011867|ENSOCUG00000011148|ENSOCUG00000014428|ENSOCUG00000004807|ENSOCUG00000014902|ENSOCUG00000003854|ENSOCUG00000003186|ENSOCUG00000003015|ENSOCUG00000001230|ENSOCUG00000000591|ENSOCUG00000001408|ENSOCUG00000004119|ENSOCUG00000024631|ENSOCUG00000026015|ENSOCUG00000008498|ENSOCUG00000026048|ENSOCUG00000004836|…
Primary immunodeficiency	mmu05340	16	35	0.869212	ENSOCUG00000011402|ENSOCUG00000010621|ENSOCUG00000021728|ENSOCUG00000005631|ENSOCUG00000006208|ENSOCUG00000000438|ENSOCUG00000011981|ENSOCUG00000001914|ENSOCUG00000001858|ENSOCUG00000003145|ENSOCUG00000003668|ENSOCUG00000002864|ENSOCUG00000007873|ENSOCUG00000002489|ENSOCUG00000001855|ENSOCUG00000002135
Viral myocarditis	mmu05416	39	78	0.872408	ENSOCUG00000007140|ENSOCUG00000006954|ENSOCUG00000015166|ENSOCUG00000026736|ENSOCUG00000005631|ENSOCUG00000016266|ENSOCUG00000014520|ENSOCUG00000003103|ENSOCUG00000011550|ENSOCUG00000003439|ENSOCUG00000002485|ENSOCUG00000002451|ENSOCUG00000002480|ENSOCUG00000023895|ENSOCUG00000023158|ENSOCUG00000004510|ENSOCUG00000010972|ENSOCUG00000026567|ENSOCUG00000006627|ENSOCUG00000016047|ENSOCUG00000007128|…
Tyrosine metabolism	mmu00350	18	39	0.87261	ENSOCUG00000001436|ENSOCUG00000022016|ENSOCUG00000011816|ENSOCUG00000016422|ENSOCUG00000026480|ENSOCUG00000013971|ENSOCUG00000009957|ENSOCUG00000015997|ENSOCUG00000001429|ENSOCUG00000004221|ENSOCUG00000000407|ENSOCUG00000007938|ENSOCUG00000024593|ENSOCUG00000006297|ENSOCUG00000009965|ENSOCUG00000003871|ENSOCUG00000014968|ENSOCUG00000009008
Neuroactive ligand-receptor interaction	mmu04080	154	282	0.88632	ENSOCUG00000008714|ENSOCUG00000001437|ENSOCUG00000000455|ENSOCUG00000000751|ENSOCUG00000013617|ENSOCUG00000006148|ENSOCUG00000010449|ENSOCUG00000026635|ENSOCUG00000015502|ENSOCUG00000005721|ENSOCUG00000002582|ENSOCUG00000010098|ENSOCUG00000002580|ENSOCUG00000016103|ENSOCUG00000023320|ENSOCUG00000007710|ENSOCUG00000011676|ENSOCUG00000008480|ENSOCUG00000004532|ENSOCUG00000016109|ENSOCUG00000001766|…
RIG-I-like receptor signaling pathway	mmu04622	33	68	0.886832	ENSOCUG00000007141|ENSOCUG00000015433|ENSOCUG00000013114|ENSOCUG00000021872|ENSOCUG00000024218|ENSOCUG00000002019|ENSOCUG00000015189|ENSOCUG00000011791|ENSOCUG00000004510|ENSOCUG00000027558|ENSOCUG00000010663|ENSOCUG00000003672|ENSOCUG00000023654|ENSOCUG00000007128|ENSOCUG00000007873|ENSOCUG00000029416|ENSOCUG00000023921|ENSOCUG00000006958|ENSOCUG00000004710|ENSOCUG00000012136|ENSOCUG00000024892|…
Phototransduction	mmu04744	12	28	0.887351	ENSOCUG00000004872|ENSOCUG00000010540|ENSOCUG00000009664|ENSOCUG00000003079|ENSOCUG00000013850|ENSOCUG00000026291|ENSOCUG00000023502|ENSOCUG00000010071|ENSOCUG00000024754|ENSOCUG00000005560|ENSOCUG00000024944|ENSOCUG00000014700
African trypanosomiasis	mmu05143	15	34	0.888635	ENSOCUG00000014265|ENSOCUG00000016559|ENSOCUG00000007339|ENSOCUG00000024133|ENSOCUG00000010755|ENSOCUG00000003349|ENSOCUG00000021210|ENSOCUG00000011697|ENSOCUG00000029644|ENSOCUG00000006540|ENSOCUG00000023958|ENSOCUG00000013916|ENSOCUG00000002582|ENSOCUG00000007362|ENSOCUG00000009655
Porphyrin and chlorophyll metabolism	mmu00860	18	40	0.891544	ENSOCUG00000010633|ENSOCUG00000016755|ENSOCUG00000004119|ENSOCUG00000005846|ENSOCUG00000008551|ENSOCUG00000001570|ENSOCUG00000008434|ENSOCUG00000012422|ENSOCUG00000003535|ENSOCUG00000006018|ENSOCUG00000013603|ENSOCUG00000024845|ENSOCUG00000006916|ENSOCUG00000027722|ENSOCUG00000014866|ENSOCUG00000003020|ENSOCUG00000004572|ENSOCUG00000003143
Cytosolic DNA-sensing pathway	mmu04623	30	63	0.89496	ENSOCUG00000024133|ENSOCUG00000015433|ENSOCUG00000012064|ENSOCUG00000013114|ENSOCUG00000007141|ENSOCUG00000005504|ENSOCUG00000015067|ENSOCUG00000021872|ENSOCUG00000012450|ENSOCUG00000024218|ENSOCUG00000011791|ENSOCUG00000027558|ENSOCUG00000021210|ENSOCUG00000023654|ENSOCUG00000013813|ENSOCUG00000023958|ENSOCUG00000007873|ENSOCUG00000003050|ENSOCUG00000023921|ENSOCUG00000006958|ENSOCUG00000004710|…
Legionellosis	mmu05134	27	58	0.903789	ENSOCUG00000024133|ENSOCUG00000021712|ENSOCUG00000024277|ENSOCUG00000002216|ENSOCUG00000010097|ENSOCUG00000023743|ENSOCUG00000008250|ENSOCUG00000002584|ENSOCUG00000004547|ENSOCUG00000016047|ENSOCUG00000004510|ENSOCUG00000006627|ENSOCUG00000024425|ENSOCUG00000021210|ENSOCUG00000023958|ENSOCUG00000007128|ENSOCUG00000011619|ENSOCUG00000005735|ENSOCUG00000027854|ENSOCUG00000025112|ENSOCUG00000011041|…
NOD-like receptor signaling pathway	mmu04621	27	58	0.903789	ENSOCUG00000024133|ENSOCUG00000012840|ENSOCUG00000024277|ENSOCUG00000007141|ENSOCUG00000013716|ENSOCUG00000005277|ENSOCUG00000024218|ENSOCUG00000013114|ENSOCUG00000004510|ENSOCUG00000024425|ENSOCUG00000010663|ENSOCUG00000021210|ENSOCUG00000001698|ENSOCUG00000023958|ENSOCUG00000007128|ENSOCUG00000007873|ENSOCUG00000029416|ENSOCUG00000026801|ENSOCUG00000002848|ENSOCUG00000014799|ENSOCUG00000005455|…
Phenylalanine metabolism	mmu00360	9	23	0.911166	ENSOCUG00000001436|ENSOCUG00000022016|ENSOCUG00000011816|ENSOCUG00000009957|ENSOCUG00000015997|ENSOCUG00000001429|ENSOCUG00000007938|ENSOCUG00000003871|ENSOCUG00000014968
Herpes simplex infection	mmu05168	107	205	0.92141	ENSOCUG00000014722|ENSOCUG00000015433|ENSOCUG00000013114|ENSOCUG00000010097|ENSOCUG00000016930|ENSOCUG00000002831|ENSOCUG00000012572|ENSOCUG00000024218|ENSOCUG00000023172|ENSOCUG00000028087|ENSOCUG00000004533|ENSOCUG00000027324|ENSOCUG00000023958|ENSOCUG00000026801|ENSOCUG00000002135|ENSOCUG00000011333|ENSOCUG00000017678|ENSOCUG00000016821|ENSOCUG00000004154|ENSOCUG00000027936|ENSOCUG00000014738|…
Pentose and glucuronate interconversions	mmu00040	15	36	0.922528	ENSOCUG00000016755|ENSOCUG00000001570|ENSOCUG00000013461|ENSOCUG00000006419|ENSOCUG00000014246|ENSOCUG00000011798|ENSOCUG00000004119|ENSOCUG00000016605|ENSOCUG00000005531|ENSOCUG00000027722|ENSOCUG00000023112|ENSOCUG00000023726|ENSOCUG00000011906|ENSOCUG00000002137|ENSOCUG00000005945
Protein export	mmu03060	11	28	0.925511	ENSOCUG00000007838|ENSOCUG00000008720|ENSOCUG00000007623|ENSOCUG00000008205|ENSOCUG00000011011|ENSOCUG00000009204|ENSOCUG00000029612|ENSOCUG00000012226|ENSOCUG00000005663|ENSOCUG00000017057|ENSOCUG00000009305
Maturity onset diabetes of the young	mmu04950	10	26	0.927136	ENSOCUG00000006240|ENSOCUG00000006841|ENSOCUG00000011075|ENSOCUG00000004587|ENSOCUG00000001018|ENSOCUG00000025058|ENSOCUG00000003682|ENSOCUG00000000243|ENSOCUG00000003312|ENSOCUG00000012041
Viral carcinogenesis	mmu05203	120	229	0.927278	ENSOCUG00000007313|ENSOCUG00000004968|ENSOCUG00000012106|ENSOCUG00000011078|ENSOCUG00000010097|ENSOCUG00000012474|ENSOCUG00000016930|ENSOCUG00000024213|ENSOCUG00000013449|ENSOCUG00000008521|ENSOCUG00000006423|ENSOCUG00000006627|ENSOCUG00000006354|ENSOCUG00000003056|ENSOCUG00000013323|ENSOCUG00000017465|ENSOCUG00000006039|ENSOCUG00000009956|ENSOCUG00000024105|ENSOCUG00000014738|ENSOCUG00000005735|…
Base excision repair	mmu03410	15	37	0.935928	ENSOCUG00000000570|ENSOCUG00000013338|ENSOCUG00000011841|ENSOCUG00000001295|ENSOCUG00000017828|ENSOCUG00000021131|ENSOCUG00000017820|ENSOCUG00000006305|ENSOCUG00000005387|ENSOCUG00000015419|ENSOCUG00000015480|ENSOCUG00000001040|ENSOCUG00000005854|ENSOCUG00000003145|ENSOCUG00000013006
Ascorbate and aldarate metabolism	mmu00053	10	27	0.94181	ENSOCUG00000016755|ENSOCUG00000001570|ENSOCUG00000011906|ENSOCUG00000010185|ENSOCUG00000024474|ENSOCUG00000010380|ENSOCUG00000027722|ENSOCUG00000005531|ENSOCUG00000023726|ENSOCUG00000023725
Cytokine-cytokine receptor interaction	mmu04060	138	264	0.942903	ENSOCUG00000011779|ENSOCUG00000005631|ENSOCUG00000015963|ENSOCUG00000011838|ENSOCUG00000008523|ENSOCUG00000002019|ENSOCUG00000007717|ENSOCUG00000021311|ENSOCUG00000008485|ENSOCUG00000025638|ENSOCUG00000000329|ENSOCUG00000001971|ENSOCUG00000023958|ENSOCUG00000006703|ENSOCUG00000027044|ENSOCUG00000014848|ENSOCUG00000003333|ENSOCUG00000016292|ENSOCUG00000004322|ENSOCUG00000015601|ENSOCUG00000004151|…
Oxidative phosphorylation	mmu00190	66	135	0.944419	ENSOCUG00000011850|ENSOCUG00000008473|ENSOCUG00000029455|ENSOCUG00000010247|ENSOCUG00000006964|ENSOCUG00000016225|ENSOCUG00000007374|ENSOCUG00000022981|ENSOCUG00000013491|ENSOCUG00000003895|ENSOCUG00000008457|ENSOCUG00000014136|ENSOCUG00000003967|ENSOCUG00000014894|ENSOCUG00000028075|ENSOCUG00000008371|ENSOCUG00000010926|ENSOCUG00000009213|ENSOCUG00000025424|ENSOCUG00000000790|ENSOCUG00000021989|…
Chemical carcinogenesis	mmu05204	42	92	0.954784	ENSOCUG00000016755|ENSOCUG00000001570|ENSOCUG00000012902|ENSOCUG00000002230|ENSOCUG00000011952|ENSOCUG00000001536|ENSOCUG00000017744|ENSOCUG00000029590|ENSOCUG00000007938|ENSOCUG00000023380|ENSOCUG00000014428|ENSOCUG00000029221|ENSOCUG00000002580|ENSOCUG00000029573|ENSOCUG00000024658|ENSOCUG00000010056|ENSOCUG00000028182|ENSOCUG00000009676|ENSOCUG00000003679|ENSOCUG00000029250|ENSOCUG00000005061|…
Steroid hormone biosynthesis	mmu00140	37	86	0.973048	ENSOCUG00000016755|ENSOCUG00000028005|ENSOCUG00000027865|ENSOCUG00000017744|ENSOCUG00000012283|ENSOCUG00000001570|ENSOCUG00000006297|ENSOCUG00000029221|ENSOCUG00000008531|ENSOCUG00000011988|ENSOCUG00000022009|ENSOCUG00000027693|ENSOCUG00000024658|ENSOCUG00000010056|ENSOCUG00000016655|ENSOCUG00000001236|ENSOCUG00000023380|ENSOCUG00000029429|ENSOCUG00000015004|ENSOCUG00000004655|ENSOCUG00000004132|…
Parkinson's disease	mmu05012	67	147	0.982705	ENSOCUG00000008714|ENSOCUG00000024058|ENSOCUG00000016225|ENSOCUG00000007809|ENSOCUG00000024057|ENSOCUG00000003895|ENSOCUG00000008457|ENSOCUG00000015141|ENSOCUG00000023842|ENSOCUG00000013268|ENSOCUG00000003967|ENSOCUG00000014894|ENSOCUG00000001020|ENSOCUG00000028075|ENSOCUG00000005253|ENSOCUG00000008371|ENSOCUG00000008376|ENSOCUG00000007857|ENSOCUG00000009369|ENSOCUG00000000790|ENSOCUG00000021989|…
Type I diabetes mellitus	mmu04940	22	61	0.989899	ENSOCUG00000006954|ENSOCUG00000016815|ENSOCUG00000002485|ENSOCUG00000002480|ENSOCUG00000024194|ENSOCUG00000011550|ENSOCUG00000010972|ENSOCUG00000026567|ENSOCUG00000029735|ENSOCUG00000017480|ENSOCUG00000000243|ENSOCUG00000012644|ENSOCUG00000023958|ENSOCUG00000029437|ENSOCUG00000008721|ENSOCUG00000023008|ENSOCUG00000009504|ENSOCUG00000008993|ENSOCUG00000003319|ENSOCUG00000023622|ENSOCUG00000008181|…
Antigen processing and presentation	mmu04612	31	81	0.991704	ENSOCUG00000001657|ENSOCUG00000005427|ENSOCUG00000017117|ENSOCUG00000002485|ENSOCUG00000002480|ENSOCUG00000023743|ENSOCUG00000002584|ENSOCUG00000002489|ENSOCUG00000025540|ENSOCUG00000004415|ENSOCUG00000010972|ENSOCUG00000026567|ENSOCUG00000016580|ENSOCUG00000029437|ENSOCUG00000002135|ENSOCUG00000008721|ENSOCUG00000023008|ENSOCUG00000005737|ENSOCUG00000025112|ENSOCUG00000017041|ENSOCUG00000013424|…
Autoimmune thyroid disease	mmu05320	23	69	0.997044	ENSOCUG00000008721|ENSOCUG00000002480|ENSOCUG00000016422|ENSOCUG00000008993|ENSOCUG00000002485|ENSOCUG00000021872|ENSOCUG00000005631|ENSOCUG00000010972|ENSOCUG00000026567|ENSOCUG00000011550|ENSOCUG00000023654|ENSOCUG00000029437|ENSOCUG00000006954|ENSOCUG00000014265|ENSOCUG00000023921|ENSOCUG00000011943|ENSOCUG00000006557|ENSOCUG00000025434|ENSOCUG00000002999|ENSOCUG00000009504|ENSOCUG00000021714|…
Allograft rejection	mmu05330	16	54	0.997672	ENSOCUG00000014265|ENSOCUG00000008721|ENSOCUG00000005631|ENSOCUG00000010972|ENSOCUG00000011943|ENSOCUG00000009504|ENSOCUG00000023008|ENSOCUG00000008993|ENSOCUG00000011550|ENSOCUG00000003319|ENSOCUG00000026567|ENSOCUG00000002485|ENSOCUG00000002480|ENSOCUG00000006557|ENSOCUG00000029437|ENSOCUG00000006954
Aminoacyl-tRNA biosynthesis	mmu00970	21	66	0.99789	ENSOCUG00000015698|ENSOCUG00000007828|ENSOCUG00000000022|ENSOCUG00000008434|ENSOCUG00000005295|ENSOCUG00000017798|ENSOCUG00000022463|ENSOCUG00000010740|ENSOCUG00000015684|ENSOCUG00000017469|ENSOCUG00000015789|ENSOCUG00000014790|ENSOCUG00000010419|ENSOCUG00000016888|ENSOCUG00000016875|ENSOCUG00000012330|ENSOCUG00000010007|ENSOCUG00000014165|ENSOCUG00000001964|ENSOCUG00000003025|ENSOCUG00000028175
Graft-versus-host disease	mmu05332	16	56	0.998599	ENSOCUG00000008721|ENSOCUG00000003319|ENSOCUG00000024133|ENSOCUG00000026567|ENSOCUG00000023008|ENSOCUG00000009504|ENSOCUG00000010972|ENSOCUG00000008993|ENSOCUG00000011550|ENSOCUG00000021210|ENSOCUG00000002485|ENSOCUG00000002480|ENSOCUG00000006557|ENSOCUG00000023958|ENSOCUG00000029437|ENSOCUG00000006954
Retinol metabolism	mmu00830	30	88	0.998608	ENSOCUG00000016755|ENSOCUG00000026865|ENSOCUG00000013971|ENSOCUG00000017744|ENSOCUG00000024593|ENSOCUG00000000178|ENSOCUG00000026480|ENSOCUG00000001072|ENSOCUG00000024658|ENSOCUG00000016301|ENSOCUG00000010056|ENSOCUG00000023380|ENSOCUG00000004655|ENSOCUG00000013644|ENSOCUG00000000592|ENSOCUG00000000590|ENSOCUG00000025117|ENSOCUG00000016942|ENSOCUG00000029221|ENSOCUG00000029199|ENSOCUG00000007620|…
Taste transduction	mmu04742	18	63	0.999201	ENSOCUG00000017968|ENSOCUG00000010152|ENSOCUG00000008401|ENSOCUG00000012937|ENSOCUG00000024754|ENSOCUG00000024174|ENSOCUG00000005766|ENSOCUG00000011985|ENSOCUG00000002450|ENSOCUG00000012674|ENSOCUG00000010071|ENSOCUG00000013626|ENSOCUG00000006540|ENSOCUG00000023184|ENSOCUG00000021121|ENSOCUG00000017394|ENSOCUG00000016522|ENSOCUG00000002685
MicroRNAs in cancer	mmu05206	109	270	0.999939	ENSOCUG00000012106|ENSOCUG00000000005|ENSOCUG00000011078|ENSOCUG00000008415|ENSOCUG00000024213|ENSOCUG00000013369|ENSOCUG00000023896|ENSOCUG00000024288|ENSOCUG00000016101|ENSOCUG00000006627|ENSOCUG00000010569|ENSOCUG00000004848|ENSOCUG00000000856|ENSOCUG00000016188|ENSOCUG00000014175|ENSOCUG00000014267|ENSOCUG00000028016|ENSOCUG00000013105|ENSOCUG00000016822|ENSOCUG00000024105|ENSOCUG00000013053|…
Alcoholism	mmu05034	68	199	0.999995	ENSOCUG00000008714|ENSOCUG00000001436|ENSOCUG00000008961|ENSOCUG00000015412|ENSOCUG00000007313|ENSOCUG00000012106|ENSOCUG00000026452|ENSOCUG00000016449|ENSOCUG00000010449|ENSOCUG00000014444|ENSOCUG00000015141|ENSOCUG00000023502|ENSOCUG00000009839|ENSOCUG00000013716|ENSOCUG00000001020|ENSOCUG00000021974|ENSOCUG00000024058|ENSOCUG00000025188|ENSOCUG00000008782|ENSOCUG00000017968|ENSOCUG00000015998|…
Systemic lupus erythematosus	mmu05322	38	145	1	ENSOCUG00000008721|ENSOCUG00000017178|ENSOCUG00000001929|ENSOCUG00000023317|ENSOCUG00000010097|ENSOCUG00000002485|ENSOCUG00000002480|ENSOCUG00000005631|ENSOCUG00000011550|ENSOCUG00000008133|ENSOCUG00000026567|ENSOCUG00000027410|ENSOCUG00000001888|ENSOCUG00000026452|ENSOCUG00000029437|ENSOCUG00000014480|ENSOCUG00000017190|ENSOCUG00000014265|ENSOCUG00000027815|ENSOCUG00000007039|ENSOCUG00000005772|…
Olfactory transduction	mmu04740	65	1079	1	ENSOCUG00000025348|ENSOCUG00000027826|ENSOCUG00000022567|ENSOCUG00000004727|ENSOCUG00000024175|ENSOCUG00000023502|ENSOCUG00000024076|ENSOCUG00000012578|ENSOCUG00000013027|ENSOCUG00000005253|ENSOCUG00000025767|ENSOCUG00000021803|ENSOCUG00000020974|ENSOCUG00000025078|ENSOCUG00000021603|ENSOCUG00000006782|ENSOCUG00000010540|ENSOCUG00000008464|ENSOCUG00000024185|ENSOCUG00000005361|ENSOCUG00000017865|…
